# Supplementary material for: Integrative Analysis of the lncRNA and mRNA Transcriptome Revealed Genes and Pathways Potentially Involved in the Anther Abortion of Cotton (Gossypium hirsutum L.)
Source: Genes (Basel). 2019 Nov 20;10(12):947. doi: 10.3390/genes10120947 (PMC6947465; doi:10.3390/genes10120947)
Supplement: Supplementary file 1 [file genes-10-00947-s001.zip]

Archive with 10 entries (9 files):
- Supplementary/
- Supplementary/Figure S1. LncRNA RT-PCR correlation RNA-seq.tif
- Supplementary/Figure S2. cis-target gene of lncRNA RT-PCR correlation RNA-seq.tif
- Supplementary/Table S1. Identified new DE mRNAs at three stages of the cotton anther development between the CMS line and the maintainer line.xlsx
- Supplementary/Table S2. Identified new DE lncRNAs at three stages of the cotton anther development between the CMS line and the maintainer line.xlsx
- Supplementary/Table S3. Enriched GO and KEGG terms for DE mRNA in three stages of anther development between the CMS line and the maintainer line.xlsx
- Supplementary/Table S4. cis-target gene of lncRNAs in three stages of anther development between the CMS line and the maintainer line.xlsx
- Supplementary/Table S5. Enriched GO and KEGG terms for cis-target genes of lncRNA in three stages of anther development between the CMS line and the maintainer line.xlsx
- Supplementary/Table S6. DEGs of RNA-sequencing data at three stages of the anther development between the CMS line and the maintainer line.xlsx
- Supplementary/Table S7.Genes and qPCR primer sequences.xlsx
