# Supplementary material for: Integrative Analysis of the lncRNA and mRNA Transcriptome Revealed Genes and Pathways Potentially Involved in the Anther Abortion of Cotton (Gossypium hirsutum L.)
Source: Genes (Basel). 2019 Nov 20;10(12):947. doi: 10.3390/genes10120947 (PMC6947465; doi:10.3390/genes10120947)
Supplement: Supplementary file 1 [file genes-10-00947-s001.zip › Supplementary/Table S1. Identified new DE mRNAs at three stages of the cotton anther development between the CMS line and the maintainer line.xlsx]

## Sheet: Table S1a_DE genes in Pms
Table S1a: Differentially expressed genes in "MSPms-VS-MPms"
GeneID	length	MSPms Readnum	MPms Readnum	log2Ratio(MSPms/MPms)	Down-Up-Regulation(MSPms/MPms)	p-value	q-value(Storey et al. 2003)	Nr	Nt	Swissprot	KEGG	KOG	GO
Ghir_A11G000970.1	451	8.81	245274	-14.9004	Down	0	0	XP_012488515.1/5.6e-49/PREDICTED: protein 108-like [Gossypium raimondii] >XP_016709173.1 PREDICTED: protein 108-like [Gossypium hirsutum] >XP_017610593.1 PREDICTED: protein 108-like [Gossypium arboreum] >KJB39395.1 hypothetical protein B456_007G010700 [Gossypium raimondii]	XM_012633061.1/0/PREDICTED: Gossypium raimondii protein 108-like (LOC105801779), mRNA	sp|Q43495|108_SOLLC/2.7e-24/Protein 108 OS=Solanum lycopersicum PE=2 SV=1	NA	NA	NA
Ghir_D03G008360.1	852	121283	37.21	11.5349	Up	0	0	ASR92829.1/1.2e-161/photosystem II protein D1 (chloroplast) [Parasponia andersonii] >ASR92907.1 photosystem II protein D1 (chloroplast) [Parasponia rigida] >ASR92985.1 photosystem II protein D1 (chloroplast) [Parasponia rugosa] >ASR93058.1 photosystem II protein D1 (chloroplast) [Trema levigata] >ASR93111.1 photosystem II protein D1 (chloroplast) [Trema orientalis] >ASR93212.1 photosystem II prot…	KP221927.1/0/Gossypium harknessii chloroplast, complete genome	sp|P69565|PSBA_OXYRB/7.5e-164/Photosystem II protein D1 OS=Oxybasis rubra GN=psbA PE=3 SV=2	bna:11542063/2.1e-162/psbA, BRNAC_p001; photosystem II protein D1; K02703 photosystem II P680 reaction center D1 protein [EC:1.10.3.9]	AtCh003/1.7e-163/[C] LSE2189 A Photosystem II protein D1/D2	biological_process:GO:0009772//photosynthetic electron transport in photosystem II;GO:0009635//response to herbicide;GO:0018298//protein-chromophore linkage;cellular_component:GO:0009535//chloroplast thylakoid membrane;GO:0009523//photosystem II;GO:0016021//integral component of membrane;molecular_function:GO:0016682//oxidoreductase activity, acting on diphenols and related substances as donors, …
Ghir_D02G015390.1	1696	28	97155.9	-11.8962	Down	0	0	XP_016690994.1/0.0e+00/PREDICTED: 4-coumarate--CoA ligase-like 1 [Gossypium hirsutum]	XM_016835505.1/0/PREDICTED: Gossypium hirsutum 4-coumarate--CoA ligase-like 1 (LOC107908281), mRNA	sp|Q9LQ12|4CLL1_ARATH/2.4e-238/4-coumarate--CoA ligase-like 1 OS=Arabidopsis thaliana GN=4CLL1 PE=1 SV=1	ghi:107908281/0.0e+00/4-coumarate--CoA ligase-like 1; K01904 4-coumarate--CoA ligase [EC:6.2.1.12]	At1g62940/5.6e-238/[I] KOG1176 Acyl-CoA synthetase	biological_process:GO:0008152//metabolic process;molecular_function:GO:0003824//catalytic activity;GO:0016874//ligase activity;
Ghir_D11G001020.1	529	6.19	172447	-14.9014	Down	0	0	XP_012488515.1/6.6e-49/PREDICTED: protein 108-like [Gossypium raimondii] >XP_016709173.1 PREDICTED: protein 108-like [Gossypium hirsutum] >XP_017610593.1 PREDICTED: protein 108-like [Gossypium arboreum] >KJB39395.1 hypothetical protein B456_007G010700 [Gossypium raimondii]	XM_012633061.1/0/PREDICTED: Gossypium raimondii protein 108-like (LOC105801779), mRNA	sp|Q43495|108_SOLLC/5.5e-24/Protein 108 OS=Solanum lycopersicum PE=2 SV=1	NA	NA	NA
Ghir_A02G014700.1	2208	79504.4	10732.9	2.75346	Up	0	0	XP_007048015.2/8.6e-284/PREDICTED: inositol-3-phosphate synthase [Theobroma cacao]	XM_016886803.1/0/PREDICTED: Gossypium hirsutum inositol-3-phosphate synthase (LOC107951681), mRNA	sp|Q9SSV4|INO1_NICPA/3.5e-282/Inositol-3-phosphate synthase OS=Nicotiana paniculata GN=INPS1 PE=2 SV=1	dzi:111316121/6.0e-286/inositol-3-phosphate synthase-like; K01858 myo-inositol-1-phosphate synthase [EC:5.5.1.4]	At2g22240/2.5e-278/[I] KOG0693 Myo-inositol-1-phosphate synthase	biological_process:GO:0008654//phospholipid biosynthetic process;GO:0006021//inositol biosynthetic process;cellular_component:GO:0005737//cytoplasm;molecular_function:GO:0004512//inositol-3-phosphate synthase activity;
Ghir_A12G003710.1	2156	616.73	44933.2	-6.32254	Down	0	0	XP_016719941.1/0.0e+00/PREDICTED: transcription factor ABORTED MICROSPORES-like isoform X1 [Gossypium hirsutum]	XM_016864452.1/0/PREDICTED: Gossypium hirsutum transcription factor ABORTED MICROSPORES-like (LOC107932461), transcript variant X1, mRNA	sp|Q9ZVX2|AMS_ARATH/6.5e-132/Transcription factor ABORTED MICROSPORES OS=Arabidopsis thaliana GN=AMS PE=1 SV=2	bdi:100843665/6.5e-43/transcription factor TDR; K16190 glucuronokinase [EC:2.7.1.43]	At2g16910/1.5e-86/[KT] LSE0107 A bHLH transcription factor	cellular_component:GO:0016021//integral component of membrane;molecular_function:GO:0046983//protein dimerization activity;
Ghir_A02G006960.1	1923	17959.3	82230	-2.33048	Down	0	0	XP_006434381.1/2.3e-200/hypothetical protein CICLE_v10001382mg [Citrus clementina] >ESR47621.1 hypothetical protein CICLE_v10001382mg [Citrus clementina]	XM_017778594.1/0/PREDICTED: Gossypium arboreum alcohol dehydrogenase class-P (LOC108476384), transcript variant X1, mRNA	sp|P06525|ADH1_ARATH/2.6e-196/Alcohol dehydrogenase class-P OS=Arabidopsis thaliana GN=ADH1 PE=1 SV=2	cit:102618125/2.0e-200/alcohol dehydrogenase 1 isoform X1; K18857 alcohol dehydrogenase class-P [EC:1.1.1.1]	At1g77120/6.0e-196/[Q] KOG0022 Alcohol dehydrogenase, class III	molecular_function:GO:0008270//zinc ion binding;GO:0016491//oxidoreductase activity;
Ghir_A13G017290.1	2831	56959.7	4334.97	3.58031	Up	0	0	XP_017630718.1/0.0e+00/PREDICTED: 5-methyltetrahydropteroyltriglutamate--homocysteine methyltransferase-like [Gossypium arboreum] >XP_017630719.1 PREDICTED: 5-methyltetrahydropteroyltriglutamate--homocysteine methyltransferase-like [Gossypium arboreum] >KHG18420.1 5-methyltetrahydropteroyltriglutamate--homocysteine methyltransferase [Gossypium arboreum]	XM_016818075.1/0/PREDICTED: Gossypium hirsutum 5-methyltetrahydropteroyltriglutamate--homocysteine methyltransferase-like (LOC107893151), transcript variant X1, mRNA	sp|Q42699|METE_CATRO/0.0e+00/5-methyltetrahydropteroyltriglutamate--homocysteine methyltransferase OS=Catharanthus roseus GN=METE PE=2 SV=1	dzi:111293792/0.0e+00/5-methyltetrahydropteroyltriglutamate-- homocysteine methyltransferase-like; K00549 5-methyltetrahydropteroyltriglutamate--homocysteine methyltransferase [EC:2.1.1.14]	At5g17920/0.0e+00/[E] KOG2263 Methionine synthase II (cobalamin-independent)	biological_process:GO:0009086//methionine biosynthetic process;molecular_function:GO:0008270//zinc ion binding;GO:0003871//5-methyltetrahydropteroyltriglutamate-homocysteine S-methyltransferase activity;
Ghir_D09G009410.1	2326	3369.97	44654.6	-3.86354	Down	0	0	XP_017605754.1/0.0e+00/PREDICTED: asparagine synthetase [glutamine-hydrolyzing] 1-like isoform X2 [Gossypium arboreum]	XM_016816446.1/0/PREDICTED: Gossypium hirsutum asparagine synthetase [glutamine-hydrolyzing] 1-like (LOC107891603), mRNA	sp|P49078|ASNS1_ARATH/7.2e-310/Asparagine synthetase [glutamine-hydrolyzing] 1 OS=Arabidopsis thaliana GN=ASN1 PE=2 SV=2	dzi:111284909/0.0e+00/asparagine synthetase [glutamine-hydrolyzing] 1; K01953 asparagine synthase (glutamine-hydrolysing) [EC:6.3.5.4]	At3g47340/1.7e-309/[E] KOG0571 Asparagine synthase (glutamine-hydrolyzing)	biological_process:GO:0006541//glutamine metabolic process;GO:0006529//asparagine biosynthetic process;molecular_function:GO:0005524//ATP binding;GO:0004066//asparagine synthase (glutamine-hydrolyzing) activity;
Ghir_A11G023290.1	2369	75.47	47832.7	-9.44342	Down	0	0	XP_017627948.1/0.0e+00/PREDICTED: probable indole-3-acetic acid-amido synthetase GH3.1 [Gossypium arboreum] >KHG22898.1 Uncharacterized protein F383_10696 [Gossypium arboreum]	XM_016825955.1/0/PREDICTED: Gossypium hirsutum probable indole-3-acetic acid-amido synthetase GH3.1 (LOC107900296), mRNA	sp|O82333|GH31_ARATH/1.2e-280/Probable indole-3-acetic acid-amido synthetase GH3.1 OS=Arabidopsis thaliana GN=GH3.1 PE=2 SV=1	dzi:111316194/0.0e+00/probable indole-3-acetic acid-amido synthetase GH3.1; K14487 auxin responsive GH3 gene family	At2g14960/2.8e-280/[R] TWOG0166 Auxin-responsive GH3 protein and related proteins	NA
Ghir_A03G014030.1	1668	11	75402.1	-12.8784	Down	0	0	XP_016667726.1/0.0e+00/PREDICTED: 4-coumarate--CoA ligase-like 1 [Gossypium hirsutum]	XM_016812237.1/0/PREDICTED: Gossypium hirsutum 4-coumarate--CoA ligase-like 1 (LOC107888070), mRNA	sp|Q9LQ12|4CLL1_ARATH/4.3e-240/4-coumarate--CoA ligase-like 1 OS=Arabidopsis thaliana GN=4CLL1 PE=1 SV=1	ghi:107888070/0.0e+00/4-coumarate--CoA ligase-like 1; K01904 4-coumarate--CoA ligase [EC:6.2.1.12]	At1g62940/1.0e-239/[I] KOG1176 Acyl-CoA synthetase	biological_process:GO:0008152//metabolic process;molecular_function:GO:0003824//catalytic activity;GO:0016874//ligase activity;
Ghir_A06G000290.1	1002	1892	34027.9	-4.30427	Down	0	0	XP_017614785.1/2.8e-85/PREDICTED: uncharacterized protein LOC108459894 [Gossypium arboreum]	XM_017759296.1/0/PREDICTED: Gossypium arboreum uncharacterized LOC108459894 (LOC108459894), mRNA	NA	NA	NA	NA
Ghir_D03G004680.1	1951	757.53	30621.7	-5.47264	Down	0	0	XP_016740699.1/0.0e+00/PREDICTED: cytochrome P450 78A7 isoform X1 [Gossypium hirsutum] >XP_016740700.1 PREDICTED: cytochrome P450 78A7 isoform X2 [Gossypium hirsutum] >XP_016740702.1 PREDICTED: cytochrome P450 78A7 isoform X3 [Gossypium hirsutum]	XM_016885210.1/0/PREDICTED: Gossypium hirsutum cytochrome P450 78A7 (LOC107950370), transcript variant X1, mRNA	sp|Q9FIB0|C78A7_ARATH/6.8e-221/Cytochrome P450 78A7 OS=Arabidopsis thaliana GN=CYP78A7 PE=2 SV=1	dzi:111292746/1.4e-283/cytochrome P450 78A7-like; K20619 cytochrome P450 family 78 subfamily A	At5g09970/1.6e-220/[Q] KOG0156 Cytochrome P450 CYP2 subfamily	cellular_component:GO:0016021//integral component of membrane;molecular_function:GO:0016705//oxidoreductase activity, acting on paired donors, with incorporation or reduction of molecular oxygen;GO:0020037//heme binding;GO:0005506//iron ion binding;GO:0004497//monooxygenase activity;
Ghir_A13G017150.1	996	37194	3045	3.47502	Up	0	0	YP_008999568.1/2.8e-48/hypothetical protein AT66_p10 (mitochondrion) [Helianthus annuus] >CAA44478.1 ORF 873 (mitochondrion) [Helianthus annuus] >CAA37614.1 unnamed protein product (mitochondrion) [Helianthus annuus] >AHF21041.1 hypothetical protein (mitochondrion) [Helianthus annuus] >OTF84728.1 hypothetical protein HannXRQ_MTg0579541 (mitochondrion) [Helianthus annuus]	KP898249.1/0/Gossypium barbadense mitochondrion, complete genome	NA	NA	NA	cellular_component:GO:0016021//integral component of membrane;GO:0005739//mitochondrion;
Ghir_D06G001750.1	964	8692.25	45426.4	-2.52127	Down	0	0	YP_009415430.1/1.8e-36/clpP-like protease (plastid) [Stewartia sinensis] >YP_009416300.1 clpP-like protease (plastid) [Stewartia rubiginosa] >YP_009418645.1 clpP-like protease (plastid) [Stewartia pseudocamellia] >YP_009418732.1 clpP-like protease (plastid) [Stewartia rostrata] >ASM42177.1 clpP-like protease (plastid) [Stewartia sinensis] >ASM44237.1 clpP-like protease (plastid) [Stewartia rubigi…	HQ901200.1/0/Gossypium barbadense cultivar Kaiyuan chloroplast, complete genome	sp|Q2L926|CLPP_GOSHI/1.1e-35/ATP-dependent Clp protease proteolytic subunit OS=Gossypium hirsutum GN=clpP PE=3 SV=1	ghi:3989129/3.2e-34/clpP, GohiCp047; ATP-dependent Clp protease proteolytic subunit; K01358 ATP-dependent Clp protease, protease subunit [EC:3.4.21.92]	AtCh047/6.6e-34/[O] KOG0840 ATP-dependent Clp protease, proteolytic subunit	cellular_component:GO:0009570//chloroplast stroma;molecular_function:GO:0004252//serine-type endopeptidase activity;
Ghir_A12G015390.1	2604	264.66	25492.6	-6.72533	Down	0	0	XP_017632432.1/8.9e-264/PREDICTED: aldehyde dehydrogenase family 2 member B7, mitochondrial-like [Gossypium arboreum]	XM_017779656.1/0/PREDICTED: Gossypium arboreum aldehyde dehydrogenase family 2 member B4, mitochondrial-like (LOC108477187), mRNA	sp|Q9SU63|AL2B4_ARATH/1.8e-245/Aldehyde dehydrogenase family 2 member B4, mitochondrial OS=Arabidopsis thaliana GN=ALDH2B4 PE=1 SV=1	egr:104433549/1.5e-259/aldehyde dehydrogenase family 2 member B7, mitochondrial; K00128 aldehyde dehydrogenase (NAD+) [EC:1.2.1.3]	At3g48000/4.3e-245/[C] KOG2450 Aldehyde dehydrogenase	molecular_function:GO:0016491//oxidoreductase activity;
Ghir_D02G007380.1	2159	10279.2	46432.8	-2.31096	Down	0	0	XP_006434381.1/4.4e-200/hypothetical protein CICLE_v10001382mg [Citrus clementina] >ESR47621.1 hypothetical protein CICLE_v10001382mg [Citrus clementina]	XM_012627016.1/0/PREDICTED: Gossypium raimondii alcohol dehydrogenase class-P (LOC105797087), mRNA	sp|P06525|ADH1_ARATH/4.9e-196/Alcohol dehydrogenase class-P OS=Arabidopsis thaliana GN=ADH1 PE=1 SV=2	cit:102618125/3.7e-200/alcohol dehydrogenase 1 isoform X1; K18857 alcohol dehydrogenase class-P [EC:1.1.1.1]	At1g77120/1.2e-195/[Q] KOG0022 Alcohol dehydrogenase, class III	molecular_function:GO:0008270//zinc ion binding;GO:0016491//oxidoreductase activity;
Ghir_D05G019450.1	1280	3292.37	31038	-3.37237	Down	0	0	XP_016687612.1/3.4e-200/PREDICTED: peroxidase 9-like [Gossypium hirsutum]	XM_016832123.1/0/PREDICTED: Gossypium hirsutum peroxidase 9-like (LOC107905464), mRNA	sp|Q96512|PER9_ARATH/1.5e-155/Peroxidase 9 OS=Arabidopsis thaliana GN=PER9 PE=1 SV=1	dzi:111314798/2.1e-190/peroxidase 9-like; K00430 peroxidase [EC:1.11.1.7]	At1g44970/3.4e-155/[R] TWOG0189 Peroxidase	biological_process:GO:0006979//response to oxidative stress;GO:0042744//hydrogen peroxide catabolic process;cellular_component:GO:0005576//extracellular region;molecular_function:GO:0046872//metal ion binding;GO:0020037//heme binding;GO:0004601//peroxidase activity;
Ghir_D05G013640.1	3430	5415.92	33196.5	-2.75129	Down	0	0	EOY27097.1/0.0e+00/Beta galactosidase 1 [Theobroma cacao]	XM_016832971.1/0/PREDICTED: Gossypium hirsutum beta-galactosidase 1-like (LOC107906107), mRNA	sp|Q9SCW1|BGAL1_ARATH/0.0e+00/Beta-galactosidase 1 OS=Arabidopsis thaliana GN=BGAL1 PE=2 SV=1	brp:103872148/2.3e-308/beta-galactosidase 2; K12309 beta-galactosidase [EC:3.2.1.23]	At3g13750/0.0e+00/[G] KOG0496 Beta-galactosidase	biological_process:GO:0005975//carbohydrate metabolic process;molecular_function:GO:0030246//carbohydrate binding;GO:0004565//beta-galactosidase activity;
Ghir_D12G015670.1	2387	434.85	21367.9	-5.75432	Down	0	0	XP_017632432.1/3.1e-263/PREDICTED: aldehyde dehydrogenase family 2 member B7, mitochondrial-like [Gossypium arboreum]	XM_016880452.1/0/PREDICTED: Gossypium hirsutum aldehyde dehydrogenase family 2 member B4, mitochondrial-like (LOC107946218), transcript variant X1, mRNA	sp|Q9SU63|AL2B4_ARATH/2.8e-245/Aldehyde dehydrogenase family 2 member B4, mitochondrial OS=Arabidopsis thaliana GN=ALDH2B4 PE=1 SV=1	egr:104433549/4.7e-260/aldehyde dehydrogenase family 2 member B7, mitochondrial; K00128 aldehyde dehydrogenase (NAD+) [EC:1.2.1.3]	At3g48000/6.7e-245/[C] KOG2450 Aldehyde dehydrogenase	molecular_function:GO:0016491//oxidoreductase activity;
Ghir_D12G017700.1	1605	20	34841.8	-10.9021	Down	0	0	XP_016736203.1/0.0e+00/PREDICTED: cytochrome P450 704B1-like [Gossypium hirsutum]	XM_016880714.1/0/PREDICTED: Gossypium hirsutum cytochrome P450 704B1-like (LOC107946410), mRNA	sp|Q9C788|C70B1_ARATH/1.2e-244/Cytochrome P450 704B1 OS=Arabidopsis thaliana GN=CYP704B1 PE=1 SV=1	ghi:107946410/0.0e+00/cytochrome P450 704B1-like; K20495 long-chain fatty acid omega-monooxygenase [EC:1.14.13.205]	At1g69500/2.9e-244/[QI] KOG0157 Cytochrome P450 CYP4/CYP19/CYP26 subfamilies	cellular_component:GO:0016021//integral component of membrane;molecular_function:GO:0016705//oxidoreductase activity, acting on paired donors, with incorporation or reduction of molecular oxygen;GO:0020037//heme binding;GO:0005506//iron ion binding;
Ghir_A08G003090.1	2725	49367.8	10853.1	2.04993	Up	0	0	XP_017624935.1/0.0e+00/PREDICTED: heat shock cognate protein 80-like [Gossypium arboreum]	XM_017769680.1/0/PREDICTED: Gossypium arboreum heat shock cognate protein 80 (LOC108468822), mRNA	sp|P36181|HSP80_SOLLC/0.0e+00/Heat shock cognate protein 80 OS=Solanum lycopersicum GN=HSC80 PE=2 SV=1	ghi:107926191/0.0e+00/heat shock cognate protein 80-like; K04079 molecular chaperone HtpG	At5g56030/0.0e+00/[O] KOG0019 Molecular chaperone (HSP90 family)	biological_process:GO:0006457//protein folding;GO:0006950//response to stress;molecular_function:GO:0005524//ATP binding;GO:0051082//unfolded protein binding;
Ghir_D09G013360.1	2218	64.63	24870.7	-8.72356	Down	0	0	XP_012485655.1/0.0e+00/PREDICTED: fatty acyl-CoA reductase 2 [Gossypium raimondii] >KJB36170.1 hypothetical protein B456_006G144700 [Gossypium raimondii]	XM_012630201.1/0/PREDICTED: Gossypium raimondii fatty acyl-CoA reductase 2 (LOC105799568), mRNA	sp|Q08891|FACR2_ARATH/1.0e-212/Fatty acyl-CoA reductase 2 OS=Arabidopsis thaliana GN=FAR2 PE=1 SV=2	gra:105799568/0.0e+00/fatty acyl-CoA reductase 2; K13356 alcohol-forming fatty acyl-CoA reductase [EC:1.2.1.84]	At3g11980/2.4e-212/[I] KOG1221 Acyl-CoA reductase	biological_process:GO:0006629//lipid metabolic process;molecular_function:GO:0080019//fatty-acyl-CoA reductase (alcohol-forming) activity;GO:0102965//alcohol-forming fatty acyl-CoA reductase activity;
Ghir_D03G008350.1	1121	6936.49	35179.7	-2.478	Down	0	0	YP_538944.1/3.0e-200/acetyl-CoA carboxylase carboxyltransferase beta subunit (chloroplast) [Gossypium hirsutum] >YP_005087798.1 acetyl-CoA carboxylase carboxyltransferase beta subunit (chloroplast) [Gossypium darwinii] >YP_005088289.1 acetyl-CoA carboxylase carboxyltransferase beta subunit (chloroplast) [Gossypium tomentosum] >YP_005088925.1 acetyl-CoA carboxylase carboxyltransferase beta subunit…	HQ901200.1/0/Gossypium barbadense cultivar Kaiyuan chloroplast, complete genome	sp|Q2L915|ACCD_GOSHI/1.8e-202/Acetyl-coenzyme A carboxylase carboxyl transferase subunit beta, chloroplastic OS=Gossypium hirsutum GN=accD PE=3 SV=1	ghi:3989158/5.1e-201/accD, GohiCp030; acetyl-CoA carboxylase beta subunit; K01963 acetyl-CoA carboxylase carboxyl transferase subunit beta [EC:6.4.1.2 2.1.3.15]	AtCh032/2.3e-139/[EI] KOG0540 3-Methylcrotonyl-CoA carboxylase, non-biotin containing subunit/Acetyl-CoA carboxylase carboxyl transferase, subunit beta	biological_process:GO:2001295//malonyl-CoA biosynthetic process;GO:0006633//fatty acid biosynthetic process;cellular_component:GO:0009317//acetyl-CoA carboxylase complex;GO:0009570//chloroplast stroma;molecular_function:GO:0003989//acetyl-CoA carboxylase activity;GO:0005524//ATP binding;GO:0046872//metal ion binding;GO:0008270//zinc ion binding;GO:0016740//transferase activity;
Ghir_D11G021080.1	2312	103.53	22326.3	-7.88809	Down	0	0	XP_017969902.1/0.0e+00/PREDICTED: probable indole-3-acetic acid-amido synthetase GH3.1 isoform X2 [Theobroma cacao]	XM_012636454.1/0/PREDICTED: Gossypium raimondii probable indole-3-acetic acid-amido synthetase GH3.1 (LOC105803979), mRNA	sp|O82333|GH31_ARATH/5.3e-281/Probable indole-3-acetic acid-amido synthetase GH3.1 OS=Arabidopsis thaliana GN=GH3.1 PE=2 SV=1	dzi:111316194/0.0e+00/probable indole-3-acetic acid-amido synthetase GH3.1; K14487 auxin responsive GH3 gene family	At2g14960/1.2e-280/[R] TWOG0166 Auxin-responsive GH3 protein and related proteins	NA
Ghir_A12G004040.1	1562	25	29141.1	-10.3224	Down	0	0	XP_016714428.1/3.1e-227/PREDICTED: type III polyketide synthase B-like [Gossypium hirsutum]	XM_016858939.1/0/PREDICTED: Gossypium hirsutum type III polyketide synthase B-like (LOC107927811), mRNA	sp|Q8LDM2|PKSB_ARATH/2.2e-185/Type III polyketide synthase B OS=Arabidopsis thaliana GN=PKSB PE=1 SV=1	mus:103972472/6.0e-91/chalcone synthase 2-like; K00660 chalcone synthase [EC:2.3.1.74]	At4g34850/5.2e-182/[Q] LSE0252 A Chalcone synthase	biological_process:GO:0009058//biosynthetic process;molecular_function:GO:0016747//transferase activity, transferring acyl groups other than amino-acyl groups;
Ghir_A09G013860.1	2724	285.9	19145.1	-6.20086	Down	0	0	XP_016671454.1/0.0e+00/PREDICTED: fatty acyl-CoA reductase 2-like [Gossypium hirsutum]	XM_016813925.1/0/PREDICTED: Gossypium hirsutum fatty acyl-CoA reductase 2-like (LOC107889483), mRNA	sp|Q08891|FACR2_ARATH/9.5e-213/Fatty acyl-CoA reductase 2 OS=Arabidopsis thaliana GN=FAR2 PE=1 SV=2	ghi:107891237/0.0e+00/fatty acyl-CoA reductase 2-like; K13356 alcohol-forming fatty acyl-CoA reductase [EC:1.2.1.84]	At3g11980/2.2e-212/[I] KOG1221 Acyl-CoA reductase	biological_process:GO:0006629//lipid metabolic process;molecular_function:GO:0080019//fatty-acyl-CoA reductase (alcohol-forming) activity;GO:0102965//alcohol-forming fatty acyl-CoA reductase activity;
Ghir_D04G013140.1	1270	41479.4	8218.22	2.19996	Up	0	0	XP_016680478.1/2.4e-44/PREDICTED: metallothionein-like protein 2 [Gossypium hirsutum]	XM_016824989.1/0/PREDICTED: Gossypium hirsutum metallothionein-like protein 2 (LOC107899309), mRNA	sp|Q39459|MT2_CICAR/2.0e-35/Metallothionein-like protein 2 OS=Cicer arietinum PE=3 SV=2	NA	At3g09390/4.6e-27/[P] KOG4738 Predicted metallothionein	molecular_function:GO:0046872//metal ion binding;
Ghir_D12G020020.1	2158	167.88	19033.9	-6.96053	Down	0	0	XP_016736464.1/0.0e+00/PREDICTED: WSC domain-containing protein ARB_07867-like [Gossypium hirsutum]	XM_016880975.1/0/PREDICTED: Gossypium hirsutum WSC domain-containing protein ARB_07867-like (LOC107946580), mRNA	sp|Q3HRQ2|GLOX_VITPS/5.4e-110/Aldehyde oxidase GLOX OS=Vitis pseudoreticulata GN=GLOX PE=2 SV=1	tcc:18604990/1.9e-260/aldehyde oxidase GLOX; K20929 glyoxal/methylglyoxal oxidase [EC:1.2.3.15]	At1g14430_1/1.3e-127/[S] LSE0048 A Uncharacterized protein	cellular_component:GO:0016021//integral component of membrane;
Ghir_D08G012400.1	1815	10815	40343.8	-2.03485	Down	0	0	YP_009416887.1/2.6e-302/photosystem II CP47 chlorophyll apoprotein (chloroplast) [Barthea barthei] >AST09150.1 photosystem II CP47 chlorophyll apoprotein (chloroplast) [Barthea barthei]	HQ901200.1/0/Gossypium barbadense cultivar Kaiyuan chloroplast, complete genome	sp|Q0G9T6|PSBB_DAUCA/4.0e-300/Photosystem II CP47 reaction center protein OS=Daucus carota GN=psbB PE=3 SV=1	ppp:2546696/5.3e-280/psbB, PhpapaCp012; photosystem II 47 kDa protein; K02704 photosystem II CP47 chlorophyll apoprotein	NA	NA
Ghir_A02G014990.1	1969	583.47	18505.3	-5.12268	Down	0	0	XP_017616327.1/7.0e-237/PREDICTED: cytochrome P450 78A7 [Gossypium arboreum]	XM_017760838.1/0/PREDICTED: Gossypium arboreum cytochrome P450 78A7 (LOC108461125), mRNA	sp|Q9FIB0|C78A7_ARATH/9.4e-170/Cytochrome P450 78A7 OS=Arabidopsis thaliana GN=CYP78A7 PE=2 SV=1	gra:105787873/1.5e-235/cytochrome P450 78A7-like; K20619 cytochrome P450 family 78 subfamily A	At5g09970/2.2e-169/[Q] KOG0156 Cytochrome P450 CYP2 subfamily	cellular_component:GO:0016021//integral component of membrane;molecular_function:GO:0016705//oxidoreductase activity, acting on paired donors, with incorporation or reduction of molecular oxygen;GO:0020037//heme binding;GO:0005506//iron ion binding;GO:0004497//monooxygenase activity;
Ghir_D08G004240.1	1225	24844.1	2232.41	3.34069	Up	0	0	XP_016701637.1/6.5e-140/PREDICTED: allene oxide cyclase 4, chloroplastic-like isoform X1 [Gossypium hirsutum] >XP_016701655.1 PREDICTED: allene oxide cyclase 4, chloroplastic-like [Gossypium hirsutum] >ALG62636.1 AOC3 [Gossypium hirsutum]	XM_016846166.1/0/PREDICTED: Gossypium hirsutum allene oxide cyclase 4, chloroplastic-like (LOC107916790), mRNA	sp|A2XID3|AOC_ORYSI/5.4e-75/Allene oxide cyclase, chloroplastic OS=Oryza sativa subsp. indica GN=AOC PE=2 SV=1	ghi:107916775/1.1e-140/allene oxide cyclase 4, chloroplastic-like isoform X1; K10525 allene oxide cyclase [EC:5.3.99.6]	NA	cellular_component:GO:0009507//chloroplast;molecular_function:GO:0016853//isomerase activity;
Ghir_D12G001210.1	1087	8	36641.6	-12.2967	Down	0	0	XP_016729980.1/1.0e-192/PREDICTED: tetraketide alpha-pyrone reductase 1-like [Gossypium hirsutum]	XM_016874491.1/0/PREDICTED: Gossypium hirsutum tetraketide alpha-pyrone reductase 1-like (LOC107941000), mRNA	sp|Q500U8|TKPR1_ARATH/5.8e-145/Tetraketide alpha-pyrone reductase 1 OS=Arabidopsis thaliana GN=TKPR1 PE=1 SV=1	mus:103982813/2.2e-71/dihydroflavonol-4-reductase-like; K13082 bifunctional dihydroflavonol 4-reductase/flavanone 4-reductase [EC:1.1.1.219 1.1.1.234]	At4g35420/1.0e-104/[V] KOG1502 Flavonol reductase/cinnamoyl-CoA reductase	biological_process:GO:0080110//sporopollenin biosynthetic process;molecular_function:GO:0003824//catalytic activity;GO:0050662//coenzyme binding;
Ghir_A03G001000.1	2454	31819	5997.67	2.27188	Up	0	0	XP_016732166.1/0.0e+00/PREDICTED: protein SIEVE ELEMENT OCCLUSION B-like isoform X2 [Gossypium hirsutum]	XM_016876677.1/0/PREDICTED: Gossypium hirsutum protein SIEVE ELEMENT OCCLUSION B-like (LOC107942939), transcript variant X2, mRNA	sp|Q9SS87|SEOB_ARATH/5.7e-140/Protein SIEVE ELEMENT OCCLUSION B OS=Arabidopsis thaliana GN=SEOB PE=1 SV=1	NA	NA	NA
Ghir_A10G019060.1	1959	18242.6	965	4.1051	Up	0	0	XP_016677040.1/3.3e-247/PREDICTED: aspartyl protease AED3-like isoform X1 [Gossypium hirsutum]	XM_016821551.1/0/PREDICTED: Gossypium hirsutum aspartyl protease AED3-like (LOC107896384), transcript variant X1, mRNA	sp|O04496|AED3_ARATH/3.5e-116/Aspartyl protease AED3 OS=Arabidopsis thaliana GN=AED3 PE=1 SV=1	mdm:103438621/7.1e-190/aspartyl protease AED3-like; K01381 saccharopepsin [EC:3.4.23.25]	At5g07030/2.2e-169/[O] KOG1339 Aspartyl protease	molecular_function:GO:0004190//aspartic-type endopeptidase activity;
Ghir_D13G021140.1	3152	34070.6	7266.18	2.09372	Up	0	0	XP_007012625.2/0.0e+00/PREDICTED: subtilisin-like protease SBT1.8 [Theobroma cacao]	XM_016877744.1/0/PREDICTED: Gossypium hirsutum subtilisin-like protease SBT1.8 (LOC107943930), mRNA	sp|Q9ZUF6|SBT18_ARATH/0.0e+00/Subtilisin-like protease SBT1.8 OS=Arabidopsis thaliana GN=SBT1.8 PE=1 SV=1	nsy:104224633/1.9e-88/uncharacterized protein LOC104224633; K15333 tRNA guanosine-2'-O-methyltransferase [EC:2.1.1.34]	At2g05920/0.0e+00/[OR] LSE0115 A Subtilisin-like proteinase	molecular_function:GO:0004252//serine-type endopeptidase activity;
Ghir_D11G023820.1	2538	4883.35	25077.3	-2.49598	Down	0	0	KJB44314.1/7.4e-130/hypothetical protein B456_007G245500 [Gossypium raimondii]	XM_017766011.1/0/PREDICTED: Gossypium arboreum glutathione S-transferase U17-like (LOC108465640), mRNA	sp|Q9FUS8|GSTUH_ARATH/8.7e-75/Glutathione S-transferase U17 OS=Arabidopsis thaliana GN=GSTU17 PE=2 SV=1	ghi:107948407/4.3e-131/glutathione S-transferase U17-like; K00799 glutathione S-transferase [EC:2.5.1.18]	At1g10360/2.5e-72/[O] KOG0406 Glutathione S-transferase	molecular_function:GO:0016740//transferase activity;
Ghir_A12G027330.1	507	8	26431	-11.8255	Down	0	0	XP_017636053.1/9.7e-50/PREDICTED: protein 108 [Gossypium arboreum]	XM_016882258.1/0/PREDICTED: Gossypium hirsutum protein 108-like (LOC107947683), mRNA	sp|Q43495|108_SOLLC/2.4e-21/Protein 108 OS=Solanum lycopersicum PE=2 SV=1	NA	NA	NA
Ghir_D08G012320.1	1248	20938.3	19.69	9.91893	Up	0	0	YP_009130847.1/1.7e-228/ribulose-1,5-bisphosphate carboxylase/oxygenase large subunit (chloroplast) [Gossypium turneri] >AFH57584.1 ribulose-1,5-bisphosphate carboxylase/oxygenase large subunit (chloroplast) [Gossypium turneri]	KP221928.1/0/Gossypium australe chloroplast, complete genome	sp|A0ZZ43|RBL_GOSBA/1.7e-225/Ribulose bisphosphate carboxylase large chain OS=Gossypium barbadense GN=rbcL PE=3 SV=1	gra:11538595/6.3e-224/rbcL, A6772_cp029; ribulose-1,5-bisphosphate carboxylase/oxygenase large subunit; K01601 ribulose-bisphosphate carboxylase large chain [EC:4.1.1.39]	AtCh031/5.1e-212/[C] LSE2181 A Ribulose 1,5-bisphosphate carboxylase, large subunit	biological_process:GO:0019253//reductive pentose-phosphate cycle;GO:0009853//photorespiration;cellular_component:GO:0009507//chloroplast;molecular_function:GO:0000287//magnesium ion binding;GO:0004497//monooxygenase activity;GO:0016984//ribulose-bisphosphate carboxylase activity;
Ghir_A07G002520.1	1449	152.02	13132.2	-6.56825	Down	0	0	XP_017614842.1/2.1e-283/PREDICTED: ATP-dependent 6-phosphofructokinase 6-like [Gossypium arboreum]	XM_016861523.1/0/PREDICTED: Gossypium hirsutum ATP-dependent 6-phosphofructokinase 6-like (LOC107929968), transcript variant X1, mRNA	sp|Q94AA4|PFKA3_ARATH/7.1e-215/ATP-dependent 6-phosphofructokinase 3 OS=Arabidopsis thaliana GN=PFK3 PE=1 SV=1	tcc:18588012/2.2e-249/ATP-dependent 6-phosphofructokinase 6; K00850 6-phosphofructokinase 1 [EC:2.7.1.11]	At4g32840/5.9e-212/[G] KOG2440 Pyrophosphate-dependent phosphofructo-1-kinase	biological_process:GO:0006002//fructose 6-phosphate metabolic process;cellular_component:GO:0005737//cytoplasm;molecular_function:GO:0046872//metal ion binding;GO:0003872//6-phosphofructokinase activity;GO:0005524//ATP binding;
Ghir_D08G016290.1	959	15.95	19652	-10.4024	Down	0	0	XP_016681915.1/1.2e-61/PREDICTED: protein LIM1-like [Gossypium hirsutum] >XP_017625803.1 PREDICTED: protein LIM1-like [Gossypium arboreum]	XM_012620026.1/0/PREDICTED: Gossypium raimondii protein LIM1-like (LOC105791795), mRNA	NA	ini:109151274/1.9e-15/probable ribosome-binding factor A, chloroplastic; K02834 ribosome-binding factor A	NA	NA
Ghir_D05G039280.1	1165	21	17866	-9.86815	Down	0	0	AIT71168.1/2.2e-201/MYB80-1 [Gossypium hirsutum]	XM_012588663.1/0/PREDICTED: Gossypium raimondii myb-related protein 308 (LOC105768622), mRNA	sp|Q7XQN1|MYB80_ORYSJ/6.9e-104/Transcription factor MYB80 OS=Oryza sativa subsp. japonica GN=MYB80 PE=2 SV=2	gra:105768622/2.4e-201/myb-related protein 308; K09422 transcription factor MYB, plant	At5g56110/9.2e-99/[K] KOG0048 Transcription factor, Myb superfamily	molecular_function:GO:0003677//DNA binding;
Ghir_D12G012350.1	1575	24	17210.2	-9.62156	Down	0	0	XP_016737641.1/0.0e+00/PREDICTED: cytochrome P450 703A2-like [Gossypium hirsutum]	XM_016882152.1/0/PREDICTED: Gossypium hirsutum cytochrome P450 703A2-like (LOC107947528), mRNA	sp|Q9LNJ4|C70A2_ARATH/1.8e-235/Cytochrome P450 703A2 OS=Arabidopsis thaliana GN=CYP703A2 PE=1 SV=1	ghi:107947528/0.0e+00/cytochrome P450 703A2-like; K20496 laurate 7-monooxygenase [EC:1.14.13.206]	At1g01280/4.1e-235/[Q] KOG0156 Cytochrome P450 CYP2 subfamily	cellular_component:GO:0016021//integral component of membrane;molecular_function:GO:0016705//oxidoreductase activity, acting on paired donors, with incorporation or reduction of molecular oxygen;GO:0020037//heme binding;GO:0005506//iron ion binding;GO:0004497//monooxygenase activity;
Ghir_A11G026960.1	3546	157	12576.7	-6.45938	Down	0	0	XP_016669455.1/0.0e+00/PREDICTED: putative calcium-transporting ATPase 13, plasma membrane-type [Gossypium hirsutum]	XM_016813966.1/0/PREDICTED: Gossypium hirsutum putative calcium-transporting ATPase 13, plasma membrane-type (LOC107889520), mRNA	sp|Q9LY77|ACA12_ARATH/0.0e+00/Calcium-transporting ATPase 12, plasma membrane-type OS=Arabidopsis thaliana GN=ACA12 PE=2 SV=1	dzi:111294344/0.0e+00/calcium-transporting ATPase 12, plasma membrane-type-like; K01537 Ca2+-transporting ATPase [EC:3.6.3.8]	At3g22910/0.0e+00/[P] KOG0204 Calcium transporting ATPase	cellular_component:GO:0016021//integral component of membrane;molecular_function:GO:0005524//ATP binding;GO:0005388//calcium-transporting ATPase activity;
Ghir_A12G025290.1	2076	3307.65	19433.2	-2.69019	Down	0	0	XP_017638243.1/5.8e-258/PREDICTED: methionine gamma-lyase-like [Gossypium arboreum]	XM_017782754.1/0/PREDICTED: Gossypium arboreum methionine gamma-lyase-like (LOC108479904), mRNA	sp|Q9SGU9|MGL_ARATH/1.8e-195/Methionine gamma-lyase OS=Arabidopsis thaliana GN=MGL PE=1 SV=1	tcc:18605977/4.8e-237/methionine gamma-lyase; K01761 methionine-gamma-lyase [EC:4.4.1.11]	At1g64660/4.2e-195/[E] KOG0053 Cystathionine beta-lyases/cystathionine gamma-synthases	molecular_function:GO:0016829//lyase activity;GO:0003824//catalytic activity;GO:0030170//pyridoxal phosphate binding;GO:0003962//cystathionine gamma-synthase activity;
Ghir_D01G001240.1	1385	16237	1260	3.55225	Up	0	0	XP_016715575.1/1.2e-185/PREDICTED: peroxidase N1-like [Gossypium hirsutum]	XM_012595779.1/0/PREDICTED: Gossypium raimondii peroxidase N1-like (LOC105773693), mRNA	sp|Q9XIV8|PERN1_TOBAC/2.0e-121/Peroxidase N1 OS=Nicotiana tabacum GN=poxN1 PE=1 SV=1	ghi:107928809/2.0e-186/peroxidase N1-like; K00430 peroxidase [EC:1.11.1.7]	At5g39580/3.4e-108/[R] TWOG0189 Peroxidase	biological_process:GO:0006979//response to oxidative stress;GO:0042744//hydrogen peroxide catabolic process;cellular_component:GO:0005576//extracellular region;molecular_function:GO:0046872//metal ion binding;GO:0020037//heme binding;GO:0004601//peroxidase activity;
Ghir_A05G016120.1	3274	1865.47	15639.8	-3.20315	Down	0	0	OMP06846.1/0.0e+00/hypothetical protein CCACVL1_01431 [Corchorus capsularis]	XM_016894180.1/0/PREDICTED: Gossypium hirsutum pyruvate decarboxylase 1 (LOC107958418), mRNA	sp|P51850|PDC1_PEA/6.1e-307/Pyruvate decarboxylase 1 OS=Pisum sativum GN=PDC1 PE=2 SV=1	rcu:8259205/7.0e-312/pyruvate decarboxylase 1; K01568 pyruvate decarboxylase [EC:4.1.1.1]	At5g54960/7.6e-284/[EH] KOG1184 Thiamine pyrophosphate-requiring enzyme	molecular_function:GO:0000287//magnesium ion binding;GO:0016831//carboxy-lyase activity;GO:0030976//thiamine pyrophosphate binding;
Ghir_D12G003620.1	2102	96.01	12256.1	-7.13164	Down	0	0	XP_016734396.1/0.0e+00/PREDICTED: transcription factor ABORTED MICROSPORES-like isoform X3 [Gossypium hirsutum]	XM_016878907.1/0/PREDICTED: Gossypium hirsutum transcription factor ABORTED MICROSPORES-like (LOC107945067), transcript variant X3, mRNA	sp|Q9ZVX2|AMS_ARATH/2.8e-127/Transcription factor ABORTED MICROSPORES OS=Arabidopsis thaliana GN=AMS PE=1 SV=2	bdi:100843665/2.7e-38/transcription factor TDR; K16190 glucuronokinase [EC:2.7.1.43]	At2g16910/1.7e-82/[KT] LSE0107 A bHLH transcription factor	cellular_component:GO:0016021//integral component of membrane;molecular_function:GO:0046983//protein dimerization activity;
Ghir_D13G017980.1	2857	19629	2733.8	2.70847	Up	0	0	XP_016754989.1/0.0e+00/PREDICTED: 5-methyltetrahydropteroyltriglutamate--homocysteine methyltransferase [Gossypium hirsutum]	XM_016870167.1/0/PREDICTED: Gossypium hirsutum 5-methyltetrahydropteroyltriglutamate--homocysteine methyltransferase-like (LOC107937302), transcript variant X1, mRNA	sp|Q42699|METE_CATRO/0.0e+00/5-methyltetrahydropteroyltriglutamate--homocysteine methyltransferase OS=Catharanthus roseus GN=METE PE=2 SV=1	dzi:111293792/0.0e+00/5-methyltetrahydropteroyltriglutamate-- homocysteine methyltransferase-like; K00549 5-methyltetrahydropteroyltriglutamate--homocysteine methyltransferase [EC:2.1.1.14]	At5g17920/0.0e+00/[E] KOG2263 Methionine synthase II (cobalamin-independent)	biological_process:GO:0009086//methionine biosynthetic process;molecular_function:GO:0008270//zinc ion binding;GO:0003871//5-methyltetrahydropteroyltriglutamate-homocysteine S-methyltransferase activity;
Ghir_D12G003250.1	1158	70.63	11698.8	-7.5074	Down	0	0	XP_016734374.1/4.0e-216/PREDICTED: type III polyketide synthase B-like [Gossypium hirsutum]	XM_016878885.1/0/PREDICTED: Gossypium hirsutum type III polyketide synthase B-like (LOC107945055), mRNA	sp|Q8LDM2|PKSB_ARATH/4.4e-175/Type III polyketide synthase B OS=Arabidopsis thaliana GN=PKSB PE=1 SV=1	mus:103972472/2.0e-83/chalcone synthase 2-like; K00660 chalcone synthase [EC:2.3.1.74]	At4g34850/1.1e-171/[Q] LSE0252 A Chalcone synthase	biological_process:GO:0009058//biosynthetic process;molecular_function:GO:0016747//transferase activity, transferring acyl groups other than amino-acyl groups;
Ghir_D10G020630.1	1859	14355.5	1110.87	3.5563	Up	0	0	XP_012455738.1/6.6e-245/PREDICTED: aspartic proteinase nepenthesin-1-like [Gossypium raimondii] >KJB73114.1 hypothetical protein B456_011G215800 [Gossypium raimondii]	XM_012600284.1/0/PREDICTED: Gossypium raimondii aspartic proteinase nepenthesin-1-like (LOC105777173), mRNA	sp|O04496|AED3_ARATH/1.8e-117/Aspartyl protease AED3 OS=Arabidopsis thaliana GN=AED3 PE=1 SV=1	mdm:103438621/3.0e-190/aspartyl protease AED3-like; K01381 saccharopepsin [EC:3.4.23.25]	At5g07030/1.1e-170/[O] KOG1339 Aspartyl protease	molecular_function:GO:0004190//aspartic-type endopeptidase activity;
Ghir_D01G011150.1	711	3716.61	18425.8	-2.4452	Down	0	0	YP_538944.1/4.0e-126/acetyl-CoA carboxylase carboxyltransferase beta subunit (chloroplast) [Gossypium hirsutum] >YP_005087798.1 acetyl-CoA carboxylase carboxyltransferase beta subunit (chloroplast) [Gossypium darwinii] >YP_005088289.1 acetyl-CoA carboxylase carboxyltransferase beta subunit (chloroplast) [Gossypium tomentosum] >YP_005088925.1 acetyl-CoA carboxylase carboxyltransferase beta subunit…	HQ901200.1/0/Gossypium barbadense cultivar Kaiyuan chloroplast, complete genome	sp|Q2L915|ACCD_GOSHI/2.5e-128/Acetyl-coenzyme A carboxylase carboxyl transferase subunit beta, chloroplastic OS=Gossypium hirsutum GN=accD PE=3 SV=1	gra:11538494/6.9e-127/accD, A6772_cp030; acetyl-CoA carboxylase carboxyltransferase beta subunit; K01963 acetyl-CoA carboxylase carboxyl transferase subunit beta [EC:6.4.1.2 2.1.3.15]	AtCh032/3.8e-103/[EI] KOG0540 3-Methylcrotonyl-CoA carboxylase, non-biotin containing subunit/Acetyl-CoA carboxylase carboxyl transferase, subunit beta	biological_process:GO:2001295//malonyl-CoA biosynthetic process;GO:0006633//fatty acid biosynthetic process;cellular_component:GO:0009317//acetyl-CoA carboxylase complex;GO:0009570//chloroplast stroma;molecular_function:GO:0003989//acetyl-CoA carboxylase activity;GO:0005524//ATP binding;GO:0046872//metal ion binding;GO:0008270//zinc ion binding;GO:0016740//transferase activity;
Ghir_A09G022100.1	1569	337	10271.6	-5.0653	Down	0	0	XP_016748120.1/7.5e-242/PREDICTED: protein STRICTOSIDINE SYNTHASE-LIKE 13-like [Gossypium hirsutum]	XM_016892631.1/0/PREDICTED: Gossypium hirsutum protein STRICTOSIDINE SYNTHASE-LIKE 13-like (LOC107957183), mRNA	sp|Q9M1B4|SSL13_ARATH/5.2e-187/Protein STRICTOSIDINE SYNTHASE-LIKE 13 OS=Arabidopsis thaliana GN=SSL13 PE=1 SV=1	vvi:100242221/1.3e-202/protein STRICTOSIDINE SYNTHASE-LIKE 13; K21407 adipocyte plasma membrane-associated protein	At3g59530/1.2e-186/[R] KOG1520 Predicted alkaloid synthase/Surface mucin Hemomucin	biological_process:GO:0009058//biosynthetic process;cellular_component:GO:0016021//integral component of membrane;molecular_function:GO:0016844//strictosidine synthase activity;
Ghir_D06G000100.1	498	1377	12875.1	-3.36052	Down	0	0	XP_016729655.1/3.1e-80/PREDICTED: uncharacterized protein LOC107940723 [Gossypium hirsutum]	XM_016874166.1/0/PREDICTED: Gossypium hirsutum uncharacterized LOC107940723 (LOC107940723), mRNA	NA	NA	NA	NA
Ghir_D02G025140.4	6714	142.32	10128.8	-6.28872	Down	0	0	XP_012480677.1/8.1e-293/PREDICTED: polygalacturonase QRT3 [Gossypium raimondii] >KJB32937.1 hypothetical protein B456_005G268900 [Gossypium raimondii]	XM_012625223.1/0/PREDICTED: Gossypium raimondii polygalacturonase QRT3 (LOC105795539), mRNA	sp|O49432|QRT3_ARATH/1.5e-166/Polygalacturonase QRT3 OS=Arabidopsis thaliana GN=QRT3 PE=2 SV=1	ccaj:109792128/5.9e-10/protein CTR9 homolog; K15176 RNA polymerase-associated protein CTR9	At1g60020/6.9e-13/[R] KOG0017 FOG: Transposon-encoded proteins with TYA, reverse transcriptase, integrase domains in various combinations	cellular_component:GO:0016021//integral component of membrane;
Ghir_D02G019300.1	1440	15997.4	1950.48	2.9004	Up	0	0	XP_017633979.1/6.8e-189/PREDICTED: xyloglucan endotransglucosylase/hydrolase protein 9-like [Gossypium arboreum]	XM_016811016.1/0/PREDICTED: Gossypium hirsutum xyloglucan endotransglucosylase/hydrolase protein 9-like (LOC107886916), mRNA	sp|Q8LDW9|XTH9_ARATH/1.0e-125/Xyloglucan endotransglucosylase/hydrolase protein 9 OS=Arabidopsis thaliana GN=XTH9 PE=2 SV=2	pop:7498139/3.4e-149/xyloglucan endotransglucosylase/hydrolase protein 9; K08235 xyloglucan:xyloglucosyl transferase [EC:2.4.1.207]	At4g03210/2.4e-125/[M] TWOG0096 Xyloglucan endotransglycosylase	biological_process:GO:0010411//xyloglucan metabolic process;GO:0042546//cell wall biogenesis;GO:0071555//cell wall organization;cellular_component:GO:0048046//apoplast;GO:0005618//cell wall;molecular_function:GO:0016762//xyloglucan:xyloglucosyl transferase activity;GO:0004553//hydrolase activity, hydrolyzing O-glycosyl compounds;
Ghir_D07G002520.1	1967	96.15	9582.77	-6.77455	Down	0	0	XP_016744791.1/1.1e-309/PREDICTED: ATP-dependent 6-phosphofructokinase 6-like isoform X1 [Gossypium hirsutum]	XM_016889302.1/0/PREDICTED: Gossypium hirsutum ATP-dependent 6-phosphofructokinase 6-like (LOC107953863), transcript variant X1, mRNA	sp|Q94AA4|PFKA3_ARATH/5.6e-215/ATP-dependent 6-phosphofructokinase 3 OS=Arabidopsis thaliana GN=PFK3 PE=1 SV=1	gra:105761110/5.1e-289/ATP-dependent 6-phosphofructokinase 6; K00850 6-phosphofructokinase 1 [EC:2.7.1.11]	At4g32840/3.4e-210/[G] KOG2440 Pyrophosphate-dependent phosphofructo-1-kinase	biological_process:GO:0006002//fructose 6-phosphate metabolic process;cellular_component:GO:0005737//cytoplasm;molecular_function:GO:0046872//metal ion binding;GO:0003872//6-phosphofructokinase activity;GO:0005524//ATP binding;
Ghir_D03G018270.1	2136	388.43	9389.38	-4.73084	Down	0	0	XP_016721518.1/0.0e+00/PREDICTED: uncharacterized protein LOC107933742 [Gossypium hirsutum]	XM_016866029.1/0/PREDICTED: Gossypium hirsutum uncharacterized LOC107933742 (LOC107933742), mRNA	NA	pavi:110766748/1.9e-50/uncharacterized protein LOC110766748; K07456 DNA mismatch repair protein MutS2	NA	NA
Ghir_D11G027110.1	3547	108	9147.34	-6.53979	Down	0	0	XP_016713172.1/0.0e+00/PREDICTED: putative calcium-transporting ATPase 13, plasma membrane-type [Gossypium hirsutum]	XM_016857683.1/0/PREDICTED: Gossypium hirsutum putative calcium-transporting ATPase 13, plasma membrane-type (LOC107926756), mRNA	sp|Q9LY77|ACA12_ARATH/0.0e+00/Calcium-transporting ATPase 12, plasma membrane-type OS=Arabidopsis thaliana GN=ACA12 PE=2 SV=1	dzi:111294344/0.0e+00/calcium-transporting ATPase 12, plasma membrane-type-like; K01537 Ca2+-transporting ATPase [EC:3.6.3.8]	At3g22910/0.0e+00/[P] KOG0204 Calcium transporting ATPase	cellular_component:GO:0016021//integral component of membrane;molecular_function:GO:0005524//ATP binding;GO:0005388//calcium-transporting ATPase activity;
Ghir_A07G005410.1	831	38.07	10305.6	-8.21609	Down	0	0	XP_017641172.1/3.5e-153/PREDICTED: bidirectional sugar transporter N3-like [Gossypium arboreum]	XM_017785683.1/0/PREDICTED: Gossypium arboreum bidirectional sugar transporter N3-like (LOC108482549), mRNA	sp|Q2R3P9|SWT14_ORYSJ/1.0e-72/Bidirectional sugar transporter SWEET14 OS=Oryza sativa subsp. japonica GN=SWEET14 PE=2 SV=1	gra:105785857/7.0e-147/bidirectional sugar transporter N3-like; K15382 solute carrier family 50 (sugar transporter)	At5g23660/9.0e-72/[R] KOG1623 Multitransmembrane protein	biological_process:GO:0008643//carbohydrate transport;cellular_component:GO:0016021//integral component of membrane;GO:0005886//plasma membrane;
Ghir_D02G018650.2	2108	1892.13	12884.8	-2.90312	Down	0	0	XP_016692253.1/2.3e-302/PREDICTED: putative ubiquitin-conjugating enzyme E2 38 isoform X1 [Gossypium hirsutum]	XM_012624244.1/0/PREDICTED: Gossypium raimondii putative ubiquitin-conjugating enzyme E2 38 (LOC105794870), transcript variant X1, mRNA	sp|Q9LUQ5|UBC25_ARATH/1.1e-94/Probable ubiquitin-conjugating enzyme E2 25 OS=Arabidopsis thaliana GN=UBC25 PE=2 SV=1	ghi:107909291/3.9e-303/putative ubiquitin-conjugating enzyme E2 38 isoform X1; K10581 ubiquitin-conjugating enzyme E2 O [EC:2.3.2.24]	At3g15355/2.5e-94/[O] KOG0895 Ubiquitin-conjugating enzyme	NA
Ghir_D12G020040.1	2523	2717.8	14520.7	-2.55314	Down	0	0	XP_007037792.2/0.0e+00/PREDICTED: probable galactinol--sucrose galactosyltransferase 2 [Theobroma cacao]	XM_016880986.1/0/PREDICTED: Gossypium hirsutum probable galactinol--sucrose galactosyltransferase 2 (LOC107946586), mRNA	sp|Q94A08|RFS2_ARATH/1.0e-237/Probable galactinol--sucrose galactosyltransferase 2 OS=Arabidopsis thaliana GN=RFS2 PE=2 SV=2	sind:105168561/0.0e+00/probable galactinol--sucrose galactosyltransferase 2; K06617 raffinose synthase [EC:2.4.1.82]	NA	NA
Ghir_A12G017480.1	1554	9	13715.2	-10.7091	Down	0	0	XP_016703710.1/4.8e-297/PREDICTED: cytochrome P450 704B1-like [Gossypium hirsutum]	XM_016848221.1/0/PREDICTED: Gossypium hirsutum cytochrome P450 704B1-like (LOC107918628), mRNA	sp|Q9C788|C70B1_ARATH/2.7e-228/Cytochrome P450 704B1 OS=Arabidopsis thaliana GN=CYP704B1 PE=1 SV=1	ghi:107918628/8.2e-298/cytochrome P450 704B1-like; K20495 long-chain fatty acid omega-monooxygenase [EC:1.14.13.205]	At1g69500/6.3e-228/[QI] KOG0157 Cytochrome P450 CYP4/CYP19/CYP26 subfamilies	cellular_component:GO:0016021//integral component of membrane;molecular_function:GO:0016705//oxidoreductase activity, acting on paired donors, with incorporation or reduction of molecular oxygen;GO:0020037//heme binding;GO:0005506//iron ion binding;
Ghir_A12G012140.1	1482	15	11830.8	-9.7589	Down	0	0	XP_017635782.1/5.6e-287/PREDICTED: cytochrome P450 703A2 [Gossypium arboreum]	XM_016883984.1/0/PREDICTED: Gossypium hirsutum cytochrome P450 703A2-like (LOC107949243), mRNA	sp|Q9LNJ4|C70A2_ARATH/5.7e-212/Cytochrome P450 703A2 OS=Arabidopsis thaliana GN=CYP703A2 PE=1 SV=1	ghi:107949243/1.6e-287/cytochrome P450 703A2-like; K20496 laurate 7-monooxygenase [EC:1.14.13.206]	At1g01280/1.3e-211/[Q] KOG0156 Cytochrome P450 CYP2 subfamily	cellular_component:GO:0016021//integral component of membrane;molecular_function:GO:0016705//oxidoreductase activity, acting on paired donors, with incorporation or reduction of molecular oxygen;GO:0020037//heme binding;GO:0005506//iron ion binding;GO:0004497//monooxygenase activity;
Ghir_A08G003080.1	2070	7	14360.4	-11.138	Down	0	0	XP_021287941.1/0.0e+00/ABC transporter G family member 26 [Herrania umbratica]	XM_016856988.1/0/PREDICTED: Gossypium hirsutum ABC transporter G family member 26-like (LOC107926193), mRNA	sp|Q9LK50|AB26G_ARATH/0.0e+00/ABC transporter G family member 26 OS=Arabidopsis thaliana GN=ABCG26 PE=3 SV=2	cit:102612804/1.3e-136/ABC transporter G family member 9-like; K05681 ATP-binding cassette, subfamily G (WHITE), member 2	At3g13220/5.9e-290/[Q] KOG0061 Transporter, ABC superfamily (Breast cancer resistance protein)	NA
Ghir_D01G006950.1	1074	17170.4	3152.68	2.30973	Up	0	0	NP_001314218.1/4.9e-200/thiamine thiazole synthase, chloroplastic-like [Gossypium hirsutum] >ADG27845.1 thiazole biosynthetic enzyme [Gossypium hirsutum]	NM_001327289.1/0/Gossypium hirsutum thiamine thiazole synthase, chloroplastic-like (LOC107928645), mRNA &gt;GU295068.1 Gossypium hirsutum thiazole biosynthetic enzyme mRNA, complete cds	sp|O23787|THI4_CITSI/7.4e-169/Thiamine thiazole synthase, chloroplastic OS=Citrus sinensis GN=THI1 PE=2 SV=1	ghi:107928645/8.4e-201/thiamine thiazole synthase, chloroplastic-like; K03146 cysteine-dependent adenosine diphosphate thiazole synthase [EC:2.4.2.60]	At5g54770/3.8e-155/[R] KOG2960 Protein involved in thiamine biosynthesis and DNA damage tolerance	biological_process:GO:0009228//thiamine biosynthetic process;GO:0052837//thiazole biosynthetic process;GO:0006950//response to stress;cellular_component:GO:0005829//cytosol;GO:0009570//chloroplast stroma;molecular_function:GO:0046872//metal ion binding;
Ghir_D11G000390.1	1596	11307	956	3.42852	Up	0	0	KHG03900.1/7.1e-147/hypothetical protein F383_27474 [Gossypium arboreum]	XM_016831134.1/0/PREDICTED: Gossypium hirsutum thaumatin-like protein (LOC107904682), mRNA	sp|P50699|TLPH_ARATH/1.3e-116/Thaumatin-like protein OS=Arabidopsis thaliana GN=At1g18250 PE=2 SV=2	lsv:111880421/1.2e-54/G-type lectin S-receptor-like serine/threonine-protein kinase At1g67520; K04733 interleukin-1 receptor-associated kinase 4 [EC:2.7.11.1]	At1g18250/3.0e-116/[V] TWOG0215 Pathogenesis related proteins, group 5, and related proteins	NA
Ghir_A01G001280.1	1407	11263	965	3.40938	Up	0	0	XP_016721956.1/2.6e-185/PREDICTED: peroxidase N1-like [Gossypium hirsutum]	XM_017785421.1/0/PREDICTED: Gossypium arboreum peroxidase N1-like (LOC108482297), mRNA	sp|Q9XIV8|PERN1_TOBAC/6.8e-122/Peroxidase N1 OS=Nicotiana tabacum GN=poxN1 PE=1 SV=1	ghi:107934116/4.5e-186/peroxidase N1-like; K00430 peroxidase [EC:1.11.1.7]	At5g39580/2.0e-108/[R] TWOG0189 Peroxidase	biological_process:GO:0006979//response to oxidative stress;GO:0042744//hydrogen peroxide catabolic process;cellular_component:GO:0005576//extracellular region;molecular_function:GO:0046872//metal ion binding;GO:0020037//heme binding;GO:0004601//peroxidase activity;
Ghir_A08G023070.1	1195	32	9157.04	-8.2962	Down	0	0	XP_016727400.1/5.8e-186/PREDICTED: GDSL esterase/lipase At5g22810-like [Gossypium hirsutum]	XM_016871911.1/0/PREDICTED: Gossypium hirsutum GDSL esterase/lipase At5g22810-like (LOC107938684), mRNA	sp|Q9FFC6|GDL78_ARATH/4.8e-116/GDSL esterase/lipase At5g22810 OS=Arabidopsis thaliana GN=At5g22810 PE=3 SV=3	ats:109773794/4.4e-49/uncharacterized protein LOC109773794; K14209 solute carrier family 36 (proton-coupled amino acid transporter)	At5g22810/1.5e-115/[RI] LSE0388 A Predicted lipase	molecular_function:GO:0016788//hydrolase activity, acting on ester bonds;
Ghir_A05G018420.2	1965	224.45	7897.8	-5.27252	Down	0	0	XP_017603674.1/1.1e-245/PREDICTED: uncharacterized protein LOC108450521 [Gossypium arboreum] >KHG14729.1 tRNA pseudouridine synthase A [Gossypium arboreum]	XM_017748185.1/0/PREDICTED: Gossypium arboreum uncharacterized LOC108450521 (LOC108450521), mRNA	NA	pxb:103930139/2.3e-18/tubulin alpha-4 chain-like; K07374 tubulin alpha	NA	NA
Ghir_A13G019500.1	1249	18904.8	4224.59	2.02633	Up	0	0	XP_012465070.1/2.2e-71/PREDICTED: 14 kDa proline-rich protein DC2.15-like [Gossypium raimondii] >KJB82807.1 hypothetical protein B456_013G214600 [Gossypium raimondii]	XM_017761512.1/0/PREDICTED: Gossypium arboreum 14 kDa proline-rich protein DC2.15-like (LOC108461616), mRNA	sp|P14009|14KD_DAUCA/2.8e-34/14 kDa proline-rich protein DC2.15 OS=Daucus carota PE=2 SV=1	bvg:104906049/4.5e-20/ubiquitin carboxyl-terminal hydrolase 36; K11855 ubiquitin carboxyl-terminal hydrolase 36/42 [EC:3.4.19.12]	At2g45180/5.3e-36/[R] LSE0121 A AAI domain	NA
Ghir_A12G005170.1	3052	2015.48	11993.7	-2.70862	Down	0	0	XP_021300193.1/0.0e+00/CTP synthase [Herrania umbratica]	XM_016858455.1/0/PREDICTED: Gossypium hirsutum CTP synthase-like (LOC107927404), mRNA	NA	hbr:110656124/7.0e-293/CTP synthase-like isoform X1; K01937 CTP synthase [EC:6.3.4.2]	At1g30820/3.2e-276/[F] KOG2387 CTP synthase (UTP-ammonia lyase)	biological_process:GO:0006541//glutamine metabolic process;GO:0044210//'de novo' CTP biosynthetic process;molecular_function:GO:0005524//ATP binding;GO:0003883//CTP synthase activity;
Ghir_A03G007430.1	1720	39	8447.71	-7.89448	Down	0	0	XP_021285793.1/2.0e-224/LOW QUALITY PROTEIN: probable pectate lyase 18 [Herrania umbratica]	XM_017783534.1/0/PREDICTED: Gossypium arboreum probable pectate lyase 18 (LOC108480511), mRNA	sp|Q9FXD8|PLY5_ARATH/3.3e-203/Probable pectate lyase 5 OS=Arabidopsis thaliana GN=At1g67750 PE=2 SV=2	cpap:110823044/3.2e-218/probable pectate lyase 5; K01728 pectate lyase [EC:4.2.2.2]	At1g67750/1.7e-194/[M] LSE0348 A Pectate lyase	NA
Ghir_D06G020220.1	1342	14398.7	2350.63	2.47928	Up	0	0	XP_016754175.1/2.2e-194/PREDICTED: probable carboxylesterase 15 [Gossypium hirsutum]	XM_016898686.1/0/PREDICTED: Gossypium hirsutum probable carboxylesterase 15 (LOC107962345), mRNA	sp|Q9FG13|CXE15_ARATH/4.5e-46/Probable carboxylesterase 15 OS=Arabidopsis thaliana GN=CXE15 PE=2 SV=1	pda:103717078/2.6e-42/tuliposide A-converting enzyme 2, chloroplastic-like; K20506 tuliposide A-converting enzyme [EC:4.2.99.22]	At5g06570/1.0e-45/[V] KOG1515 Arylacetamide deacetylase	biological_process:GO:0008152//metabolic process;molecular_function:GO:0016787//hydrolase activity;
Ghir_D12G005130.1	3066	1203.7	9829.79	-3.16522	Down	0	0	XP_021300193.1/0.0e+00/CTP synthase [Herrania umbratica]	XM_016879215.1/0/PREDICTED: Gossypium hirsutum CTP synthase-like (LOC107945267), mRNA	NA	hbr:110656124/8.8e-296/CTP synthase-like isoform X1; K01937 CTP synthase [EC:6.3.4.2]	At1g30820/5.3e-279/[F] KOG2387 CTP synthase (UTP-ammonia lyase)	biological_process:GO:0006541//glutamine metabolic process;GO:0044210//'de novo' CTP biosynthetic process;molecular_function:GO:0005524//ATP binding;GO:0003883//CTP synthase activity;
Ghir_A08G015520.1	1009	41.05	7743.99	-7.69509	Down	0	0	XP_016717176.1/1.3e-61/PREDICTED: protein LIM1-like [Gossypium hirsutum]	XM_016861687.1/0/PREDICTED: Gossypium hirsutum protein LIM1-like (LOC107930117), mRNA	NA	ini:109151274/7.8e-15/probable ribosome-binding factor A, chloroplastic; K02834 ribosome-binding factor A	NA	NA
Ghir_A05G010850.1	5796	15643.9	3267.68	2.12373	Up	0	0	XP_017645754.1/0.0e+00/PREDICTED: P-loop NTPase domain-containing protein LPA1 homolog 1 [Gossypium arboreum]	XM_016894369.1/0/PREDICTED: Gossypium hirsutum P-loop NTPase domain-containing protein LPA1 homolog 1-like (LOC107958559), mRNA	sp|Q9FJH9|LPAH1_ARATH/5.6e-247/P-loop NTPase domain-containing protein LPA1 homolog 1 OS=Arabidopsis thaliana GN=At5g60760 PE=2 SV=1	csat:104773796/3.1e-249/P-loop NTPase domain-containing protein LPA1 homolog 2; K05715 2-phosphoglycerate kinase [EC:2.7.2.-]	At2g28050/1.5e-56/[R] KOG4197 FOG: PPR repeat	NA
Ghir_D02G025140.3	6708	110.78	6818.25	-6.07917	Down	0	0	XP_012480677.1/8.1e-293/PREDICTED: polygalacturonase QRT3 [Gossypium raimondii] >KJB32937.1 hypothetical protein B456_005G268900 [Gossypium raimondii]	XM_012625223.1/0/PREDICTED: Gossypium raimondii polygalacturonase QRT3 (LOC105795539), mRNA	sp|O49432|QRT3_ARATH/1.5e-166/Polygalacturonase QRT3 OS=Arabidopsis thaliana GN=QRT3 PE=2 SV=1	lja:Lj1g3v3906730.1/9.4e-08/Lj1g3v3906730.1; -; K01738 cysteine synthase A [EC:2.5.1.47]	At1g27285/2.9e-11/[R] KOG0017 FOG: Transposon-encoded proteins with TYA, reverse transcriptase, integrase domains in various combinations	cellular_component:GO:0016021//integral component of membrane;
Ghir_D13G020240.1	1147	15055.2	3026.41	2.17905	Up	0	0	XP_016668001.1/1.6e-71/PREDICTED: 14 kDa proline-rich protein DC2.15-like [Gossypium hirsutum]	XM_017761512.1/0/PREDICTED: Gossypium arboreum 14 kDa proline-rich protein DC2.15-like (LOC108461616), mRNA	sp|P14009|14KD_DAUCA/2.6e-34/14 kDa proline-rich protein DC2.15 OS=Daucus carota PE=2 SV=1	bvg:104906049/7.0e-20/ubiquitin carboxyl-terminal hydrolase 36; K11855 ubiquitin carboxyl-terminal hydrolase 36/42 [EC:3.4.19.12]	At2g45180/4.9e-36/[R] LSE0121 A AAI domain	NA
Ghir_A09G022080.1	1242	80	6836	-6.55255	Down	0	0	XP_021290464.1/1.1e-155/leucine-rich repeat receptor-like protein kinase PEPR1 [Herrania umbratica]	XM_016896847.1/0/PREDICTED: Gossypium hirsutum receptor-like protein kinase HSL1 (LOC107960507), mRNA	sp|G9LZD7|XIAO_ORYSJ/6.0e-37/Probable inactive leucine-rich repeat receptor kinase XIAO OS=Oryza sativa subsp. japonica GN=XIAO PE=2 SV=1	bvg:104883663/6.4e-43/LRR receptor-like serine/threonine-protein kinase FLS2; K13420 LRR receptor-like serine/threonine-protein kinase FLS2 [EC:2.7.11.1]	At3g59510/5.7e-115/[R] KOG0619 FOG: Leucine rich repeat	NA
Ghir_A07G017530.1	348	2333.48	11666	-2.4573	Down	0	0	YP_009132948.1/8.8e-58/acetyl-CoA carboxylase carboxyltransferase beta subunit (chloroplast) [Hibiscus syriacus] >AJC09066.1 AccD (chloroplast) [Hibiscus syriacus] >AKA94872.1 acetyl-CoA carboxylase carboxyltransferase beta subunit (chloroplast) [Hibiscus syriacus] >ALI86846.1 acetyl-CoA carboxylase beta subunit (chloroplast) [Hibiscus syriacus]	HQ901200.1/4.62273e-180/Gossypium barbadense cultivar Kaiyuan chloroplast, complete genome	sp|Q2L915|ACCD_GOSHI/5.3e-60/Acetyl-coenzyme A carboxylase carboxyl transferase subunit beta, chloroplastic OS=Gossypium hirsutum GN=accD PE=3 SV=1	ghi:3989158/1.5e-58/accD, GohiCp030; acetyl-CoA carboxylase beta subunit; K01963 acetyl-CoA carboxylase carboxyl transferase subunit beta [EC:6.4.1.2 2.1.3.15]	AtCh032/3.5e-46/[EI] KOG0540 3-Methylcrotonyl-CoA carboxylase, non-biotin containing subunit/Acetyl-CoA carboxylase carboxyl transferase, subunit beta	biological_process:GO:2001295//malonyl-CoA biosynthetic process;GO:0006633//fatty acid biosynthetic process;cellular_component:GO:0009317//acetyl-CoA carboxylase complex;GO:0009570//chloroplast stroma;molecular_function:GO:0003989//acetyl-CoA carboxylase activity;GO:0005524//ATP binding;GO:0046872//metal ion binding;GO:0008270//zinc ion binding;GO:0016740//transferase activity;
Ghir_A05G027730.1	584	10.02	9559.46	-10.0334	Down	0	0	XP_016752908.1/7.8e-59/PREDICTED: non-specific lipid-transfer protein 2-like [Gossypium hirsutum] >ACI26699.1 lipid transfer protein [Gossypium hirsutum]	XM_016897419.1/0/PREDICTED: Gossypium hirsutum non-specific lipid-transfer protein 2-like (LOC107961220), mRNA	sp|P82353|NLTP2_PRUAR/2.2e-18/Non-specific lipid-transfer protein 2 OS=Prunus armeniaca PE=1 SV=1	NA	At3g18280/4.7e-19/[I] LSE1540 A Lipid transfer protein type 2	biological_process:GO:0006869//lipid transport;
Ghir_A08G011330.1	7176	61	6706.47	-6.91614	Down	0	0	XP_021642709.1/7.2e-247/3-oxoacyl-[acyl-carrier-protein] synthase I, chloroplastic-like [Hevea brasiliensis]	XM_016881420.1/0/PREDICTED: Gossypium hirsutum 3-oxoacyl-[acyl-carrier-protein] synthase I, chloroplastic-like (LOC107946916), mRNA	sp|P52410|KASC1_ARATH/1.5e-201/3-oxoacyl-[acyl-carrier-protein] synthase I, chloroplastic OS=Arabidopsis thaliana GN=KAS1 PE=1 SV=2	hbr:110637077/1.2e-247/3-oxoacyl-[acyl-carrier-protein] synthase I, chloroplastic-like; K09458 3-oxoacyl-[acyl-carrier-protein] synthase II [EC:2.3.1.179]	At5g46290/3.6e-201/[IQ] KOG1394 3-oxoacyl-(acyl-carrier-protein) synthase (I and II)	NA
Ghir_A05G003740.6	2843	14946.5	3171.95	2.10083	Up	0	0	OMO67124.1/0.0e+00/Sucrose synthase [Corchorus capsularis]	XM_016894717.1/0/PREDICTED: Gossypium hirsutum sucrose synthase (LOC107958826), mRNA	sp|P13708|SUSY_SOYBN/0.0e+00/Sucrose synthase OS=Glycine max GN=SS PE=1 SV=2	zju:107406662/0.0e+00/sucrose synthase; K00695 sucrose synthase [EC:2.4.1.13]	At3g43190/0.0e+00/[M] KOG0853 Glycosyltransferase	NA
Ghir_A03G022300.1	1318	8410.1	600.54	3.67225	Up	0	0	XP_016714451.1/2.0e-158/PREDICTED: probable aquaporin PIP2-8 [Gossypium hirsutum]	XM_016858962.1/0/PREDICTED: Gossypium hirsutum probable aquaporin PIP2-8 (LOC107927836), mRNA	sp|Q9ZVX8|PIP28_ARATH/2.5e-142/Probable aquaporin PIP2-8 OS=Arabidopsis thaliana GN=PIP2-8 PE=1 SV=1	ghi:107927836/3.3e-159/probable aquaporin PIP2-8; K09872 aquaporin PIP	At2g16850/5.8e-142/[G] KOG0223 Aquaporin (major intrinsic protein family)	cellular_component:GO:0016021//integral component of membrane;molecular_function:GO:0005215//transporter activity;
Ghir_A12G023790.1	1853	14.01	8388.29	-9.36131	Down	0	0	XP_016724609.1/0.0e+00/PREDICTED: protein HOTHEAD-like [Gossypium hirsutum]	XM_016869120.1/0/PREDICTED: Gossypium hirsutum protein HOTHEAD-like (LOC107936394), mRNA	sp|Q9S746|HTH_ARATH/7.2e-172/Protein HOTHEAD OS=Arabidopsis thaliana GN=HTH PE=1 SV=1	gra:105762536/0.0e+00/protein HOTHEAD-like; K21270 (R)-mandelonitrile oxidase [EC:1.1.3.49]	At1g12570/7.8e-201/[R] KOG1238 Glucose dehydrogenase/choline dehydrogenase/mandelonitrile lyase (GMC oxidoreductase family)	molecular_function:GO:0016614//oxidoreductase activity, acting on CH-OH group of donors;GO:0050660//flavin adenine dinucleotide binding;
Ghir_D02G021280.1	1444	13025.7	2384.2	2.31424	Up	0	0	NP_001313662.1/1.2e-241/tubulin alpha-4 chain-like [Gossypium hirsutum] >ABO47736.1 alpha-tubulin [Gossypium hirsutum] >ACM89778.1 alpha-tubulin 6 [Gossypium hirsutum]	NM_001326733.1/0/Gossypium hirsutum tubulin alpha-4 chain-like (LOC107886968), mRNA &gt;FJ594491.1 Gossypium hirsutum alpha-tubulin 6 mRNA, complete cds	sp|Q6VAF9|TBA4_GOSHI/2.0e-241/Tubulin alpha-4 chain OS=Gossypium hirsutum PE=2 SV=1	gra:105795157/1.3e-241/tubulin alpha-4 chain-like; K07374 tubulin alpha	At5g19780/1.9e-231/[Z] KOG1376 Alpha tubulin	biological_process:GO:0090378//seed trichome elongation;GO:0007017//microtubule-based process;cellular_component:GO:0005874//microtubule;GO:0005737//cytoplasm;molecular_function:GO:0005200//structural constituent of cytoskeleton;GO:0005525//GTP binding;GO:0003924//GTPase activity;
Ghir_D10G010940.1	2383	230.01	6432.81	-4.94122	Down	0	0	XP_021300811.1/7.8e-299/acyl-coenzyme A oxidase 2, peroxisomal [Herrania umbratica]	XM_012601772.1/0/PREDICTED: Gossypium raimondii acyl-coenzyme A oxidase, peroxisomal-like (LOC105778147), mRNA	sp|O65201|ACOX2_ARATH/8.4e-290/Acyl-coenzyme A oxidase 2, peroxisomal OS=Arabidopsis thaliana GN=ACX2 PE=1 SV=2	tcc:18611597/2.3e-299/acyl-coenzyme A oxidase 2, peroxisomal; K00232 acyl-CoA oxidase [EC:1.3.3.6]	At5g65110/2.0e-289/[IQ] KOG0135 Pristanoyl-CoA/acyl-CoA oxidase	NA
Ghir_D09G020940.1	1389	12	8459.78	-9.59698	Down	0	0	XP_021290372.1/3.6e-195/probable glucan endo-1,3-beta-glucosidase A6 isoform X1 [Herrania umbratica]	XM_016817864.1/0/PREDICTED: Gossypium hirsutum probable glucan endo-1,3-beta-glucosidase A6 (LOC107892821), transcript variant X2, mRNA	sp|Q06915|EA6_ARATH/1.7e-157/Probable glucan endo-1,3-beta-glucosidase A6 OS=Arabidopsis thaliana GN=A6 PE=2 SV=1	ppp:112294008/2.6e-77/glucan endo-1,3-beta-glucosidase 3-like; K19891 glucan endo-1,3-beta-glucosidase 1/2/3 [EC:3.2.1.39]	At4g14080/4.0e-157/[MVG] LSE0111 A beta-1, 3 glucanase	NA
Ghir_A01G018280.1	1898	425.41	6820.62	-4.13851	Down	0	0	ACD56608.1/4.8e-275/putative protein disulfide [Gossypioides kirkii]	XM_016872294.1/0/PREDICTED: Gossypium hirsutum protein disulfide-isomerase-like (LOC107939005), mRNA	sp|Q43116|PDI_RICCO/2.5e-212/Protein disulfide-isomerase OS=Ricinus communis PE=2 SV=1	dzi:111312287/3.2e-256/protein disulfide-isomerase-like; K09580 protein disulfide-isomerase A1 [EC:5.3.4.1]	At1g21750/7.3e-194/[O] KOG0190 Protein disulfide isomerase (prolyl 4-hydroxylase beta subunit)	biological_process:GO:0045454//cell redox homeostasis;cellular_component:GO:0005783//endoplasmic reticulum;molecular_function:GO:0003756//protein disulfide isomerase activity;
Ghir_A11G000300.1	1590	7943	542	3.73778	Up	0	0	XP_016710714.1/9.3e-147/PREDICTED: thaumatin-like protein [Gossypium hirsutum]	XM_016855225.1/0/PREDICTED: Gossypium hirsutum thaumatin-like protein (LOC107924672), mRNA	sp|P50699|TLPH_ARATH/1.8e-115/Thaumatin-like protein OS=Arabidopsis thaliana GN=At1g18250 PE=2 SV=2	lsv:111880421/2.7e-54/G-type lectin S-receptor-like serine/threonine-protein kinase At1g67520; K04733 interleukin-1 receptor-associated kinase 4 [EC:2.7.11.1]	At1g18250/4.3e-115/[V] TWOG0215 Pathogenesis related proteins, group 5, and related proteins	NA
Ghir_D08G004260.1	876	8699.05	795.25	3.31584	Up	0	0	XP_012473409.1/5.2e-99/PREDICTED: allene oxide cyclase 4, chloroplastic-like isoform X2 [Gossypium raimondii] >KJB22328.1 hypothetical protein B456_004G046300 [Gossypium raimondii]	XM_012617955.1/0/PREDICTED: Gossypium raimondii allene oxide cyclase 4, chloroplastic-like (LOC105790380), transcript variant X2, mRNA	sp|A2XID3|AOC_ORYSI/9.6e-74/Allene oxide cyclase, chloroplastic OS=Oryza sativa subsp. indica GN=AOC PE=2 SV=1	gra:105790380/3.1e-97/allene oxide cyclase 4, chloroplastic-like; K10525 allene oxide cyclase [EC:5.3.99.6]	NA	cellular_component:GO:0009507//chloroplast;molecular_function:GO:0016853//isomerase activity;
Ghir_D08G010140.1	4586	47.4	6360.21	-7.20358	Down	0	0	XP_021277312.1/0.0e+00/pleiotropic drug resistance protein 1-like isoform X2 [Herrania umbratica]	XM_016847477.1/0/PREDICTED: Gossypium hirsutum pleiotropic drug resistance protein 1-like (LOC107917997), mRNA	sp|Q0JLC5|AB36G_ORYSJ/0.0e+00/ABC transporter G family member 36 OS=Oryza sativa subsp. japonica GN=ABCG36 PE=2 SV=1	mis:MICPUN_75255/1.8e-63/ATP-binding cassette superfamily; K05681 ATP-binding cassette, subfamily G (WHITE), member 2	At1g15520/0.0e+00/[Q] KOG0065 Pleiotropic drug resistance proteins (PDR1-15), ABC superfamily	NA
Ghir_D05G007120.1	2308	11896.2	2083.67	2.37777	Up	0	0	XP_016689282.1/1.1e-308/PREDICTED: probable (S)-N-methylcoclaurine 3'-hydroxylase isozyme 2 [Gossypium hirsutum]	XM_016833793.1/0/PREDICTED: Gossypium hirsutum probable (S)-N-methylcoclaurine 3&apos;-hydroxylase isozyme 2 (LOC107906711), mRNA	sp|Q9SBQ9|F3PH_PETHY/4.9e-101/Flavonoid 3'-monooxygenase OS=Petunia hybrida GN=CYP75B2 PE=2 SV=1	pper:18767321/2.8e-193/7-ethoxycoumarin O-deethylase; K05280 flavonoid 3'-monooxygenase [EC:1.14.14.82]	At4g12310/1.6e-94/[Q] KOG0156 Cytochrome P450 CYP2 subfamily	cellular_component:GO:0016021//integral component of membrane;molecular_function:GO:0016705//oxidoreductase activity, acting on paired donors, with incorporation or reduction of molecular oxygen;GO:0020037//heme binding;GO:0005506//iron ion binding;GO:0004497//monooxygenase activity;
Ghir_D09G021370.1	1242	308	6297	-4.4892	Down	0	0	XP_021290464.1/2.2e-156/leucine-rich repeat receptor-like protein kinase PEPR1 [Herrania umbratica]	XM_016815026.1/0/PREDICTED: Gossypium hirsutum receptor-like protein kinase HSL1 (LOC107890544), mRNA	sp|G9LZD7|XIAO_ORYSJ/1.3e-36/Probable inactive leucine-rich repeat receptor kinase XIAO OS=Oryza sativa subsp. japonica GN=XIAO PE=2 SV=1	bvg:104883663/1.4e-42/LRR receptor-like serine/threonine-protein kinase FLS2; K13420 LRR receptor-like serine/threonine-protein kinase FLS2 [EC:2.7.11.1]	At3g59510/1.3e-114/[R] KOG0619 FOG: Leucine rich repeat	NA
Ghir_A13G020330.1	2184	11690.4	2027.82	2.39179	Up	0	0	XP_017619639.1/0.0e+00/PREDICTED: subtilisin-like protease SBT1.8 [Gossypium arboreum] >KHG16003.1 Subtilisin-like protease [Gossypium arboreum]	XM_016818332.1/0/PREDICTED: Gossypium hirsutum subtilisin-like protease SBT1.8 (LOC107893364), mRNA	sp|Q9ZUF6|SBT18_ARATH/1.4e-302/Subtilisin-like protease SBT1.8 OS=Arabidopsis thaliana GN=SBT1.8 PE=1 SV=1	nsy:104224633/7.7e-76/uncharacterized protein LOC104224633; K15333 tRNA guanosine-2'-O-methyltransferase [EC:2.1.1.34]	At2g05920/3.2e-302/[OR] LSE0115 A Subtilisin-like proteinase	molecular_function:GO:0004252//serine-type endopeptidase activity;
Ghir_A02G011160.1	1663	607.87	6943.11	-3.64929	Down	0	0	XP_016742653.1/1.3e-287/PREDICTED: protein kinase 2B, chloroplastic-like [Gossypium hirsutum]	XM_016887164.1/0/PREDICTED: Gossypium hirsutum protein kinase 2B, chloroplastic-like (LOC107951966), mRNA	sp|Q5PP29|PBL4_ARATH/1.5e-96/Probable serine/threonine-protein kinase PBL4 OS=Arabidopsis thaliana GN=PBL4 PE=2 SV=1	dzi:111317367/7.1e-106/probable serine/threonine-protein kinase PBL3 isoform X1; K04733 interleukin-1 receptor-associated kinase 4 [EC:2.7.11.1]	At1g69790/1.2e-94/[T] KOG1187 Serine/threonine protein kinase	molecular_function:GO:0005524//ATP binding;GO:0004672//protein kinase activity;
Ghir_D02G023760.1	1293	10552.2	1650.74	2.54082	Up	0	0	XP_016691376.1/8.6e-159/PREDICTED: probable aquaporin PIP2-8 [Gossypium hirsutum]	XM_016835887.1/0/PREDICTED: Gossypium hirsutum probable aquaporin PIP2-8 (LOC107908650), mRNA	sp|Q9ZVX8|PIP28_ARATH/3.5e-141/Probable aquaporin PIP2-8 OS=Arabidopsis thaliana GN=PIP2-8 PE=1 SV=1	ghi:107908650/1.5e-159/probable aquaporin PIP2-8; K09872 aquaporin PIP	At2g16850/8.3e-141/[G] KOG0223 Aquaporin (major intrinsic protein family)	cellular_component:GO:0016021//integral component of membrane;molecular_function:GO:0005215//transporter activity;
Ghir_A07G001750.1	3462	93.36	5693.01	-6.06578	Down	0	0	XP_016716911.1/0.0e+00/PREDICTED: respiratory burst oxidase homolog protein E-like [Gossypium hirsutum]	XM_016861422.1/0/PREDICTED: Gossypium hirsutum respiratory burst oxidase homolog protein E-like (LOC107929888), mRNA	sp|O81211|RBOHE_ARATH/0.0e+00/Respiratory burst oxidase homolog protein E OS=Arabidopsis thaliana GN=RBOHE PE=2 SV=2	ghi:107929888/0.0e+00/respiratory burst oxidase homolog protein E-like; K13447 respiratory burst oxidase [EC:1.6.3.- 1.11.1.-]	At1g19230/0.0e+00/[PQ] KOG0039 Ferric reductase, NADH/NADPH oxidase and related proteins	cellular_component:GO:0016021//integral component of membrane;molecular_function:GO:0050664//oxidoreductase activity, acting on NAD(P)H, oxygen as acceptor;GO:0004601//peroxidase activity;GO:0005509//calcium ion binding;
Ghir_D10G019570.1	2979	13232	2841.41	2.08382	Up	0	0	EOY31427.1/0.0e+00/HCO3- transporter family [Theobroma cacao]	XM_016845410.1/0/PREDICTED: Gossypium hirsutum probable boron transporter 7 (LOC107916250), mRNA	sp|Q9XI23|BOR4_ARATH/9.9e-280/Boron transporter 4 OS=Arabidopsis thaliana GN=BOR4 PE=2 SV=1	cre:CHLREDRAFT_114486/2.7e-84/BOR1; borate transporter; K06573 solute carrier family 4 (anion exchanger), member 1	At1g15460/2.3e-279/[P] KOG1172 Na+-independent Cl/HCO3 exchanger AE1 and related transporters (SLC4 family)	NA
Ghir_A05G006990.1	2679	7509.3	588.83	3.53722	Up	0	0	XP_017983124.1/0.0e+00/PREDICTED: linoleate 13S-lipoxygenase 2-1, chloroplastic [Theobroma cacao]	XM_017775810.1/0/PREDICTED: Gossypium arboreum linoleate 13S-lipoxygenase 2-1, chloroplastic (LOC108473970), mRNA	sp|O24370|LOX21_SOLTU/0.0e+00/Linoleate 13S-lipoxygenase 2-1, chloroplastic OS=Solanum tuberosum GN=LOX2.1 PE=1 SV=1	dzi:111284930/0.0e+00/linoleate 13S-lipoxygenase 2-1, chloroplastic-like; K00454 lipoxygenase [EC:1.13.11.12]	At3g45140/2.2e-276/[I] TWOG0111 Lipoxygenase	NA
Ghir_A07G017520.1	315	2078.76	9963.54	-2.39647	Down	0	0	YP_538944.1/1.2e-50/acetyl-CoA carboxylase carboxyltransferase beta subunit (chloroplast) [Gossypium hirsutum] >YP_005087798.1 acetyl-CoA carboxylase carboxyltransferase beta subunit (chloroplast) [Gossypium darwinii] >YP_005088289.1 acetyl-CoA carboxylase carboxyltransferase beta subunit (chloroplast) [Gossypium tomentosum] >YP_005088925.1 acetyl-CoA carboxylase carboxyltransferase beta subunit …	KP221928.1/9.15708e-162/Gossypium australe chloroplast, complete genome	sp|Q2L915|ACCD_GOSHI/7.5e-53/Acetyl-coenzyme A carboxylase carboxyl transferase subunit beta, chloroplastic OS=Gossypium hirsutum GN=accD PE=3 SV=1	ghi:3989158/2.1e-51/accD, GohiCp030; acetyl-CoA carboxylase beta subunit; K01963 acetyl-CoA carboxylase carboxyl transferase subunit beta [EC:6.4.1.2 2.1.3.15]	AtCh032/2.4e-41/[EI] KOG0540 3-Methylcrotonyl-CoA carboxylase, non-biotin containing subunit/Acetyl-CoA carboxylase carboxyl transferase, subunit beta	biological_process:GO:2001295//malonyl-CoA biosynthetic process;GO:0006633//fatty acid biosynthetic process;cellular_component:GO:0009317//acetyl-CoA carboxylase complex;GO:0009570//chloroplast stroma;molecular_function:GO:0003989//acetyl-CoA carboxylase activity;GO:0005524//ATP binding;GO:0046872//metal ion binding;GO:0008270//zinc ion binding;GO:0016740//transferase activity;
Ghir_D13G002660.1	2267	13145.1	2874.98	2.05736	Up	0	0	GAV62271.1/9.5e-312/FAD_binding_4 domain-containing protein [Cephalotus follicularis]	XM_012607195.1/0/PREDICTED: Gossypium raimondii delta(24)-sterol reductase (LOC105782452), mRNA	sp|P93472|DIM_PEA/1.7e-295/Delta(24)-sterol reductase OS=Pisum sativum GN=DIM PE=1 SV=1	dzi:111283131/0.0e+00/delta(24)-sterol reductase-like; K09828 Delta24-sterol reductase [EC:1.3.1.72 1.3.1.-]	At3g19820/8.2e-285/[R] KOG1262 FAD-binding protein DIMINUTO	NA
Ghir_D03G010060.2	3319	2927.17	11544.3	-2.11515	Down	0	0	XP_016192764.1/0.0e+00/ATPase 11, plasma membrane-type isoform X2 [Arachis ipaensis]	XR_001697936.1/0/PREDICTED: Gossypium hirsutum ATPase 11, plasma membrane-type-like (LOC107950097), misc_RNA	sp|Q9SU58|PMA4_ARATH/0.0e+00/ATPase 4, plasma membrane-type OS=Arabidopsis thaliana GN=AHA4 PE=2 SV=2	dzi:111283408/0.0e+00/ATPase 11, plasma membrane-type; K01535 H+-transporting ATPase [EC:3.6.3.6]	At3g47950/0.0e+00/[P] KOG0205 Plasma membrane H+-transporting ATPase	biological_process:GO:0006754//ATP biosynthetic process;cellular_component:GO:0016021//integral component of membrane;molecular_function:GO:0005524//ATP binding;GO:0008553//hydrogen-exporting ATPase activity, phosphorylative mechanism;
Ghir_A08G004040.1	1160	7578.48	636.1	3.43905	Up	0	0	XP_017626207.1/8.8e-139/PREDICTED: allene oxide cyclase 4, chloroplastic-like [Gossypium arboreum] >KHG22804.1 Allene oxide cyclase 4, chloroplastic -like protein [Gossypium arboreum]	XM_017770718.1/0/PREDICTED: Gossypium arboreum allene oxide cyclase 4, chloroplastic-like (LOC108469716), mRNA	sp|A2XID3|AOC_ORYSI/4.4e-74/Allene oxide cyclase, chloroplastic OS=Oryza sativa subsp. indica GN=AOC PE=2 SV=1	gra:105790379/6.4e-138/allene oxide cyclase 4, chloroplastic-like; K10525 allene oxide cyclase [EC:5.3.99.6]	NA	cellular_component:GO:0009507//chloroplast;molecular_function:GO:0016853//isomerase activity;
Ghir_A03G017970.1	1814	6617.63	331.68	4.18291	Up	0	0	XP_017633979.1/8.3e-176/PREDICTED: xyloglucan endotransglucosylase/hydrolase protein 9-like [Gossypium arboreum]	XM_017778490.1/0/PREDICTED: Gossypium arboreum xyloglucan endotransglucosylase/hydrolase protein 9-like (LOC108476312), mRNA	sp|Q8LDW9|XTH9_ARATH/3.5e-110/Xyloglucan endotransglucosylase/hydrolase protein 9 OS=Arabidopsis thaliana GN=XTH9 PE=2 SV=2	ghi:107886823/8.9e-179/xyloglucan endotransglucosylase/hydrolase protein 9-like; K08235 xyloglucan:xyloglucosyl transferase [EC:2.4.1.207]	At4g03210/8.1e-110/[M] TWOG0096 Xyloglucan endotransglycosylase	biological_process:GO:0010411//xyloglucan metabolic process;GO:0042546//cell wall biogenesis;GO:0071555//cell wall organization;cellular_component:GO:0048046//apoplast;GO:0005618//cell wall;molecular_function:GO:0016762//xyloglucan:xyloglucosyl transferase activity;GO:0004553//hydrolase activity, hydrolyzing O-glycosyl compounds;
Ghir_D04G015950.1	2149	247	5703.61	-4.66483	Down	0	0	XP_016679917.1/0.0e+00/PREDICTED: cytochrome P450 86B1-like [Gossypium hirsutum]	XM_016824428.1/0/PREDICTED: Gossypium hirsutum cytochrome P450 86B1-like (LOC107898863), mRNA	sp|Q9FMY1|C86B1_ARATH/4.7e-239/Cytochrome P450 86B1 OS=Arabidopsis thaliana GN=CYP86B1 PE=2 SV=1	ghi:107898863/0.0e+00/cytochrome P450 86B1-like; K15402 fatty acid omega-hydroxylase [EC:1.14.-.-]	At5g23190/1.1e-238/[QI] KOG0157 Cytochrome P450 CYP4/CYP19/CYP26 subfamilies	cellular_component:GO:0016021//integral component of membrane;molecular_function:GO:0016705//oxidoreductase activity, acting on paired donors, with incorporation or reduction of molecular oxygen;GO:0020037//heme binding;GO:0005506//iron ion binding;GO:0004497//monooxygenase activity;
Ghir_A08G004050.1	1059	12359.1	2602.57	2.11203	Up	0	0	XP_017626209.1/1.4e-98/PREDICTED: allene oxide cyclase 4, chloroplastic-like [Gossypium arboreum] >KHG19308.1 Allene oxide cyclase 4, chloroplastic -like protein [Gossypium arboreum]	XM_017770720.1/0/PREDICTED: Gossypium arboreum allene oxide cyclase 4, chloroplastic-like (LOC108469717), mRNA	sp|A2XID3|AOC_ORYSI/1.2e-73/Allene oxide cyclase, chloroplastic OS=Oryza sativa subsp. indica GN=AOC PE=2 SV=1	gra:105790380/2.9e-97/allene oxide cyclase 4, chloroplastic-like; K10525 allene oxide cyclase [EC:5.3.99.6]	NA	cellular_component:GO:0009507//chloroplast;molecular_function:GO:0016853//isomerase activity;
Ghir_D08G021850.1	2647	173.45	5337.24	-5.07904	Down	0	0	XP_006425102.1/0.0e+00/hypothetical protein CICLE_v10027874mg [Citrus clementina] >ESR38342.1 hypothetical protein CICLE_v10027874mg [Citrus clementina]	XM_016866034.1/0/PREDICTED: Gossypium hirsutum potassium transporter 1-like (LOC107933748), mRNA	sp|O22397|POT1_ARATH/8.6e-259/Potassium transporter 1 OS=Arabidopsis thaliana GN=POT1 PE=1 SV=2	cit:102629427/2.8e-311/potassium transporter 1; K03549 KUP system potassium uptake protein	At2g30070/2.0e-258/[P] LSE0144 A Potassium transporter	cellular_component:GO:0016021//integral component of membrane;molecular_function:GO:0015079//potassium ion transmembrane transporter activity;
Ghir_D02G003770.1	976	1923.19	9308.06	-2.41052	Down	0	0	XP_016714386.1/1.5e-102/PREDICTED: 18.1 kDa class I heat shock protein-like [Gossypium hirsutum]	XM_012626433.1/0/PREDICTED: Gossypium raimondii 18.1 kDa class I heat shock protein-like (LOC105796659), mRNA	sp|P19244|HSP41_PEA/1.3e-39/22.7 kDa class IV heat shock protein OS=Pisum sativum GN=HSP22.7 PE=2 SV=1	ghi:107927783/2.5e-103/18.1 kDa class I heat shock protein-like; K13993 HSP20 family protein	At4g10250/1.9e-36/[O] KOG0710 Molecular chaperone (small heat-shock protein Hsp26/Hsp42)	NA
Ghir_A05G019420.1	1315	256.63	5476.03	-4.55091	Down	0	0	XP_016749069.1/2.1e-200/PREDICTED: peroxidase 9-like [Gossypium hirsutum]	XM_016893580.1/0/PREDICTED: Gossypium hirsutum peroxidase 9-like (LOC107957949), mRNA	sp|Q96512|PER9_ARATH/2.8e-154/Peroxidase 9 OS=Arabidopsis thaliana GN=PER9 PE=1 SV=1	ghi:107957949/3.5e-201/peroxidase 9-like; K00430 peroxidase [EC:1.11.1.7]	At1g44970/6.6e-154/[R] TWOG0189 Peroxidase	biological_process:GO:0006979//response to oxidative stress;GO:0042744//hydrogen peroxide catabolic process;cellular_component:GO:0005576//extracellular region;molecular_function:GO:0046872//metal ion binding;GO:0020037//heme binding;GO:0004601//peroxidase activity;
Ghir_D08G017260.1	1654	1568.58	8569.48	-2.58529	Down	0	0	XP_016721338.1/6.8e-177/PREDICTED: cinnamoyl-CoA reductase 1-like [Gossypium hirsutum] >XP_016721340.1 PREDICTED: cinnamoyl-CoA reductase 1-like [Gossypium hirsutum]	XM_012620227.1/0/PREDICTED: Gossypium raimondii cinnamoyl-CoA reductase 1-like (LOC105791924), transcript variant X1, mRNA	sp|Q0JKZ0|SNL6_ORYSJ/7.7e-40/Cinnamoyl-CoA reductase-like SNL6 OS=Oryza sativa subsp. japonica GN=SNL6 PE=3 SV=1	ppp:112288176/1.1e-39/cinnamoyl-CoA reductase 1-like isoform X1; K09753 cinnamoyl-CoA reductase [EC:1.2.1.44]	At2g23910/2.0e-70/[V] KOG1502 Flavonol reductase/cinnamoyl-CoA reductase	NA
Ghir_D01G001930.1	1524	15.5	6336.36	-8.81078	Down	0	0	NP_001314290.1/8.2e-209/zinc finger CCCH domain-containing protein 2-like [Gossypium hirsutum] >AAX20386.1 putative CCCH-type zinc finger transcription factor [Gossypium hirsutum]	NM_001327361.1/0/Gossypium hirsutum zinc finger CCCH domain-containing protein 2-like (LOC107933034), mRNA &gt;AY887895.1 Gossypium hirsutum putative CCCH-type zinc finger transcription factor (ZFP1) mRNA, complete cds	sp|Q9ZWA1|C3H2_ARATH/1.2e-76/Zinc finger CCCH domain-containing protein 2 OS=Arabidopsis thaliana GN=At1g03790 PE=2 SV=1	apro:F751_1912/5.2e-31/D-tyrosyl-tRNA(Tyr) deacylase; K07560 D-aminoacyl-tRNA deacylase [EC:3.1.1.96]	At1g03790/2.9e-76/[R] KOG1595 CCCH-type Zn-finger protein	molecular_function:GO:0046872//metal ion binding;
Ghir_A05G026240.1	1976	298.12	5502.25	-4.34159	Down	0	0	XP_016748605.1/5.6e-77/PREDICTED: uncharacterized protein LOC107957578 [Gossypium hirsutum]	XM_016893116.1/0/PREDICTED: Gossypium hirsutum uncharacterized LOC107957578 (LOC107957578), mRNA	NA	NA	NA	molecular_function:GO:0003899//DNA-directed 5'-3' RNA polymerase activity;
Ghir_D08G012090.1	1920	8	7304.99	-9.9702	Down	0	0	XP_021642709.1/1.7e-248/3-oxoacyl-[acyl-carrier-protein] synthase I, chloroplastic-like [Hevea brasiliensis]	XM_012619359.1/0/PREDICTED: Gossypium raimondii 3-oxoacyl-[acyl-carrier-protein] synthase I, chloroplastic-like (LOC105791331), mRNA	sp|P52410|KASC1_ARATH/1.4e-202/3-oxoacyl-[acyl-carrier-protein] synthase I, chloroplastic OS=Arabidopsis thaliana GN=KAS1 PE=1 SV=2	hbr:110637077/3.0e-249/3-oxoacyl-[acyl-carrier-protein] synthase I, chloroplastic-like; K09458 3-oxoacyl-[acyl-carrier-protein] synthase II [EC:2.3.1.179]	At5g46290/3.3e-202/[IQ] KOG1394 3-oxoacyl-(acyl-carrier-protein) synthase (I and II)	NA
Ghir_D09G015930.1	8292	11558.3	2411.65	2.1253	Up	0	0	XP_016669700.1/0.0e+00/PREDICTED: E3 ubiquitin-protein ligase PRT6-like [Gossypium hirsutum]	XM_016815698.1/0/PREDICTED: Gossypium hirsutum E3 ubiquitin-protein ligase PRT6-like (LOC107891054), mRNA	sp|F4KCC2|PRT6_ARATH/0.0e+00/E3 ubiquitin-protein ligase PRT6 OS=Arabidopsis thaliana GN=PRT6 PE=2 SV=1	csat:109124637/0.0e+00/E3 ubiquitin-protein ligase PRT6 isoform X1; K11978 E3 ubiquitin-protein ligase UBR3 [EC:2.3.2.27]	At5g02300/0.0e+00/[O] KOG1140 N-end rule pathway, recognition component UBR1	molecular_function:GO:0008270//zinc ion binding;GO:0016874//ligase activity;
Ghir_D08G023500.2	2235	1011.15	7198.92	-2.96732	Down	0	0	XP_012492718.1/4.3e-283/PREDICTED: probable aminopyrimidine aminohydrolase, mitochondrial [Gossypium raimondii] >KJB44786.1 hypothetical protein B456_007G273300 [Gossypium raimondii]	XM_016824807.1/0/PREDICTED: Gossypium hirsutum probable aminopyrimidine aminohydrolase, mitochondrial (LOC107899178), mRNA &gt;XM_016824876.1 PREDICTED: Gossypium hirsutum probable aminopyrimidine aminohydrolase, mitochondrial (LOC107899221), mRNA	sp|F4KFT7|TENAC_ARATH/1.2e-224/Bifunctional TH2 protein, mitochondrial OS=Arabidopsis thaliana GN=TH2 PE=1 SV=1	mng:MNEG_5229/2.0e-26/hydroxymethylpyrimidine kinase; K14153 hydroxymethylpyrimidine kinase / phosphomethylpyrimidine kinase / thiamine-phosphate diphosphorylase [EC:2.7.1.49 2.7.4.7 2.5.1.3]	NA	molecular_function:GO:0016787//hydrolase activity;
Ghir_D12G023790.1	1740	6.9	7469.82	-10.2158	Down	0	0	XP_016737000.1/0.0e+00/PREDICTED: protein HOTHEAD-like [Gossypium hirsutum]	XM_016881511.1/0/PREDICTED: Gossypium hirsutum protein HOTHEAD-like (LOC107946992), mRNA	sp|Q9S746|HTH_ARATH/1.8e-172/Protein HOTHEAD OS=Arabidopsis thaliana GN=HTH PE=1 SV=1	gra:105762536/0.0e+00/protein HOTHEAD-like; K21270 (R)-mandelonitrile oxidase [EC:1.1.3.49]	At1g12570/3.5e-203/[R] KOG1238 Glucose dehydrogenase/choline dehydrogenase/mandelonitrile lyase (GMC oxidoreductase family)	molecular_function:GO:0016614//oxidoreductase activity, acting on CH-OH group of donors;GO:0050660//flavin adenine dinucleotide binding;
Ghir_D10G015380.1	1722	9474.44	1554.89	2.47169	Up	0	0	AOI27763.1/8.9e-212/chalcone synthase [Kandelia candel]	XM_012599445.1/0/PREDICTED: Gossypium raimondii chalcone synthase 1-like (LOC105776651), mRNA	sp|Q9FUB7|CHSY_HYPAN/5.1e-212/Chalcone synthase OS=Hypericum androsaemum PE=1 SV=1	pxb:103965055/3.8e-211/chalcone synthase-like; K00660 chalcone synthase [EC:2.3.1.74]	At5g13930/2.1e-192/[Q] LSE0252 A Chalcone synthase	NA
Ghir_D08G005660.1	1381	11840.5	2643.11	2.02788	Up	0	0	NP_001314051.1/1.8e-183/1-aminocyclopropane-1-carboxylate oxidase 3-like [Gossypium hirsutum] >AAZ83344.1 ACC oxidase 3 [Gossypium hirsutum] >AFB18001.1 ACC oxidase [Gossypium anapoides] >AFB18002.1 ACC oxidase [Gossypium anapoides]	JN793551.1/0/Gossypium anapoides cultivar sumian12 ACC oxidase (ACO) mRNA, complete cds	sp|Q08507|ACCO3_PETHY/7.8e-155/1-aminocyclopropane-1-carboxylate oxidase 3 OS=Petunia hybrida GN=ACO3 PE=3 SV=1	ghi:107915412/3.1e-184/1-aminocyclopropane-1-carboxylate oxidase 3-like; K05933 aminocyclopropanecarboxylate oxidase [EC:1.14.17.4]	At1g05010/3.0e-141/[QR] KOG0143 Iron/ascorbate family oxidoreductases	biological_process:GO:0009620//response to fungus;GO:0071398//cellular response to fatty acid;molecular_function:GO:0046872//metal ion binding;GO:0016491//oxidoreductase activity;
Ghir_D02G016110.1	1778	54.52	4950.76	-6.64026	Down	0	0	XP_007044917.1/5.4e-228/PREDICTED: probable pectate lyase 5 [Theobroma cacao] >EOY00749.1 Pectate lyase family protein [Theobroma cacao]	XM_012623826.1/0/PREDICTED: Gossypium raimondii probable pectate lyase 5 (LOC105794575), mRNA	sp|Q93Z25|PLY22_ARATH/3.0e-199/Probable pectate lyase 22 OS=Arabidopsis thaliana GN=At5g63180 PE=2 SV=1	tcc:18609637/9.2e-229/probable pectate lyase 5; K01728 pectate lyase [EC:4.2.2.2]	At5g63180/1.2e-198/[M] LSE0348 A Pectate lyase	biological_process:GO:0045490//pectin catabolic process;molecular_function:GO:0046872//metal ion binding;GO:0030570//pectate lyase activity;
Ghir_D13G013270.1	2820	10887.7	2231.91	2.15081	Up	0	0	OMO86604.1/0.0e+00/Six-hairpin glycosidase-like protein [Corchorus capsularis]	XM_012607694.1/0/PREDICTED: Gossypium raimondii probable alkaline/neutral invertase D (LOC105782744), transcript variant X1, mRNA	sp|Q67XD9|CINV2_ARATH/1.3e-284/Alkaline/neutral invertase CINV2 OS=Arabidopsis thaliana GN=CINV2 PE=1 SV=1	nta:107819247/1.4e-26/ribosomal protein S4, mitochondrial; K02986 small subunit ribosomal protein S4	At4g09510/4.7e-282/[G] LSE0407 A Alkaline/neutral invertase	NA
Ghir_D12G027340.1	369	6	7390	-10.4019	Down	0	0	XP_012435763.1/1.5e-63/PREDICTED: putative non-specific lipid-transfer protein 14 [Gossypium raimondii] >KJB46814.1 hypothetical protein B456_008G279400 [Gossypium raimondii]	XM_012580309.1/0/PREDICTED: Gossypium raimondii putative non-specific lipid-transfer protein 14 (LOC105762552), mRNA	sp|P07597|NLTP1_HORVU/4.9e-11/Non-specific lipid-transfer protein 1 OS=Hordeum vulgare GN=LTP1 PE=1 SV=1	NA	At5g59320/2.4e-08/[I] LSE0123 A Lipid transfer protein type 1	biological_process:GO:0006869//lipid transport;molecular_function:GO:0008289//lipid binding;
Ghir_A08G003300.1	1628	11910.6	2705	2.00301	Up	0	0	NP_001314188.1/3.2e-211/DNA-damage-repair/toleration protein DRT100-like precursor [Gossypium hirsutum] >ABO47744.1 polygalacturonase-inhibiting protein [Gossypium hirsutum]	XM_017771433.1/0/PREDICTED: Gossypium arboreum DNA-damage-repair/toleration protein DRT100-like (LOC108470173), mRNA	sp|Q00874|DR100_ARATH/4.0e-126/DNA damage-repair/toleration protein DRT100 OS=Arabidopsis thaliana GN=DRT100 PE=2 SV=2	pper:18789636/3.3e-47/receptor kinase-like protein Xa21; K13420 LRR receptor-like serine/threonine-protein kinase FLS2 [EC:2.7.11.1]	At3g20820/1.5e-131/[R] KOG0619 FOG: Leucine rich repeat	molecular_function:GO:0016301//kinase activity;
Ghir_A06G007860.1	2273	7134.99	728.69	3.156	Up	0	0	OMO67236.1/0.0e+00/Aromatic amino acid lyase [Corchorus capsularis]	XM_016823258.1/0/PREDICTED: Gossypium hirsutum phenylalanine ammonia-lyase-like (LOC107897711), mRNA	sp|P52777|PALY_PINTA/1.2e-261/Phenylalanine ammonia-lyase OS=Pinus taeda GN=PAL PE=3 SV=1	dzi:111286787/0.0e+00/phenylalanine ammonia-lyase-like; K10775 phenylalanine ammonia-lyase [EC:4.3.1.24]	At3g53260/1.8e-244/[Q] KOG0222 Phenylalanine and histidine ammonia-lyase	NA
Ghir_A05G007250.1	2514	309.44	5239.72	-4.2173	Down	0	0	XP_021279069.1/0.0e+00/ABC transporter G family member 15-like [Herrania umbratica]	XM_017775915.1/0/PREDICTED: Gossypium arboreum ABC transporter G family member 15-like (LOC108474037), mRNA	sp|Q8RWI9|AB15G_ARATH/0.0e+00/ABC transporter G family member 15 OS=Arabidopsis thaliana GN=ABCG15 PE=2 SV=2	dct:110093339/2.0e-80/ABC transporter G family member 7; K21396 ATP-binding cassette, subfamily G (WHITE), eye pigment precursor transporter	At1g51500/3.1e-309/[Q] KOG0061 Transporter, ABC superfamily (Breast cancer resistance protein)	cellular_component:GO:0016021//integral component of membrane;molecular_function:GO:0005524//ATP binding;GO:0016887//ATPase activity;
Ghir_D09G016060.1	2405	8094.63	1098.57	2.7458	Up	0	0	XP_007027052.2/0.0e+00/PREDICTED: heat shock cognate 70 kDa protein 2 [Theobroma cacao]	XM_016815688.1/0/PREDICTED: Gossypium hirsutum heat shock cognate 70 kDa protein-like (LOC107891043), mRNA	sp|P09189|HSP7C_PETHY/0.0e+00/Heat shock cognate 70 kDa protein OS=Petunia hybrida GN=HSP70 PE=2 SV=1	tcc:18597781/0.0e+00/heat shock cognate 70 kDa protein 2; K03283 heat shock 70kDa protein 1/2/6/8	At5g02500/0.0e+00/[O] KOG0101 Molecular chaperones HSP70/HSC70, HSP70 superfamily	molecular_function:GO:0032440//2-alkenal reductase [NAD(P)] activity;GO:0005524//ATP binding;
Ghir_D12G013970.1	4291	9786	1800.23	2.307	Up	0	0	XP_016735721.1/0.0e+00/PREDICTED: cellulose synthase-like protein D5 [Gossypium hirsutum]	XM_016880232.1/0/PREDICTED: Gossypium hirsutum cellulose synthase-like protein D5 (LOC107946051), mRNA	sp|Q9SRW9|CSLD5_ARATH/0.0e+00/Cellulose synthase-like protein D5 OS=Arabidopsis thaliana GN=CSLD5 PE=2 SV=1	ghi:107946051/0.0e+00/cellulose synthase-like protein D5; K00770 1,4-beta-D-xylan synthase [EC:2.4.2.24]	At1g02730/0.0e+00/[MG] LSE0129 A Cellulose synthase catalytic subunit	biological_process:GO:0009414//response to water deprivation;GO:0071669//plant-type cell wall organization or biogenesis;GO:0000919//cell plate assembly;GO:0009651//response to salt stress;GO:0030244//cellulose biosynthetic process;GO:0071555//cell wall organization;GO:0048367//shoot system development;cellular_component:GO:0005794//Golgi apparatus;GO:0016021//integral component of membrane;molec…
Ghir_D02G012090.1	2285	5447	215	4.52752	Up	0	0	XP_016693420.1/0.0e+00/PREDICTED: polygalacturonase 1 beta-like protein 3 [Gossypium hirsutum]	XM_012623142.1/0/PREDICTED: Gossypium raimondii probable polygalacturonase non-catalytic subunit JP650 (LOC105794134), mRNA	sp|P92990|PGL3_ARATH/7.5e-211/Polygalacturonase 1 beta-like protein 3 OS=Arabidopsis thaliana GN=PGL3 PE=2 SV=2	bvg:104885038/8.2e-12/filaggrin-like; K12472 epidermal growth factor receptor substrate 15	NA	cellular_component:GO:0016021//integral component of membrane;
Ghir_A04G000280.1	933	14	5769.03	-8.8223	Down	0	0	AIT71169.1/3.7e-180/MYB80-2 [Gossypium hirsutum]	KM675707.1/0/Gossypium hirsutum MYB80-2 (MYB80-2) gene, complete cds	sp|Q9XHV0|MYB80_ARATH/5.1e-81/Transcription factor MYB80 OS=Arabidopsis thaliana GN=MYB80 PE=1 SV=1	gra:105768622/5.4e-180/myb-related protein 308; K09422 transcription factor MYB, plant	At5g56110/1.2e-80/[K] KOG0048 Transcription factor, Myb superfamily	molecular_function:GO:0003677//DNA binding;
Ghir_D05G002040.1	837	92.91	4662.91	-5.78479	Down	0	0	XP_012448023.1/6.8e-48/PREDICTED: early nodulin-93-like [Gossypium raimondii] >XP_016690326.1 PREDICTED: early nodulin-93-like [Gossypium hirsutum] >XP_017610091.1 PREDICTED: early nodulin-93-like [Gossypium arboreum] >KHG12433.1 Early nodulin-93 [Gossypium arboreum] >KJB53903.1 hypothetical protein B456_009G019500 [Gossypium raimondii]	XM_012592569.1/0/PREDICTED: Gossypium raimondii early nodulin-93-like (LOC105771158), mRNA	sp|Q02921|NO93_SOYBN/4.3e-39/Early nodulin-93 OS=Glycine max PE=2 SV=1	NA	NA	cellular_component:GO:0016021//integral component of membrane;
Ghir_A06G016230.1	1137	15	5559.48	-8.66938	Down	0	0	XP_017644388.1/4.7e-217/PREDICTED: putative pectate lyase 2 [Gossypium arboreum]	XM_017788899.1/0/PREDICTED: Gossypium arboreum putative pectate lyase 2 (LOC108485039), mRNA	sp|O65456|PLY16_ARATH/5.9e-140/Probable pectate lyase 16 OS=Arabidopsis thaliana GN=At4g22080 PE=2 SV=1	ghi:107935391/7.3e-163/probable pectate lyase 16 isoform X1; K01728 pectate lyase [EC:4.2.2.2]	At4g22080/1.4e-139/[M] LSE0348 A Pectate lyase	biological_process:GO:0045490//pectin catabolic process;molecular_function:GO:0046872//metal ion binding;GO:0030570//pectate lyase activity;
Ghir_A10G008330.1	2763	291.14	4987.5	-4.23407	Down	0	0	XP_007047997.2/0.0e+00/PREDICTED: acyl-coenzyme A oxidase 2, peroxisomal [Theobroma cacao]	XM_017792729.1/0/PREDICTED: Gossypium arboreum acyl-coenzyme A oxidase, peroxisomal-like (LOC108488450), mRNA	sp|O65201|ACOX2_ARATH/0.0e+00/Acyl-coenzyme A oxidase 2, peroxisomal OS=Arabidopsis thaliana GN=ACX2 PE=1 SV=2	tcc:18611597/0.0e+00/acyl-coenzyme A oxidase 2, peroxisomal; K00232 acyl-CoA oxidase [EC:1.3.3.6]	At5g65110/0.0e+00/[IQ] KOG0135 Pristanoyl-CoA/acyl-CoA oxidase	NA
Ghir_D01G021920.1	1788	6013.49	443.5	3.62566	Up	0	0	XP_017977276.1/2.5e-172/PREDICTED: GDSL esterase/lipase At5g03810 [Theobroma cacao]	XM_012612785.1/0/PREDICTED: Gossypium raimondii GDSL esterase/lipase At5g03820-like (LOC105786390), mRNA	sp|Q9LZC5|GDL73_ARATH/1.4e-140/GDSL esterase/lipase At5g03820 OS=Arabidopsis thaliana GN=At5g03820 PE=3 SV=1	ats:109762802/1.1e-61/LOC109762802; auxin transport protein BIG; K10691 E3 ubiquitin-protein ligase UBR4 [EC:2.3.2.27]	At5g03820/3.3e-140/[RI] LSE0388 A Predicted lipase	molecular_function:GO:0016788//hydrolase activity, acting on ester bonds;
Ghir_D04G016790.1	1838	6861.38	732.41	3.09224	Up	0	0	XP_012460079.1/8.7e-173/PREDICTED: protein EXORDIUM-like 2 [Gossypium raimondii] >KJB77541.1 hypothetical protein B456_012G142700 [Gossypium raimondii]	XM_016883870.1/0/PREDICTED: Gossypium hirsutum protein EXORDIUM-like 2 (LOC107949141), mRNA	sp|Q9FE06|EXOL2_ARATH/9.2e-127/Protein EXORDIUM-like 2 OS=Arabidopsis thaliana GN=EXL2 PE=2 SV=1	mdm:103418195/3.1e-14/protein SEH1-like; K14299 nucleoporin SEH1	NA	NA
Ghir_A08G022610.1	2086	928.57	6431.4	-2.92759	Down	0	0	XP_017626569.1/0.0e+00/PREDICTED: probable aminopyrimidine aminohydrolase, mitochondrial isoform X1 [Gossypium arboreum] >KHG28664.1 Uncharacterized protein F383_15484 [Gossypium arboreum]	XM_017771080.1/0/PREDICTED: Gossypium arboreum probable aminopyrimidine aminohydrolase, mitochondrial (LOC108469949), transcript variant X1, mRNA	sp|F4KFT7|TENAC_ARATH/3.3e-221/Bifunctional TH2 protein, mitochondrial OS=Arabidopsis thaliana GN=TH2 PE=1 SV=1	mng:MNEG_5229/9.7e-28/hydroxymethylpyrimidine kinase; K14153 hydroxymethylpyrimidine kinase / phosphomethylpyrimidine kinase / thiamine-phosphate diphosphorylase [EC:2.7.1.49 2.7.4.7 2.5.1.3]	NA	NA
Ghir_D08G021420.1	4315	8291.12	1319.59	2.51594	Up	0	0	EOY34303.1/7.0e-298/Plant L-ascorbate oxidase [Theobroma cacao]	XM_012620923.1/0/PREDICTED: Gossypium raimondii L-ascorbate oxidase-like (LOC105792378), mRNA	sp|Q40588|ASO_TOBAC/2.6e-265/L-ascorbate oxidase OS=Nicotiana tabacum GN=AAO PE=2 SV=1	dzi:111286542/4.3e-304/L-ascorbate oxidase-like; K00423 L-ascorbate oxidase [EC:1.10.3.3]	At5g21100/1.6e-220/[Q] KOG1263 Multicopper oxidases	NA
Ghir_A06G003910.1	1589	445.28	5201.21	-3.6816	Down	0	0	KJB64336.1/2.0e-202/hypothetical protein B456_010G043600, partial [Gossypium raimondii] >KJB64337.1 hypothetical protein B456_010G043600, partial [Gossypium raimondii]	XM_016898827.1/0/PREDICTED: Gossypium hirsutum 2,3-bisphosphoglycerate-dependent phosphoglycerate mutase-like (LOC107962433), transcript variant X1, mRNA	NA	ghi:107962433/2.3e-194/2,3-bisphosphoglycerate-dependent phosphoglycerate mutase-like; K01834 2,3-bisphosphoglycerate-dependent phosphoglycerate mutase [EC:5.4.2.11]	At1g22170/2.6e-128/[G] KOG0235 Phosphoglycerate mutase	biological_process:GO:0006096//glycolytic process;molecular_function:GO:0004619//phosphoglycerate mutase activity;
Ghir_A05G001890.1	984	69.76	4352.23	-6.09875	Down	0	0	XP_016690050.1/6.1e-48/PREDICTED: early nodulin-93-like [Gossypium hirsutum]	XM_016834561.1/0/PREDICTED: Gossypium hirsutum early nodulin-93-like (LOC107907264), mRNA	sp|Q02921|NO93_SOYBN/1.1e-38/Early nodulin-93 OS=Glycine max PE=2 SV=1	NA	NA	cellular_component:GO:0016021//integral component of membrane;
Ghir_D05G039860.1	1018	129.8	4262.56	-5.1729	Down	0	0	XP_016689115.1/5.5e-84/PREDICTED: 17.3 kDa class I heat shock protein-like [Gossypium hirsutum]	XM_016833626.1/0/PREDICTED: Gossypium hirsutum 17.3 kDa class I heat shock protein-like (LOC107906588), mRNA	sp|P02519|HSP11_SOYBN/1.8e-71/17.3 kDa class I heat shock protein OS=Glycine max GN=HSP17.3-B PE=3 SV=1	ghi:107906588/9.3e-85/17.3 kDa class I heat shock protein-like; K13993 HSP20 family protein	At2g29500/3.8e-64/[O] KOG0710 Molecular chaperone (small heat-shock protein Hsp26/Hsp42)	NA
Ghir_D05G009460.1	1602	845.65	5870.59	-2.93091	Down	0	0	XP_016689077.1/2.6e-128/PREDICTED: expansin-A4-like [Gossypium hirsutum]	XM_016833588.1/0/PREDICTED: Gossypium hirsutum expansin-A4-like (LOC107906559), mRNA	sp|O48818|EXPA4_ARATH/2.8e-119/Expansin-A4 OS=Arabidopsis thaliana GN=EXPA4 PE=1 SV=1	sind:105166984/1.3e-101/expansin-A2; K20628 expansin	At2g39700/6.5e-119/[M] LSE0349 A Expansin	biological_process:GO:0009664//plant-type cell wall organization;cellular_component:GO:0016020//membrane;GO:0005618//cell wall;GO:0005576//extracellular region;
Ghir_D13G021200.1	1113	517	5015	-3.41355	Down	0	0	XP_012461854.1/3.0e-160/PREDICTED: uncharacterized protein LOC105781874 [Gossypium raimondii] >KJB83005.1 hypothetical protein B456_013G224500 [Gossypium raimondii]	XM_012606400.1/0/PREDICTED: Gossypium raimondii uncharacterized LOC105781874 (LOC105781874), mRNA	NA	mdm:103427988/1.2e-40/uncharacterized LOC103427988; K20793 N-alpha-acetyltransferase 50 [EC:2.3.1.258]	NA	molecular_function:GO:0008080//N-acetyltransferase activity;
Ghir_A13G009390.3	1517	11.23	4850.06	-8.89004	Down	0	0	XP_016707071.1/1.9e-226/PREDICTED: transcription factor MYB35-like isoform X2 [Gossypium hirsutum]	XM_012593003.1/0/PREDICTED: Gossypium raimondii transcription factor MYB86 (LOC105771572), transcript variant X2, mRNA	sp|Q9LSI7|MYB35_ARATH/1.4e-64/Transcription factor MYB35 OS=Arabidopsis thaliana GN=MYB35 PE=2 SV=1	gra:105771572/6.9e-225/transcription factor MYB86; K09422 transcription factor MYB, plant	At3g28470/3.3e-64/[K] KOG0048 Transcription factor, Myb superfamily	molecular_function:GO:0003677//DNA binding;
Ghir_A02G002640.2	1522	6879.54	1007.79	2.63558	Up	0	0	ASU91339.1/1.9e-210/Chalcone synthase [Juglans sigillata]	XM_016892510.1/0/PREDICTED: Gossypium hirsutum chalcone synthase 1-like (LOC107957085), mRNA	sp|Q9FUB7|CHSY_HYPAN/2.9e-211/Chalcone synthase OS=Hypericum androsaemum PE=1 SV=1	pxb:103965055/2.2e-210/chalcone synthase-like; K00660 chalcone synthase [EC:2.3.1.74]	At5g13930/1.7e-193/[Q] LSE0252 A Chalcone synthase	biological_process:GO:0009058//biosynthetic process;molecular_function:GO:0016747//transferase activity, transferring acyl groups other than amino-acyl groups;
Ghir_D05G001530.1	777	2109.96	8100.91	-2.07641	Down	0	0	KJB53966.1/4.7e-144/hypothetical protein B456_009G013900 [Gossypium raimondii]	XM_012589679.1/0/PREDICTED: Gossypium raimondii uncharacterized LOC105769204 (LOC105769204), mRNA	NA	mdm:103453965/1.5e-18/iron-sulfur cluster assembly protein 1-like; K22068 iron-sulfur cluster assembly enzyme ISCU, mitochondrial	NA	NA
Ghir_A03G021600.1	2748	72.4	3751.69	-5.83095	Down	0	0	XP_016714645.1/0.0e+00/PREDICTED: beta-galactosidase 5-like [Gossypium hirsutum] >XP_016714646.1 PREDICTED: beta-galactosidase 5-like [Gossypium hirsutum]	XM_017778635.1/0/PREDICTED: Gossypium arboreum beta-galactosidase 5-like (LOC108476417), mRNA	sp|Q10RB4|BGAL5_ORYSJ/2.0e-311/Beta-galactosidase 5 OS=Oryza sativa subsp. japonica GN=Os03g0165400 PE=2 SV=1	brp:103872148/1.1e-260/beta-galactosidase 2; K12309 beta-galactosidase [EC:3.2.1.23]	At4g36360/1.1e-310/[G] KOG0496 Beta-galactosidase	biological_process:GO:0005975//carbohydrate metabolic process;molecular_function:GO:0004565//beta-galactosidase activity;
Ghir_D06G022820.1	2882	4504.32	224.46	4.19124	Up	0	0	KJB68634.1/0.0e+00/hypothetical protein B456_010G255600 [Gossypium raimondii]	XM_016896504.1/0/PREDICTED: Gossypium hirsutum linoleate 13S-lipoxygenase 3-1, chloroplastic-like (LOC107960209), mRNA	sp|O24371|LOX31_SOLTU/1.2e-290/Linoleate 13S-lipoxygenase 3-1, chloroplastic OS=Solanum tuberosum GN=LOX3.1 PE=1 SV=1	gra:105771510/0.0e+00/linoleate 13S-lipoxygenase 3-1, chloroplastic-like; K00454 lipoxygenase [EC:1.13.11.12]	At1g17420/2.8e-290/[I] TWOG0111 Lipoxygenase	biological_process:GO:0031408//oxylipin biosynthetic process;molecular_function:GO:0016702//oxidoreductase activity, acting on single donors with incorporation of molecular oxygen, incorporation of two atoms of oxygen;GO:0046872//metal ion binding;
Ghir_D03G012200.1	4659	1753.96	7372.8	-2.20713	Down	0	0	XP_017973259.1/0.0e+00/PREDICTED: probable alpha-mannosidase At5g13980 [Theobroma cacao]	XM_012615600.1/0/PREDICTED: Gossypium raimondii alpha-mannosidase-like (LOC105788641), mRNA	sp|Q8LPJ3|MANA2_ARATH/0.0e+00/Probable alpha-mannosidase At5g13980 OS=Arabidopsis thaliana GN=At5g13980 PE=2 SV=1	dzi:111289488/0.0e+00/probable alpha-mannosidase At5g13980 isoform X1; K01191 alpha-mannosidase [EC:3.2.1.24]	At5g13980/0.0e+00/[G] KOG1959 Glycosyl hydrolase, family 38 - alpha-mannosidase	NA
Ghir_A03G002770.1	1362	7476.46	1333.4	2.35171	Up	0	0	XP_002278930.1/2.9e-205/PREDICTED: probable polygalacturonase [Vitis vinifera]	XM_016900278.1/0/PREDICTED: Gossypium hirsutum probable polygalacturonase (LOC107963803), mRNA	sp|A7PZL3|PGLR_VITVI/5.0e-194/Probable polygalacturonase OS=Vitis vinifera GN=GSVIVT00026920001 PE=1 SV=1	egr:104420670/4.1e-27/probable polygalacturonase At1g80170; K01213 galacturan 1,4-alpha-galacturonidase [EC:3.2.1.67]	At4g23500/3.0e-189/[R] TWOG0115 Endo-polygalacturonase	biological_process:GO:0005975//carbohydrate metabolic process;GO:0071555//cell wall organization;cellular_component:GO:0005576//extracellular region;molecular_function:GO:0004650//polygalacturonase activity;
Ghir_D06G017050.1	1060	8	4896.52	-9.39308	Down	0	0	XP_021293930.1/1.1e-164/putative pectate lyase 2 [Herrania umbratica]	XM_012596256.1/0/PREDICTED: Gossypium raimondii putative pectate lyase 2 (LOC105773986), mRNA	sp|O65456|PLY16_ARATH/7.1e-140/Probable pectate lyase 16 OS=Arabidopsis thaliana GN=At4g22080 PE=2 SV=1	gra:105776894/2.6e-162/probable pectate lyase 16; K01728 pectate lyase [EC:4.2.2.2]	At4g22080/1.7e-139/[M] LSE0348 A Pectate lyase	biological_process:GO:0045490//pectin catabolic process;molecular_function:GO:0046872//metal ion binding;GO:0030570//pectate lyase activity;
Ghir_D11G013060.1	922	6580.79	967.99	2.62966	Up	0	0	XP_016696108.1/1.5e-104/PREDICTED: mavicyanin-like [Gossypium hirsutum]	XM_016840619.1/0/PREDICTED: Gossypium hirsutum mavicyanin-like (LOC107912436), mRNA	sp|P80728|MAVI_CUCPE/4.0e-38/Mavicyanin OS=Cucurbita pepo PE=1 SV=1	ppp:112280981/2.3e-13/L-type lectin-domain containing receptor kinase VI.2-like isoform X1; K04733 interleukin-1 receptor-associated kinase 4 [EC:2.7.11.1]	At5g26330/8.2e-42/[S] LSE0042 A Uncharacterized plastocyanin-like protein, probably non-copper-binding	cellular_component:GO:0016021//integral component of membrane;molecular_function:GO:0009055//electron transfer activity;
Ghir_D05G011870.1	2125	725.26	5238.79	-2.9882	Down	0	0	NP_001313904.1/1.4e-275/shikimate O-hydroxycinnamoyltransferase precursor [Gossypium hirsutum] >XP_012445417.1 PREDICTED: shikimate O-hydroxycinnamoyltransferase isoform X1 [Gossypium raimondii] >AHG97388.1 putative hydroxycinnamoyl CoA shikimate/quinate hydroxycinnamoyl transferase [Gossypium hirsutum] >KJB56502.1 hypothetical protein B456_009G122600 [Gossypium raimondii]	XM_012589963.1/0/PREDICTED: Gossypium raimondii shikimate O-hydroxycinnamoyltransferase (LOC105769369), transcript variant X1, mRNA	sp|Q9FI78|HST_ARATH/1.1e-213/Shikimate O-hydroxycinnamoyltransferase OS=Arabidopsis thaliana GN=HST PE=1 SV=1	csat:104743072/1.1e-207/shikimate O-hydroxycinnamoyltransferase-like; K13065 shikimate O-hydroxycinnamoyltransferase [EC:2.3.1.133]	At5g48930/2.7e-213/[RQ] LSE0273 A Predicted N-hydroxycinnamoyl/benzoyltransferase	molecular_function:GO:0016747//transferase activity, transferring acyl groups other than amino-acyl groups;
Ghir_D12G001190.1	1580	9.1	4631.29	-9.12687	Down	0	0	XP_007043141.2/2.8e-159/PREDICTED: UDP-galactose transporter 2 [Theobroma cacao]	XM_016874499.1/0/PREDICTED: Gossypium hirsutum UDP-galactose transporter 2-like (LOC107941003), mRNA	sp|Q9SRE4|URGT1_ARATH/1.6e-135/UDP-rhamnose/UDP-galactose transporter 1 OS=Arabidopsis thaliana GN=URGT1 PE=1 SV=1	tcc:18608407/4.7e-160/UDP-galactose transporter 2; K15285 solute carrier family 35, member E3	At1g76670/3.7e-135/[GE] KOG1441 Glucose-6-phosphate/phosphate and phosphoenolpyruvate/phosphate antiporter	cellular_component:GO:0016021//integral component of membrane;
Ghir_A01G013090.1	385	5646.19	682.32	2.91322	Up	0	0	YP_009341562.1/6.8e-27/photosystem II protein K (chloroplast) [Gossypium australe] >AJE75619.1 photosystem II protein K (chloroplast) [Gossypium australe]	KP170501.1/0/Gossypium davidsonii chloroplast, complete genome	sp|A0ZZ18|PSBK_GOSBA/3.2e-29/Photosystem II reaction center protein K OS=Gossypium barbadense GN=psbK PE=3 SV=1	ghi:3989185/8.9e-28/psbK, GohiCp004; photosystem II protein K; K02712 photosystem II PsbK protein	NA	biological_process:GO:0015979//photosynthesis;cellular_component:GO:0009539//photosystem II reaction center;GO:0009535//chloroplast thylakoid membrane;GO:0016021//integral component of membrane;
Ghir_A07G013740.2	3677	328.12	4065.16	-3.76655	Down	0	0	XP_021281122.1/0.0e+00/long chain acyl-CoA synthetase 1-like isoform X1 [Herrania umbratica]	XM_017754099.1/0/PREDICTED: Gossypium arboreum long chain acyl-CoA synthetase 1 (LOC108455548), transcript variant X1, mRNA	sp|O22898|LACS1_ARATH/1.9e-293/Long chain acyl-CoA synthetase 1 OS=Arabidopsis thaliana GN=LACS1 PE=2 SV=1	tcc:18613740/0.0e+00/long chain acyl-CoA synthetase 1; K01897 long-chain acyl-CoA synthetase [EC:6.2.1.3]	At2g47240/4.5e-293/[I] KOG1256 Long-chain acyl-CoA synthetases (AMP-forming)	NA
Ghir_A05G020100.1	2232	69	3455.26	-5.78159	Down	0	0	XP_016731137.1/7.6e-147/PREDICTED: pathogenesis-related protein 5-like [Gossypium hirsutum]	XM_016875648.1/0/PREDICTED: Gossypium hirsutum pathogenesis-related protein 5-like (LOC107942011), mRNA	sp|P28493|PR5_ARATH/1.5e-91/Pathogenesis-related protein 5 OS=Arabidopsis thaliana GN=At1g75040 PE=1 SV=1	lsv:111880421/9.6e-66/G-type lectin S-receptor-like serine/threonine-protein kinase At1g67520; K04733 interleukin-1 receptor-associated kinase 4 [EC:2.7.11.1]	At1g75030/1.8e-95/[V] TWOG0215 Pathogenesis related proteins, group 5, and related proteins	cellular_component:GO:0016021//integral component of membrane;
Ghir_A03G021600.2	2835	101.68	3480.29	-5.23264	Down	0	0	XP_016714645.1/0.0e+00/PREDICTED: beta-galactosidase 5-like [Gossypium hirsutum] >XP_016714646.1 PREDICTED: beta-galactosidase 5-like [Gossypium hirsutum]	XM_012624917.1/0/PREDICTED: Gossypium raimondii beta-galactosidase 5-like (LOC105795335), mRNA	sp|Q10RB4|BGAL5_ORYSJ/2.1e-311/Beta-galactosidase 5 OS=Oryza sativa subsp. japonica GN=Os03g0165400 PE=2 SV=1	brp:103872148/1.1e-260/beta-galactosidase 2; K12309 beta-galactosidase [EC:3.2.1.23]	At4g36360/1.1e-310/[G] KOG0496 Beta-galactosidase	biological_process:GO:0005975//carbohydrate metabolic process;molecular_function:GO:0004565//beta-galactosidase activity;
Ghir_D05G007320.2	2639	1271.98	6160.86	-2.41159	Down	0	0	EOY32730.1/0.0e+00/ABC-2 type transporter family protein isoform 1 [Theobroma cacao]	XM_016833772.1/0/PREDICTED: Gossypium hirsutum ABC transporter G family member 15-like (LOC107906699), mRNA	sp|Q8RWI9|AB15G_ARATH/0.0e+00/ABC transporter G family member 15 OS=Arabidopsis thaliana GN=ABCG15 PE=2 SV=2	zma:100285631/4.7e-80/ABC-2 type transporter family protein precursor; K21396 ATP-binding cassette, subfamily G (WHITE), eye pigment precursor transporter	At1g51500/8.0e-308/[Q] KOG0061 Transporter, ABC superfamily (Breast cancer resistance protein)	cellular_component:GO:0016021//integral component of membrane;molecular_function:GO:0005524//ATP binding;GO:0016887//ATPase activity;
Ghir_D13G009640.1	1237	10.56	4223.99	-8.77939	Down	0	0	XP_016704629.1/1.2e-215/PREDICTED: transcription factor MYB35-like [Gossypium hirsutum]	XM_012593002.1/0/PREDICTED: Gossypium raimondii transcription factor MYB86 (LOC105771572), transcript variant X1, mRNA	sp|Q9LSI7|MYB35_ARATH/1.2e-64/Transcription factor MYB35 OS=Arabidopsis thaliana GN=MYB35 PE=2 SV=1	ghi:107919764/2.1e-216/transcription factor MYB35-like; K09422 transcription factor MYB, plant	At3g28470/2.7e-64/[K] KOG0048 Transcription factor, Myb superfamily	molecular_function:GO:0003677//DNA binding;
Ghir_A10G016830.3	1078	199.44	3701.21	-4.34951	Down	0	0	XP_016677413.1/1.4e-26/PREDICTED: late embryogenesis abundant protein Lea5-A isoform X1 [Gossypium hirsutum] >P46521.1 RecName: Full=Late embryogenesis abundant protein Lea5-A >AAA18545.1 late embryogenesis-abundant protein [Gossypium hirsutum] >AAA18538.1 Lea5-A late embryogenesis-abundant protein [Gossypium hirsutum]	XM_016821924.1/0/PREDICTED: Gossypium hirsutum late embryogenesis abundant protein Lea5-A (LOC107896693), transcript variant X1, mRNA	sp|P46521|LEA5A_GOSHI/8.9e-29/Late embryogenesis abundant protein Lea5-A OS=Gossypium hirsutum GN=LEA5-A PE=2 SV=1	NA	NA	biological_process:GO:0006950//response to stress;
Ghir_A03G014060.1	1509	996.87	5557.98	-2.61462	Down	0	0	XP_016665717.1/2.6e-167/PREDICTED: probable methyltransferase At1g27930 [Gossypium hirsutum]	XM_016810228.1/0/PREDICTED: Gossypium hirsutum probable methyltransferase At1g27930 (LOC107886328), mRNA	sp|Q9C7F9|MT127_ARATH/1.3e-107/Probable methyltransferase At1g27930 OS=Arabidopsis thaliana GN=At1g27930 PE=1 SV=1	mcha:111008917/5.7e-62/glucuronoxylan 4-O-methyltransferase 1-like; K18801 glucuronoxylan 4-O-methyltransferase [EC:2.1.1.112]	At1g27930/3.1e-107/[S] LSE0394 A Uncharacterized protein	biological_process:GO:0045492//xylan biosynthetic process;cellular_component:GO:0005768//endosome;GO:0016021//integral component of membrane;GO:0005802//trans-Golgi network;molecular_function:GO:0008168//methyltransferase activity;
Ghir_D05G023770.1	1575	511.7	4425.69	-3.24807	Down	0	0	XP_021283643.1/3.6e-175/WAT1-related protein At1g21890-like [Herrania umbratica]	XM_016831547.1/0/PREDICTED: Gossypium hirsutum WAT1-related protein At1g21890-like (LOC107905005), mRNA	sp|F4HZQ7|WTR5_ARATH/7.4e-125/WAT1-related protein At1g21890 OS=Arabidopsis thaliana GN=At1g21890 PE=2 SV=1	nto:104085001/1.4e-58/WAT1-related protein At3g18200 isoform X1; K17500 integrin-linked kinase-associated serine/threonine phosphatase 2C [EC:3.1.3.16]	At1g21890/1.7e-124/[R] LSE0148 A Nodulin-like protein	cellular_component:GO:0016021//integral component of membrane;molecular_function:GO:0022857//transmembrane transporter activity;
Ghir_A11G033110.1	762	27.05	3499.69	-7.15099	Down	0	0	XP_016686276.1/5.6e-142/PREDICTED: FAS1 domain-containing protein SELMODRAFT_448915-like [Gossypium hirsutum]	XM_016830787.1/0/PREDICTED: Gossypium hirsutum FAS1 domain-containing protein SELMODRAFT_448915-like (LOC107904415), mRNA	NA	NA	NA	NA
Ghir_A07G021130.1	3168	59.03	3307.12	-5.94352	Down	0	0	XP_016746649.1/0.0e+00/PREDICTED: glutamate receptor 1.2-like isoform X2 [Gossypium hirsutum]	XM_016891160.1/0/PREDICTED: Gossypium hirsutum glutamate receptor 1.2-like (LOC107955382), transcript variant X2, mRNA	sp|Q9LV72|GLR12_ARATH/7.5e-169/Glutamate receptor 1.2 OS=Arabidopsis thaliana GN=GLR1.2 PE=2 SV=1	ghi:107955382/0.0e+00/glutamate receptor 1.3-like isoform X1; K05387 glutamate receptor, ionotropic, plant	At5g48400/1.8e-168/[PET] KOG1052 Glutamate-gated kainate-type ion channel receptor subunit GluR5 and related subunits	cellular_component:GO:0016021//integral component of membrane;molecular_function:GO:0004970//ionotropic glutamate receptor activity;
Ghir_A04G002350.1	2172	8054.16	1831.86	2.00089	Up	0	0	XP_016705995.1/1.8e-249/PREDICTED: (+)-delta-cadinene synthase isozyme C2-like [Gossypium hirsutum]	XM_016850506.1/0/PREDICTED: Gossypium hirsutum (+)-delta-cadinene synthase isozyme C2-like (LOC107920690), mRNA	sp|O49853|DCS4_GOSAR/3.6e-247/(+)-delta-cadinene synthase isozyme C2 OS=Gossypium arboreum GN=CAD1-C2 PE=2 SV=1	ghi:107920690/3.0e-250/(+)-delta-cadinene synthase isozyme C2-like; K14183 (+)-delta-cadinene synthase [EC:4.2.3.13]	At5g23960/3.1e-84/[QV] LSE0352 A Terpene synthase/cyclase	biological_process:GO:0008152//metabolic process;GO:0016114//terpenoid biosynthetic process;molecular_function:GO:0000287//magnesium ion binding;GO:0047461//(+)-delta-cadinene synthase activity;GO:0010333//terpene synthase activity;
Ghir_D09G001520.1	1624	4207.75	286.76	3.7396	Up	0	0	XP_016672935.1/1.2e-250/PREDICTED: vacuolar amino acid transporter 1-like [Gossypium hirsutum]	XM_016817446.1/0/PREDICTED: Gossypium hirsutum vacuolar amino acid transporter 1-like (LOC107892376), mRNA	sp|F4J1Q9|AVT1I_ARATH/5.8e-141/Amino acid transporter AVT1I OS=Arabidopsis thaliana GN=AVT1I PE=3 SV=1	dzi:111293058/3.1e-191/amino acid transporter AVT1I-like isoform X1; K15015 solute carrier family 32 (vesicular inhibitory amino acid transporter)	At5g15240/3.1e-137/[E] KOG1303 Amino acid transporters	cellular_component:GO:0016021//integral component of membrane;
Ghir_A11G003880.1	1654	6618.95	1216	2.30892	Up	0	0	XP_021287006.1/2.3e-209/alpha-1,4-glucan-protein synthase [UDP-forming] 2 [Herrania umbratica]	XM_017760179.1/0/PREDICTED: Gossypium arboreum alpha-1,4-glucan-protein synthase [UDP-forming] 2-like (LOC108460615), mRNA	sp|Q8RU27|UPTG2_SOLTU/1.3e-193/Alpha-1,4-glucan-protein synthase [UDP-forming] 2 OS=Solanum tuberosum GN=UPTG2 PE=1 SV=1	mcha:111008688/5.4e-199/alpha-1,4-glucan-protein synthase [UDP-forming] 2-like; K13379 reversibly glycosylated polypeptide / UDP-arabinopyranose mutase [EC:2.4.1.- 5.4.99.30]	NA	biological_process:GO:0030244//cellulose biosynthetic process;molecular_function:GO:0016866//intramolecular transferase activity;
Ghir_A01G008310.2	1931	67.95	3200.57	-5.69325	Down	0	0	XP_017641951.1/5.5e-202/PREDICTED: E3 ubiquitin-protein ligase At4g11680 isoform X1 [Gossypium arboreum] >XP_017641952.1 PREDICTED: E3 ubiquitin-protein ligase At4g11680 isoform X2 [Gossypium arboreum] >KHG22760.1 hypothetical protein F383_06014 [Gossypium arboreum]	XM_016812332.1/0/PREDICTED: Gossypium hirsutum E3 ubiquitin-protein ligase At4g11680-like (LOC107888227), transcript variant X4, mRNA	sp|Q93Z92|RING4_ARATH/2.6e-31/E3 ubiquitin-protein ligase At4g11680 OS=Arabidopsis thaliana GN=At4g11680 PE=2 SV=1	pop:7459752/2.1e-29/LOW QUALITY PROTEIN: cleavage and polyadenylation specificity factor subunit 3-II; K13148 integrator complex subunit 11 [EC:3.1.27.-]	At4g26580/8.9e-131/[O] KOG0800 FOG: Predicted E3 ubiquitin ligase	cellular_component:GO:0016021//integral component of membrane;molecular_function:GO:0016874//ligase activity;
Ghir_A09G016580.1	2762	5676.37	834.43	2.63057	Up	0	0	XP_007027052.2/0.0e+00/PREDICTED: heat shock cognate 70 kDa protein 2 [Theobroma cacao]	XM_016814222.1/0/PREDICTED: Gossypium hirsutum heat shock cognate 70 kDa protein (LOC107889698), mRNA	sp|P09189|HSP7C_PETHY/0.0e+00/Heat shock cognate 70 kDa protein OS=Petunia hybrida GN=HSP70 PE=2 SV=1	tcc:18597781/0.0e+00/heat shock cognate 70 kDa protein 2; K03283 heat shock 70kDa protein 1/2/6/8	At5g02500/0.0e+00/[O] KOG0101 Molecular chaperones HSP70/HSC70, HSP70 superfamily	molecular_function:GO:0032440//2-alkenal reductase [NAD(P)] activity;GO:0005524//ATP binding;
Ghir_D08G003390.1	1695	6746.39	1280	2.26243	Up	0	0	NP_001314188.1/2.4e-209/DNA-damage-repair/toleration protein DRT100-like precursor [Gossypium hirsutum] >ABO47744.1 polygalacturonase-inhibiting protein [Gossypium hirsutum]	XM_016850051.1/0/PREDICTED: Gossypium hirsutum DNA-damage-repair/toleration protein DRT100-like (LOC107920368), mRNA	sp|Q00874|DR100_ARATH/6.5e-127/DNA damage-repair/toleration protein DRT100 OS=Arabidopsis thaliana GN=DRT100 PE=2 SV=2	pper:18789636/9.9e-47/receptor kinase-like protein Xa21; K13420 LRR receptor-like serine/threonine-protein kinase FLS2 [EC:2.7.11.1]	At3g20820/2.2e-133/[R] KOG0619 FOG: Leucine rich repeat	molecular_function:GO:0016301//kinase activity;
Ghir_A10G022310.1	1702	586.27	4408.39	-3.04615	Down	0	0	XP_012465400.1/4.2e-214/PREDICTED: actin-like [Gossypium raimondii] >XP_016665564.1 PREDICTED: actin-like [Gossypium hirsutum] >XP_017616498.1 PREDICTED: actin-like [Gossypium arboreum] >KHF98170.1 Actin [Gossypium arboreum] >KJB78841.1 hypothetical protein B456_013G022400 [Gossypium raimondii] >KJB78842.1 hypothetical protein B456_013G022400 [Gossypium raimondii] >KJB78843.1 hypothetical protein…	XM_016866846.1/0/PREDICTED: Gossypium hirsutum actin-like (LOC107934416), mRNA	sp|O81221|ACT_GOSHI/4.9e-215/Actin OS=Gossypium hirsutum PE=3 SV=1	ghi:107886203/7.2e-215/actin-like; K10355 actin, other eukaryote	At2g37620/3.1e-212/[Z] KOG0676 Actin and related proteins	cellular_component:GO:0005856//cytoskeleton;GO:0005737//cytoplasm;molecular_function:GO:0005524//ATP binding;
Ghir_D10G005670.1	4677	5837.27	916.51	2.53553	Up	0	0	XP_012454712.1/0.0e+00/PREDICTED: subtilisin-like protease SBT1.6 [Gossypium raimondii] >KJB70050.1 hypothetical protein B456_011G056000 [Gossypium raimondii]	XM_012599258.1/0/PREDICTED: Gossypium raimondii subtilisin-like protease SBT1.6 (LOC105776545), mRNA	sp|Q9LUM3|SBT15_ARATH/0.0e+00/Subtilisin-like protease SBT1.5 OS=Arabidopsis thaliana GN=SBT1.5 PE=2 SV=1	nsy:104224633/7.6e-89/uncharacterized protein LOC104224633; K15333 tRNA guanosine-2'-O-methyltransferase [EC:2.1.1.34]	At3g14240/0.0e+00/[OR] LSE0115 A Subtilisin-like proteinase	molecular_function:GO:0004252//serine-type endopeptidase activity;
Ghir_A05G040390.1	1517	74	3144.77	-5.54482	Down	0	0	XP_016751053.1/1.6e-236/PREDICTED: seipin-1-like [Gossypium hirsutum] >XP_017612876.1 PREDICTED: seipin-1 [Gossypium arboreum] >KHG05354.1 Seipin [Gossypium arboreum]	XM_016895564.1/0/PREDICTED: Gossypium hirsutum seipin-1-like (LOC107959493), mRNA	sp|Q9FFD9|SEI1_ARATH/3.8e-94/Seipin-1 OS=Arabidopsis thaliana GN=SEI1 PE=2 SV=1	ghi:107959493/2.7e-237/seipin-1-like; K19365 seipin	At5g16460/8.9e-94/[S] KOG4200 Uncharacterized conserved protein	biological_process:GO:0019915//lipid storage;cellular_component:GO:0016021//integral component of membrane;
Ghir_D11G008230.1	1021	3626	23	7.16506	Up	0	0	XP_016709295.1/1.9e-60/PREDICTED: non-specific lipid-transfer protein A-like [Gossypium hirsutum]	XM_016853806.1/0/PREDICTED: Gossypium hirsutum non-specific lipid-transfer protein A-like (LOC107923622), mRNA	sp|P10973|NLTPA_RICCO/1.3e-24/Non-specific lipid-transfer protein A OS=Ricinus communis PE=1 SV=1	NA	At5g59310/1.6e-17/[I] LSE0123 A Lipid transfer protein type 1	biological_process:GO:0006869//lipid transport;molecular_function:GO:0008289//lipid binding;
Ghir_D04G018730.1	1129	181.29	3352.16	-4.34426	Down	0	0	XP_012458097.1/4.9e-86/PREDICTED: non-symbiotic hemoglobin 1 [Gossypium raimondii] >XP_012458099.1 PREDICTED: non-symbiotic hemoglobin 1 [Gossypium raimondii] >XP_016679717.1 PREDICTED: non-symbiotic hemoglobin 1-like [Gossypium hirsutum] >AAX86687.1 non-symbiotic hemoglobin protein [Gossypium hirsutum] >KJB77889.1 hypothetical protein B456_012G163500 [Gossypium raimondii] >KJB77891.1 hypothetica…	AY899302.1/0/Gossypium hirsutum non-symbiotic hemoglobin protein mRNA, complete cds	sp|Q947C5|HBL1_GOSHI/2.2e-86/Non-symbiotic hemoglobin 1 OS=Gossypium hirsutum GN=HB1 PE=2 SV=1	tcc:18607267/5.0e-79/non-symbiotic hemoglobin 1; K21894 cytoglobin	At2g16060/2.6e-66/[R] LSE0500 A Non-symbiotic hemoglobin	biological_process:GO:0050832//defense response to fungus;GO:0042542//response to hydrogen peroxide;GO:0001666//response to hypoxia;cellular_component:GO:0005634//nucleus;GO:0005737//cytoplasm;molecular_function:GO:0020037//heme binding;GO:0019825//oxygen binding;GO:0046872//metal ion binding;GO:0005344//oxygen carrier activity;
Ghir_A07G011000.1	1014	39.41	3147.14	-6.45487	Down	0	0	KHG03553.1/5.7e-190/hypothetical protein F383_27880 [Gossypium arboreum]	XM_012620008.1/0/PREDICTED: Gossypium raimondii probable serine/threonine-protein kinase At5g41260 (LOC105791772), transcript variant X2, mRNA	sp|B9FDE0|BSK3_ORYSJ/8.6e-135/Probable serine/threonine-protein kinase BSK3 OS=Oryza sativa subsp. japonica GN=BSK3 PE=1 SV=1	egu:105054845/9.8e-143/probable serine/threonine-protein kinase At5g41260; K14500 BR-signaling kinase [EC:2.7.11.1]	At5g59010/9.0e-159/[T] LSE0053 A Protein kinase, contains TPR domains	NA
Ghir_A06G017130.1	2137	6286.84	1123.17	2.34922	Up	0	0	XP_021295525.1/5.7e-216/putative sodium-coupled neutral amino acid transporter 7 [Herrania umbratica] >XP_021295526.1 putative sodium-coupled neutral amino acid transporter 7 [Herrania umbratica]	XM_016826223.1/0/PREDICTED: Gossypium hirsutum putative sodium-coupled neutral amino acid transporter 7 (LOC107900576), transcript variant X1, mRNA	sp|Q9LYM2|AVT6C_ARATH/7.3e-160/Amino acid transporter AVT6C OS=Arabidopsis thaliana GN=AVT6C PE=2 SV=1	han:110878066/6.8e-178/amino acid transporter AVT6C-like; K14997 solute carrier family 38 (sodium-coupled neutral amino acid transporter), member 11	At3g56200/1.7e-159/[E] KOG1305 Amino acid transporter protein	NA
Ghir_A05G019600.1	1364	197	3376	-4.23459	Down	0	0	XP_016749083.1/1.6e-160/PREDICTED: uncharacterized protein LOC107957962 [Gossypium hirsutum]	XM_016893594.1/0/PREDICTED: Gossypium hirsutum uncharacterized LOC107957962 (LOC107957962), mRNA	NA	NA	NA	cellular_component:GO:0016021//integral component of membrane;
Ghir_D05G020110.1	1316	41	3125.74	-6.38797	Down	0	0	XP_016687533.1/1.3e-146/PREDICTED: pathogenesis-related protein 5-like [Gossypium hirsutum]	XM_012589591.1/0/PREDICTED: Gossypium raimondii pathogenesis-related protein 5-like (LOC105769138), mRNA	sp|P28493|PR5_ARATH/9.0e-92/Pathogenesis-related protein 5 OS=Arabidopsis thaliana GN=At1g75040 PE=1 SV=1	lsv:111880421/1.5e-66/G-type lectin S-receptor-like serine/threonine-protein kinase At1g67520; K04733 interleukin-1 receptor-associated kinase 4 [EC:2.7.11.1]	At1g75030/8.3e-96/[V] TWOG0215 Pathogenesis related proteins, group 5, and related proteins	cellular_component:GO:0016021//integral component of membrane;
Ghir_A04G002140.1	1224	247.23	3469.75	-3.94644	Down	0	0	XP_016728489.1/5.9e-226/PREDICTED: F-box protein At5g49610-like isoform X2 [Gossypium hirsutum] >XP_016728490.1 PREDICTED: F-box protein At5g49610-like isoform X2 [Gossypium hirsutum] >XP_016728491.1 PREDICTED: F-box protein At5g49610-like isoform X2 [Gossypium hirsutum] >XP_016728493.1 PREDICTED: F-box protein At5g49610-like isoform X2 [Gossypium hirsutum] >XP_016728494.1 PREDICTED: F-box protei…	XM_016873005.1/0/PREDICTED: Gossypium hirsutum F-box protein At5g49610-like (LOC107939643), transcript variant X6, mRNA	sp|Q9FGY4|FB341_ARATH/2.4e-14/F-box protein At5g49610 OS=Arabidopsis thaliana GN=At5g49610 PE=1 SV=1	NA	At3g20620/5.4e-49/[R] LSE0005 A F-box domain	NA
Ghir_D06G004020.3	1622	349.24	3715.12	-3.54666	Down	0	0	KJB64336.1/5.8e-205/hypothetical protein B456_010G043600, partial [Gossypium raimondii] >KJB64337.1 hypothetical protein B456_010G043600, partial [Gossypium raimondii]	XM_016883931.1/0/PREDICTED: Gossypium hirsutum 2,3-bisphosphoglycerate-dependent phosphoglycerate mutase-like (LOC107949200), transcript variant X1, mRNA	NA	ghi:107949200/1.5e-193/2,3-bisphosphoglycerate-dependent phosphoglycerate mutase-like; K01834 2,3-bisphosphoglycerate-dependent phosphoglycerate mutase [EC:5.4.2.11]	At1g22170/5.5e-126/[G] KOG0235 Phosphoglycerate mutase	biological_process:GO:0006096//glycolytic process;molecular_function:GO:0004619//phosphoglycerate mutase activity;
Ghir_A05G019640.1	1511	4968.37	639.19	2.82292	Up	0	0	XP_016687588.1/2.8e-201/PREDICTED: dihydroflavonol-4-reductase-like [Gossypium hirsutum]	XM_017752461.1/0/PREDICTED: Gossypium arboreum dihydroflavonol-4-reductase-like (LOC108454128), mRNA	sp|P51110|DFRA_VITVI/2.4e-157/Dihydroflavonol 4-reductase OS=Vitis vinifera GN=DFR PE=1 SV=1	ghi:107905441/4.8e-202/dihydroflavonol-4-reductase-like; K13082 bifunctional dihydroflavonol 4-reductase/flavanone 4-reductase [EC:1.1.1.219 1.1.1.234]	At5g42800/1.7e-145/[V] KOG1502 Flavonol reductase/cinnamoyl-CoA reductase	molecular_function:GO:0003824//catalytic activity;GO:0050662//coenzyme binding;
Ghir_D11G033730.1	762	16	3334.8	-7.83892	Down	0	0	XP_016686232.1/2.5e-142/PREDICTED: FAS1 domain-containing protein SELMODRAFT_448915-like [Gossypium hirsutum]	XM_016830743.1/0/PREDICTED: Gossypium hirsutum FAS1 domain-containing protein SELMODRAFT_448915-like (LOC107904385), mRNA	NA	NA	NA	NA
Ghir_A11G005260.1	1873	4176	370	3.36099	Up	0	0	XP_017641135.1/6.6e-285/PREDICTED: uncharacterized protein LOC108482512 [Gossypium arboreum]	XM_017785646.1/0/PREDICTED: Gossypium arboreum uncharacterized LOC108482512 (LOC108482512), mRNA	NA	NA	At5g67050/4.3e-114/[I] KOG4569 Predicted lipase	biological_process:GO:0006629//lipid metabolic process;cellular_component:GO:0016021//integral component of membrane;molecular_function:GO:0016787//hydrolase activity;
Ghir_A09G017130.1	2032	6078.96	1116.73	2.30901	Up	0	0	XP_017611891.1/1.8e-264/PREDICTED: tubulin beta-2 chain [Gossypium arboreum]	XM_017756402.1/0/PREDICTED: Gossypium arboreum tubulin beta-2 chain (LOC108457378), mRNA	sp|Q8H7U1|TBB2_ORYSJ/1.7e-259/Tubulin beta-2 chain OS=Oryza sativa subsp. japonica GN=TUBB2 PE=2 SV=1	sbi:8076107/2.0e-256/tubulin beta chain; K07375 tubulin beta	At2g29550/3.2e-256/[Z] KOG1375 Beta tubulin	biological_process:GO:0007017//microtubule-based process;cellular_component:GO:0005874//microtubule;GO:0005737//cytoplasm;molecular_function:GO:0005200//structural constituent of cytoskeleton;GO:0005525//GTP binding;GO:0003924//GTPase activity;
Ghir_A12G017980.1	2269	1452.82	5930.69	-2.16488	Down	0	0	XP_016706018.1/4.5e-288/PREDICTED: protein ASPARTIC PROTEASE IN GUARD CELL 1-like [Gossypium hirsutum]	XM_016850529.1/0/PREDICTED: Gossypium hirsutum protein ASPARTIC PROTEASE IN GUARD CELL 1-like (LOC107920705), mRNA	sp|Q9LS40|ASPG1_ARATH/6.6e-159/Protein ASPARTIC PROTEASE IN GUARD CELL 1 OS=Arabidopsis thaliana GN=ASPG1 PE=1 SV=1	ghi:107920705/7.7e-289/protein ASPARTIC PROTEASE IN GUARD CELL 1-like; K22683 aspartyl protease family protein [EC:3.4.23.-]	At1g25510/4.8e-184/[O] KOG1339 Aspartyl protease	molecular_function:GO:0004190//aspartic-type endopeptidase activity;
Ghir_D11G024940.1	2179	65.39	2905.54	-5.60913	Down	0	0	XP_016697762.1/2.0e-293/PREDICTED: probable arabinosyltransferase ARAD1 [Gossypium hirsutum]	XM_012636977.1/0/PREDICTED: Gossypium raimondii probable arabinosyltransferase ARAD1 (LOC105804381), transcript variant X1, mRNA	sp|Q6DBG8|ARAD1_ARATH/2.3e-60/Probable arabinosyltransferase ARAD1 OS=Arabidopsis thaliana GN=ARAD1 PE=1 SV=1	hbr:110655709/1.1e-191/uncharacterized protein LOC110655709; K01738 cysteine synthase A [EC:2.5.1.47]	At3g45400/3.0e-175/[GMW] KOG1021 Acetylglucosaminyltransferase EXT1/exostosin 1	biological_process:GO:0006486//protein glycosylation;cellular_component:GO:0016021//integral component of membrane;molecular_function:GO:0016757//transferase activity, transferring glycosyl groups;
Ghir_D11G004690.1	996	1578	6144.19	-2.09666	Down	0	0	XP_016695545.1/1.3e-77/PREDICTED: thiosulfate sulfurtransferase 18-like isoform X2 [Gossypium hirsutum]	XM_016840056.1/0/PREDICTED: Gossypium hirsutum thiosulfate sulfurtransferase 18-like (LOC107912025), transcript variant X2, mRNA	sp|Q9FKW8|STR18_ARATH/2.8e-37/Thiosulfate sulfurtransferase 18 OS=Arabidopsis thaliana GN=STR18 PE=1 SV=1	tcc:18610751/1.0e-59/receptor homology region, transmembrane domain- and RING domain-containing protein 1; K15692 E3 ubiquitin-protein ligase RNF13 [EC:2.3.2.27]	At5g66170/6.6e-37/[P] KOG1530 Rhodanese-related sulfurtransferase	molecular_function:GO:0016740//transferase activity;
Ghir_D01G011100.1	748	586.74	4155.4	-2.95973	Down	0	0	KJB14283.1/1.2e-27/hypothetical protein B456_002G117600 [Gossypium raimondii]	HQ901197.1/0/Gossypium hirsutum cultivar Hainansijimian chloroplast, complete genome	sp|Q06GQ9|YCF3_PIPCE/1.9e-17/Photosystem I assembly protein Ycf3 OS=Piper cenocladum GN=ycf3 PE=3 SV=1	NA	NA	biological_process:GO:0015979//photosynthesis;cellular_component:GO:0009535//chloroplast thylakoid membrane;
Ghir_D06G018790.2	5098	139.02	3014.37	-4.57403	Down	0	0	XP_016681559.1/0.0e+00/PREDICTED: telomere repeat-binding protein 4-like [Gossypium hirsutum] >XP_016681560.1 PREDICTED: telomere repeat-binding protein 4-like [Gossypium hirsutum] >XP_016681561.1 PREDICTED: telomere repeat-binding protein 4-like [Gossypium hirsutum]	XM_016826071.1/0/PREDICTED: Gossypium hirsutum telomere repeat-binding protein 4-like (LOC107900464), transcript variant X2, mRNA	sp|Q9FFY9|TRP4_ARATH/9.7e-134/Telomere repeat-binding protein 4 OS=Arabidopsis thaliana GN=TRP4 PE=1 SV=1	ghi:107953728/1.1e-27/probable phospholipid hydroperoxide glutathione peroxidase isoform X1; K00432 glutathione peroxidase [EC:1.11.1.9]	At5g13820/2.3e-133/[R] LSE0383 A Predicted telomere repeat-binding protein	molecular_function:GO:0003677//DNA binding;
Ghir_A08G019470.1	1706	5771.15	1035.7	2.34271	Up	0	0	XP_016724737.1/9.7e-219/PREDICTED: probable inactive patatin-like protein 9 [Gossypium hirsutum]	XM_017768142.1/0/PREDICTED: Gossypium arboreum probable inactive patatin-like protein 9 (LOC108467509), mRNA	sp|Q93ZQ3|PLP9_ARATH/3.0e-164/Probable inactive patatin-like protein 9 OS=Arabidopsis thaliana GN=PLP9 PE=2 SV=1	NA	At3g63200/1.6e-163/[I] KOG0513 Ca2+-independent phospholipase A2	biological_process:GO:0016042//lipid catabolic process;molecular_function:GO:0016787//hydrolase activity;
Ghir_A08G018790.2	1922	164.72	3049.44	-4.34599	Down	0	0	XP_016713450.1/4.5e-204/PREDICTED: bifunctional UDP-glucose 4-epimerase and UDP-xylose 4-epimerase 1 isoform X1 [Gossypium hirsutum]	XM_016857961.1/0/PREDICTED: Gossypium hirsutum bifunctional UDP-glucose 4-epimerase and UDP-xylose 4-epimerase 1 (LOC107927003), transcript variant X1, mRNA	sp|Q42605|UGE1_ARATH/2.1e-182/Bifunctional UDP-glucose 4-epimerase and UDP-xylose 4-epimerase 1 OS=Arabidopsis thaliana GN=UGE1 PE=1 SV=2	pavi:110753272/9.4e-179/bifunctional UDP-glucose 4-epimerase and UDP-xylose 4-epimerase 1; K01784 UDP-glucose 4-epimerase [EC:5.1.3.2]	At1g12780/4.9e-182/[M] KOG1371 UDP-glucose 4-epimerase/UDP-sulfoquinovose synthase	biological_process:GO:0006012//galactose metabolic process;molecular_function:GO:0003978//UDP-glucose 4-epimerase activity;
Ghir_A03G009640.1	600	12	3260	-8.22123	Down	0	0	XP_016667769.1/1.6e-104/PREDICTED: protein LURP-one-related 10-like [Gossypium hirsutum]	XM_016812280.1/0/PREDICTED: Gossypium hirsutum protein LURP-one-related 10-like (LOC107888145), mRNA	sp|Q9LZX1|LOR15_ARATH/6.2e-64/Protein LURP-one-related 15 OS=Arabidopsis thaliana GN=At5g01750 PE=1 SV=1	csat:104781510/1.3e-14/uncharacterized protein LOC104781510 isoform X1; K15285 solute carrier family 35, member E3	NA	NA
Ghir_D12G018690.1	1977	112.16	2908.53	-4.8322	Down	0	0	XP_021300407.1/1.4e-285/L-ascorbate oxidase homolog [Herrania umbratica]	XM_016880827.1/0/PREDICTED: Gossypium hirsutum L-ascorbate oxidase homolog (LOC107946480), mRNA	sp|Q00624|ASOL_BRANA/1.7e-174/L-ascorbate oxidase homolog OS=Brassica napus GN=Bp10 PE=2 SV=1	pop:7462059/5.2e-265/L-ascorbate oxidase homolog; K19791 iron transport multicopper oxidase	At1g76160/8.5e-230/[Q] KOG1263 Multicopper oxidases	molecular_function:GO:0005507//copper ion binding;GO:0008447//L-ascorbate oxidase activity;GO:0016491//oxidoreductase activity;
Ghir_D09G015240.1	2856	4666.86	602.35	2.81824	Up	0	0	XP_012443197.1/5.8e-309/PREDICTED: phenylalanine ammonia-lyase-like isoform X1 [Gossypium raimondii] >XP_012443198.1 PREDICTED: phenylalanine ammonia-lyase-like isoform X2 [Gossypium raimondii] >KJB62426.1 hypothetical protein B456_009G416300 [Gossypium raimondii]	XM_016815818.1/0/PREDICTED: Gossypium hirsutum phenylalanine ammonia-lyase-like (LOC107891138), mRNA	sp|P45730|PALY_POPTR/6.5e-297/Phenylalanine ammonia-lyase OS=Populus trichocarpa GN=PAL PE=2 SV=1	dzi:111296231/0.0e+00/phenylalanine ammonia-lyase; K10775 phenylalanine ammonia-lyase [EC:4.3.1.24]	At2g37040/9.0e-289/[Q] KOG0222 Phenylalanine and histidine ammonia-lyase	biological_process:GO:0009800//cinnamic acid biosynthetic process;GO:0006559//L-phenylalanine catabolic process;cellular_component:GO:0005737//cytoplasm;molecular_function:GO:0045548//phenylalanine ammonia-lyase activity;
Ghir_D03G009670.1	1615	660.25	4226.38	-2.81388	Down	0	0	XP_012470369.1/3.3e-152/PREDICTED: bidirectional sugar transporter SWEET4-like [Gossypium raimondii] >KJB18906.1 hypothetical protein B456_003G074400 [Gossypium raimondii]	XM_016884910.1/0/PREDICTED: Gossypium hirsutum bidirectional sugar transporter SWEET4-like (LOC107950131), mRNA	sp|Q6K4V2|SWET4_ORYSJ/1.8e-81/Bidirectional sugar transporter SWEET4 OS=Oryza sativa subsp. japonica GN=SWEET4 PE=2 SV=1	gra:105788159/5.7e-153/bidirectional sugar transporter SWEET4-like; K15382 solute carrier family 50 (sugar transporter)	At1g66770/1.1e-73/[R] KOG1623 Multitransmembrane protein	biological_process:GO:0008643//carbohydrate transport;cellular_component:GO:0016021//integral component of membrane;GO:0005886//plasma membrane;
Ghir_A06G017490.1	888	984	4882.15	-2.44632	Down	0	0	XP_012452549.1/8.8e-163/PREDICTED: protein kinase 2B, chloroplastic-like [Gossypium raimondii] >KJB67556.1 hypothetical protein B456_010G196400 [Gossypium raimondii]	XM_012597095.1/0/PREDICTED: Gossypium raimondii protein kinase 2B, chloroplastic-like (LOC105774562), mRNA	sp|O49840|PBL3_ARATH/4.4e-66/Probable serine/threonine-protein kinase PBL3 OS=Arabidopsis thaliana GN=PBL3 PE=1 SV=1	dzi:111289353/1.3e-69/probable serine/threonine-protein kinase PBL3; K04733 interleukin-1 receptor-associated kinase 4 [EC:2.7.11.1]	At2g02800/1.0e-65/[T] KOG1187 Serine/threonine protein kinase	molecular_function:GO:0005524//ATP binding;GO:0004672//protein kinase activity;
Ghir_D04G002630.1	1543	92	2820.23	-5.07357	Down	0	0	XP_016750958.1/1.7e-217/PREDICTED: seipin-1-like isoform X2 [Gossypium hirsutum]	XM_016895469.1/0/PREDICTED: Gossypium hirsutum seipin-1-like (LOC107959409), transcript variant X2, mRNA	sp|Q9FFD9|SEI1_ARATH/5.1e-94/Seipin-1 OS=Arabidopsis thaliana GN=SEI1 PE=2 SV=1	ghi:107959493/3.0e-207/seipin-1-like; K19365 seipin	At5g16460/1.2e-93/[S] KOG4200 Uncharacterized conserved protein	biological_process:GO:0019915//lipid storage;cellular_component:GO:0016021//integral component of membrane;
Ghir_D10G024450.1	1730	1120.73	5122.61	-2.32798	Down	0	0	XP_016722335.1/1.0e-215/PREDICTED: actin-like [Gossypium hirsutum]	XM_016866846.1/0/PREDICTED: Gossypium hirsutum actin-like (LOC107934416), mRNA	sp|O81221|ACT_GOSHI/9.3e-214/Actin OS=Gossypium hirsutum PE=3 SV=1	ini:109187177/4.9e-211/actin-97; K10355 actin, other eukaryote	At2g37620/3.5e-211/[Z] KOG0676 Actin and related proteins	molecular_function:GO:0005524//ATP binding;
Ghir_D08G023970.1	1149	35	2770.79	-6.44234	Down	0	0	XP_017621300.1/5.6e-178/PREDICTED: GDSL esterase/lipase At5g22810-like [Gossypium arboreum]	XM_016835440.1/0/PREDICTED: Gossypium hirsutum GDSL esterase/lipase At5g22810-like (LOC107908197), mRNA	sp|Q9FFC6|GDL78_ARATH/2.9e-126/GDSL esterase/lipase At5g22810 OS=Arabidopsis thaliana GN=At5g22810 PE=3 SV=3	ats:109762802/6.1e-56/LOC109762802; auxin transport protein BIG; K10691 E3 ubiquitin-protein ligase UBR4 [EC:2.3.2.27]	At5g22810/6.7e-126/[RI] LSE0388 A Predicted lipase	biological_process:GO:0006629//lipid metabolic process;molecular_function:GO:0016298//lipase activity;
Ghir_A05G005920.1	781	681	4201	-2.76054	Down	0	0	XP_016752579.1/1.3e-77/PREDICTED: uncharacterized protein LOC107960817 [Gossypium hirsutum] >XP_017628609.1 PREDICTED: uncharacterized protein LOC108471509 [Gossypium arboreum]	XM_016897090.1/0/PREDICTED: Gossypium hirsutum uncharacterized LOC107960817 (LOC107960817), mRNA	NA	NA	NA	NA
Ghir_D05G004620.1	1795	5119.08	822.41	2.50242	Up	0	0	EOY29877.1/1.6e-187/N-MYC downregulated-like 2 isoform 1 [Theobroma cacao]	XM_016834175.1/0/PREDICTED: Gossypium hirsutum pollen-specific protein SF21-like (LOC107906997), mRNA	sp|O23969|SF21_HELAN/1.3e-130/Pollen-specific protein SF21 OS=Helianthus annuus GN=SF21 PE=2 SV=1	dzi:111285148/3.8e-190/pollen-specific protein SF21-like; K18266 protein NDRG1	At5g56750/5.5e-159/[S] KOG2931 Differentiation-related gene 1 protein (NDR1 protein), related proteins	cellular_component:GO:0016021//integral component of membrane;
Ghir_A06G007070.3	2381	473.87	3720.64	-3.10853	Down	0	0	XP_007013021.1/3.8e-261/PREDICTED: hexokinase-1 [Theobroma cacao] >EOY30640.1 Hexokinase 1 isoform 2 [Theobroma cacao]	XM_016899201.1/0/PREDICTED: Gossypium hirsutum hexokinase-1-like (LOC107962718), transcript variant X1, mRNA	sp|Q42525|HXK1_ARATH/1.8e-228/Hexokinase-1 OS=Arabidopsis thaliana GN=HXK1 PE=1 SV=2	tcc:18588505/6.5e-262/hexokinase-1; K00844 hexokinase [EC:2.7.1.1]	At4g29130/4.3e-228/[G] KOG1369 Hexokinase	biological_process:GO:0001678//cellular glucose homeostasis;GO:0006096//glycolytic process;cellular_component:GO:0005623//cell;molecular_function:GO:0005524//ATP binding;GO:0004396//hexokinase activity;GO:0005536//glucose binding;
Ghir_A08G002830.1	2430	3166.77	132.84	4.43971	Up	0	0	XP_012473159.1/0.0e+00/PREDICTED: probable 1-deoxy-D-xylulose-5-phosphate synthase 2, chloroplastic isoform X3 [Gossypium raimondii] >KJB22123.1 hypothetical protein B456_004G030800 [Gossypium raimondii] >KJB22124.1 hypothetical protein B456_004G030800 [Gossypium raimondii]	XM_016857058.1/0/PREDICTED: Gossypium hirsutum probable 1-deoxy-D-xylulose-5-phosphate synthase 2, chloroplastic (LOC107926260), mRNA	sp|Q6YU51|DXS2_ORYSJ/3.4e-302/Probable 1-deoxy-D-xylulose-5-phosphate synthase 2, chloroplastic OS=Oryza sativa subsp. japonica GN=Os07g0190000 PE=2 SV=1	ghi:107926137/0.0e+00/probable 1-deoxy-D-xylulose-5-phosphate synthase 2, chloroplastic; K01662 1-deoxy-D-xylulose-5-phosphate synthase [EC:2.2.1.7]	At4g15560/7.4e-284/[G] KOG0523 Transketolase	biological_process:GO:0016114//terpenoid biosynthetic process;molecular_function:GO:0008661//1-deoxy-D-xylulose-5-phosphate synthase activity;
Ghir_D02G003050.1	1669	5370.95	933.41	2.38906	Up	0	0	ASU91339.1/2.1e-210/Chalcone synthase [Juglans sigillata]	XM_012626309.1/0/PREDICTED: Gossypium raimondii chalcone synthase 1 (LOC105796566), transcript variant X1, mRNA	sp|Q9FUB7|CHSY_HYPAN/3.2e-211/Chalcone synthase OS=Hypericum androsaemum PE=1 SV=1	pxb:103965055/4.8e-211/chalcone synthase-like; K00660 chalcone synthase [EC:2.3.1.74]	At5g13930/3.2e-193/[Q] LSE0252 A Chalcone synthase	biological_process:GO:0009058//biosynthetic process;molecular_function:GO:0016747//transferase activity, transferring acyl groups other than amino-acyl groups;
Ghir_D01G015530.1	2404	3695.18	302.92	3.4731	Up	0	0	XP_007045220.2/1.9e-273/PREDICTED: endoglucanase 8 [Theobroma cacao]	XM_016850731.1/0/PREDICTED: Gossypium hirsutum endoglucanase 8-like (LOC107920906), mRNA	sp|Q9CAC1|GUN8_ARATH/9.5e-249/Endoglucanase 8 OS=Arabidopsis thaliana GN=CEL1 PE=2 SV=1	jcu:105634097/3.7e-257/endoglucanase 8; K01179 endoglucanase [EC:3.2.1.4]	At1g70710/2.2e-248/[G] LSE0350 A Glycosyl hydrolase (endo-1, 4-beta-glucanase)	biological_process:GO:0030245//cellulose catabolic process;molecular_function:GO:0008810//cellulase activity;
Ghir_D05G022630.1	1618	3507.04	248	3.6863	Up	0	0	XP_016687133.1/1.7e-201/PREDICTED: protein DMR6-LIKE OXYGENASE 2-like [Gossypium hirsutum]	XM_016831644.1/0/PREDICTED: Gossypium hirsutum protein DMR6-LIKE OXYGENASE 2-like (LOC107905075), mRNA	sp|Q9ZSA7|DLO2_ARATH/7.7e-61/Protein DMR6-LIKE OXYGENASE 2 OS=Arabidopsis thaliana GN=DLO2 PE=2 SV=1	jcu:105639310/1.8e-50/flavonol synthase/flavanone 3-hydroxylase; K05278 flavonol synthase [EC:1.14.20.6]	At2g36690/1.4e-60/[QR] KOG0143 Iron/ascorbate family oxidoreductases	molecular_function:GO:0046872//metal ion binding;GO:0051213//dioxygenase activity;GO:0016491//oxidoreductase activity;
Ghir_D04G018430.1	863	138	2839	-4.49818	Down	0	0	XP_016679492.1/5.1e-67/PREDICTED: basic blue protein-like [Gossypium hirsutum]	XM_016824003.1/0/PREDICTED: Gossypium hirsutum basic blue protein-like (LOC107898524), mRNA	sp|P00303|BABL_CUCSA/2.1e-36/Basic blue protein OS=Cucumis sativus PE=1 SV=1	jcu:105643773/1.5e-14/LOW QUALITY PROTEIN: uncharacterized protein LOC105643773; K01426 amidase [EC:3.5.1.4]	At2g02850/1.8e-35/[S] LSE0042 A Uncharacterized plastocyanin-like protein, probably non-copper-binding	molecular_function:GO:0009055//electron transfer activity;
Ghir_A07G012860.1	2222	6100.21	1274.72	2.12314	Up	0	0	XP_021278962.1/2.2e-263/flavonoid 3',5'-hydroxylase 2-like [Herrania umbratica]	NM_001327601.1/0/Gossypium hirsutum flavonoid 3&apos;,5&apos;-hydroxylase 2-like (LOC107953189), mRNA &gt;EU921266.1 Gossypium hirsutum cultivar Xincai 5 flavonoid 3&apos;5&apos;-hydroxylase mRNA, complete cds	sp|P48419|C75A3_PETHY/2.2e-231/Flavonoid 3',5'-hydroxylase 2 OS=Petunia hybrida GN=CYP75A3 PE=2 SV=1	vvi:100852531/2.7e-238/flavonoid 3',5'-hydroxylase 2-like; K13083 flavonoid 3',5'-hydroxylase [EC:1.14.14.81]	At5g07990/3.2e-140/[Q] KOG0156 Cytochrome P450 CYP2 subfamily	molecular_function:GO:0016705//oxidoreductase activity, acting on paired donors, with incorporation or reduction of molecular oxygen;GO:0020037//heme binding;GO:0005506//iron ion binding;GO:0004497//monooxygenase activity;
Ghir_D09G013570.5	2913	462.69	3639.29	-3.11108	Down	0	0	XP_021288981.1/0.0e+00/ABC transporter G family member 22-like isoform X1 [Herrania umbratica]	XM_012630239.1/0/PREDICTED: Gossypium raimondii ABC transporter G family member 22 (LOC105799597), transcript variant X1, mRNA	sp|Q93YS4|AB22G_ARATH/0.0e+00/ABC transporter G family member 22 OS=Arabidopsis thaliana GN=ABCG22 PE=1 SV=1	cit:102612804/2.1e-145/ABC transporter G family member 9-like; K05681 ATP-binding cassette, subfamily G (WHITE), member 2	At3g52310/1.2e-293/[Q] KOG0061 Transporter, ABC superfamily (Breast cancer resistance protein)	cellular_component:GO:0016021//integral component of membrane;GO:0005886//plasma membrane;molecular_function:GO:0005524//ATP binding;GO:0042626//ATPase activity, coupled to transmembrane movement of substances;GO:0016887//ATPase activity;
Ghir_A06G016420.1	1347	1080	4946	-2.33077	Down	0	0	NP_001314649.1/3.0e-183/1-aminocyclopropane-1-carboxylate oxidase-like [Gossypium hirsutum] >AAZ83343.1 ACC oxidase 2 [Gossypium hirsutum]	XM_017788486.1/0/PREDICTED: Gossypium arboreum 1-aminocyclopropane-1-carboxylate oxidase-like (LOC108484630), mRNA	sp|P31237|ACCO_ACTDE/2.5e-153/1-aminocyclopropane-1-carboxylate oxidase OS=Actinidia deliciosa GN=ACO PE=2 SV=1	ghi:107962059/2.6e-183/1-aminocyclopropane-1-carboxylate oxidase-like; K05933 aminocyclopropanecarboxylate oxidase [EC:1.14.17.4]	At1g05010/7.3e-140/[QR] KOG0143 Iron/ascorbate family oxidoreductases	molecular_function:GO:0046872//metal ion binding;GO:0016491//oxidoreductase activity;
Ghir_A05G007030.1	2332	5829.77	1156.33	2.19835	Up	0	0	XP_017631303.1/9.9e-307/PREDICTED: probable (S)-N-methylcoclaurine 3'-hydroxylase isozyme 2 [Gossypium arboreum] >KHG10907.1 Flavonoid 3',5'-hydroxylase 1 [Gossypium arboreum]	XR_001700799.1/0/PREDICTED: Gossypium hirsutum probable (S)-N-methylcoclaurine 3&apos;-hydroxylase isozyme 2 (LOC107959322), misc_RNA	sp|Q9SBQ9|F3PH_PETHY/6.5e-101/Flavonoid 3'-monooxygenase OS=Petunia hybrida GN=CYP75B2 PE=2 SV=1	pper:18767321/1.2e-191/7-ethoxycoumarin O-deethylase; K05280 flavonoid 3'-monooxygenase [EC:1.14.14.82]	At4g12300/3.3e-95/[Q] KOG0156 Cytochrome P450 CYP2 subfamily	cellular_component:GO:0016021//integral component of membrane;molecular_function:GO:0016705//oxidoreductase activity, acting on paired donors, with incorporation or reduction of molecular oxygen;GO:0020037//heme binding;GO:0005506//iron ion binding;GO:0004497//monooxygenase activity;
Ghir_D05G012740.2	1918	864.54	4510.58	-2.51885	Down	0	0	XP_016688983.1/8.5e-155/PREDICTED: uncharacterized protein LOC107906491 [Gossypium hirsutum]	XM_016833494.1/0/PREDICTED: Gossypium hirsutum uncharacterized LOC107906491 (LOC107906491), mRNA	NA	NA	NA	NA
Ghir_A01G001980.1	1271	46	2652.27	-5.98499	Down	0	0	XP_016727117.1/1.2e-210/PREDICTED: zinc finger CCCH domain-containing protein 2-like [Gossypium hirsutum] >XP_016751829.1 PREDICTED: zinc finger CCCH domain-containing protein 2-like [Gossypium hirsutum]	XM_016871628.1/0/PREDICTED: Gossypium hirsutum zinc finger CCCH domain-containing protein 2-like (LOC107938459), mRNA &gt;XM_016896340.1 PREDICTED: Gossypium hirsutum zinc finger CCCH domain-containing protein 2-like (LOC107960119), mRNA	sp|Q9ZWA1|C3H2_ARATH/1.5e-75/Zinc finger CCCH domain-containing protein 2 OS=Arabidopsis thaliana GN=At1g03790 PE=2 SV=1	apro:F751_1912/4.4e-31/D-tyrosyl-tRNA(Tyr) deacylase; K07560 D-aminoacyl-tRNA deacylase [EC:3.1.1.96]	At1g03790/3.5e-75/[R] KOG1595 CCCH-type Zn-finger protein	molecular_function:GO:0046872//metal ion binding;
Ghir_A09G015850.1	1473	651.58	4044.19	-2.76937	Down	0	0	XP_016669572.1/6.9e-104/PREDICTED: uncharacterized protein LOC107889601 [Gossypium hirsutum]	XM_012630509.1/0/PREDICTED: Gossypium raimondii uncharacterized LOC105799781 (LOC105799781), mRNA	NA	pavi:110763119/5.3e-12/probable beta-1,3-galactosyltransferase 2; K20855 beta-1,3-galactosyltransferase 1/2/3/4/5/7/8 [EC:2.4.1.-]	NA	NA
Ghir_A12G013820.1	4061	6247	1357.77	2.06639	Up	0	0	NP_001314183.1/0.0e+00/cellulose synthase-like protein D5 [Gossypium hirsutum] >ADQ28096.1 celullose synthase-like D protein [Gossypium hirsutum]	NM_001327254.1/0/Gossypium hirsutum cellulose synthase-like protein D5 (LOC107925659), mRNA &gt;HQ417116.1 Gossypium hirsutum celullose synthase-like D protein (CslD1) mRNA, complete cds	sp|Q9SRW9|CSLD5_ARATH/0.0e+00/Cellulose synthase-like protein D5 OS=Arabidopsis thaliana GN=CSLD5 PE=2 SV=1	tcc:18613638/0.0e+00/cellulose synthase-like protein D5; K00770 1,4-beta-D-xylan synthase [EC:2.4.2.24]	At1g02730/0.0e+00/[MG] LSE0129 A Cellulose synthase catalytic subunit	biological_process:GO:0009414//response to water deprivation;GO:0071669//plant-type cell wall organization or biogenesis;GO:0000919//cell plate assembly;GO:0009651//response to salt stress;GO:0030244//cellulose biosynthetic process;GO:0071555//cell wall organization;GO:0048367//shoot system development;cellular_component:GO:0005794//Golgi apparatus;GO:0016021//integral component of membrane;molec…
Ghir_A06G007070.2	8632	168.44	2859.93	-4.22121	Down	0	0	EOY30639.1/4.5e-211/Hexokinase 1 isoform 1 [Theobroma cacao]	XM_012594291.1/0/PREDICTED: Gossypium raimondii probable 3-hydroxyisobutyrate dehydrogenase-like 1, mitochondrial (LOC105772825), mRNA	sp|Q42525|HXK1_ARATH/3.1e-185/Hexokinase-1 OS=Arabidopsis thaliana GN=HXK1 PE=1 SV=2	tcc:18588505/3.8e-211/hexokinase-1; K00844 hexokinase [EC:2.7.1.1]	At4g29130/7.4e-185/[G] KOG1369 Hexokinase	biological_process:GO:0001678//cellular glucose homeostasis;GO:0006096//glycolytic process;cellular_component:GO:0005623//cell;molecular_function:GO:0005524//ATP binding;GO:0004396//hexokinase activity;GO:0005536//glucose binding;
Ghir_A02G003390.1	998	93.81	2670.94	-4.967	Down	0	0	XP_017632927.1/2.1e-96/PREDICTED: 17.6 kDa class I heat shock protein-like [Gossypium arboreum]	XM_017777438.1/0/PREDICTED: Gossypium arboreum 17.6 kDa class I heat shock protein-like (LOC108475470), mRNA	sp|P19244|HSP41_PEA/5.1e-39/22.7 kDa class IV heat shock protein OS=Pisum sativum GN=HSP22.7 PE=2 SV=1	gra:105796659/3.1e-93/18.1 kDa class I heat shock protein-like; K13993 HSP20 family protein	At4g10250/2.5e-36/[O] KOG0710 Molecular chaperone (small heat-shock protein Hsp26/Hsp42)	NA
Ghir_D10G023710.1	2418	390.93	3419.92	-3.26452	Down	0	0	AEX65178.1/2.5e-74/ATPase IV subunit, partial (chloroplast) [Opuntia decumbens]	JN019794.1/0/Gossypium capitis-viridis chloroplast, complete genome	sp|A0ZZ23|ATPI_GOSBA/8.2e-75/ATP synthase subunit a, chloroplastic OS=Gossypium barbadense GN=atpI PE=3 SV=1	gra:11538546/2.3e-73/atpI, A6772_cp009; ATPase IV subunit; ATP synthase CF0 A chain; K02108 F-type H+-transporting ATPase subunit a	AtCh011/1.2e-71/[C] KOG4665 ATP synthase F0 subunit 6 and related proteins	biological_process:GO:0015986//ATP synthesis coupled proton transport;cellular_component:GO:0009535//chloroplast thylakoid membrane;GO:0045263//proton-transporting ATP synthase complex, coupling factor F(o);GO:0016021//integral component of membrane;GO:0005886//plasma membrane;molecular_function:GO:0015078//hydrogen ion transmembrane transporter activity;GO:0046933//proton-transporting ATP syntha…
Ghir_A05G042880.1	2875	1144.13	5008.09	-2.26555	Down	0	0	XP_016686011.1/0.0e+00/PREDICTED: two-component response regulator-like APRR5 isoform X1 [Gossypium hirsutum]	XM_012604713.1/0/PREDICTED: Gossypium raimondii two-component response regulator-like APRR5 (LOC105780403), transcript variant X1, mRNA	sp|Q6LA42|APRR5_ARATH/1.3e-55/Two-component response regulator-like APRR5 OS=Arabidopsis thaliana GN=APRR5 PE=1 SV=2	ghi:107904227/0.0e+00/two-component response regulator-like APRR5 isoform X1; K12130 pseudo-response regulator 5	At5g24470/3.1e-55/[K] KOG1601 GATA-4/5/6 transcription factors	biological_process:GO:0000160//phosphorelay signal transduction system;cellular_component:GO:0005634//nucleus;
Ghir_A02G010270.1	1372	9.75	3055.62	-8.42739	Down	0	0	XP_012470369.1/1.6e-150/PREDICTED: bidirectional sugar transporter SWEET4-like [Gossypium raimondii] >KJB18906.1 hypothetical protein B456_003G074400 [Gossypium raimondii]	XM_016884910.1/0/PREDICTED: Gossypium hirsutum bidirectional sugar transporter SWEET4-like (LOC107950131), mRNA	sp|Q8LBF7|SWET7_ARATH/2.0e-81/Bidirectional sugar transporter SWEET7 OS=Arabidopsis thaliana GN=SWEET7 PE=1 SV=1	gra:105788159/2.7e-151/bidirectional sugar transporter SWEET4-like; K15382 solute carrier family 50 (sugar transporter)	At1g66770/3.2e-74/[R] KOG1623 Multitransmembrane protein	biological_process:GO:0008643//carbohydrate transport;cellular_component:GO:0016021//integral component of membrane;GO:0005886//plasma membrane;
Ghir_D08G020360.1	1778	4593.85	674.3	2.6327	Up	0	0	XP_012476200.1/2.7e-219/PREDICTED: probable inactive patatin-like protein 9 [Gossypium raimondii] >KJB25924.1 hypothetical protein B456_004G216100 [Gossypium raimondii]	XM_012620746.1/0/PREDICTED: Gossypium raimondii probable inactive patatin-like protein 9 (LOC105792258), mRNA	sp|Q93ZQ3|PLP9_ARATH/6.3e-165/Probable inactive patatin-like protein 9 OS=Arabidopsis thaliana GN=PLP9 PE=2 SV=1	NA	At3g63200/3.3e-164/[I] KOG0513 Ca2+-independent phospholipase A2	biological_process:GO:0016042//lipid catabolic process;molecular_function:GO:0016787//hydrolase activity;
Ghir_D02G016770.1	2202	3743.44	362.03	3.23465	Up	0	0	XP_016692786.1/0.0e+00/PREDICTED: polygalacturonase At1g48100-like [Gossypium hirsutum]	XM_012623920.1/0/PREDICTED: Gossypium raimondii polygalacturonase At1g48100 (LOC105794646), mRNA	sp|Q949Z1|PGLR4_ARATH/4.5e-112/Polygalacturonase At1g48100 OS=Arabidopsis thaliana GN=At1g48100 PE=2 SV=1	pavi:110756373/3.6e-182/polygalacturonase At1g48100; K01184 polygalacturonase [EC:3.2.1.15]	At1g60590/2.1e-221/[R] TWOG0115 Endo-polygalacturonase	biological_process:GO:0005975//carbohydrate metabolic process;GO:0071555//cell wall organization;cellular_component:GO:0005576//extracellular region;molecular_function:GO:0004650//polygalacturonase activity;
Ghir_A06G005730.1	1997	73	2582.01	-5.27999	Down	0	0	XP_017646526.1/6.9e-224/PREDICTED: glucan endo-1,3-beta-glucosidase 11-like [Gossypium arboreum]	XM_016899050.1/0/PREDICTED: Gossypium hirsutum glucan endo-1,3-beta-glucosidase 14-like (LOC107962604), mRNA	sp|Q8L868|E1311_ARATH/1.7e-86/Glucan endo-1,3-beta-glucosidase 11 OS=Arabidopsis thaliana GN=At1g32860 PE=1 SV=1	atr:18423853/3.7e-69/glucan endo-1,3-beta-glucosidase 3; K19891 glucan endo-1,3-beta-glucosidase 1/2/3 [EC:3.2.1.39]	At2g26600/7.0e-147/[MVG] LSE0111 A beta-1, 3 glucanase	biological_process:GO:0005975//carbohydrate metabolic process;cellular_component:GO:0016021//integral component of membrane;molecular_function:GO:0004553//hydrolase activity, hydrolyzing O-glycosyl compounds;
Ghir_D09G023060.2	2450	4100.03	496.31	2.91078	Up	0	0	XP_016715976.1/0.0e+00/PREDICTED: cellulose synthase-like protein G2 isoform X1 [Gossypium hirsutum]	XM_016860487.1/0/PREDICTED: Gossypium hirsutum cellulose synthase A catalytic subunit 1 [UDP-forming]-like (LOC107929134), transcript variant X1, mRNA	sp|Q8VYR4|CSLG2_ARATH/5.5e-127/Cellulose synthase-like protein G2 OS=Arabidopsis thaliana GN=CSLG2 PE=2 SV=1	pda:103710446/4.4e-104/cellulose synthase A catalytic subunit 9 [UDP-forming]-like; K10999 cellulose synthase A [EC:2.4.1.12]	At1g55850/4.3e-122/[MG] LSE0129 A Cellulose synthase catalytic subunit	biological_process:GO:0030244//cellulose biosynthetic process;GO:0071555//cell wall organization;cellular_component:GO:0016021//integral component of membrane;molecular_function:GO:0016760//cellulose synthase (UDP-forming) activity;
Ghir_D05G021370.1	1228	1117.42	4908.85	-2.27075	Down	0	0	KJB58622.1/1.4e-150/hypothetical protein B456_009G218900 [Gossypium raimondii]	XM_016893867.1/0/PREDICTED: Gossypium hirsutum zinc finger protein ZAT10-like (LOC107958181), mRNA	sp|Q96289|ZAT10_ARATH/3.9e-57/Zinc finger protein ZAT10 OS=Arabidopsis thaliana GN=ZAT10 PE=2 SV=1	dosa:Os04t0471000-00/4.0e-13/Os04g0471000; Similar to H0418A01.4 protein.; K05747 Wiskott-Aldrich syndrome protein	At1g27730/9.2e-57/[R] KOG1721 FOG: Zn-finger	molecular_function:GO:0003676//nucleic acid binding;
Ghir_D05G004280.1	1362	65	2554.72	-5.43212	Down	0	0	XP_016689722.1/2.5e-84/PREDICTED: 17.6 kDa class II heat shock protein-like [Gossypium hirsutum]	XM_016834233.1/0/PREDICTED: Gossypium hirsutum 17.6 kDa class II heat shock protein-like (LOC107907036), mRNA	sp|P29830|HS176_ARATH/1.1e-60/17.6 kDa class II heat shock protein OS=Arabidopsis thaliana GN=HSP17.6 PE=2 SV=1	ghi:107907036/4.3e-85/17.6 kDa class II heat shock protein-like; K13993 HSP20 family protein	At5g12020/2.6e-60/[O] KOG0710 Molecular chaperone (small heat-shock protein Hsp26/Hsp42)	NA
Ghir_D12G014970.1	2157	150	2744.12	-4.32885	Down	0	0	XP_012438155.1/6.0e-141/PREDICTED: protein ULTRAPETALA 1-like [Gossypium raimondii] >KJB50073.1 hypothetical protein B456_008G152400 [Gossypium raimondii]	XM_012582701.1/0/PREDICTED: Gossypium raimondii protein ULTRAPETALA 1-like (LOC105764190), mRNA	sp|Q8GZA8|ULT1_ARATH/1.2e-104/Protein ULTRAPETALA 1 OS=Arabidopsis thaliana GN=ULT1 PE=1 SV=1	NA	NA	molecular_function:GO:0003677//DNA binding;
Ghir_D10G022620.1	2004	543.33	3698.84	-2.90271	Down	0	0	XP_017984623.1/5.1e-251/PREDICTED: vacuolar amino acid transporter 1 isoform X2 [Theobroma cacao] >XP_017984624.1 PREDICTED: vacuolar amino acid transporter 1 isoform X3 [Theobroma cacao]	XM_016845020.1/0/PREDICTED: Gossypium hirsutum vacuolar amino acid transporter 1-like (LOC107915821), transcript variant X1, mRNA	sp|F4IUW3|AVT1C_ARATH/1.8e-216/Amino acid transporter AVT1C OS=Arabidopsis thaliana GN=AVT1C PE=1 SV=1	tcc:18586455/3.3e-251/vacuolar amino acid transporter 1; K15015 solute carrier family 32 (vesicular inhibitory amino acid transporter)	At2g39130/1.1e-189/[E] KOG1303 Amino acid transporters	NA
Ghir_A04G013970.1	901	291	3085	-3.54172	Down	0	0	XP_016723154.1/5.4e-67/PREDICTED: basic blue protein-like [Gossypium hirsutum] >XP_017614405.1 PREDICTED: basic blue protein-like [Gossypium arboreum] >KHG29325.1 Basic blue [Gossypium arboreum]	XM_016867665.1/0/PREDICTED: Gossypium hirsutum basic blue protein-like (LOC107935104), mRNA	sp|P00303|BABL_CUCSA/1.4e-35/Basic blue protein OS=Cucumis sativus PE=1 SV=1	jcu:105643773/5.9e-14/LOW QUALITY PROTEIN: uncharacterized protein LOC105643773; K01426 amidase [EC:3.5.1.4]	At2g02850/2.1e-34/[S] LSE0042 A Uncharacterized plastocyanin-like protein, probably non-copper-binding	molecular_function:GO:0009055//electron transfer activity;
Ghir_D07G001790.1	3414	66.64	2512.99	-5.37241	Down	0	0	XP_012482959.1/0.0e+00/PREDICTED: respiratory burst oxidase homolog protein E [Gossypium raimondii] >KJB07346.1 hypothetical protein B456_001G017400 [Gossypium raimondii]	XM_012627505.1/0/PREDICTED: Gossypium raimondii respiratory burst oxidase homolog protein E (LOC105797523), mRNA	sp|O81211|RBOHE_ARATH/0.0e+00/Respiratory burst oxidase homolog protein E OS=Arabidopsis thaliana GN=RBOHE PE=2 SV=2	gra:105797523/0.0e+00/respiratory burst oxidase homolog protein E; K13447 respiratory burst oxidase [EC:1.6.3.- 1.11.1.-]	At1g19230/0.0e+00/[PQ] KOG0039 Ferric reductase, NADH/NADPH oxidase and related proteins	cellular_component:GO:0016021//integral component of membrane;molecular_function:GO:0050664//oxidoreductase activity, acting on NAD(P)H, oxygen as acceptor;GO:0004601//peroxidase activity;GO:0005509//calcium ion binding;
Ghir_D09G001600.1	2377	53.63	2494.62	-5.67517	Down	0	0	XP_016672957.1/0.0e+00/PREDICTED: uncharacterized protein LOC107892390 [Gossypium hirsutum]	XM_016817468.1/0/PREDICTED: Gossypium hirsutum uncharacterized LOC107892390 (LOC107892390), mRNA	NA	NA	NA	biological_process:GO:0006412//translation;cellular_component:GO:0005840//ribosome;GO:0016021//integral component of membrane;molecular_function:GO:0003735//structural constituent of ribosome;
Ghir_D09G003600.1	2315	720	4038.06	-2.62313	Down	0	0	XP_016672696.1/3.3e-302/PREDICTED: glucose-6-phosphate 1-dehydrogenase, cytoplasmic isoform-like [Gossypium hirsutum] >XP_016672698.1 PREDICTED: glucose-6-phosphate 1-dehydrogenase, cytoplasmic isoform-like [Gossypium hirsutum]	XM_016817207.1/0/PREDICTED: Gossypium hirsutum glucose-6-phosphate 1-dehydrogenase, cytoplasmic isoform-like (LOC107892194), transcript variant X1, mRNA	sp|P37830|G6PD_SOLTU/5.5e-262/Glucose-6-phosphate 1-dehydrogenase, cytoplasmic isoform OS=Solanum tuberosum GN=G6PDH PE=2 SV=1	ghi:107892194/5.6e-303/glucose-6-phosphate 1-dehydrogenase, cytoplasmic isoform-like; K00036 glucose-6-phosphate 1-dehydrogenase [EC:1.1.1.49 1.1.1.363]	At5g40760/2.1e-259/[G] KOG0563 Glucose-6-phosphate 1-dehydrogenase	biological_process:GO:0006006//glucose metabolic process;GO:0006098//pentose-phosphate shunt;molecular_function:GO:0050661//NADP binding;GO:0004345//glucose-6-phosphate dehydrogenase activity;
Ghir_A01G022860.1	2523	3778.97	422.99	3.02376	Up	0	0	XP_016703270.1/4.1e-181/PREDICTED: basic leucine zipper 61-like [Gossypium hirsutum] >XP_017639050.1 PREDICTED: basic leucine zipper 61-like [Gossypium arboreum] >KHG11707.1 Transcription factor VIP1 -like protein [Gossypium arboreum]	XM_017783561.1/0/PREDICTED: Gossypium arboreum basic leucine zipper 61-like (LOC108480530), mRNA	sp|Q9M2K4|BZP61_ARATH/1.4e-88/Basic leucine zipper 61 OS=Arabidopsis thaliana GN=BZIP61 PE=1 SV=1	mus:103997104/6.3e-82/basic leucine zipper 61-like; K04374 cyclic AMP-dependent transcription factor ATF-4	At3g58120/3.2e-88/[KR] LSE0037 A R2R3-type MYB transcription factors/VIP1, involved in Agrobacterium VirE2 nuclear import and infectivity	molecular_function:GO:0003677//DNA binding;GO:0003700//DNA binding transcription factor activity;
Ghir_A07G005920.1	2314	114.31	2546.46	-4.61301	Down	0	0	XP_017604788.1/0.0e+00/PREDICTED: malate synthase, glyoxysomal [Gossypium arboreum] >KHG18830.1 Malate synthase, glyoxysomal [Gossypium arboreum]	XM_017749299.1/0/PREDICTED: Gossypium arboreum malate synthase, glyoxysomal (LOC108451628), mRNA	sp|P17432|MASY_GOSHI/0.0e+00/Malate synthase, glyoxysomal OS=Gossypium hirsutum PE=2 SV=1	cpep:111783058/2.4e-293/malate synthase, glyoxysomal; K01638 malate synthase [EC:2.3.3.9]	At5g03860/4.9e-277/[C] KOG1261 Malate synthase	biological_process:GO:0006099//tricarboxylic acid cycle;GO:0006097//glyoxylate cycle;molecular_function:GO:0004474//malate synthase activity;
Ghir_A12G001180.1	1474	21.24	2526.25	-7.02961	Down	0	0	XP_016716769.1/3.1e-189/PREDICTED: UDP-galactose transporter 2-like [Gossypium hirsutum]	XM_016861280.1/0/PREDICTED: Gossypium hirsutum UDP-galactose transporter 2-like (LOC107929773), mRNA	sp|Q9SRE4|URGT1_ARATH/2.8e-134/UDP-rhamnose/UDP-galactose transporter 1 OS=Arabidopsis thaliana GN=URGT1 PE=1 SV=1	ghi:107929773/5.3e-190/UDP-galactose transporter 2-like; K15285 solute carrier family 35, member E3	At1g76670/6.6e-134/[GE] KOG1441 Glucose-6-phosphate/phosphate and phosphoenolpyruvate/phosphate antiporter	cellular_component:GO:0016021//integral component of membrane;
Ghir_D11G035400.1	3488	4995.23	922.08	2.30205	Up	0	0	XP_021299699.1/0.0e+00/alpha-xylosidase 1 [Herrania umbratica]	XM_016873859.1/0/PREDICTED: Gossypium hirsutum alpha-xylosidase 1-like (LOC107940440), mRNA	sp|Q9S7Y7|XYL1_ARATH/0.0e+00/Alpha-xylosidase 1 OS=Arabidopsis thaliana GN=XYL1 PE=1 SV=1	tcc:18610494/0.0e+00/alpha-xylosidase 1; K15925 alpha-D-xyloside xylohydrolase [EC:3.2.1.177]	At1g68560/0.0e+00/[G] KOG1065 Maltase glucoamylase and related hydrolases, glycosyl hydrolase family 31	biological_process:GO:0005975//carbohydrate metabolic process;molecular_function:GO:0004553//hydrolase activity, hydrolyzing O-glycosyl compounds;GO:0030246//carbohydrate binding;
Ghir_D05G019910.1	1011	4660	782	2.43955	Up	0	0	XP_016687552.1/6.8e-127/PREDICTED: deoxyuridine 5'-triphosphate nucleotidohydrolase-like [Gossypium hirsutum]	XM_016832063.1/0/PREDICTED: Gossypium hirsutum deoxyuridine 5&apos;-triphosphate nucleotidohydrolase-like (LOC107905417), mRNA	sp|Q9STG6|DUT_ARATH/3.6e-72/Deoxyuridine 5'-triphosphate nucleotidohydrolase OS=Arabidopsis thaliana GN=DUT PE=1 SV=1	ghi:107905417/1.2e-127/deoxyuridine 5'-triphosphate nucleotidohydrolase-like; K01520 dUTP pyrophosphatase [EC:3.6.1.23]	At3g46940/8.3e-72/[F] KOG3370 dUTPase	biological_process:GO:0046080//dUTP metabolic process;molecular_function:GO:0004170//dUTP diphosphatase activity;
Ghir_A05G004510.1	1717	3915.13	489.2	2.86503	Up	0	0	EOY29877.1/1.4e-188/N-MYC downregulated-like 2 isoform 1 [Theobroma cacao]	XM_016894790.1/0/PREDICTED: Gossypium hirsutum pollen-specific protein SF21-like (LOC107958888), mRNA	sp|O23969|SF21_HELAN/5.8e-131/Pollen-specific protein SF21 OS=Helianthus annuus GN=SF21 PE=2 SV=1	dzi:111285148/2.8e-190/pollen-specific protein SF21-like; K18266 protein NDRG1	At5g56750/2.4e-159/[S] KOG2931 Differentiation-related gene 1 protein (NDR1 protein), related proteins	cellular_component:GO:0016021//integral component of membrane;
Ghir_A12G019040.1	1714	58.4	2387.33	-5.48882	Down	0	0	XP_016741738.1/2.7e-208/PREDICTED: uncharacterized protein LOC107951261 [Gossypium hirsutum]	XM_016886249.1/0/PREDICTED: Gossypium hirsutum uncharacterized LOC107951261 (LOC107951261), mRNA	NA	NA	At5g61340/8.0e-75/[S] LSE0165 A Predicted membrane protein	cellular_component:GO:0016021//integral component of membrane;
Ghir_A11G034930.1	1200	199	2712	-3.90405	Down	0	0	XP_017627835.1/2.2e-140/PREDICTED: aquaporin TIP1-1-like [Gossypium arboreum] >DAA33867.1 TPA_inf: aquaporin TIP1;4 [Gossypium hirsutum] >KHG03043.1 Aquaporin TIP1-1 -like protein [Gossypium arboreum]	XM_017772346.1/0/PREDICTED: Gossypium arboreum aquaporin TIP1-1-like (LOC108470851), mRNA	sp|P25818|TIP11_ARATH/1.8e-123/Aquaporin TIP1-1 OS=Arabidopsis thaliana GN=TIP1-1 PE=1 SV=1	gra:105761797/1.1e-140/aquaporin TIP1-1-like; K09873 aquaporin TIP	At2g36830/4.2e-123/[G] KOG0223 Aquaporin (major intrinsic protein family)	cellular_component:GO:0016021//integral component of membrane;molecular_function:GO:0005215//transporter activity;
Ghir_D06G006700.1	1636	20.86	2463.07	-7.01911	Down	0	0	XP_016682642.1/9.0e-246/PREDICTED: probable polyol transporter 6 isoform X1 [Gossypium hirsutum]	XM_016827154.1/0/PREDICTED: Gossypium hirsutum probable polyol transporter 6 (LOC107901235), transcript variant X2, mRNA	sp|Q8GXR2|PLT6_ARATH/1.2e-114/Probable polyol transporter 6 OS=Arabidopsis thaliana GN=PLT6 PE=2 SV=2	mdm:103435453/1.1e-47/inositol transporter 1; K08150 MFS transporter, SP family, solute carrier family 2 (myo-inositol transporter), member 13	At4g36670/2.9e-114/[R] KOG0254 Predicted transporter (major facilitator superfamily)	cellular_component:GO:0016021//integral component of membrane;
Ghir_D05G018350.3	3712	1276.76	4973.98	-2.09745	Down	0	0	XP_017981374.1/0.0e+00/PREDICTED: BTB/POZ domain-containing protein At2g30600 [Theobroma cacao] >EOY15250.1 BTB/POZ domain-containing protein isoform 1 [Theobroma cacao]	XM_016832515.1/0/PREDICTED: Gossypium hirsutum BTB/POZ domain-containing protein At2g30600-like (LOC107905766), transcript variant X1, mRNA	sp|Q8LEV3|Y2060_ARATH/0.0e+00/BTB/POZ domain-containing protein At2g30600 OS=Arabidopsis thaliana GN=At2g30600/At2g30610 PE=2 SV=1	csat:104754315/2.8e-09/LOW QUALITY PROTEIN: BTB/POZ domain-containing protein At1g01640; K10523 speckle-type POZ protein	At2g30600/5.4e-217/[TR] KOG4441 Proteins containing BTB/POZ and Kelch domains, involved in regulatory/signal transduction processes	NA
Ghir_A04G011240.1	1570	242.97	2801.75	-3.66302	Down	0	0	XP_017612736.1/1.4e-179/PREDICTED: bifunctional epoxide hydrolase 2-like [Gossypium arboreum] >KHG01729.1 Epoxide hydrolase 2 [Gossypium arboreum]	XM_017757247.1/0/PREDICTED: Gossypium arboreum bifunctional epoxide hydrolase 2-like (LOC108458017), mRNA	NA	dzi:111281598/1.2e-107/uncharacterized protein LOC111281598; K08726 soluble epoxide hydrolase / lipid-phosphate phosphatase [EC:3.3.2.10 3.1.3.76]	At3g51000/6.4e-55/[I] KOG4178 Soluble epoxide hydrolase	molecular_function:GO:0016787//hydrolase activity;GO:0003824//catalytic activity;
Ghir_A11G015030.1	1900	35	2348.78	-6.20395	Down	0	0	XP_016710717.1/6.1e-262/PREDICTED: U-box domain-containing protein 9-like [Gossypium hirsutum]	XM_016855228.1/0/PREDICTED: Gossypium hirsutum U-box domain-containing protein 9-like (LOC107924677), mRNA	sp|Q9SRT0|PUB9_ARATH/3.2e-151/U-box domain-containing protein 9 OS=Arabidopsis thaliana GN=PUB9 PE=1 SV=1	csat:109129878/5.0e-55/U-box domain-containing protein 11-like; K08332 vacuolar protein 8	At3g07360/7.6e-151/[S] KOG0167 FOG: Armadillo/beta-catenin-like repeats	molecular_function:GO:0004842//ubiquitin-protein transferase activity;
Ghir_D12G018660.1	1502	136	2500.89	-4.3363	Down	0	0	XP_016726837.1/5.0e-203/PREDICTED: 2-alkenal reductase (NADP(+)-dependent)-like isoform X2 [Gossypium hirsutum]	XM_016880823.1/0/PREDICTED: Gossypium hirsutum 2-alkenal reductase (NADP(+)-dependent)-like (LOC107946478), transcript variant X2, mRNA	sp|Q9SLN8|DBR_TOBAC/4.1e-64/2-alkenal reductase (NADP(+)-dependent) OS=Nicotiana tabacum GN=DBR PE=1 SV=1	vvi:100253369/3.5e-152/2-alkenal reductase (NADP(+)-dependent); K07119 uncharacterized protein	At1g65560/5.6e-64/[R] KOG1196 Predicted NAD-dependent oxidoreductase	molecular_function:GO:0016491//oxidoreductase activity;
Ghir_A03G009750.1	690	690.7	3810.51	-2.59939	Down	0	0	YP_913175.1/1.7e-76/ATP synthase IV subunit [Gossypium barbadense] >A0ZZ23.1 RecName: Full=ATP synthase subunit a, chloroplastic; AltName: Full=ATP synthase F0 sector subunit a; AltName: Full=F-ATPase subunit IV >BAF41235.1 ATP synthase IV subunit (chloroplast) [Gossypium barbadense]	HQ901200.1/0/Gossypium barbadense cultivar Kaiyuan chloroplast, complete genome	sp|A0ZZ23|ATPI_GOSBA/1.0e-78/ATP synthase subunit a, chloroplastic OS=Gossypium barbadense GN=atpI PE=3 SV=1	ghi:3989193/2.9e-77/atpI, GohiCp009; ATP synthase CF0 A subunit; K02108 F-type H+-transporting ATPase subunit a	AtCh011/2.0e-69/[C] KOG4665 ATP synthase F0 subunit 6 and related proteins	biological_process:GO:0015986//ATP synthesis coupled proton transport;GO:0006412//translation;cellular_component:GO:0009535//chloroplast thylakoid membrane;GO:0015935//small ribosomal subunit;GO:0045263//proton-transporting ATP synthase complex, coupling factor F(o);GO:0016021//integral component of membrane;GO:0005886//plasma membrane;molecular_function:GO:0015078//hydrogen ion transmembrane tra…
Ghir_D04G015610.2	1499	104.22	2410.44	-4.66713	Down	0	0	XP_012458960.1/1.5e-127/PREDICTED: bifunctional epoxide hydrolase 2-like [Gossypium raimondii] >KJB77277.1 hypothetical protein B456_012G130300 [Gossypium raimondii]	XM_016824518.1/0/PREDICTED: Gossypium hirsutum bifunctional epoxide hydrolase 2-like (LOC107898944), mRNA	NA	dzi:111281598/6.6e-87/uncharacterized protein LOC111281598; K08726 soluble epoxide hydrolase / lipid-phosphate phosphatase [EC:3.3.2.10 3.1.3.76]	At4g02340/1.2e-42/[I] KOG4178 Soluble epoxide hydrolase	molecular_function:GO:0016787//hydrolase activity;GO:0003824//catalytic activity;
Ghir_A04G000570.1	2628	691.33	3797.43	-2.59311	Down	0	0	XP_016718413.1/0.0e+00/PREDICTED: serine/threonine-protein kinase D6PK-like [Gossypium hirsutum] >XP_016718414.1 PREDICTED: serine/threonine-protein kinase D6PK-like [Gossypium hirsutum]	XM_016862924.1/0/PREDICTED: Gossypium hirsutum serine/threonine-protein kinase D6PK-like (LOC107931146), transcript variant X1, mRNA	sp|Q39183|D6KL2_ARATH/2.2e-238/Serine/threonine-protein kinase D6PKL2 OS=Arabidopsis thaliana GN=D6PKL2 PE=1 SV=1	zju:107434015/6.9e-265/serine/threonine-protein kinase D6PK-like; K08286 protein-serine/threonine kinase [EC:2.7.11.-]	At5g47750/5.1e-238/[R] KOG0610 Putative serine/threonine protein kinase	molecular_function:GO:0005524//ATP binding;GO:0004672//protein kinase activity;
Ghir_D03G008250.1	466	646.72	3698.49	-2.65126	Down	0	0	AKJ77694.1/3.0e-29/ATP synthase CF1 epsilon subunit, partial (chloroplast) [Fagopyrum cymosum]	XM_016891044.1/0/PREDICTED: Gossypium hirsutum ATP synthase subunit beta, chloroplastic-like (LOC107955307), mRNA	sp|A0ZZ41|ATPE_GOSBA/1.8e-31/ATP synthase epsilon chain, chloroplastic OS=Gossypium barbadense GN=atpE PE=3 SV=1	mtr:MTR_1829s0010/5.1e-30/ATP synthase, F1 beta subunit; K02112 F-type H+-transporting ATPase subunit beta [EC:3.6.3.14]	AtCh029/8.1e-30/[C] KOG1758 Mitochondrial F1F0-ATP synthase, subunit delta/ATP16	biological_process:GO:0015986//ATP synthesis coupled proton transport;cellular_component:GO:0045261//proton-transporting ATP synthase complex, catalytic core F(1);GO:0009535//chloroplast thylakoid membrane;GO:0009536//plastid;GO:0005886//plasma membrane;molecular_function:GO:0005524//ATP binding;GO:0046933//proton-transporting ATP synthase activity, rotational mechanism;
Ghir_D13G012490.1	1415	280	2854.65	-3.48535	Down	0	0	XP_016705455.1/1.2e-201/PREDICTED: galactinol synthase 2-like [Gossypium hirsutum]	XM_012608646.1/0/PREDICTED: Gossypium raimondii galactinol synthase 2-like (LOC105783282), mRNA	sp|C7G304|GOLS2_SOLLC/3.5e-158/Galactinol synthase 2 OS=Solanum lycopersicum GN=GOLS2 PE=2 SV=1	ghi:107888347/7.5e-165/galactinol synthase 2-like; K18819 inositol 3-alpha-galactosyltransferase [EC:2.4.1.123]	At1g56600/7.1e-154/[G] KOG1950 Glycosyl transferase, family 8 - glycogenin	molecular_function:GO:0016757//transferase activity, transferring glycosyl groups;
Ghir_A05G011600.1	1989	5634	1272	2.01152	Up	0	0	XP_016749794.1/9.5e-242/PREDICTED: patatin-like protein 7 [Gossypium hirsutum]	XM_017748508.1/0/PREDICTED: Gossypium arboreum patatin-like protein 7 (LOC108450751), mRNA	sp|Q9SV43|PLP7_ARATH/1.0e-94/Patatin-like protein 7 OS=Arabidopsis thaliana GN=PLP7 PE=2 SV=1	NA	At3g54950/2.4e-94/[I] KOG0513 Ca2+-independent phospholipase A2	biological_process:GO:0016042//lipid catabolic process;molecular_function:GO:0016787//hydrolase activity;
Ghir_A12G014820.1	2107	46.96	2246.72	-5.71578	Down	0	0	XP_017636621.1/1.4e-142/PREDICTED: protein ULTRAPETALA 1-like [Gossypium arboreum]	XM_016864669.1/0/PREDICTED: Gossypium hirsutum protein ULTRAPETALA 1-like (LOC107932610), transcript variant X1, mRNA	sp|Q8GZA8|ULT1_ARATH/1.3e-105/Protein ULTRAPETALA 1 OS=Arabidopsis thaliana GN=ULT1 PE=1 SV=1	jre:108994616/2.1e-06/Golgi SNAP receptor complex member 1-2-like; K08495 golgi SNAP receptor complex member 1	NA	molecular_function:GO:0003677//DNA binding;
Ghir_D10G007730.1	1120	3490.98	397	3.00088	Up	0	0	XP_016700550.1/1.6e-182/PREDICTED: probable inactive 2-oxoglutarate-dependent dioxygenase AOP2 [Gossypium hirsutum]	XM_016845061.1/0/PREDICTED: Gossypium hirsutum probable inactive 2-oxoglutarate-dependent dioxygenase AOP2 (LOC107915864), mRNA	sp|Q945B6|AOP1L_ARATH/1.0e-59/Probable 2-oxoglutarate-dependent dioxygenase AOP1.2 OS=Arabidopsis thaliana GN=AOP1.2 PE=2 SV=1	gmx:100794325/2.4e-17/gibberellin 3-beta-dioxygenase 1-like; K04124 gibberellin 3-beta-dioxygenase [EC:1.14.11.15]	At1g52790/2.8e-129/[QR] KOG0143 Iron/ascorbate family oxidoreductases	molecular_function:GO:0046872//metal ion binding;GO:0051213//dioxygenase activity;
Ghir_D02G008190.1	1920	934.79	4214.75	-2.30827	Down	0	0	XP_021284160.1/1.6e-177/uncharacterized protein LOC110416484 [Herrania umbratica]	XM_012627118.1/0/PREDICTED: Gossypium raimondii WAT1-related protein At4g08300-like (LOC105797175), mRNA	sp|Q501F8|WTR32_ARATH/5.6e-135/WAT1-related protein At4g08300 OS=Arabidopsis thaliana GN=At4g08300 PE=2 SV=1	nto:104085001/2.1e-61/WAT1-related protein At3g18200 isoform X1; K17500 integrin-linked kinase-associated serine/threonine phosphatase 2C [EC:3.1.3.16]	At4g08300/1.3e-134/[R] LSE0148 A Nodulin-like protein	cellular_component:GO:0016021//integral component of membrane;molecular_function:GO:0022857//transmembrane transporter activity;
Ghir_D08G012260.1	1069	617.09	3569.58	-2.66774	Down	0	0	KJB11124.1/5.7e-23/hypothetical protein B456_001G241700 [Gossypium raimondii]	HQ901197.1/0/Gossypium hirsutum cultivar Hainansijimian chloroplast, complete genome	sp|P92540|M1060_ARATH/1.9e-07/Uncharacterized mitochondrial protein AtMg01060 OS=Arabidopsis thaliana GN=AtMg01060 PE=4 SV=1	NA	NA	NA
Ghir_A07G000960.1	2059	348	2960.97	-3.22445	Down	0	0	XP_016729074.1/1.3e-76/PREDICTED: uncharacterized protein LOC107940154 [Gossypium hirsutum] >XP_017609321.1 PREDICTED: uncharacterized protein LOC108455218 isoform X1 [Gossypium arboreum]	XM_016873586.1/0/PREDICTED: Gossypium hirsutum programmed cell death protein 4-like (LOC107940155), mRNA	NA	NA	At5g56550/8.8e-20/[K] KOG4210 Nuclear localization sequence binding protein	NA
Ghir_A04G014160.1	858	180.71	2533.84	-3.94512	Down	0	0	XP_016731275.1/7.4e-74/PREDICTED: non-symbiotic hemoglobin 1 [Gossypium hirsutum] >XP_017614514.1 PREDICTED: non-symbiotic hemoglobin 1 [Gossypium arboreum]	XM_016875786.1/0/PREDICTED: Gossypium hirsutum non-symbiotic hemoglobin 1 (LOC107942147), mRNA	sp|Q947C5|HBL1_GOSHI/6.5e-75/Non-symbiotic hemoglobin 1 OS=Gossypium hirsutum GN=HB1 PE=2 SV=1	tcc:18607267/3.0e-68/non-symbiotic hemoglobin 1; K21894 cytoglobin	At2g16060/1.4e-59/[R] LSE0500 A Non-symbiotic hemoglobin	biological_process:GO:0050832//defense response to fungus;GO:0042542//response to hydrogen peroxide;GO:0001666//response to hypoxia;cellular_component:GO:0005634//nucleus;GO:0005737//cytoplasm;molecular_function:GO:0020037//heme binding;GO:0019825//oxygen binding;GO:0046872//metal ion binding;GO:0005344//oxygen carrier activity;
Ghir_D07G019870.1	1848	992.25	4314.52	-2.25596	Down	0	0	XP_016746032.1/8.2e-171/PREDICTED: 2-oxoglutarate-dependent dioxygenase DAO-like [Gossypium hirsutum]	XM_016890543.1/0/PREDICTED: Gossypium hirsutum 2-oxoglutarate-dependent dioxygenase DAO-like (LOC107954857), mRNA	sp|Q7XKU5|DAO_ORYSJ/9.1e-90/2-oxoglutarate-dependent dioxygenase DAO OS=Oryza sativa subsp. japonica GN=DAO PE=2 SV=2	zma:103627438/8.9e-33/gibberellin 2-beta-dioxygenase 8 isoform X1; K04125 gibberellin 2-oxidase [EC:1.14.11.13]	At1g14130/2.1e-97/[QR] KOG0143 Iron/ascorbate family oxidoreductases	molecular_function:GO:0046872//metal ion binding;GO:0051213//dioxygenase activity;GO:0016491//oxidoreductase activity;
Ghir_D11G014470.1	865	564	3448.26	-2.74764	Down	0	0	XP_017649592.1/3.6e-76/PREDICTED: 15.7 kDa heat shock protein, peroxisomal [Gossypium arboreum] >KHG01840.1 15.7 kDa heat shock, peroxisomal -like protein [Gossypium arboreum]	XM_012635340.1/0/PREDICTED: Gossypium raimondii 15.7 kDa heat shock protein, peroxisomal (LOC105803265), transcript variant X1, mRNA	sp|Q9FHQ3|HS157_ARATH/7.1e-45/15.7 kDa heat shock protein, peroxisomal OS=Arabidopsis thaliana GN=HSP15.7 PE=2 SV=1	ghi:107923615/1.0e-76/15.7 kDa heat shock protein, peroxisomal-like; K13993 HSP20 family protein	At5g37670/1.7e-44/[O] KOG0710 Molecular chaperone (small heat-shock protein Hsp26/Hsp42)	NA
Ghir_D02G008290.1	3204	911.01	4146.4	-2.32186	Down	0	0	NP_001313962.1/0.0e+00/nitrate reductase [NADH]-like [Gossypium hirsutum] >ALG62634.1 NR [Gossypium hirsutum]	XM_012627135.1/0/PREDICTED: Gossypium raimondii nitrate reductase [NADH]-like (LOC105797192), mRNA	sp|P17569|NIA_CUCMA/0.0e+00/Nitrate reductase [NADH] OS=Cucurbita maxima PE=2 SV=1	gra:105797192/0.0e+00/nitrate reductase [NADH]-like; K10534 nitrate reductase (NAD(P)H) [EC:1.7.1.1 1.7.1.2 1.7.1.3]	At1g37130_1/6.0e-233/[C] KOG0535 Sulfite oxidase, molybdopterin-binding component	biological_process:GO:0042128//nitrate assimilation;GO:0006809//nitric oxide biosynthetic process;molecular_function:GO:0050464//nitrate reductase (NADPH) activity;GO:0043546//molybdopterin cofactor binding;GO:0020037//heme binding;GO:0030151//molybdenum ion binding;
Ghir_D13G013570.1	1927	3536.96	433.76	2.892	Up	0	0	XP_016703725.1/8.6e-248/PREDICTED: aspartic proteinase CDR1-like [Gossypium hirsutum]	XM_016848236.1/0/PREDICTED: Gossypium hirsutum aspartic proteinase CDR1-like (LOC107918647), mRNA	sp|Q6XBF8|CDR1_ARATH/2.5e-106/Aspartic proteinase CDR1 OS=Arabidopsis thaliana GN=CDR1 PE=1 SV=1	ghi:107895126/4.6e-218/aspartic proteinase CDR1-like; K01381 saccharopepsin [EC:3.4.23.25]	At5g33340/5.8e-106/[O] KOG1339 Aspartyl protease	molecular_function:GO:0004190//aspartic-type endopeptidase activity;
Ghir_D10G008700.1	3113	81.18	2242.88	-4.92362	Down	0	0	XP_012442789.1/0.0e+00/PREDICTED: ATPase 9, plasma membrane-type [Gossypium raimondii] >KJB56561.1 hypothetical protein B456_009G125200 [Gossypium raimondii]	XM_016844478.1/0/PREDICTED: Gossypium hirsutum plasma membrane ATPase 4-like (LOC107915309), mRNA	sp|Q03194|PMA4_NICPL/0.0e+00/Plasma membrane ATPase 4 OS=Nicotiana plumbaginifolia GN=PMA4 PE=2 SV=1	gra:105767768/0.0e+00/ATPase 9, plasma membrane-type; K01535 H+-transporting ATPase [EC:3.6.3.6]	At1g80660/0.0e+00/[P] KOG0205 Plasma membrane H+-transporting ATPase	biological_process:GO:0006754//ATP biosynthetic process;cellular_component:GO:0016021//integral component of membrane;molecular_function:GO:0005524//ATP binding;GO:0008553//hydrogen-exporting ATPase activity, phosphorylative mechanism;
Ghir_D01G019830.1	2070	695.55	3686	-2.54137	Down	0	0	ACD56608.1/2.6e-282/putative protein disulfide [Gossypioides kirkii]	XM_016852578.1/0/PREDICTED: Gossypium hirsutum protein disulfide-isomerase-like (LOC107922505), mRNA	sp|Q43116|PDI_RICCO/2.8e-217/Protein disulfide-isomerase OS=Ricinus communis PE=2 SV=1	dzi:111312287/3.3e-262/protein disulfide-isomerase-like; K09580 protein disulfide-isomerase A1 [EC:5.3.4.1]	At1g21750/8.2e-199/[O] KOG0190 Protein disulfide isomerase (prolyl 4-hydroxylase beta subunit)	biological_process:GO:0045454//cell redox homeostasis;cellular_component:GO:0005783//endoplasmic reticulum;molecular_function:GO:0003756//protein disulfide isomerase activity;
Ghir_A09G002650.1	642	24	2197.43	-6.65218	Down	0	0	XP_017622126.1/3.7e-70/PREDICTED: gibberellin-regulated protein 14 [Gossypium arboreum]	XM_016876124.1/0/PREDICTED: Gossypium hirsutum gibberellin-regulated protein 14-like (LOC107942459), mRNA	sp|Q9LFR3|GASAE_ARATH/7.3e-47/Gibberellin-regulated protein 14 OS=Arabidopsis thaliana GN=GASA14 PE=1 SV=1	ats:109733300/2.6e-16/LOC109733300; formin-like protein 18; K02184 formin 2	At5g14920/1.7e-46/[R] LSE0474 A Gibberellin-regulated protein	NA
Ghir_D05G035470.1	5245	181.29	2462.36	-3.89921	Down	0	0	XP_012466794.1/0.0e+00/PREDICTED: endoribonuclease Dicer homolog 2-like isoform X1 [Gossypium raimondii] >XP_012466795.1 PREDICTED: endoribonuclease Dicer homolog 2-like isoform X1 [Gossypium raimondii] >XP_012466796.1 PREDICTED: endoribonuclease Dicer homolog 2-like isoform X1 [Gossypium raimondii] >XP_012466797.1 PREDICTED: endoribonuclease Dicer homolog 2-like isoform X1 [Gossypium raimondii] …	XR_001125223.1/0/PREDICTED: Gossypium raimondii endoribonuclease Dicer homolog 2-like (LOC105766407), transcript variant X4, misc_RNA	sp|Q3EBC8|DCL2_ARATH/0.0e+00/Endoribonuclease Dicer homolog 2 OS=Arabidopsis thaliana GN=At3g03300 PE=1 SV=2	gra:105785305/0.0e+00/endoribonuclease Dicer homolog 2-like; K11592 endoribonuclease Dicer [EC:3.1.26.-]	At3g03300/0.0e+00/[A] KOG0701 dsRNA-specific nuclease Dicer and related ribonucleases	biological_process:GO:0006396//RNA processing;GO:0031047//gene silencing by RNA;molecular_function:GO:0003723//RNA binding;GO:0003677//DNA binding;GO:0004525//ribonuclease III activity;GO:0005524//ATP binding;
Ghir_A11G022600.1	3007	4031.57	671.63	2.45007	Up	0	0	XP_016680246.1/0.0e+00/PREDICTED: AP2-like ethylene-responsive transcription factor ANT [Gossypium hirsutum]	XM_016824757.1/0/PREDICTED: Gossypium hirsutum AP2-like ethylene-responsive transcription factor ANT (LOC107899132), mRNA	sp|Q38914|ANT_ARATH/1.7e-117/AP2-like ethylene-responsive transcription factor ANT OS=Arabidopsis thaliana GN=ANT PE=1 SV=2	ghi:107899132/0.0e+00/AP2-like ethylene-responsive transcription factor ANT; K09285 AP2-like factor, ANT lineage	At4g37750/3.9e-117/[K] LSE0337 A Ovule development protein/AP2 domain transcription factor	biological_process:GO:0007275//multicellular organism development;GO:0006351//transcription, DNA-templated;cellular_component:GO:0005634//nucleus;molecular_function:GO:0003677//DNA binding;GO:0003700//DNA binding transcription factor activity;
Ghir_D05G035470.4	5443	303.85	2715.25	-3.29519	Down	0	0	XP_012466794.1/0.0e+00/PREDICTED: endoribonuclease Dicer homolog 2-like isoform X1 [Gossypium raimondii] >XP_012466795.1 PREDICTED: endoribonuclease Dicer homolog 2-like isoform X1 [Gossypium raimondii] >XP_012466796.1 PREDICTED: endoribonuclease Dicer homolog 2-like isoform X1 [Gossypium raimondii] >XP_012466797.1 PREDICTED: endoribonuclease Dicer homolog 2-like isoform X1 [Gossypium raimondii] …	XM_012585865.1/0/PREDICTED: Gossypium raimondii endoribonuclease Dicer homolog 2-like (LOC105766407), transcript variant X1, mRNA	sp|Q3EBC8|DCL2_ARATH/0.0e+00/Endoribonuclease Dicer homolog 2 OS=Arabidopsis thaliana GN=At3g03300 PE=1 SV=2	gra:105785305/0.0e+00/endoribonuclease Dicer homolog 2-like; K11592 endoribonuclease Dicer [EC:3.1.26.-]	At3g03300/0.0e+00/[A] KOG0701 dsRNA-specific nuclease Dicer and related ribonucleases	biological_process:GO:0006396//RNA processing;GO:0031047//gene silencing by RNA;molecular_function:GO:0003723//RNA binding;GO:0003677//DNA binding;GO:0004525//ribonuclease III activity;GO:0005524//ATP binding;
Ghir_D12G026920.1	1954	8	2444	-8.39057	Down	0	0	XP_012488555.1/4.2e-234/PREDICTED: probable polygalacturonase [Gossypium raimondii]	XM_012584659.1/0/PREDICTED: Gossypium raimondii probable polygalacturonase (LOC105765514), mRNA	sp|A7PZL3|PGLR_VITVI/6.9e-181/Probable polygalacturonase OS=Vitis vinifera GN=GSVIVT00026920001 PE=1 SV=1	pper:18792538/5.3e-28/probable polygalacturonase At3g15720; K01213 galacturan 1,4-alpha-galacturonidase [EC:3.2.1.67]	At3g48950/2.6e-186/[R] TWOG0115 Endo-polygalacturonase	biological_process:GO:0005975//carbohydrate metabolic process;molecular_function:GO:0004650//polygalacturonase activity;
Ghir_D05G014500.1	1632	4410.69	836.48	2.26306	Up	0	0	XP_021294689.1/3.2e-288/4-coumarate--CoA ligase 1-like [Herrania umbratica]	XM_016832867.1/0/PREDICTED: Gossypium hirsutum 4-coumarate--CoA ligase 2-like (LOC107906026), mRNA	sp|O24146|4CL2_TOBAC/3.5e-247/4-coumarate--CoA ligase 2 OS=Nicotiana tabacum GN=4CL2 PE=1 SV=1	dzi:111281047/9.8e-286/4-coumarate--CoA ligase 1-like; K01904 4-coumarate--CoA ligase [EC:6.2.1.12]	At1g51680/1.5e-240/[I] KOG1176 Acyl-CoA synthetase	NA
Ghir_A05G042030.1	3271	4414.98	842.76	2.25368	Up	0	0	XP_017615669.1/0.0e+00/PREDICTED: leucine-rich repeat extensin-like protein 2 isoform X1 [Gossypium arboreum] >XP_017615670.1 PREDICTED: leucine-rich repeat extensin-like protein 2 isoform X2 [Gossypium arboreum]	XM_017760181.1/0/PREDICTED: Gossypium arboreum leucine-rich repeat extensin-like protein 2 (LOC108460619), transcript variant X2, mRNA	sp|O48809|LRX2_ARATH/1.4e-231/Leucine-rich repeat extensin-like protein 2 OS=Arabidopsis thaliana GN=LRX2 PE=2 SV=1	aip:107619883/6.5e-63/formin-like protein 20; K02184 formin 2	At1g62440/9.8e-231/[M] LSE0601 A Pollen extensin-like protein (Pex)	NA
Ghir_D10G026670.1	1943	256.01	2580.33	-3.46882	Down	0	0	XP_016719303.1/4.5e-260/PREDICTED: protein trichome birefringence-like 33 isoform X2 [Gossypium hirsutum]	XM_016863814.1/0/PREDICTED: Gossypium hirsutum protein trichome birefringence-like 33 (LOC107931857), transcript variant X2, mRNA	sp|F4IH21|TBL33_ARATH/2.1e-182/Protein trichome birefringence-like 33 OS=Arabidopsis thaliana GN=TBL33 PE=2 SV=1	pda:103722329/1.1e-25/uncharacterized LOC103722329; K16573 gamma-tubulin complex component 6	At2g40320/1.4e-179/[S] LSE0451 A Uncharacterized protein	cellular_component:GO:0016021//integral component of membrane;
Ghir_A10G015790.5	1896	794.97	3753.13	-2.37466	Down	0	0	XP_016677647.1/2.4e-250/PREDICTED: alcohol dehydrogenase 1B-like [Gossypium hirsutum]	XM_017771113.1/0/PREDICTED: Gossypium arboreum alcohol dehydrogenase 1B (LOC108469972), mRNA	sp|P48977|ADH_MALDO/6.8e-40/Alcohol dehydrogenase OS=Malus domestica GN=ADH PE=2 SV=1	ccp:CHC_T00010066001/7.9e-45/alcohol dehydrogenase; K00121 S-(hydroxymethyl)glutathione dehydrogenase / alcohol dehydrogenase [EC:1.1.1.284 1.1.1.1]	At5g63620/2.7e-188/[Q] KOG0022 Alcohol dehydrogenase, class III	molecular_function:GO:0016491//oxidoreductase activity;
Ghir_D02G017450.1	1558	4487.94	881.62	2.21229	Up	0	0	XP_012479476.1/9.7e-141/PREDICTED: transcription factor BPE [Gossypium raimondii] >KJB31389.1 hypothetical protein B456_005G188700 [Gossypium raimondii]	XM_012624022.1/0/PREDICTED: Gossypium raimondii transcription factor BPE (LOC105794720), mRNA	sp|Q84T08|BH089_ORYSJ/1.4e-62/Transcription factor BHLH089 OS=Oryza sativa subsp. japonica GN=BHLH089 PE=1 SV=1	han:110871908/3.3e-41/probable receptor-like protein kinase At5g38990; K04733 interleukin-1 receptor-associated kinase 4 [EC:2.7.11.1]	At1g59640/1.0e-73/[KT] LSE0107 A bHLH transcription factor	molecular_function:GO:0046983//protein dimerization activity;
Ghir_D01G009870.1	2346	3653	535.45	2.63472	Up	0	0	XP_012464302.1/2.2e-269/PREDICTED: glucan endo-1,3-beta-glucosidase 12-like [Gossypium raimondii] >XP_016707406.1 PREDICTED: glucan endo-1,3-beta-glucosidase 12-like [Gossypium hirsutum] >KJB14206.1 hypothetical protein B456_002G114200 [Gossypium raimondii]	XM_016851917.1/0/PREDICTED: Gossypium hirsutum glucan endo-1,3-beta-glucosidase 12-like (LOC107922083), mRNA	sp|Q8VYE5|E1312_ARATH/4.3e-105/Glucan endo-1,3-beta-glucosidase 12 OS=Arabidopsis thaliana GN=At4g29360 PE=1 SV=1	brp:103854051/1.1e-93/glucan endo-1,3-beta-glucosidase 3; K19891 glucan endo-1,3-beta-glucosidase 1/2/3 [EC:3.2.1.39]	At4g29360/3.0e-104/[MVG] LSE0111 A beta-1, 3 glucanase	biological_process:GO:0005975//carbohydrate metabolic process;molecular_function:GO:0004553//hydrolase activity, hydrolyzing O-glycosyl compounds;
Ghir_A13G009390.4	1725	19.22	2120.46	-6.92116	Down	0	0	XP_016707069.1/4.1e-217/PREDICTED: transcription factor MYB35-like isoform X1 [Gossypium hirsutum] >XP_016707070.1 PREDICTED: transcription factor MYB35-like isoform X1 [Gossypium hirsutum]	XM_016851581.1/0/PREDICTED: Gossypium hirsutum transcription factor MYB35-like (LOC107921764), transcript variant X2, mRNA	sp|Q9LSI7|MYB35_ARATH/7.0e-36/Transcription factor MYB35 OS=Arabidopsis thaliana GN=MYB35 PE=2 SV=1	ghi:107921764/7.1e-218/transcription factor MYB35-like isoform X1; K09422 transcription factor MYB, plant	At3g28470/1.6e-35/[K] KOG0048 Transcription factor, Myb superfamily	molecular_function:GO:0003677//DNA binding;
Ghir_A03G019010.1	1228	3889.97	637.46	2.47381	Up	0	0	XP_012479968.1/1.2e-125/PREDICTED: non-specific lipid-transfer protein-like protein At5g64080 [Gossypium raimondii] >KJB31528.1 hypothetical protein B456_005G218700 [Gossypium raimondii]	XM_017776412.1/0/PREDICTED: Gossypium arboreum non-specific lipid-transfer protein-like protein At5g64080 (LOC108474475), mRNA	sp|Q8VYI9|NLTL5_ARATH/6.7e-49/Non-specific lipid-transfer protein-like protein At5g64080 OS=Arabidopsis thaliana GN=At5g64080 PE=1 SV=1	NA	At2g13820/2.0e-43/[RI] LSE0122 A predicted lipid transfer protein	biological_process:GO:0006869//lipid transport;molecular_function:GO:0008289//lipid binding;
Ghir_D12G021150.4	4777	1016.35	4151.46	-2.16576	Down	0	0	XP_016736821.1/3.2e-219/PREDICTED: trehalose-phosphate phosphatase A-like [Gossypium hirsutum] >XP_016736822.1 PREDICTED: trehalose-phosphate phosphatase A-like [Gossypium hirsutum] >XP_016736823.1 PREDICTED: trehalose-phosphate phosphatase A-like [Gossypium hirsutum] >XP_016736824.1 PREDICTED: trehalose-phosphate phosphatase A-like [Gossypium hirsutum] >XP_016736825.1 PREDICTED: trehalose-phosph…	XM_017778848.1/0/PREDICTED: Gossypium arboreum trehalose-phosphate phosphatase A (LOC108476600), transcript variant X1, mRNA	sp|O64896|TPPA_ARATH/1.7e-148/Trehalose-phosphate phosphatase A OS=Arabidopsis thaliana GN=TPPA PE=1 SV=1	ghi:107946851/5.5e-220/trehalose-phosphate phosphatase A-like; K01087 trehalose 6-phosphate phosphatase [EC:3.1.3.12]	At5g51460/4.0e-148/[G] KOG1050 Trehalose-6-phosphate synthase component TPS1 and related subunits	biological_process:GO:0005992//trehalose biosynthetic process;molecular_function:GO:0004805//trehalose-phosphatase activity;
Ghir_A05G023920.1	1593	198.73	2403.49	-3.73179	Down	0	0	XP_021283643.1/1.0e-182/WAT1-related protein At1g21890-like [Herrania umbratica]	XM_017749866.1/0/PREDICTED: Gossypium arboreum WAT1-related protein At1g21890-like (LOC108452117), mRNA	sp|F4HZQ7|WTR5_ARATH/3.5e-130/WAT1-related protein At1g21890 OS=Arabidopsis thaliana GN=At1g21890 PE=2 SV=1	nto:104085001/6.6e-61/WAT1-related protein At3g18200 isoform X1; K17500 integrin-linked kinase-associated serine/threonine phosphatase 2C [EC:3.1.3.16]	At1g21890/8.1e-130/[R] LSE0148 A Nodulin-like protein	cellular_component:GO:0016021//integral component of membrane;molecular_function:GO:0022857//transmembrane transporter activity;
Ghir_A01G009150.1	1071	66	2059.48	-5.09921	Down	0	0	XP_016701793.1/3.2e-199/PREDICTED: zinc transporter 1-like [Gossypium hirsutum]	XM_016846304.1/0/PREDICTED: Gossypium hirsutum zinc transporter 1-like (LOC107916930), mRNA	sp|O81123|ZIP1_ARATH/8.0e-123/Zinc transporter 1 OS=Arabidopsis thaliana GN=ZIP1 PE=2 SV=1	ghi:107916930/5.4e-200/zinc transporter 1-like; K14709 solute carrier family 39 (zinc transporter), member 1/2/3	At3g12750/1.9e-122/[P] KOG1558 Fe2+/Zn2+ regulated transporter	cellular_component:GO:0016021//integral component of membrane;molecular_function:GO:0005385//zinc ion transmembrane transporter activity;
Ghir_D05G037340.3	1840	387.85	2847.56	-3.01169	Down	0	0	XP_016685043.1/1.4e-242/PREDICTED: F-box protein At5g49610-like [Gossypium hirsutum] >XP_016685044.1 PREDICTED: F-box protein At5g49610-like [Gossypium hirsutum]	XR_001125804.1/0/PREDICTED: Gossypium raimondii F-box protein At5g49610-like (LOC105768258), transcript variant X4, misc_RNA	sp|Q9FGY4|FB341_ARATH/2.3e-13/F-box protein At5g49610 OS=Arabidopsis thaliana GN=At5g49610 PE=1 SV=1	NA	At3g20620/1.0e-51/[R] LSE0005 A F-box domain	NA
Ghir_A09G012540.1	3125	364.4	2784.96	-3.0696	Down	0	0	EOY17473.1/3.7e-256/MATE efflux family protein [Theobroma cacao]	XM_016813755.1/0/PREDICTED: Gossypium hirsutum protein DETOXIFICATION 54-like (LOC107889362), mRNA	sp|Q9LE20|DTX54_ARATH/7.1e-212/Protein DETOXIFICATION 54 OS=Arabidopsis thaliana GN=DTX54 PE=2 SV=1	dzi:111315038/1.5e-258/protein DETOXIFICATION 54; K03327 multidrug resistance protein, MATE family	At1g71870/1.7e-211/[R] KOG1347 Uncharacterized membrane protein, predicted efflux pump	NA
Ghir_A11G015490.1	372	511.54	3113.52	-2.74117	Down	0	0	YP_009130848.1/4.5e-60/acetyl-CoA carboxylase carboxyltransferase beta subunit (chloroplast) [Gossypium turneri] >YP_009337943.1 acetyl-CoA carboxylase carboxyltransferase beta subunit (chloroplast) [Gossypium harknessii] >YP_009341504.1 acetyl-CoA carboxylase carboxyltransferase beta subunit (chloroplast) [Gossypium armourianum] >AFH57585.1 acetyl-CoA carboxylase carboxyltransferase beta subunit…	HQ901200.1/0/Gossypium barbadense cultivar Kaiyuan chloroplast, complete genome	sp|Q2L915|ACCD_GOSHI/2.7e-62/Acetyl-coenzyme A carboxylase carboxyl transferase subunit beta, chloroplastic OS=Gossypium hirsutum GN=accD PE=3 SV=1	ghi:3989158/7.7e-61/accD, GohiCp030; acetyl-CoA carboxylase beta subunit; K01963 acetyl-CoA carboxylase carboxyl transferase subunit beta [EC:6.4.1.2 2.1.3.15]	AtCh032/1.9e-50/[EI] KOG0540 3-Methylcrotonyl-CoA carboxylase, non-biotin containing subunit/Acetyl-CoA carboxylase carboxyl transferase, subunit beta	biological_process:GO:2001295//malonyl-CoA biosynthetic process;GO:0006633//fatty acid biosynthetic process;cellular_component:GO:0009317//acetyl-CoA carboxylase complex;GO:0009570//chloroplast stroma;molecular_function:GO:0003989//acetyl-CoA carboxylase activity;GO:0005524//ATP binding;GO:0046872//metal ion binding;GO:0008270//zinc ion binding;GO:0016740//transferase activity;
Ghir_D07G002910.3	1412	708.74	3503.68	-2.44108	Down	0	0	XP_016744724.1/1.2e-150/PREDICTED: putative methyltransferase DDB_G0268948 isoform X1 [Gossypium hirsutum]	XM_016889235.1/0/PREDICTED: Gossypium hirsutum putative methyltransferase DDB_G0268948 (LOC107953819), transcript variant X1, mRNA	NA	apro:F751_5669/1.8e-22/putative aarF domain-containing protein kinase 1; K08869 aarF domain-containing kinase	At2g41380/1.1e-90/[R] KOG3010 Methyltransferase	molecular_function:GO:0008168//methyltransferase activity;
Ghir_A09G016270.1	1932	19	2051.89	-6.89035	Down	0	0	XP_016669634.1/1.3e-158/PREDICTED: tropinone reductase homolog [Gossypium hirsutum] >XP_016669635.1 PREDICTED: tropinone reductase homolog [Gossypium hirsutum]	XM_016814145.1/0/PREDICTED: Gossypium hirsutum tropinone reductase homolog (LOC107889646), transcript variant X1, mRNA	sp|P50165|TRNH_DATST/1.0e-88/Tropinone reductase homolog OS=Datura stramonium PE=2 SV=1	ghi:107889646/2.2e-159/tropinone reductase homolog; K08081 tropinone reductase I [EC:1.1.1.206]	At5g06060/4.8e-84/[R] KOG0725 Reductases with broad range of substrate specificities	molecular_function:GO:0016491//oxidoreductase activity;
Ghir_D10G019860.1	1701	63.55	2001.8	-5.1128	Down	0	0	XP_016700946.1/1.2e-80/PREDICTED: two-component response regulator ARR17-like [Gossypium hirsutum]	XM_016845457.1/0/PREDICTED: Gossypium hirsutum two-component response regulator ARR17-like (LOC107916277), mRNA	sp|Q9FPR6|ARR17_ARATH/4.9e-50/Two-component response regulator ARR17 OS=Arabidopsis thaliana GN=ARR17 PE=2 SV=1	ghi:107916277/2.1e-81/two-component response regulator ARR17-like; K14492 two-component response regulator ARR-A family	At2g40670/3.7e-48/[K] KOG1601 GATA-4/5/6 transcription factors	biological_process:GO:0000160//phosphorelay signal transduction system;cellular_component:GO:0005622//intracellular;
Ghir_A03G005740.1	1060	929.4	3905.14	-2.20654	Down	0	0	XP_017640585.1/6.7e-93/PREDICTED: uncharacterized protein LOC108481991 [Gossypium arboreum]	XM_017785096.1/0/PREDICTED: Gossypium arboreum uncharacterized LOC108481991 (LOC108481991), mRNA	NA	NA	NA	NA
Ghir_D12G023130.1	2630	4373	888	2.16445	Up	0	0	XP_007039921.2/0.0e+00/PREDICTED: monocopper oxidase-like protein SKU5 [Theobroma cacao]	XM_012584062.1/0/PREDICTED: Gossypium raimondii monocopper oxidase-like protein SKU5 (LOC105765118), mRNA	sp|Q9SU40|SKU5_ARATH/2.0e-284/Monocopper oxidase-like protein SKU5 OS=Arabidopsis thaliana GN=SKU5 PE=1 SV=1	dcr:108209904/3.2e-286/monocopper oxidase-like protein SKU5; K19791 iron transport multicopper oxidase	At4g12420/4.7e-284/[Q] KOG1263 Multicopper oxidases	molecular_function:GO:0005507//copper ion binding;GO:0008447//L-ascorbate oxidase activity;
Ghir_A08G025510.1	1757	84	2009.6	-4.71591	Down	0	0	XP_016720393.1/2.7e-248/PREDICTED: ankyrin repeat-containing protein At3g12360-like [Gossypium hirsutum]	XM_016864904.1/0/PREDICTED: Gossypium hirsutum ankyrin repeat-containing protein At3g12360-like (LOC107932807), mRNA	sp|Q8GYH5|BAD1_ARATH/1.7e-29/Ankyrin repeat-containing protein BDA1 OS=Arabidopsis thaliana GN=BAD1 PE=1 SV=1	dzi:111300345/2.1e-169/ankyrin repeat-containing protein BDA1-like; K15503 serine/threonine-protein phosphatase 6 regulatory ankyrin repeat subunit B	At5g15500/4.1e-42/[R] KOG0504 FOG: Ankyrin repeat	cellular_component:GO:0016021//integral component of membrane;
Ghir_A12G018650.1	3316	3151.34	396.89	2.85362	Up	0	0	EOY21767.1/0.0e+00/ABC2 isoform 1 [Theobroma cacao]	XM_017782352.1/0/PREDICTED: Gossypium arboreum ABC transporter A family member 7-like (LOC108479637), transcript variant X1, mRNA	sp|Q9STT5|AB7A_ARATH/0.0e+00/ABC transporter A family member 7 OS=Arabidopsis thaliana GN=ABCA7 PE=3 SV=2	apro:F751_1115/5.0e-204/ABC transporter A family member 8; K05643 ATP-binding cassette, subfamily A (ABC1), member 3	At3g47780/0.0e+00/[IR] KOG0059 Lipid exporter ABCA1 and related proteins, ABC superfamily	NA
Ghir_D01G009550.1	1786	24	1948.88	-6.479	Down	0	0	XP_012463602.1/6.9e-199/PREDICTED: zinc transporter 1 [Gossypium raimondii] >KJB14114.1 hypothetical protein B456_002G110700 [Gossypium raimondii]	XM_016851129.1/0/PREDICTED: Gossypium hirsutum zinc transporter 1-like (LOC107921252), mRNA	sp|O81123|ZIP1_ARATH/1.7e-122/Zinc transporter 1 OS=Arabidopsis thaliana GN=ZIP1 PE=2 SV=1	gra:105782996/1.2e-199/zinc transporter 1; K14709 solute carrier family 39 (zinc transporter), member 1/2/3	At3g12750/4.1e-122/[P] KOG1558 Fe2+/Zn2+ regulated transporter	cellular_component:GO:0016021//integral component of membrane;molecular_function:GO:0005385//zinc ion transmembrane transporter activity;
Ghir_D07G005900.1	2652	144.52	2152.19	-4.032	Down	0	0	P17432.1/0.0e+00/RecName: Full=Malate synthase, glyoxysomal >CAA36546.1 unnamed protein product [Gossypium hirsutum]	X52305.1/0/Cotton mRNA for malate synthase (EC 4.1.3.2)	sp|P17432|MASY_GOSHI/0.0e+00/Malate synthase, glyoxysomal OS=Gossypium hirsutum PE=2 SV=1	dzi:111290419/1.1e-302/malate synthase, glyoxysomal; K01638 malate synthase [EC:2.3.3.9]	At5g03860/3.6e-276/[C] KOG1261 Malate synthase	biological_process:GO:0006099//tricarboxylic acid cycle;GO:0006097//glyoxylate cycle;molecular_function:GO:0004474//malate synthase activity;
Ghir_A10G008290.1	1381	4325.27	887.01	2.15023	Up	0	0	XP_017647199.1/8.1e-115/PREDICTED: 18.5 kDa class IV heat shock protein [Gossypium arboreum]	XM_017791710.1/0/PREDICTED: Gossypium arboreum 18.5 kDa class IV heat shock protein (LOC108487382), mRNA	sp|O64564|HS185_ARATH/2.1e-30/18.5 kDa class IV heat shock protein OS=Arabidopsis thaliana GN=HSP18.5 PE=2 SV=1	pop:7484059/9.5e-40/18.5 kDa class I heat shock protein; K13993 HSP20 family protein	At2g19310/4.8e-30/[O] KOG0710 Molecular chaperone (small heat-shock protein Hsp26/Hsp42)	NA
Ghir_D07G003470.1	1800	1106.12	4165.61	-2.04856	Down	0	0	XP_016744646.1/9.9e-214/PREDICTED: uncharacterized protein LOC107953761 [Gossypium hirsutum]	XM_016889157.1/0/PREDICTED: Gossypium hirsutum uncharacterized LOC107953761 (LOC107953761), mRNA	sp|Q8W4E6|HPAT1_ARATH/5.6e-177/Hydroxyproline O-arabinosyltransferase 1 OS=Arabidopsis thaliana GN=HPAT1 PE=1 SV=1	pop:7458394/5.2e-195/hydroxyproline O-arabinosyltransferase 1; K20782 hydroxyproline O-arabinosyltransferase [EC:2.4.2.58]	NA	cellular_component:GO:0016021//integral component of membrane;
Ghir_D02G012880.1	1189	2413.47	152.12	3.85229	Up	0	0	XP_012478688.1/1.0e-153/PREDICTED: sphinganine C(4)-monooxygenase 1-like [Gossypium raimondii] >XP_016691114.1 PREDICTED: sphinganine C4-monooxygenase 1-like [Gossypium hirsutum] >KJB30389.1 hypothetical protein B456_005G140800 [Gossypium raimondii]	XM_016835625.1/0/PREDICTED: Gossypium hirsutum sphinganine C4-monooxygenase 1-like (LOC107908454), mRNA	sp|Q8VYI1|SBH1_ARATH/7.1e-96/Sphinganine C4-monooxygenase 1 OS=Arabidopsis thaliana GN=SBH1 PE=1 SV=1	gra:105794190/1.7e-154/sphinganine C(4)-monooxygenase 1-like; K04713 sphinganine C4-monooxygenase [EC:1.14.18.5]	At1g69640/1.7e-95/[I] KOG0874 Sphingolipid hydroxylase	biological_process:GO:0008610//lipid biosynthetic process;cellular_component:GO:0016021//integral component of membrane;molecular_function:GO:0005506//iron ion binding;GO:0004497//monooxygenase activity;GO:0016491//oxidoreductase activity;
Ghir_A01G006660.1	1478	4625.61	1042.32	2.01431	Up	0	0	XP_016702826.1/1.1e-191/PREDICTED: thiamine thiazole synthase, chloroplastic-like [Gossypium hirsutum]	XM_016847337.1/0/PREDICTED: Gossypium hirsutum thiamine thiazole synthase, chloroplastic-like (LOC107917921), mRNA	sp|O23787|THI4_CITSI/1.0e-160/Thiamine thiazole synthase, chloroplastic OS=Citrus sinensis GN=THI1 PE=2 SV=1	ghi:107917921/2.0e-192/thiamine thiazole synthase, chloroplastic-like; K03146 cysteine-dependent adenosine diphosphate thiazole synthase [EC:2.4.2.60]	At5g54770/1.6e-148/[R] KOG2960 Protein involved in thiamine biosynthesis and DNA damage tolerance	biological_process:GO:0009228//thiamine biosynthetic process;GO:0052837//thiazole biosynthetic process;GO:0006950//response to stress;cellular_component:GO:0005829//cytosol;GO:0009570//chloroplast stroma;molecular_function:GO:0046872//metal ion binding;
Ghir_D05G005540.1	3783	3306.99	476.64	2.65901	Up	0	0	XP_016689539.1/0.0e+00/PREDICTED: ubiquitin carboxyl-terminal hydrolase 23-like isoform X1 [Gossypium hirsutum]	XM_016834050.1/0/PREDICTED: Gossypium hirsutum ubiquitin carboxyl-terminal hydrolase 23-like (LOC107906901), transcript variant X1, mRNA	sp|Q9FPS4|UBP23_ARATH/3.3e-171/Ubiquitin carboxyl-terminal hydrolase 23 OS=Arabidopsis thaliana GN=UBP23 PE=2 SV=2	ghi:107906901/0.0e+00/ubiquitin carboxyl-terminal hydrolase 23-like isoform X1; K11855 ubiquitin carboxyl-terminal hydrolase 36/42 [EC:3.4.19.12]	At5g57990/1.4e-151/[O] KOG1865 Ubiquitin carboxyl-terminal hydrolase	biological_process:GO:0006511//ubiquitin-dependent protein catabolic process;GO:0016579//protein deubiquitination;molecular_function:GO:0036459//thiol-dependent ubiquitinyl hydrolase activity;
Ghir_D01G017540.1	1626	64.74	1912.27	-5.02002	Down	0	0	XP_016708005.1/2.2e-164/PREDICTED: L-ascorbate peroxidase 3, peroxisomal-like [Gossypium hirsutum]	XM_016852516.1/0/PREDICTED: Gossypium hirsutum L-ascorbate peroxidase 3, peroxisomal-like (LOC107922467), mRNA	sp|Q42564|APX3_ARATH/1.3e-132/L-ascorbate peroxidase 3 OS=Arabidopsis thaliana GN=APX3 PE=1 SV=1	dzi:111308750/2.8e-147/L-ascorbate peroxidase 3-like; K00434 L-ascorbate peroxidase [EC:1.11.1.11]	At4g35000/3.0e-132/[R] TWOG0189 Peroxidase	biological_process:GO:0042542//response to hydrogen peroxide;GO:0009723//response to ethylene;GO:0006979//response to oxidative stress;GO:0090378//seed trichome elongation;GO:0042744//hydrogen peroxide catabolic process;cellular_component:GO:0046861//glyoxysomal membrane;GO:0016021//integral component of membrane;molecular_function:GO:0020037//heme binding;GO:0016688//L-ascorbate peroxidase activ…
Ghir_D08G002730.1	3455	8.42	2098.82	-8.09708	Down	0	0	XP_012473137.1/3.5e-66/PREDICTED: probable histone H2A.1 [Gossypium raimondii] >XP_016705585.1 PREDICTED: probable histone H2A.1 [Gossypium hirsutum] >XP_017626882.1 PREDICTED: probable histone H2A.1 [Gossypium arboreum] >KHG07253.1 hypothetical protein F383_34286 [Gossypium arboreum] >KJB22086.1 hypothetical protein B456_004G028500 [Gossypium raimondii]	XM_016850096.1/0/PREDICTED: Gossypium hirsutum probable histone H2A.1 (LOC107920392), mRNA	sp|Q9C681|H2A1_ARATH/1.6e-63/Probable histone H2A.1 OS=Arabidopsis thaliana GN=At1g51060 PE=1 SV=1	gra:105790204/6.0e-67/probable histone H2A.1; K11251 histone H2A	At1g51060/3.7e-63/[B] KOG1756 Histone 2A	cellular_component:GO:0005634//nucleus;GO:0000786//nucleosome;molecular_function:GO:0003677//DNA binding;GO:0046982//protein heterodimerization activity;
Ghir_D11G000130.1	2103	85.41	1926.71	-4.63113	Down	0	0	OMO67638.1/0.0e+00/Bicarbonate transporter, eukaryotic [Corchorus olitorius]	XM_016831169.1/0/PREDICTED: Gossypium hirsutum boron transporter 1-like (LOC107904708), transcript variant X1, mRNA	sp|Q8VYR7|BOR1_ARATH/6.5e-302/Boron transporter 1 OS=Arabidopsis thaliana GN=BOR1 PE=1 SV=1	cre:CHLREDRAFT_114486/5.3e-90/BOR1; borate transporter; K06573 solute carrier family 4 (anion exchanger), member 1	At3g62270/3.2e-299/[P] KOG1172 Na+-independent Cl/HCO3 exchanger AE1 and related transporters (SLC4 family)	cellular_component:GO:0016021//integral component of membrane;molecular_function:GO:0005452//inorganic anion exchanger activity;
Ghir_D02G017070.1	2215	3409.75	535.21	2.53595	Up	0	0	XP_016692760.1/6.3e-210/PREDICTED: transcription factor LHW-like [Gossypium hirsutum]	XM_016837271.1/0/PREDICTED: Gossypium hirsutum transcription factor LHW-like (LOC107909655), mRNA	sp|K4PW38|RSS3_ORYSJ/1.1e-33/Protein RICE SALT SENSITIVE 3 OS=Oryza sativa subsp. japonica GN=RSS3 PE=1 SV=1	NA	At1g60060/1.6e-136/[RK] LSE0476 A Predicted bHLH transcription factor	NA
Ghir_D08G013670.2	1698	4458.72	997.36	2.02491	Up	0	0	XP_016693987.1/2.9e-231/PREDICTED: S-adenosylmethionine synthase 2-like [Gossypium hirsutum]	XM_012619568.1/0/PREDICTED: Gossypium raimondii S-adenosylmethionine synthase 2 (LOC105791487), transcript variant X2, mRNA	sp|Q9AT55|METK2_ELAUM/1.2e-229/S-adenosylmethionine synthase 2 OS=Elaeagnus umbellata GN=SAMS2 PE=2 SV=1	bvg:104894834/2.0e-220/S-adenosylmethionine synthase 2; K00789 S-adenosylmethionine synthetase [EC:2.5.1.6]	At1g02500/7.3e-222/[H] KOG1506 S-adenosylmethionine synthetase	biological_process:GO:0006730//one-carbon metabolic process;GO:0006556//S-adenosylmethionine biosynthetic process;molecular_function:GO:0046872//metal ion binding;GO:0005524//ATP binding;GO:0004478//methionine adenosyltransferase activity;
Ghir_D05G017860.1	1104	4519.24	1026.17	2.00327	Up	0	0	XP_012444261.1/1.4e-93/PREDICTED: mavicyanin-like [Gossypium raimondii] >XP_016690274.1 PREDICTED: mavicyanin-like [Gossypium hirsutum] >ADV57636.1 copper binding protein 1 [Gossypium hirsutum] >KJB57834.1 hypothetical protein B456_009G182800 [Gossypium raimondii]	XM_012588807.1/0/PREDICTED: Gossypium raimondii mavicyanin-like (LOC105768700), mRNA	sp|O82081|UCC1_ARATH/1.7e-19/Uclacyanin 1 OS=Arabidopsis thaliana GN=UCC1 PE=1 SV=1	cmos:111442818/3.6e-13/early nodulin-like protein 2 isoform X1; K03006 DNA-directed RNA polymerase II subunit RPB1 [EC:2.7.7.6]	At2g32300/4.0e-19/[S] LSE0042 A Uncharacterized plastocyanin-like protein, probably non-copper-binding	biological_process:GO:0010044//response to aluminum ion;GO:0010043//response to zinc ion;GO:0010555//response to mannitol;GO:0046688//response to copper ion;GO:0090378//seed trichome elongation;GO:0090377//seed trichome initiation;GO:0009651//response to salt stress;molecular_function:GO:0009055//electron transfer activity;
Ghir_D09G013570.2	3941	156.6	2098.82	-3.87996	Down	0	0	XP_016671417.1/1.6e-277/PREDICTED: ABC transporter G family member 22-like [Gossypium hirsutum]	XM_016815928.1/0/PREDICTED: Gossypium hirsutum ABC transporter G family member 22-like (LOC107891207), mRNA	sp|Q93YS4|AB22G_ARATH/1.4e-185/ABC transporter G family member 22 OS=Arabidopsis thaliana GN=ABCG22 PE=1 SV=1	oeu:111391124/2.8e-84/ABC transporter G family member 9-like; K05681 ATP-binding cassette, subfamily G (WHITE), member 2	At3g52310/1.2e-155/[Q] KOG0061 Transporter, ABC superfamily (Breast cancer resistance protein)	cellular_component:GO:0016021//integral component of membrane;molecular_function:GO:0005524//ATP binding;GO:0016887//ATPase activity;
Ghir_A10G012890.1	1401	8	2087.38	-8.16302	Down	0	0	XP_017647672.1/1.9e-265/PREDICTED: serine/threonine-protein kinase BLUS1-like [Gossypium arboreum]	XM_017792183.1/0/PREDICTED: Gossypium arboreum serine/threonine-protein kinase BLUS1-like (LOC108487839), mRNA	sp|O23304|BLUS1_ARATH/1.4e-71/Serine/threonine-protein kinase BLUS1 OS=Arabidopsis thaliana GN=BLUS1 PE=1 SV=1	ghi:107916059/7.2e-261/serine/threonine-protein kinase BLUS1-like; K08835 serine/threonine-protein kinase OSR1/STK39 [EC:2.7.11.1]	At4g14480/3.4e-71/[T] KOG0582 Ste20-like serine/threonine protein kinase	molecular_function:GO:0005524//ATP binding;GO:0004672//protein kinase activity;
Ghir_A04G012370.1	1509	3886.62	744.59	2.24846	Up	0	0	XP_016739359.1/1.3e-174/PREDICTED: protein EXORDIUM-like 2 [Gossypium hirsutum]	XM_017757270.1/0/PREDICTED: Gossypium arboreum protein EXORDIUM-like 2 (LOC108458033), mRNA	sp|Q9FE06|EXOL2_ARATH/1.5e-127/Protein EXORDIUM-like 2 OS=Arabidopsis thaliana GN=EXL2 PE=2 SV=1	mdm:103418195/2.6e-14/protein SEH1-like; K14299 nucleoporin SEH1	NA	NA
Ghir_D02G002270.1	1374	6	2195.78	-8.65109	Down	0	0	XP_021290372.1/9.0e-207/probable glucan endo-1,3-beta-glucosidase A6 isoform X1 [Herrania umbratica]	XM_016866888.1/0/PREDICTED: Gossypium hirsutum probable glucan endo-1,3-beta-glucosidase A6 (LOC107934459), mRNA	sp|Q06915|EA6_ARATH/2.3e-167/Probable glucan endo-1,3-beta-glucosidase A6 OS=Arabidopsis thaliana GN=A6 PE=2 SV=1	ppp:112294008/1.5e-82/glucan endo-1,3-beta-glucosidase 3-like; K19891 glucan endo-1,3-beta-glucosidase 1/2/3 [EC:3.2.1.39]	At3g23770/3.4e-169/[MVG] LSE0111 A beta-1, 3 glucanase	NA
Ghir_A02G013940.1	1341	18	1873.73	-6.83731	Down	0	0	XP_016742514.1/2.4e-135/PREDICTED: bidirectional sugar transporter SWEET1-like isoform X1 [Gossypium hirsutum] >XP_017605395.1 PREDICTED: bidirectional sugar transporter SWEET1-like [Gossypium arboreum] >KHG21873.1 Bidirectional sugar transporter SWEET1 -like protein [Gossypium arboreum]	XM_017749906.1/0/PREDICTED: Gossypium arboreum bidirectional sugar transporter SWEET1-like (LOC108452150), mRNA	sp|Q8L9J7|SWET1_ARATH/6.3e-101/Bidirectional sugar transporter SWEET1 OS=Arabidopsis thaliana GN=SWEET1 PE=1 SV=1	ghi:107951864/4.0e-136/bidirectional sugar transporter SWEET1-like isoform X1; K15382 solute carrier family 50 (sugar transporter)	At1g21460/6.0e-78/[R] KOG1623 Multitransmembrane protein	cellular_component:GO:0016021//integral component of membrane;GO:0005886//plasma membrane;molecular_function:GO:0051119//sugar transmembrane transporter activity;
Ghir_A05G017470.1	3879	1999.69	40.14	5.50305	Up	0	0	XP_016749448.1/0.0e+00/PREDICTED: phospholipase A I-like isoform X3 [Gossypium hirsutum]	XR_001700598.1/0/PREDICTED: Gossypium hirsutum phospholipase A I-like (LOC107958254), transcript variant X6, misc_RNA	sp|F4HX15|LPAI_ARATH/0.0e+00/Phospholipase A I OS=Arabidopsis thaliana GN=PLA1 PE=2 SV=1	ghi:107891813/5.8e-260/phospholipase A I-like; K16815 calcium-independent phospholipase A2-gamma	At1g61850/0.0e+00/[I] KOG4231 Intracellular membrane-bound Ca2+-independent phospholipase A2	biological_process:GO:0016042//lipid catabolic process;molecular_function:GO:0016787//hydrolase activity;
Ghir_D09G015320.1	1701	3497.59	582.79	2.44978	Up	0	0	XP_016671298.1/1.2e-163/PREDICTED: aquaporin PIP2-1 [Gossypium hirsutum]	XM_016815809.1/0/PREDICTED: Gossypium hirsutum aquaporin PIP2-1 (LOC107891130), mRNA	sp|P43286|PIP21_ARATH/2.1e-141/Aquaporin PIP2-1 OS=Arabidopsis thaliana GN=PIP2-1 PE=1 SV=1	ghi:107891130/2.0e-164/aquaporin PIP2-1; K09872 aquaporin PIP	At3g53420/4.9e-141/[G] KOG0223 Aquaporin (major intrinsic protein family)	cellular_component:GO:0016021//integral component of membrane;molecular_function:GO:0005215//transporter activity;
Ghir_D12G013780.1	2186	3421.55	556.01	2.48593	Up	0	0	XP_016735704.1/0.0e+00/PREDICTED: uncharacterized protein LOC107946034 [Gossypium hirsutum]	XM_016880215.1/0/PREDICTED: Gossypium hirsutum uncharacterized LOC107946034 (LOC107946034), mRNA	NA	tcc:18589904/2.1e-25/uncharacterized LOC18589904; K09527 DnaJ homolog subfamily C member 7	At2g41520/5.5e-12/[O] KOG0550 Molecular chaperone (DnaJ superfamily)	NA
Ghir_A13G017450.1	790	37	1797	-5.73746	Down	0	0	XP_016675483.1/8.0e-67/PREDICTED: acyl carrier protein 2, chloroplastic-like [Gossypium hirsutum]	XM_016819994.1/0/PREDICTED: Gossypium hirsutum acyl carrier protein 2, chloroplastic-like (LOC107894774), mRNA	sp|P25701|ACP2_ARATH/1.7e-32/Acyl carrier protein 2, chloroplastic OS=Arabidopsis thaliana GN=ACP2 PE=1 SV=2	apro:F751_6334/2.2e-09/Lin-54-like protein; K21776 protein lin-54	At1g54580/3.9e-32/[CIQ] KOG1748 Acyl carrier protein/NADH-ubiquinone oxidoreductase, NDUFAB1/SDAP subunit	biological_process:GO:0006633//fatty acid biosynthetic process;molecular_function:GO:0031177//phosphopantetheine binding;
Ghir_A13G001370.1	6054	3490.02	588.54	2.43249	Up	0	0	XP_012458865.1/0.0e+00/PREDICTED: clathrin heavy chain 1 [Gossypium raimondii] >KJB76217.1 hypothetical protein B456_012G077900 [Gossypium raimondii]	XM_017763779.1/0/PREDICTED: Gossypium arboreum clathrin heavy chain 1 (LOC108463836), mRNA	sp|Q0WNJ6|CLAH1_ARATH/0.0e+00/Clathrin heavy chain 1 OS=Arabidopsis thaliana GN=CHC1 PE=1 SV=1	dzi:111310107/0.0e+00/clathrin heavy chain 1; K04646 clathrin heavy chain	At3g11130/0.0e+00/[U] KOG0985 Vesicle coat protein clathrin, heavy chain	biological_process:GO:0006886//intracellular protein transport;GO:0048268//clathrin coat assembly;GO:0016192//vesicle-mediated transport;cellular_component:GO:0030132//clathrin coat of coated pit;GO:0030130//clathrin coat of trans-Golgi network vesicle;GO:0071439//clathrin complex;molecular_function:GO:0005198//structural molecule activity;GO:0032051//clathrin light chain binding;
Ghir_A08G014710.1	1487	366.21	2574.45	-2.94906	Down	0	0	XP_016716672.1/4.5e-196/PREDICTED: palmitoyl-protein thioesterase 1-like isoform X1 [Gossypium hirsutum]	XM_017768298.1/0/PREDICTED: Gossypium arboreum palmitoyl-protein thioesterase 1-like (LOC108467600), transcript variant X1, mRNA	NA	ghi:107929689/7.8e-197/palmitoyl-protein thioesterase 1-like isoform X1; K01074 palmitoyl-protein thioesterase [EC:3.1.2.22]	At3g60340/8.4e-129/[IO] KOG2541 Palmitoyl protein thioesterase	molecular_function:GO:0098599//palmitoyl hydrolase activity;
Ghir_A10G002480.1	1947	704	3275.28	-2.35351	Down	0	0	XP_016711467.1/5.7e-231/PREDICTED: triose phosphate/phosphate translocator, chloroplastic-like isoform X1 [Gossypium hirsutum]	XM_017791559.1/0/PREDICTED: Gossypium arboreum triose phosphate/phosphate translocator, chloroplastic-like (LOC108487261), mRNA	sp|P21727|TPT_PEA/2.6e-188/Triose phosphate/phosphate translocator, chloroplastic OS=Pisum sativum PE=1 SV=1	ghi:107925315/9.7e-232/triose phosphate/phosphate translocator, chloroplastic-like isoform X1; K15283 solute carrier family 35, member E1	At5g46110/3.7e-185/[GE] KOG1441 Glucose-6-phosphate/phosphate and phosphoenolpyruvate/phosphate antiporter	cellular_component:GO:0016021//integral component of membrane;molecular_function:GO:0005215//transporter activity;
Ghir_A13G013620.2	2262	24.38	1792.96	-6.33604	Down	0	0	XP_017618536.1/6.4e-202/PREDICTED: E3 ubiquitin-protein ligase At4g11680-like isoform X1 [Gossypium arboreum] >KHG25819.1 hypothetical protein F383_09207 [Gossypium arboreum]	XM_017763047.1/0/PREDICTED: Gossypium arboreum E3 ubiquitin-protein ligase At4g11680-like (LOC108463103), transcript variant X1, mRNA	sp|Q93Z92|RING4_ARATH/4.4e-30/E3 ubiquitin-protein ligase At4g11680 OS=Arabidopsis thaliana GN=At4g11680 PE=2 SV=1	egu:105053331/1.4e-27/uncharacterized protein LOC105053331; K13148 integrator complex subunit 11 [EC:3.1.27.-]	At4g26580/5.2e-130/[O] KOG0800 FOG: Predicted E3 ubiquitin ligase	cellular_component:GO:0016021//integral component of membrane;molecular_function:GO:0016874//ligase activity;
Ghir_D06G000680.1	1507	3684.54	680.5	2.30128	Up	0	0	XP_012449566.1/4.1e-104/PREDICTED: bifunctional dihydroflavonol 4-reductase/flavanone 4-reductase-like [Gossypium raimondii] >KJB63625.1 hypothetical protein B456_010G008900 [Gossypium raimondii]	XM_016867639.1/0/PREDICTED: Gossypium hirsutum dihydroflavonol-4-reductase-like (LOC107935085), mRNA	sp|Q9XES5|DFRA_MALDO/7.1e-93/Bifunctional dihydroflavonol 4-reductase/flavanone 4-reductase OS=Malus domestica GN=DFR PE=1 SV=1	gra:105772697/7.1e-105/bifunctional dihydroflavonol 4-reductase/flavanone 4-reductase-like; K13082 bifunctional dihydroflavonol 4-reductase/flavanone 4-reductase [EC:1.1.1.219 1.1.1.234]	At5g42800/2.8e-84/[V] KOG1502 Flavonol reductase/cinnamoyl-CoA reductase	molecular_function:GO:0003824//catalytic activity;GO:0050662//coenzyme binding;
Ghir_D09G023070.1	1796	137.85	2001.58	-3.99551	Down	0	0	XP_016715849.1/4.8e-301/PREDICTED: serine/threonine-protein kinase BLUS1-like [Gossypium hirsutum]	XM_016860360.1/0/PREDICTED: Gossypium hirsutum serine/threonine-protein kinase BLUS1-like (LOC107929034), mRNA	sp|O23304|BLUS1_ARATH/5.4e-156/Serine/threonine-protein kinase BLUS1 OS=Arabidopsis thaliana GN=BLUS1 PE=1 SV=1	zju:107422978/7.7e-167/serine/threonine-protein kinase BLUS1; K08835 serine/threonine-protein kinase OSR1/STK39 [EC:2.7.11.1]	At4g14480/1.3e-155/[T] KOG0582 Ste20-like serine/threonine protein kinase	molecular_function:GO:0005524//ATP binding;GO:0004672//protein kinase activity;
Ghir_A01G022080.1	1557	45.99	1779.62	-5.40964	Down	0	0	XP_016715917.1/1.8e-06/PREDICTED: U-box domain-containing protein 9-like [Gossypium hirsutum]	NA	NA	NA	NA	NA
Ghir_D08G026690.1	2195	331.65	2478.95	-3.03753	Down	0	0	XP_016720483.1/2.6e-272/PREDICTED: protein phosphatase 2C 77-like isoform X1 [Gossypium hirsutum] >XP_016720484.1 PREDICTED: protein phosphatase 2C 77-like isoform X1 [Gossypium hirsutum]	XM_016864994.1/0/PREDICTED: Gossypium hirsutum protein phosphatase 2C 77-like (LOC107932876), transcript variant X1, mRNA	sp|O04719|P2C77_ARATH/1.6e-114/Protein phosphatase 2C 77 OS=Arabidopsis thaliana GN=ABI2 PE=1 SV=1	ghi:107932876/4.4e-273/protein phosphatase 2C 77-like isoform X1; K14497 protein phosphatase 2C [EC:3.1.3.16]	At5g57050/3.9e-114/[T] KOG0698 Serine/threonine protein phosphatase	molecular_function:GO:0046872//metal ion binding;GO:0004722//protein serine/threonine phosphatase activity;
Ghir_D06G004410.1	1160	206.58	2169.64	-3.52822	Down	0	0	XP_016701858.1/1.5e-149/PREDICTED: probable 6-phosphogluconolactonase 2 [Gossypium hirsutum]	XM_016846369.1/0/PREDICTED: Gossypium hirsutum probable 6-phosphogluconolactonase 2 (LOC107916982), mRNA	sp|A2XI04|6PGL1_ORYSI/1.8e-64/Probable 6-phosphogluconolactonase 1 OS=Oryza sativa subsp. indica GN=OsI_011697 PE=3 SV=2	ghi:107916982/2.5e-150/probable 6-phosphogluconolactonase 2; K01057 6-phosphogluconolactonase [EC:3.1.1.31]	At1g13700/2.9e-60/[G] KOG3147 6-phosphogluconolactonase - like protein	biological_process:GO:0006098//pentose-phosphate shunt;GO:0005975//carbohydrate metabolic process;molecular_function:GO:0017057//6-phosphogluconolactonase activity;
Ghir_D01G022170.1	8814	374.31	2567.3	-2.91348	Down	0	0	XP_016731520.1/0.0e+00/PREDICTED: uncharacterized protein LOC107942378 [Gossypium hirsutum] >XP_016731521.1 PREDICTED: uncharacterized protein LOC107942378 [Gossypium hirsutum]	XM_016831938.1/0/PREDICTED: Gossypium hirsutum uncharacterized LOC107905309 (LOC107905309), mRNA	sp|B6SFA4|MAA3_ARATH/7.3e-20/Probable helicase MAGATAMA 3 OS=Arabidopsis thaliana GN=MAA3 PE=2 SV=1	gra:105787114/0.0e+00/uncharacterized LOC105787114; K10706 senataxin [EC:3.6.4.-]	At1g65780/1.6e-158/[A] KOG1801 tRNA-splicing endonuclease positive effector (SEN1)	molecular_function:GO:0005524//ATP binding;
Ghir_A05G018420.1	2279	72.28	1814.86	-4.78566	Down	0	0	XP_017603674.1/1.2e-245/PREDICTED: uncharacterized protein LOC108450521 [Gossypium arboreum] >KHG14729.1 tRNA pseudouridine synthase A [Gossypium arboreum]	XM_012591196.1/0/PREDICTED: Gossypium raimondii uncharacterized LOC105770133 (LOC105770133), transcript variant X2, mRNA	NA	pxb:103930139/2.6e-18/tubulin alpha-4 chain-like; K07374 tubulin alpha	NA	NA
Ghir_A07G012280.1	1089	234.62	2226.7	-3.38205	Down	0	0	XP_016743846.1/3.1e-210/PREDICTED: GDSL esterase/lipase At1g71250-like [Gossypium hirsutum] >XP_017627289.1 PREDICTED: GDSL esterase/lipase At1g71250-like [Gossypium arboreum]	XM_016888357.1/0/PREDICTED: Gossypium hirsutum GDSL esterase/lipase At1g71250-like (LOC107953129), mRNA	sp|Q9FVV1|GDL28_ARATH/1.7e-40/GDSL esterase/lipase At1g71250 OS=Arabidopsis thaliana GN=At1g71250 PE=2 SV=1	gra:105768418/8.4e-23/GDSL esterase/lipase At1g28610-like; K21026 acetylajmaline esterase [EC:3.1.1.80]	At4g10950_2/2.6e-55/[RI] LSE0388 A Predicted lipase	molecular_function:GO:0016788//hydrolase activity, acting on ester bonds;
Ghir_A03G015880.1	2353	264.04	2284.27	-3.24844	Down	0	0	XP_016666103.1/2.3e-271/PREDICTED: protein ALTERED XYLOGLUCAN 4 [Gossypium hirsutum]	XM_017776581.1/0/PREDICTED: Gossypium arboreum protein ALTERED XYLOGLUCAN 4-like (LOC108474603), mRNA	sp|O04523|TBL27_ARATH/1.2e-150/Protein ALTERED XYLOGLUCAN 4 OS=Arabidopsis thaliana GN=AXY4 PE=1 SV=1	pda:103722329/3.9e-17/uncharacterized LOC103722329; K16573 gamma-tubulin complex component 6	At1g70230/2.7e-150/[S] LSE0451 A Uncharacterized protein	biological_process:GO:0010411//xyloglucan metabolic process;cellular_component:GO:0005794//Golgi apparatus;GO:0016021//integral component of membrane;molecular_function:GO:0016413//O-acetyltransferase activity;
Ghir_A02G007630.3	1967	2464.02	231.5	3.27639	Up	0	0	XP_016742765.1/4.8e-254/PREDICTED: aspartic proteinase Asp1-like isoform X1 [Gossypium hirsutum]	XM_016887276.1/0/PREDICTED: Gossypium hirsutum aspartic proteinase Asp1-like (LOC107952036), transcript variant X1, mRNA	sp|A2ZC67|ASP1_ORYSI/1.4e-80/Aspartic proteinase Asp1 OS=Oryza sativa subsp. indica GN=ASP1 PE=2 SV=2	atr:18429429/1.2e-38/aspartic proteinase-like protein 2; K00924 kinase [EC:2.7.1.-]	At1g44130/3.9e-126/[O] KOG1339 Aspartyl protease	molecular_function:GO:0004190//aspartic-type endopeptidase activity;
Ghir_D12G018390.1	1056	3756.14	742.95	2.20238	Up	0	0	XP_016736272.1/5.1e-202/PREDICTED: leucoanthocyanidin reductase-like [Gossypium hirsutum]	XM_016880783.1/0/PREDICTED: Gossypium hirsutum leucoanthocyanidin reductase-like (LOC107946451), mRNA	sp|Q84V83|LAR_DESUN/1.0e-117/Leucoanthocyanidin reductase OS=Desmodium uncinatum GN=LAR PE=1 SV=1	ghi:107946451/8.8e-203/leucoanthocyanidin reductase-like; K13081 leucoanthocyanidin reductase [EC:1.17.1.3]	At1g75290/5.3e-61/[RQ] LSE0443 A Isoflavone reductase/pinoresinol-lariciresinol reductase/phenylcoumaran benzylic ether reductase	molecular_function:GO:0033788//leucoanthocyanidin reductase activity;
Ghir_D02G022840.1	1989	2093	112	4.08846	Up	0	0	XP_016691539.1/0.0e+00/PREDICTED: polyphenol oxidase I, chloroplastic-like [Gossypium hirsutum]	XM_016836050.1/0/PREDICTED: Gossypium hirsutum polyphenol oxidase I, chloroplastic-like (LOC107908785), mRNA	sp|Q9FRX6|AS1_ANTMA/5.3e-120/Aureusidin synthase OS=Antirrhinum majus GN=AS1 PE=1 SV=1	ghi:107908785/0.0e+00/polyphenol oxidase I, chloroplastic-like; K00422 polyphenol oxidase [EC:1.10.3.1]	CE18864/9.8e-08/[E] TWOG0221 Predicted tyrosinase	molecular_function:GO:0046872//metal ion binding;GO:0004097//catechol oxidase activity;
Ghir_A11G011740.1	1464	183.96	2055.42	-3.61751	Down	0	0	XP_012490326.1/1.0e-192/PREDICTED: uncharacterized protein LOC105802950 [Gossypium raimondii] >KJB41809.1 hypothetical protein B456_007G122600 [Gossypium raimondii]	XM_016840433.1/0/PREDICTED: Gossypium hirsutum uncharacterized LOC107912316 (LOC107912316), mRNA	NA	NA	NA	cellular_component:GO:0016021//integral component of membrane;
Ghir_D11G008840.1	2700	3224	524	2.48568	Up	0	0	XP_012489792.1/1.3e-238/PREDICTED: fasciclin-like arabinogalactan protein 10 [Gossypium raimondii] >KJB41114.1 hypothetical protein B456_007G092300 [Gossypium raimondii]	XM_012634338.1/0/PREDICTED: Gossypium raimondii fasciclin-like arabinogalactan protein 10 (LOC105802611), mRNA	sp|Q9LZX4|FLA10_ARATH/8.9e-171/Fasciclin-like arabinogalactan protein 10 OS=Arabidopsis thaliana GN=FLA10 PE=1 SV=1	cre:CHLREDRAFT_32523/6.9e-10/fatty acid desaturase; K12418 acyl-lipid (7-3)-desaturase (Delta-4 desaturase) [EC:1.14.19.31]	At3g60900/2.1e-170/[RW] LSE0094 A Arabinogalactan proteins (AGPs)	cellular_component:GO:0016021//integral component of membrane;molecular_function:GO:0102953//hypoglycin A gamma-glutamyl transpeptidase activity;
Ghir_A06G009660.1	2486	3149.72	495.1	2.53389	Up	0	0	XP_021646527.1/1.4e-295/NADP-dependent malic enzyme isoform X1 [Hevea brasiliensis] >XP_021646528.1 NADP-dependent malic enzyme isoform X2 [Hevea brasiliensis]	XM_017787463.1/0/PREDICTED: Gossypium arboreum NADP-dependent malic enzyme (LOC108483920), mRNA	sp|P12628|MAOX_PHAVU/7.2e-292/NADP-dependent malic enzyme OS=Phaseolus vulgaris GN=ME1 PE=2 SV=1	sind:105172655/5.7e-293/NADP-dependent malic enzyme-like isoform X1; K00029 malate dehydrogenase (oxaloacetate-decarboxylating)(NADP+) [EC:1.1.1.40]	At5g25880/2.8e-286/[C] KOG1257 NADP+-dependent malic enzyme	molecular_function:GO:0004471//malate dehydrogenase (decarboxylating) (NAD+) activity;GO:0046872//metal ion binding;GO:0051287//NAD binding;
Ghir_D05G005980.1	825	241	2191	-3.32002	Down	0	0	XP_016752579.1/1.6e-73/PREDICTED: uncharacterized protein LOC107960817 [Gossypium hirsutum] >XP_017628609.1 PREDICTED: uncharacterized protein LOC108471509 [Gossypium arboreum]	XM_016897090.1/0/PREDICTED: Gossypium hirsutum uncharacterized LOC107960817 (LOC107960817), mRNA	NA	NA	NA	NA
Ghir_D09G005510.2	1888	3781.52	769.21	2.16198	Up	0	0	XP_016735480.1/1.1e-194/PREDICTED: uncharacterized GPI-anchored protein At4g28100 [Gossypium hirsutum]	XM_012604291.1/0/PREDICTED: Gossypium raimondii uncharacterized GPI-anchored protein At4g28100 (LOC105780147), mRNA	sp|Q9SUC9|UGPI7_ARATH/1.5e-55/Uncharacterized GPI-anchored protein At4g28100 OS=Arabidopsis thaliana GN=At4g28100 PE=1 SV=1	cam:101506267/2.0e-56/uncharacterized LOC101506267; K17964 leucine-rich PPR motif-containing protein, mitochondrial	NA	NA
Ghir_A10G006160.1	1944	394.06	2530.01	-2.81819	Down	0	0	XP_017649933.1/0.0e+00/PREDICTED: polyadenylate-binding protein 6-like isoform X2 [Gossypium arboreum]	XM_017794444.1/0/PREDICTED: Gossypium arboreum polyadenylate-binding protein 6-like (LOC108489732), transcript variant X2, mRNA	sp|O04319|PABP6_ARATH/1.4e-120/Polyadenylate-binding protein 6 OS=Arabidopsis thaliana GN=PAB6 PE=2 SV=1	ghi:107913888/0.0e+00/polyadenylate-binding protein 6-like; K13126 polyadenylate-binding protein	At3g16380/3.2e-120/[AJ] KOG0123 Polyadenylate-binding protein (RRM superfamily)	molecular_function:GO:0003723//RNA binding;
Ghir_D11G009170.1	1582	667.01	3089.98	-2.34736	Down	0	0	XP_016695459.1/2.8e-167/PREDICTED: F-box protein PP2-A13-like [Gossypium hirsutum]	XM_016839970.1/0/PREDICTED: Gossypium hirsutum F-box protein PP2-A13-like (LOC107911952), mRNA	sp|Q9LEX0|P2A13_ARATH/1.8e-107/F-box protein PP2-A13 OS=Arabidopsis thaliana GN=PP2A13 PE=1 SV=1	dcr:108224146/1.5e-17/uncharacterized protein LOC108224146 isoform X1; K03188 urease accessory protein	At3g61060/4.3e-107/[W] LSE0494 A Phloem lectin	NA
Ghir_A02G013370.2	2402	2213.26	162.65	3.63079	Up	0	0	XP_012445950.1/1.1e-279/PREDICTED: protein NRT1/ PTR FAMILY 1.2-like [Gossypium raimondii] >KJB56778.1 hypothetical protein B456_009G135700 [Gossypium raimondii]	XM_016886762.1/0/PREDICTED: Gossypium hirsutum protein NRT1/ PTR FAMILY 1.2-like (LOC107951638), transcript variant X2, mRNA	sp|Q9M817|PTR6_ARATH/9.6e-217/Protein NRT1/ PTR FAMILY 1.2 OS=Arabidopsis thaliana GN=NPF1.2 PE=1 SV=1	dzi:111274544/3.7e-289/protein NRT1/ PTR FAMILY 1.2-like isoform X1; K14638 solute carrier family 15 (peptide/histidine transporter), member 3/4	At1g52190/2.2e-216/[E] KOG1237 H+/oligopeptide symporter	cellular_component:GO:0016021//integral component of membrane;molecular_function:GO:0005215//transporter activity;
Ghir_A04G012360.1	1835	3542.62	673.23	2.26011	Up	0	0	XP_007042916.2/2.2e-155/PREDICTED: nitronate monooxygenase isoform X1 [Theobroma cacao]	XM_017760560.1/0/PREDICTED: Gossypium arboreum nitronate monooxygenase-like (LOC108460867), mRNA	NA	NA	At5g64250/2.6e-140/[C] TWOG0962 Glycolate oxidase	molecular_function:GO:0018580//nitronate monooxygenase activity;
Ghir_D09G019860.1	2773	3865.53	818.62	2.10386	Up	0	0	XP_006440373.1/1.5e-261/hypothetical protein CICLE_v10019410mg [Citrus clementina] >XP_006477247.1 PREDICTED: monocopper oxidase-like protein SKU5 [Citrus sinensis] >ESR53613.1 hypothetical protein CICLE_v10019410mg [Citrus clementina] >KDO48373.1 hypothetical protein CISIN_1g007735mg [Citrus sinensis]	XM_012631273.1/0/PREDICTED: Gossypium raimondii monocopper oxidase-like protein SKU5 (LOC105800264), mRNA	sp|Q9SU40|SKU5_ARATH/1.7e-241/Monocopper oxidase-like protein SKU5 OS=Arabidopsis thaliana GN=SKU5 PE=1 SV=1	dcr:108209904/3.5e-243/monocopper oxidase-like protein SKU5; K19791 iron transport multicopper oxidase	At4g12420/4.0e-241/[Q] KOG1263 Multicopper oxidases	molecular_function:GO:0005507//copper ion binding;GO:0008447//L-ascorbate oxidase activity;GO:0016491//oxidoreductase activity;
Ghir_D11G031320.1	4243	124.47	1862.54	-4.03894	Down	0	0	XP_012434485.1/0.0e+00/PREDICTED: TMV resistance protein N-like [Gossypium raimondii] >XP_012434486.1 PREDICTED: TMV resistance protein N-like [Gossypium raimondii]	XM_016861225.1/0/PREDICTED: Gossypium hirsutum TMV resistance protein N-like (LOC107929715), mRNA	sp|Q40392|TMVRN_NICGU/2.2e-179/TMV resistance protein N OS=Nicotiana glutinosa GN=N PE=1 SV=1	ccaj:109818165/1.5e-173/TMV resistance protein N-like; K22038 volume-regulated anion channel	At5g17680/5.1e-187/[VT] LSE0039 A Disease resistance protein (TIR-NBS-LRR class)	biological_process:GO:0007165//signal transduction;molecular_function:GO:0043531//ADP binding;GO:0003676//nucleic acid binding;
Ghir_A13G002840.1	3165	3528.77	671.83	2.25746	Up	0	0	KHG13920.1/0.0e+00/DNA replication licensing factor mcm4 [Gossypium arboreum]	XM_016842161.1/0/PREDICTED: Gossypium hirsutum DNA replication licensing factor MCM4-like (LOC107913539), mRNA	sp|Q0WVF5|MCM4_ARATH/0.0e+00/DNA replication licensing factor MCM4 OS=Arabidopsis thaliana GN=MCM4 PE=1 SV=1	hbr:110657018/0.0e+00/DNA replication licensing factor MCM4; K02212 DNA replication licensing factor MCM4 [EC:3.6.4.12]	At2g16440/0.0e+00/[L] KOG0478 DNA replication licensing factor, MCM4 component	biological_process:GO:0006270//DNA replication initiation;cellular_component:GO:0005634//nucleus;GO:0042555//MCM complex;molecular_function:GO:0003677//DNA binding;GO:0005524//ATP binding;GO:0003678//DNA helicase activity;
Ghir_D12G029700.1	1176	3977.2	873.24	2.05177	Up	0	0	XP_016735359.1/2.8e-132/PREDICTED: ovarian cancer-associated gene 2 protein-like isoform X1 [Gossypium hirsutum]	XM_016879870.1/0/PREDICTED: Gossypium hirsutum ovarian cancer-associated gene 2 protein-like (LOC107945755), transcript variant X1, mRNA	sp|Q94AC1|STR6_ARATH/5.7e-13/Rhodanese-like domain-containing protein 6 OS=Arabidopsis thaliana GN=STR6 PE=2 SV=1	obr:102721003/2.4e-52/UPF0483 protein CG5412-like; K02183 calmodulin	At5g65400/1.4e-75/[E] KOG2551 Phospholipase/carboxyhydrolase	NA
Ghir_D05G014220.1	2872	3140.36	509.39	2.48855	Up	0	0	EOY27273.1/0.0e+00/Subtilase family protein [Theobroma cacao]	XM_012588974.1/0/PREDICTED: Gossypium raimondii subtilisin-like protease SBT1.7 (LOC105768796), mRNA	sp|Q9LVJ1|SBT14_ARATH/5.2e-310/Subtilisin-like protease SBT1.4 OS=Arabidopsis thaliana GN=SBT1.4 PE=2 SV=1	nsy:104224633/2.3e-88/uncharacterized protein LOC104224633; K15333 tRNA guanosine-2'-O-methyltransferase [EC:2.1.1.34]	At3g14067/1.5e-299/[OR] LSE0115 A Subtilisin-like proteinase	molecular_function:GO:0004252//serine-type endopeptidase activity;
Ghir_D03G013130.1	897	587.05	2913.59	-2.44678	Down	0	0	XP_012471223.1/2.8e-92/PREDICTED: uncharacterized protein LOC105788735 [Gossypium raimondii] >KJB19929.1 hypothetical protein B456_003G125200 [Gossypium raimondii]	XM_012615769.1/0/PREDICTED: Gossypium raimondii uncharacterized LOC105788735 (LOC105788735), mRNA	NA	NA	NA	NA
Ghir_A05G011630.1	2206	289.99	2271.96	-3.1054	Down	0	0	XP_021298402.1/1.7e-279/(R)-mandelonitrile lyase-like [Herrania umbratica]	XM_016894298.1/0/PREDICTED: Gossypium hirsutum (R)-mandelonitrile lyase-like (LOC107958501), mRNA	sp|Q9SSM2|MDLL_ARATH/1.5e-229/(R)-mandelonitrile lyase-like OS=Arabidopsis thaliana GN=At1g73050 PE=2 SV=1	tcc:18595196/4.1e-279/(R)-mandelonitrile lyase-like; K08248 (R)-mandelonitrile lyase [EC:4.1.2.10]	At1g73050/3.6e-229/[R] KOG1238 Glucose dehydrogenase/choline dehydrogenase/mandelonitrile lyase (GMC oxidoreductase family)	molecular_function:GO:0016614//oxidoreductase activity, acting on CH-OH group of donors;GO:0050660//flavin adenine dinucleotide binding;
Ghir_A12G002620.1	1397	922.55	3547.53	-2.07865	Down	0	0	XP_016719176.1/8.2e-115/PREDICTED: CCG-binding protein 1-like [Gossypium hirsutum]	XM_016863687.1/0/PREDICTED: Gossypium hirsutum CCG-binding protein 1-like (LOC107931754), mRNA	sp|Q9XIM0|MEE14_ARATH/1.3e-59/CCG-binding protein 1 OS=Arabidopsis thaliana GN=MEE14 PE=1 SV=1	NA	NA	NA
Ghir_A11G013530.3	4233	377.74	2464.74	-2.84151	Down	0	0	KHG11149.1/1.0e-200/E3 ubiquitin ligase DRIP2 -like protein [Gossypium arboreum]	XM_017772049.1/0/PREDICTED: Gossypium arboreum E3 ubiquitin protein ligase DRIP2-like (LOC108470658), transcript variant X2, mRNA	sp|Q94AY3|DRIP2_ARATH/8.7e-104/E3 ubiquitin protein ligase DRIP2 OS=Arabidopsis thaliana GN=DRIP2 PE=1 SV=1	gra:105803164/1.1e-195/E3 ubiquitin protein ligase DRIP2-like; K16277 E3 ubiquitin-protein ligase DRIP [EC:2.3.2.27]	At2g30580/3.5e-103/[S] KOG2660 Locus-specific chromosome binding proteins	NA
Ghir_D12G008570.1	1502	930.33	3554.92	-2.06954	Down	0	0	NP_001314305.1/2.0e-159/homeobox-leucine zipper protein HAT22-like [Gossypium hirsutum] >XP_016734784.1 PREDICTED: homeobox-leucine zipper protein HAT22-like [Gossypium hirsutum] >XP_017634922.1 PREDICTED: homeobox-leucine zipper protein HAT22-like [Gossypium arboreum] >ADN88095.1 homeodomain-leucine zipper protein HD4 [Gossypium hirsutum] >KHF97850.1 Homeobox-leucine zipper HAT22 -like protein […	XM_016879295.1/0/PREDICTED: Gossypium hirsutum homeobox-leucine zipper protein HAT22-like (LOC107945336), mRNA	sp|P46604|HAT22_ARATH/9.6e-90/Homeobox-leucine zipper protein HAT22 OS=Arabidopsis thaliana GN=HAT22 PE=1 SV=1	ghi:107934293/3.4e-160/homeobox-leucine zipper protein HAT22-like; K09338 homeobox-leucine zipper protein	At4g37790/2.2e-89/[K] KOG0483 Transcription factor HEX, contains HOX and HALZ domains	cellular_component:GO:0005634//nucleus;molecular_function:GO:0043565//sequence-specific DNA binding;GO:0003700//DNA binding transcription factor activity;
Ghir_A11G005790.1	1813	16	1690	-6.85835	Down	0	0	XP_021274470.1/3.0e-234/7-deoxyloganetin glucosyltransferase-like [Herrania umbratica]	XM_016825597.1/0/PREDICTED: Gossypium hirsutum 7-deoxyloganetin glucosyltransferase-like (LOC107899851), transcript variant X1, mRNA	sp|G3FIN9|UGTK5_MANES/8.9e-183/Linamarin synthase 2 OS=Manihot esculenta GN=UGT85K5 PE=1 SV=1	tcc:18611543/9.7e-234/7-deoxyloganetin glucosyltransferase; K21374 7-deoxyloganetin glucosyltransferase [EC:2.4.1.324]	At1g22340/1.2e-150/[GC] KOG1192 UDP-glucuronosyl and UDP-glucosyl transferase	biological_process:GO:0008152//metabolic process;cellular_component:GO:0043231//intracellular membrane-bounded organelle;molecular_function:GO:0080043//quercetin 3-O-glucosyltransferase activity;GO:0080044//quercetin 7-O-glucosyltransferase activity;GO:0016758//transferase activity, transferring hexosyl groups;
Ghir_A13G012890.1	2017	3625.45	730.17	2.17632	Up	0	0	XP_016675848.1/1.7e-246/PREDICTED: aspartic proteinase CDR1-like [Gossypium hirsutum]	XM_016820359.1/0/PREDICTED: Gossypium hirsutum aspartic proteinase CDR1-like (LOC107895127), mRNA	sp|Q6XBF8|CDR1_ARATH/1.2e-106/Aspartic proteinase CDR1 OS=Arabidopsis thaliana GN=CDR1 PE=1 SV=1	ghi:107895126/1.2e-216/aspartic proteinase CDR1-like; K01381 saccharopepsin [EC:3.4.23.25]	At5g33340/2.7e-106/[O] KOG1339 Aspartyl protease	molecular_function:GO:0004190//aspartic-type endopeptidase activity;
Ghir_A08G023930.1	1700	51.01	1641.1	-5.14328	Down	0	0	XP_016715080.1/4.9e-263/PREDICTED: omega-hydroxypalmitate O-feruloyl transferase-like [Gossypium hirsutum]	XM_017768794.1/0/PREDICTED: Gossypium arboreum omega-hydroxypalmitate O-feruloyl transferase (LOC108467961), mRNA	sp|Q94CD1|HHT1_ARATH/4.5e-59/Omega-hydroxypalmitate O-feruloyl transferase OS=Arabidopsis thaliana GN=HHT1 PE=1 SV=1	ghi:107928379/8.4e-264/omega-hydroxypalmitate O-feruloyl transferase-like; K15400 omega-hydroxypalmitate O-feruloyl transferase [EC:2.3.1.188]	At1g65450/8.1e-104/[RQ] LSE0273 A Predicted N-hydroxycinnamoyl/benzoyltransferase	molecular_function:GO:0016747//transferase activity, transferring acyl groups other than amino-acyl groups;
Ghir_A06G000790.1	1680	3021.46	480.5	2.5171	Up	0	0	OMO75166.1/8.2e-178/NAD-dependent epimerase/dehydratase [Corchorus olitorius]	XM_017783273.1/0/PREDICTED: Gossypium arboreum bifunctional dihydroflavonol 4-reductase/flavanone 4-reductase-like (LOC108480324), mRNA	sp|Q9XES5|DFRA_MALDO/3.6e-162/Bifunctional dihydroflavonol 4-reductase/flavanone 4-reductase OS=Malus domestica GN=DFR PE=1 SV=1	dzi:111312736/9.1e-178/dihydroflavonol 4-reductase-like; K13082 bifunctional dihydroflavonol 4-reductase/flavanone 4-reductase [EC:1.1.1.219 1.1.1.234]	At5g42800/3.2e-145/[V] KOG1502 Flavonol reductase/cinnamoyl-CoA reductase	NA
Ghir_A12G008010.1	1247	121.17	1806.91	-4.03396	Down	0	0	XP_016723359.1/2.6e-96/PREDICTED: uncharacterized protein LOC107935294 [Gossypium hirsutum]	XM_017780679.1/0/PREDICTED: Gossypium arboreum uncharacterized LOC108478241 (LOC108478241), mRNA	NA	NA	NA	NA
Ghir_D11G016110.1	1492	2693	355	2.78779	Up	0	0	GAX76769.1/3.2e-16/hypothetical protein CEUSTIGMA_g4216.t1, partial [Chlamydomonas eustigma]	XM_016840882.1/0/PREDICTED: Gossypium hirsutum fruit protein pKIWI501-like (LOC107912615), mRNA	sp|P43393|K501_ACTDE/3.6e-20/Fruit protein pKIWI501 OS=Actinidia deliciosa GN=pKIWI501 PE=2 SV=1	ghi:107924219/1.7e-10/nuclear pore complex protein NUP62-like isoform X1; K14306 nuclear pore complex protein Nup62	SPAPB1E7.04c/6.2e-15/[M] KOG4701 Chitinase	NA
Ghir_A11G024410.1	1566	20.21	1624.89	-6.46467	Down	0	0	XP_017646239.1/2.5e-277/PREDICTED: LOW QUALITY PROTEIN: cytochrome P450 CYP73A100-like [Gossypium arboreum]	XM_017790750.1/0/PREDICTED: Gossypium arboreum cytochrome P450 CYP73A100-like (LOC108486612), mRNA	sp|H2DH22|C7A10_PANGI/2.2e-214/Cytochrome P450 CYP73A100 OS=Panax ginseng PE=2 SV=1	ghi:107913579/2.0e-272/LOW QUALITY PROTEIN: cytochrome P450 CYP73A100-like; K00487 trans-cinnamate 4-monooxygenase [EC:1.14.13.11]	At2g30490/2.5e-168/[Q] KOG0156 Cytochrome P450 CYP2 subfamily	cellular_component:GO:0016021//integral component of membrane;molecular_function:GO:0016705//oxidoreductase activity, acting on paired donors, with incorporation or reduction of molecular oxygen;GO:0020037//heme binding;GO:0005506//iron ion binding;GO:0004497//monooxygenase activity;
Ghir_D03G003870.1	1907	1851	71	4.5688	Up	0	0	XP_017622472.1/1.0e-261/PREDICTED: 7-deoxyloganetin glucosyltransferase-like [Gossypium arboreum]	XM_012614345.1/0/PREDICTED: Gossypium raimondii 7-deoxyloganetin glucosyltransferase-like (LOC105787792), mRNA	sp|G3FIN9|UGTK5_MANES/7.2e-175/Linamarin synthase 2 OS=Manihot esculenta GN=UGT85K5 PE=1 SV=1	ghi:107950444/5.4e-251/7-deoxyloganetin glucosyltransferase-like; K21374 7-deoxyloganetin glucosyltransferase [EC:2.4.1.324]	At1g22400/3.3e-154/[GC] KOG1192 UDP-glucuronosyl and UDP-glucosyl transferase	biological_process:GO:0008152//metabolic process;molecular_function:GO:0016758//transferase activity, transferring hexosyl groups;
Ghir_D08G015520.1	1417	183.35	1959.21	-3.55314	Down	0	0	XP_012475349.1/3.1e-194/PREDICTED: palmitoyl-protein thioesterase 1-like isoform X1 [Gossypium raimondii] >XP_012475350.1 PREDICTED: palmitoyl-protein thioesterase 1-like isoform X1 [Gossypium raimondii] >KJB24870.1 hypothetical protein B456_004G165600 [Gossypium raimondii]	XM_012619896.1/0/PREDICTED: Gossypium raimondii palmitoyl-protein thioesterase 1-like (LOC105791694), transcript variant X2, mRNA	NA	gra:105791694/5.3e-195/palmitoyl-protein thioesterase 1-like; K01074 palmitoyl-protein thioesterase [EC:3.1.2.22]	At3g60340/1.4e-128/[IO] KOG2541 Palmitoyl protein thioesterase	molecular_function:GO:0098599//palmitoyl hydrolase activity;
Ghir_A09G001710.2	2271	109.77	1762.19	-4.14035	Down	0	0	XP_017608977.1/3.1e-265/PREDICTED: uncharacterized protein LOC108454882 isoform X1 [Gossypium arboreum]	XM_016812763.1/0/PREDICTED: Gossypium hirsutum uncharacterized LOC107888599 (LOC107888599), transcript variant X1, mRNA	NA	NA	NA	biological_process:GO:0006412//translation;cellular_component:GO:0005840//ribosome;GO:0016021//integral component of membrane;molecular_function:GO:0003735//structural constituent of ribosome;
Ghir_D11G024890.1	2126	2821.91	411.74	2.64133	Up	0	0	XP_017976696.1/4.7e-239/PREDICTED: protein DETOXIFICATION 24 [Theobroma cacao]	XM_016883598.1/0/PREDICTED: Gossypium hirsutum protein DETOXIFICATION 24-like (LOC107948932), mRNA	sp|F4J158|DTX24_ARATH/1.0e-145/Protein DETOXIFICATION 24 OS=Arabidopsis thaliana GN=DTX24 PE=2 SV=1	dzi:111277786/1.9e-241/protein DETOXIFICATION 24-like; K03327 multidrug resistance protein, MATE family	At3g03620/4.7e-141/[R] KOG1347 Uncharacterized membrane protein, predicted efflux pump	cellular_component:GO:0016021//integral component of membrane;molecular_function:GO:0015238//drug transmembrane transporter activity;GO:0015297//antiporter activity;
Ghir_D11G025060.1	1828	411.35	2481.14	-2.7281	Down	0	0	XP_021283363.1/1.0e-205/protein PNS1-like [Herrania umbratica]	XM_012636998.1/0/PREDICTED: Gossypium raimondii protein PNS1-like (LOC105804393), mRNA	NA	NA	At3g04440/2.5e-135/[I] KOG1362 Choline transporter-like protein	NA
Ghir_A05G009370.1	1172	235.08	2073.94	-3.27669	Down	0	0	XP_016750638.1/1.4e-83/PREDICTED: 17.3 kDa class I heat shock protein-like [Gossypium hirsutum] >AGA62461.1 low molecular weight heat shock protein [Gossypium hirsutum]	XM_016895149.1/0/PREDICTED: Gossypium hirsutum 17.3 kDa class I heat shock protein-like (LOC107959156), mRNA	sp|P05478|HSP16_SOYBN/7.8e-71/18.5 kDa class I heat shock protein OS=Glycine max GN=HSP18.5-C PE=3 SV=1	ghi:107959156/2.4e-84/17.3 kDa class I heat shock protein-like; K13993 HSP20 family protein	At2g29500/4.8e-63/[O] KOG0710 Molecular chaperone (small heat-shock protein Hsp26/Hsp42)	NA
Ghir_A11G023330.2	5486	544.69	2748.95	-2.47091	Down	0	0	XP_017635859.1/0.0e+00/PREDICTED: probable receptor-like protein kinase At5g24010 [Gossypium arboreum]	XM_016826005.1/0/PREDICTED: Gossypium hirsutum probable receptor-like protein kinase At5g24010 (LOC107900387), mRNA	sp|Q9FLW0|Y5241_ARATH/2.7e-129/Probable receptor-like protein kinase At5g24010 OS=Arabidopsis thaliana GN=At5g24010 PE=1 SV=1	dzi:111316445/4.9e-204/LOW QUALITY PROTEIN: probable receptor-like protein kinase At5g24010; K04733 interleukin-1 receptor-associated kinase 4 [EC:2.7.11.1]	At5g24010/6.2e-129/[T] KOG1187 Serine/threonine protein kinase	NA
Ghir_A05G009730.1	1591	428.35	2499.41	-2.68026	Down	0	0	XP_012442392.1/4.0e-73/PREDICTED: expansin-A4 [Gossypium raimondii] >KJB55836.1 hypothetical protein B456_009G098800 [Gossypium raimondii]	XM_017751737.1/0/PREDICTED: Gossypium arboreum expansin-A4 (LOC108453567), mRNA	sp|O48818|EXPA4_ARATH/6.9e-70/Expansin-A4 OS=Arabidopsis thaliana GN=EXPA4 PE=1 SV=1	sind:105166984/2.2e-56/expansin-A2; K20628 expansin	At2g39700/1.6e-69/[M] LSE0349 A Expansin	biological_process:GO:0009664//plant-type cell wall organization;cellular_component:GO:0016020//membrane;GO:0005618//cell wall;GO:0005576//extracellular region;
Ghir_A08G015640.5	3241	169.46	1895.92	-3.61942	Down	0	0	XP_016717136.1/3.3e-276/PREDICTED: protein NUCLEAR FUSION DEFECTIVE 4-like [Gossypium hirsutum]	XM_017769032.1/0/PREDICTED: Gossypium arboreum protein NUCLEAR FUSION DEFECTIVE 4-like (LOC108468161), mRNA	sp|F4I9E1|NFD4_ARATH/1.9e-143/Protein NUCLEAR FUSION DEFECTIVE 4 OS=Arabidopsis thaliana GN=NFD4 PE=3 SV=1	aly:ARALYDRAFT_321151/3.3e-14/hypothetical protein; K14794 ribosomal RNA-processing protein 12	At4g19450/6.6e-163/[GR] TWOG0181 Predicted monocarboxylate transporter/nodulin related protein	cellular_component:GO:0016021//integral component of membrane;
Ghir_D11G026270.1	2256	495.26	2636.47	-2.54789	Down	0	0	XP_016753551.1/6.4e-210/PREDICTED: NAC transcription factor 29-like [Gossypium hirsutum]	XM_012637204.1/0/PREDICTED: Gossypium raimondii NAC transcription factor 29-like (LOC105804539), mRNA	sp|Q84TD6|NAC47_ARATH/7.1e-97/NAC transcription factor 47 OS=Arabidopsis thaliana GN=NAC047 PE=2 SV=1	cpep:111802683/1.2e-42/ferric reduction oxidase 7, chloroplastic-like; K00521 ferric-chelate reductase [EC:1.16.1.7]	At3g04070/2.7e-94/[S] LSE0117 A No apical meristem (NAM) developmental protein and related proteins	biological_process:GO:0006355//regulation of transcription, DNA-templated;GO:0006351//transcription, DNA-templated;cellular_component:GO:0005634//nucleus;molecular_function:GO:0003677//DNA binding;
Ghir_A10G016610.1	2024	551.03	2749.81	-2.45467	Down	0	0	XP_016677436.1/8.3e-209/PREDICTED: protein SRG1-like [Gossypium hirsutum]	XM_017791579.1/0/PREDICTED: Gossypium arboreum protein SRG1-like (LOC108487279), mRNA	sp|Q39224|SRG1_ARATH/9.0e-83/Protein SRG1 OS=Arabidopsis thaliana GN=SRG1 PE=2 SV=1	cpep:111781709/7.6e-78/uncharacterized protein LOC111781709; K05658 ATP-binding cassette, subfamily B (MDR/TAP), member 1 [EC:3.6.3.44]	At3g21420/1.3e-153/[QR] KOG0143 Iron/ascorbate family oxidoreductases	molecular_function:GO:0046872//metal ion binding;GO:0016491//oxidoreductase activity;
Ghir_A13G001850.1	1242	481.18	2598.04	-2.56831	Down	0	0	XP_017616761.1/5.2e-153/PREDICTED: expansin-A4-like [Gossypium arboreum]	XM_017761272.1/0/PREDICTED: Gossypium arboreum expansin-A4-like (LOC108461432), mRNA	sp|O48818|EXPA4_ARATH/1.4e-131/Expansin-A4 OS=Arabidopsis thaliana GN=EXPA4 PE=1 SV=1	sind:105166984/5.3e-106/expansin-A2; K20628 expansin	At2g39700/3.3e-131/[M] LSE0349 A Expansin	biological_process:GO:0009664//plant-type cell wall organization;cellular_component:GO:0016020//membrane;GO:0005618//cell wall;GO:0005576//extracellular region;
Ghir_A12G020810.1	1625	366.51	2349.28	-2.81583	Down	0	0	EOY22725.1/2.4e-227/Glutamate dehydrogenase 2 [Theobroma cacao]	XM_016865715.1/0/PREDICTED: Gossypium hirsutum glutamate dehydrogenase 2-like (LOC107933490), mRNA	sp|Q38946|DHE2_ARATH/5.0e-217/Glutamate dehydrogenase 2 OS=Arabidopsis thaliana GN=GDH2 PE=1 SV=1	tcc:18605252/9.3e-228/glutamate dehydrogenase 2; K00261 glutamate dehydrogenase (NAD(P)+) [EC:1.4.1.3]	At5g07440/1.2e-216/[E] KOG2250 Glutamate/leucine/phenylalanine/valine dehydrogenases	biological_process:GO:0006520//cellular amino acid metabolic process;molecular_function:GO:0016639//oxidoreductase activity, acting on the CH-NH2 group of donors, NAD or NADP as acceptor;
Ghir_A12G005170.3	3168	53.64	1586.25	-5.02171	Down	0	0	XP_021300193.1/2.5e-276/CTP synthase [Herrania umbratica]	XM_016858455.1/0/PREDICTED: Gossypium hirsutum CTP synthase-like (LOC107927404), mRNA	NA	tcc:18606987/2.8e-276/CTP synthase; K01937 CTP synthase [EC:6.3.4.2]	At1g30820/4.8e-251/[F] KOG2387 CTP synthase (UTP-ammonia lyase)	NA
Ghir_A06G017270.1	3388	2767.74	408.88	2.62342	Up	0	0	XP_016753864.1/0.0e+00/PREDICTED: probable leucine-rich repeat receptor-like protein kinase IMK3 [Gossypium hirsutum]	XM_016898375.1/0/PREDICTED: Gossypium hirsutum probable leucine-rich repeat receptor-like protein kinase IMK3 (LOC107962130), mRNA	sp|Q9SCT4|IMK2_ARATH/2.0e-308/Probably inactive leucine-rich repeat receptor-like protein kinase IMK2 OS=Arabidopsis thaliana GN=IMK2 PE=1 SV=1	ppp:112273920/7.9e-104/LRR receptor-like serine/threonine-protein kinase ERL1; K20718 LRR receptor-like serine/threonine-protein kinase ERECTA [EC:2.7.11.1]	At3g51740/4.6e-308/[T] LSE0002 A Receptor protein kinase containing LRR repeats	cellular_component:GO:0016021//integral component of membrane;molecular_function:GO:0005524//ATP binding;GO:0004672//protein kinase activity;
Ghir_D13G018580.1	1546	875.86	3342.93	-2.06788	Down	0	0	XP_012492777.1/2.6e-178/PREDICTED: probable low-specificity L-threonine aldolase 1 isoform X1 [Gossypium raimondii] >KJB44861.1 hypothetical protein B456_007G276400 [Gossypium raimondii]	XM_016869540.1/0/PREDICTED: Gossypium hirsutum probable low-specificity L-threonine aldolase 1 (LOC107936772), transcript variant X2, mRNA	sp|Q8RXU4|THA1_ARATH/1.4e-157/Probable low-specificity L-threonine aldolase 1 OS=Arabidopsis thaliana GN=THA1 PE=1 SV=1	gra:105804635/4.5e-179/probable low-specificity L-threonine aldolase 1; K01620 threonine aldolase [EC:4.1.2.48]	At1g08630/6.2e-151/[E] KOG1368 Threonine aldolase	biological_process:GO:0006520//cellular amino acid metabolic process;molecular_function:GO:0016829//lyase activity;
Ghir_A09G013570.1	2312	516.79	2657.76	-2.4981	Down	0	0	XP_012485623.1/0.0e+00/PREDICTED: protein STRUBBELIG-RECEPTOR FAMILY 2 [Gossypium raimondii]	XM_012630169.1/0/PREDICTED: Gossypium raimondii protein STRUBBELIG-RECEPTOR FAMILY 2 (LOC105799540), mRNA	sp|Q9FG24|SRF2_ARATH/1.4e-220/Protein STRUBBELIG-RECEPTOR FAMILY 2 OS=Arabidopsis thaliana GN=SRF2 PE=2 SV=1	cann:107863702/4.0e-216/protein STRUBBELIG-RECEPTOR FAMILY 2; K04733 interleukin-1 receptor-associated kinase 4 [EC:2.7.11.1]	At5g06820/3.2e-220/[T] LSE0002 A Receptor protein kinase containing LRR repeats	NA
Ghir_D06G005570.1	1546	447.04	2512.09	-2.62595	Down	0	0	XP_016682769.1/2.6e-210/PREDICTED: heptahelical transmembrane protein 1-like [Gossypium hirsutum]	XM_012596766.1/0/PREDICTED: Gossypium raimondii heptahelical transmembrane protein 1-like (LOC105774316), mRNA	sp|B7F9G7|ADPO1_ORYSJ/1.3e-110/Heptahelical transmembrane protein ADIPOR1 OS=Oryza sativa subsp. japonica GN=ADIPOR1 PE=2 SV=1	ghi:107901331/4.4e-211/heptahelical transmembrane protein 1-like; K07297 adiponectin receptor	At5g20270/3.0e-89/[RT] KOG0748 Predicted membrane proteins, contain hemolysin III domain	cellular_component:GO:0016021//integral component of membrane;
Ghir_A01G016640.1	2252	54.25	1571.41	-4.99183	Down	0	0	XP_017970925.1/3.2e-286/PREDICTED: uncharacterized protein At1g04910 [Theobroma cacao]	XM_016856017.1/0/PREDICTED: Gossypium hirsutum uncharacterized protein At1g04910-like (LOC107925357), mRNA	sp|Q8W486|Y1491_ARATH/1.2e-67/Uncharacterized protein At1g04910 OS=Arabidopsis thaliana GN=At1g04910 PE=2 SV=1	aof:109849291/1.4e-24/LOW QUALITY PROTEIN: 60S acidic ribosomal protein P0-like; K02941 large subunit ribosomal protein LP0	At4g38390/3.2e-204/[S] LSE0400 A Predicted auxin-independent growth regulator	cellular_component:GO:0016021//integral component of membrane;
Ghir_A13G010060.3	3434	206.43	1948.68	-3.37431	Down	0	0	XP_016674960.1/0.0e+00/PREDICTED: phosphatidate phosphatase PAH1-like [Gossypium hirsutum] >XP_016674961.1 PREDICTED: phosphatidate phosphatase PAH1-like [Gossypium hirsutum]	XM_016819472.1/0/PREDICTED: Gossypium hirsutum phosphatidate phosphatase PAH1-like (LOC107894222), transcript variant X2, mRNA	sp|Q9SF47|PAH1_ARATH/2.1e-278/Phosphatidate phosphatase PAH1 OS=Arabidopsis thaliana GN=PAH1 PE=1 SV=1	ghi:107894222/0.0e+00/phosphatidate phosphatase PAH1-like; K15728 phosphatidate phosphatase LPIN [EC:3.1.3.4]	At3g09560/5.0e-278/[NI] KOG2116 Protein involved in plasmid maintenance/nuclear protein involved in lipid metabolism	NA
Ghir_D11G021780.1	3325	2737.43	406.37	2.61642	Up	0	0	XP_016746052.1/0.0e+00/PREDICTED: AP2-like ethylene-responsive transcription factor ANT [Gossypium hirsutum]	XM_016890563.1/0/PREDICTED: Gossypium hirsutum AP2-like ethylene-responsive transcription factor ANT (LOC107954879), mRNA	sp|Q38914|ANT_ARATH/3.6e-137/AP2-like ethylene-responsive transcription factor ANT OS=Arabidopsis thaliana GN=ANT PE=1 SV=2	ghi:107954879/0.0e+00/AP2-like ethylene-responsive transcription factor ANT; K09285 AP2-like factor, ANT lineage	At4g37750/8.4e-137/[K] LSE0337 A Ovule development protein/AP2 domain transcription factor	biological_process:GO:0007275//multicellular organism development;GO:0006351//transcription, DNA-templated;cellular_component:GO:0005634//nucleus;molecular_function:GO:0003677//DNA binding;GO:0003700//DNA binding transcription factor activity;
Ghir_A12G009480.1	1358	2581	350	2.74697	Up	0	0	XP_012437206.1/2.5e-193/PREDICTED: probable mannitol dehydrogenase [Gossypium raimondii] >KJB48835.1 hypothetical protein B456_008G089500 [Gossypium raimondii]	XM_016856504.1/0/PREDICTED: Gossypium hirsutum probable mannitol dehydrogenase (LOC107925779), mRNA	sp|Q9ZRF1|MTDH_FRAAN/2.1e-176/Probable mannitol dehydrogenase OS=Fragaria ananassa GN=CAD PE=2 SV=1	gra:105763514/4.3e-194/probable mannitol dehydrogenase; K00083 cinnamyl-alcohol dehydrogenase [EC:1.1.1.195]	At4g37990/1.9e-151/[Q] KOG0023 Alcohol dehydrogenase, class V	molecular_function:GO:0008270//zinc ion binding;GO:0016491//oxidoreductase activity;
Ghir_A06G006580.1	1416	56.88	1555.71	-4.90905	Down	0	0	XP_017620433.1/5.2e-250/PREDICTED: probable polyol transporter 6 [Gossypium arboreum] >KHG11695.1 Polyol transporter 5 -like protein [Gossypium arboreum]	XM_017764944.1/0/PREDICTED: Gossypium arboreum probable polyol transporter 6 (LOC108464555), mRNA	sp|Q8VZ80|PLT5_ARATH/9.0e-122/Polyol transporter 5 OS=Arabidopsis thaliana GN=PLT5 PE=1 SV=2	cit:102619380/1.1e-51/inositol transporter 1 isoform X1; K08150 MFS transporter, SP family, solute carrier family 2 (myo-inositol transporter), member 13	At3g18830/2.1e-121/[R] KOG0254 Predicted transporter (major facilitator superfamily)	cellular_component:GO:0016021//integral component of membrane;
Ghir_A11G010440.1	2487	2907	479.75	2.46364	Up	0	0	XP_016692952.1/1.3e-280/PREDICTED: aspartyl protease family protein 2-like [Gossypium hirsutum]	XM_016837463.1/0/PREDICTED: Gossypium hirsutum aspartyl protease family protein 2-like (LOC107909803), mRNA	sp|Q9LNJ3|APF2_ARATH/4.3e-188/Aspartyl protease family protein 2 OS=Arabidopsis thaliana GN=APF2 PE=2 SV=1	gra:105763909/4.3e-240/protein ASPARTIC PROTEASE IN GUARD CELL 2-like; K22683 aspartyl protease family protein [EC:3.4.23.-]	At1g01300/1.0e-187/[O] KOG1339 Aspartyl protease	molecular_function:GO:0004190//aspartic-type endopeptidase activity;
Ghir_D06G018790.3	2478	489.51	2567.59	-2.52654	Down	0	0	XP_016681559.1/0.0e+00/PREDICTED: telomere repeat-binding protein 4-like [Gossypium hirsutum] >XP_016681560.1 PREDICTED: telomere repeat-binding protein 4-like [Gossypium hirsutum] >XP_016681561.1 PREDICTED: telomere repeat-binding protein 4-like [Gossypium hirsutum]	XM_016826071.1/0/PREDICTED: Gossypium hirsutum telomere repeat-binding protein 4-like (LOC107900464), transcript variant X2, mRNA	sp|Q9FFY9|TRP4_ARATH/2.5e-127/Telomere repeat-binding protein 4 OS=Arabidopsis thaliana GN=TRP4 PE=1 SV=1	smo:SELMODRAFT_442478/5.3e-33/hypothetical protein; K03255 protein TIF31	At5g13820/5.9e-127/[R] LSE0383 A Predicted telomere repeat-binding protein	molecular_function:GO:0003677//DNA binding;
Ghir_D06G015700.1	2055	812.45	3186.56	-2.10719	Down	0	0	XP_016683534.1/3.2e-277/PREDICTED: endoplasmic reticulum oxidoreductin-1-like [Gossypium hirsutum]	XM_016828045.1/0/PREDICTED: Gossypium hirsutum endoplasmic reticulum oxidoreductin-1-like (LOC107901876), mRNA	sp|Q9C7S7|ERO1_ARATH/8.0e-188/Endoplasmic reticulum oxidoreductin-1 OS=Arabidopsis thaliana GN=AERO1 PE=1 SV=1	tcc:18596466/1.0e-223/endoplasmic reticulum oxidoreductin-1; K10950 ERO1-like protein alpha [EC:1.8.4.-]	At1g72280/1.9e-187/[OU] KOG2608 Endoplasmic reticulum membrane-associated oxidoreductin involved in disulfide bond formation	biological_process:GO:0051604//protein maturation;cellular_component:GO:0005783//endoplasmic reticulum;GO:0016021//integral component of membrane;GO:0005789//endoplasmic reticulum membrane;molecular_function:GO:0016671//oxidoreductase activity, acting on a sulfur group of donors, disulfide as acceptor;GO:0003756//protein disulfide isomerase activity;
Ghir_A05G024240.1	2042	2874.29	469.11	2.47967	Up	0	0	XP_017639312.1/4.1e-280/PREDICTED: cyclin-A1-1-like [Gossypium arboreum] >KHG05847.1 Cyclin-A1-1 -like protein [Gossypium arboreum]	XM_017783823.1/0/PREDICTED: Gossypium arboreum cyclin-A1-1-like (LOC108480735), mRNA	sp|Q9C6Y3|CCA11_ARATH/6.1e-164/Cyclin-A1-1 OS=Arabidopsis thaliana GN=CYCA1-1 PE=1 SV=1	ghi:107940547/4.4e-275/cyclin-A1-1-like; K06627 cyclin-A	At1g44110/1.4e-163/[D] KOG0654 G2/Mitotic-specific cyclin A	cellular_component:GO:0005634//nucleus;
Ghir_A10G002350.1	1056	121.12	1713	-3.95755	Down	0	0	KJB69535.1/1.1e-193/hypothetical protein B456_011G028900, partial [Gossypium raimondii]	XM_012597654.1/0/PREDICTED: Gossypium raimondii ADP,ATP carrier protein-like (LOC105775123), mRNA	sp|O49447|ADT3_ARATH/2.4e-55/ADP,ATP carrier protein 3, mitochondrial OS=Arabidopsis thaliana GN=AAC3 PE=1 SV=1	gra:105775123/2.0e-194/ADP,ATP carrier protein-like; K05863 solute carrier family 25 (mitochondrial adenine nucleotide translocator), member 4/5/6/31	At4g28390/5.7e-55/[C] KOG0749 Mitochondrial ADP/ATP carrier proteins	biological_process:GO:0055085//transmembrane transport;cellular_component:GO:0016021//integral component of membrane;
Ghir_A01G015580.2	1192	360.87	2287.74	-2.79991	Down	0	0	KHG15539.1/3.7e-132/hypothetical protein F383_20685 [Gossypium arboreum]	XM_016820147.1/0/PREDICTED: Gossypium hirsutum REF/SRPP-like protein At1g67360 (LOC107894984), transcript variant X1, mRNA	sp|Q9FYF7|Y1736_ARATH/9.7e-61/REF/SRPP-like protein At1g67360 OS=Arabidopsis thaliana GN=At1g67360 PE=2 SV=1	vvi:100262484/8.5e-61/uncharacterized LOC100262484; K17616 CTD small phosphatase-like protein 2 [EC:3.1.3.-]	NA	NA
Ghir_A09G023880.1	1816	61.15	1555.42	-4.80435	Down	0	0	XP_016715192.1/9.8e-302/PREDICTED: serine/threonine-protein kinase BLUS1-like [Gossypium hirsutum]	XM_016859703.1/0/PREDICTED: Gossypium hirsutum serine/threonine-protein kinase BLUS1-like (LOC107928460), mRNA	sp|O23304|BLUS1_ARATH/2.5e-156/Serine/threonine-protein kinase BLUS1 OS=Arabidopsis thaliana GN=BLUS1 PE=1 SV=1	zju:107422978/1.0e-166/serine/threonine-protein kinase BLUS1; K08835 serine/threonine-protein kinase OSR1/STK39 [EC:2.7.11.1]	At4g14480/5.7e-156/[T] KOG0582 Ste20-like serine/threonine protein kinase	molecular_function:GO:0005524//ATP binding;GO:0004672//protein kinase activity;
Ghir_A12G024480.1	1895	3683.93	827.92	2.01814	Up	0	0	XP_007040337.2/2.6e-204/PREDICTED: mitogen-activated protein kinase homolog MMK2 [Theobroma cacao]	XM_016883721.1/0/PREDICTED: Gossypium hirsutum mitogen-activated protein kinase homolog MMK2-like (LOC107949022), mRNA	sp|Q5J4W4|MPK2_ORYSJ/6.2e-187/Mitogen-activated protein kinase 2 OS=Oryza sativa subsp. japonica GN=MPK2 PE=2 SV=1	rcu:8287426/3.2e-195/mitogen-activated protein kinase homolog MMK2; K04464 mitogen-activated protein kinase 7 [EC:2.7.11.24]	At4g01370/2.0e-183/[T] KOG0660 Mitogen-activated protein kinase	cellular_component:GO:0005622//intracellular;molecular_function:GO:0005524//ATP binding;GO:0004707//MAP kinase activity;
Ghir_A12G010390.1	1520	905.36	3342.27	-2.0198	Down	0	0	XP_016709651.1/1.1e-197/PREDICTED: palmitoyl-protein thioesterase 1-like [Gossypium hirsutum]	XM_017783636.1/0/PREDICTED: Gossypium arboreum palmitoyl-protein thioesterase 1 (LOC108480589), mRNA	NA	ghi:107923947/1.9e-198/palmitoyl-protein thioesterase 1-like; K01074 palmitoyl-protein thioesterase [EC:3.1.2.22]	At3g60340/2.7e-130/[IO] KOG2541 Palmitoyl protein thioesterase	molecular_function:GO:0098599//palmitoyl hydrolase activity;
Ghir_Scaffold1878G000010.2	1263	1855.9	108.13	3.96574	Up	0	0	XP_016675773.1/1.3e-98/PREDICTED: GRF1-interacting factor 1-like isoform X1 [Gossypium hirsutum]	XM_017768755.1/0/PREDICTED: Gossypium arboreum GRF1-interacting factor 1-like (LOC108467928), mRNA	sp|Q8L8A5|GIF1_ARATH/2.0e-56/GRF1-interacting factor 1 OS=Arabidopsis thaliana GN=GIF1 PE=1 SV=1	NA	At5g28640/4.1e-52/[K] KOG3227 Calcium-responsive transcription coactivator	molecular_function:GO:0003713//transcription coactivator activity;
Ghir_A06G003790.3	1955	34.15	1491.25	-5.58403	Down	0	0	XP_016754333.1/7.7e-236/PREDICTED: uncharacterized protein LOC107962448 isoform X1 [Gossypium hirsutum]	XM_017788539.1/0/PREDICTED: Gossypium arboreum uncharacterized LOC108484666 (LOC108484666), transcript variant X1, mRNA	sp|Q9LIE6|VQ22_ARATH/1.5e-10/VQ motif-containing protein 22 OS=Arabidopsis thaliana GN=VQ22 PE=2 SV=1	NA	NA	NA
Ghir_A12G028950.3	2268	1821.38	99.06	4.06505	Up	0	0	XP_016728096.1/0.0e+00/PREDICTED: calmodulin-binding protein 60 A-like isoform X2 [Gossypium hirsutum]	XM_016872607.1/0/PREDICTED: Gossypium hirsutum calmodulin-binding protein 60 A-like (LOC107939295), transcript variant X2, mRNA	sp|C0SVV6|CB60A_ARATH/5.5e-129/Calmodulin-binding protein 60 A OS=Arabidopsis thaliana GN=CBP60A PE=2 SV=1	mdm:103441021/3.7e-49/CSC1-like protein RXW8; K21989 calcium permeable stress-gated cation channel	At5g62570/9.8e-129/[RT] LSE0433 A Predicted calmodulin-binding protein	biological_process:GO:0006950//response to stress;cellular_component:GO:0016021//integral component of membrane;molecular_function:GO:0005516//calmodulin binding;
Ghir_D08G021850.2	2254	167.32	1809.59	-3.57052	Down	0	0	XP_006425102.1/4.3e-307/hypothetical protein CICLE_v10027874mg [Citrus clementina] >ESR38342.1 hypothetical protein CICLE_v10027874mg [Citrus clementina]	XM_012621003.1/0/PREDICTED: Gossypium raimondii potassium transporter 1 (LOC105792426), transcript variant X1, mRNA	sp|O22397|POT1_ARATH/5.4e-254/Potassium transporter 1 OS=Arabidopsis thaliana GN=POT1 PE=1 SV=2	cit:102629427/2.4e-306/potassium transporter 1; K03549 KUP system potassium uptake protein	At2g30070/1.3e-253/[P] LSE0144 A Potassium transporter	cellular_component:GO:0016021//integral component of membrane;molecular_function:GO:0015079//potassium ion transmembrane transporter activity;
Ghir_D08G010360.1	2175	2392.24	293.53	2.89124	Up	0	0	XP_016691667.1/6.1e-258/PREDICTED: protein IQ-DOMAIN 1-like [Gossypium hirsutum] >XP_016691675.1 PREDICTED: protein IQ-DOMAIN 1-like [Gossypium hirsutum]	XM_012619022.1/0/PREDICTED: Gossypium raimondii protein IQ-DOMAIN 1-like (LOC105791112), transcript variant X1, mRNA	sp|Q9SF32|IQD1_ARATH/5.2e-28/Protein IQ-DOMAIN 1 OS=Arabidopsis thaliana GN=IQD1 PE=1 SV=1	csv:101220676/5.0e-19/protein gar2; K14411 RNA-binding protein Musashi	NA	NA
Ghir_D07G013980.3	3548	170.9	1815.97	-3.54505	Down	0	0	XP_021281122.1/0.0e+00/long chain acyl-CoA synthetase 1-like isoform X1 [Herrania umbratica]	XR_001134172.1/0/PREDICTED: Gossypium raimondii long chain acyl-CoA synthetase 1 (LOC105794974), transcript variant X4, misc_RNA	sp|O22898|LACS1_ARATH/7.2e-269/Long chain acyl-CoA synthetase 1 OS=Arabidopsis thaliana GN=LACS1 PE=2 SV=1	tcc:18613740/0.0e+00/long chain acyl-CoA synthetase 1; K01897 long-chain acyl-CoA synthetase [EC:6.2.1.3]	At2g47240/1.7e-268/[I] KOG1256 Long-chain acyl-CoA synthetases (AMP-forming)	biological_process:GO:0008152//metabolic process;molecular_function:GO:0003824//catalytic activity;
Ghir_A05G042210.2	4458	3553.37	783.89	2.04493	Up	0	0	XP_017616149.1/0.0e+00/PREDICTED: serine/threonine-protein kinase TIO isoform X4 [Gossypium arboreum]	XM_016830620.1/0/PREDICTED: Gossypium hirsutum serine/threonine-protein kinase TIO-like (LOC107904297), transcript variant X3, mRNA	sp|Q2QAV0|TIO_ARATH/0.0e+00/Serine/threonine-protein kinase TIO OS=Arabidopsis thaliana GN=TIO PE=1 SV=1	ghi:107943661/0.0e+00/serine/threonine-protein kinase TIO-like; K06228 fused [EC:2.7.11.1]	At1g50230/6.0e-138/[R] KOG0597 Serine-threonine protein kinase FUSED	molecular_function:GO:0005524//ATP binding;GO:0004672//protein kinase activity;
Ghir_D10G006990.1	2210	440.93	2428.25	-2.59683	Down	0	0	XP_016698046.1/0.0e+00/PREDICTED: polyadenylate-binding protein 6-like [Gossypium hirsutum]	XM_012600641.1/0/PREDICTED: Gossypium raimondii polyadenylate-binding protein 6 (LOC105777381), transcript variant X2, mRNA	sp|O04319|PABP6_ARATH/2.0e-120/Polyadenylate-binding protein 6 OS=Arabidopsis thaliana GN=PAB6 PE=2 SV=1	ghi:107913888/0.0e+00/polyadenylate-binding protein 6-like; K13126 polyadenylate-binding protein	At3g16380/4.7e-120/[AJ] KOG0123 Polyadenylate-binding protein (RRM superfamily)	molecular_function:GO:0003723//RNA binding;
Ghir_D12G020300.1	1272	344.18	2216.71	-2.82272	Down	0	0	XP_016697482.1/3.0e-241/PREDICTED: SNF1-related protein kinase regulatory subunit gamma-1 [Gossypium hirsutum]	XM_016841993.1/0/PREDICTED: Gossypium hirsutum SNF1-related protein kinase regulatory subunit gamma-1 (LOC107913418), mRNA	sp|Q8LBB2|KING1_ARATH/3.7e-167/SNF1-related protein kinase regulatory subunit gamma-1 OS=Arabidopsis thaliana GN=KING1 PE=1 SV=2	aof:109837290/8.6e-104/SNF1-related protein kinase regulatory subunit gamma-1-like isoform X1; K07200 5'-AMP-activated protein kinase, regulatory gamma subunit	At3g48530/8.6e-167/[C] KOG1764 5'-AMP-activated protein kinase, gamma subunit	molecular_function:GO:0016301//kinase activity;
Ghir_D02G020360.1	1158	2737.03	431.54	2.52951	Up	0	0	XP_012479968.1/2.0e-127/PREDICTED: non-specific lipid-transfer protein-like protein At5g64080 [Gossypium raimondii] >KJB31528.1 hypothetical protein B456_005G218700 [Gossypium raimondii]	XM_016874200.1/0/PREDICTED: Gossypium hirsutum non-specific lipid-transfer protein-like protein At5g64080 (LOC107940752), mRNA	sp|Q8VYI9|NLTL5_ARATH/8.3e-49/Non-specific lipid-transfer protein-like protein At5g64080 OS=Arabidopsis thaliana GN=At5g64080 PE=1 SV=1	NA	At2g13820/1.4e-43/[RI] LSE0122 A predicted lipid transfer protein	biological_process:GO:0006869//lipid transport;molecular_function:GO:0008289//lipid binding;
Ghir_A11G008230.1	935	1696	11	7.13295	Up	0	0	XP_017614640.1/4.6e-61/PREDICTED: non-specific lipid-transfer protein A-like [Gossypium arboreum] >KHG04165.1 Non-specific lipid-transfer A [Gossypium arboreum]	XM_016839831.1/0/PREDICTED: Gossypium hirsutum non-specific lipid-transfer protein A-like (LOC107911868), mRNA	sp|P10973|NLTPA_RICCO/3.3e-24/Non-specific lipid-transfer protein A OS=Ricinus communis PE=1 SV=1	NA	At5g59310/6.4e-18/[I] LSE0123 A Lipid transfer protein type 1	biological_process:GO:0006869//lipid transport;molecular_function:GO:0008289//lipid binding;
Ghir_A09G025510.2	3725	3112.12	589.98	2.26362	Up	0	0	XP_016723192.1/0.0e+00/PREDICTED: ISWI chromatin-remodeling complex ATPase CHR11-like isoform X3 [Gossypium hirsutum]	XM_016867703.1/0/PREDICTED: Gossypium hirsutum ISWI chromatin-remodeling complex ATPase CHR11-like (LOC107935146), transcript variant X3, mRNA	sp|Q8RWY3|ISW2_ARATH/0.0e+00/ISWI chromatin-remodeling complex ATPase CHR11 OS=Arabidopsis thaliana GN=CHR11 PE=1 SV=4	hbr:110664246/0.0e+00/ISWI chromatin-remodeling complex ATPase CHR11-like; K11654 SWI/SNF-related matrix-associated actin-dependent regulator of chromatin subfamily A member 5 [EC:3.6.4.-]	At3g06400/0.0e+00/[K] KOG0385 Chromatin remodeling complex WSTF-ISWI, small subunit	biological_process:GO:0016569//covalent chromatin modification;GO:0043044//ATP-dependent chromatin remodeling;cellular_component:GO:0016589//NURF complex;molecular_function:GO:0003677//DNA binding;GO:0005524//ATP binding;GO:0004386//helicase activity;GO:0031491//nucleosome binding;GO:0016887//ATPase activity;
Ghir_D13G003140.1	3181	2539.68	354.87	2.70375	Up	0	0	XP_012464684.1/0.0e+00/PREDICTED: DNA replication licensing factor MCM4 [Gossypium raimondii] >KJB79104.1 hypothetical protein B456_013G033600 [Gossypium raimondii]	XM_016850637.1/0/PREDICTED: Gossypium hirsutum DNA replication licensing factor MCM4-like (LOC107920789), mRNA	sp|Q0WVF5|MCM4_ARATH/0.0e+00/DNA replication licensing factor MCM4 OS=Arabidopsis thaliana GN=MCM4 PE=1 SV=1	hbr:110657018/0.0e+00/DNA replication licensing factor MCM4; K02212 DNA replication licensing factor MCM4 [EC:3.6.4.12]	At2g16440/0.0e+00/[L] KOG0478 DNA replication licensing factor, MCM4 component	biological_process:GO:0006270//DNA replication initiation;cellular_component:GO:0005634//nucleus;GO:0042555//MCM complex;molecular_function:GO:0003677//DNA binding;GO:0005524//ATP binding;GO:0003678//DNA helicase activity;
Ghir_A03G018810.1	2138	271.28	2047.47	-3.05153	Down	0	0	XP_012479927.1/2.5e-248/PREDICTED: probable anion transporter 5 [Gossypium raimondii] >XP_012479928.1 PREDICTED: probable anion transporter 5 [Gossypium raimondii] >KJB31977.1 hypothetical protein B456_005G216800 [Gossypium raimondii]	XM_016874282.1/0/PREDICTED: Gossypium hirsutum probable anion transporter 5 (LOC107940819), mRNA	sp|Q9FKV1|ANTR5_ARATH/6.8e-206/Probable anion transporter 5 OS=Arabidopsis thaliana GN=ANTR5 PE=2 SV=1	dcr:108211017/8.5e-213/probable anion transporter 5; K08193 MFS transporter, ACS family, solute carrier family 17 (sodium-dependent inorganic phosphate cotransporter), other	At5g44370/1.6e-205/[G] KOG2532 Permease of the major facilitator superfamily	biological_process:GO:0055085//transmembrane transport;cellular_component:GO:0016021//integral component of membrane;
Ghir_D01G008770.1	957	14.22	1512.85	-6.86874	Down	0	0	XP_012462243.1/1.7e-180/PREDICTED: E3 ubiquitin-protein ligase At4g11680 [Gossypium raimondii] >XP_012462252.1 PREDICTED: E3 ubiquitin-protein ligase At4g11680 [Gossypium raimondii] >XP_012462261.1 PREDICTED: E3 ubiquitin-protein ligase At4g11680 [Gossypium raimondii] >XP_012462268.1 PREDICTED: E3 ubiquitin-protein ligase At4g11680 [Gossypium raimondii] >XP_012462277.1 PREDICTED: E3 ubiquitin-pro…	XM_012606850.1/0/PREDICTED: Gossypium raimondii E3 ubiquitin-protein ligase At4g11680 (LOC105782213), transcript variant X8, mRNA	sp|Q93Z92|RING4_ARATH/3.9e-28/E3 ubiquitin-protein ligase At4g11680 OS=Arabidopsis thaliana GN=At4g11680 PE=2 SV=1	nsy:104217392/2.5e-23/cleavage and polyadenylation specificity factor subunit 3-II; K13148 integrator complex subunit 11 [EC:3.1.27.-]	At4g26580/5.8e-123/[O] KOG0800 FOG: Predicted E3 ubiquitin ligase	cellular_component:GO:0016021//integral component of membrane;molecular_function:GO:0016874//ligase activity;
Ghir_D06G011380.1	2115	2755.53	442.68	2.50246	Up	0	0	XP_016683218.1/4.4e-311/PREDICTED: monogalactosyldiacylglycerol synthase, chloroplastic-like isoform X2 [Gossypium hirsutum]	XM_016827729.1/0/PREDICTED: Gossypium hirsutum monogalactosyldiacylglycerol synthase, chloroplastic-like (LOC107901653), transcript variant X2, mRNA	sp|P93115|MGDG_CUCSA/6.6e-238/Monogalactosyldiacylglycerol synthase, chloroplastic OS=Cucumis sativus PE=1 SV=1	tcc:18587678/5.3e-284/monogalactosyldiacylglycerol synthase, chloroplastic; K03715 1,2-diacylglycerol 3-beta-galactosyltransferase [EC:2.4.1.46]	At4g31780/5.5e-235/[I] LSE0257 A Monogalactosyldiacylglycerol synthase	biological_process:GO:0009247//glycolipid biosynthetic process;molecular_function:GO:0016758//transferase activity, transferring hexosyl groups;
Ghir_D07G015720.1	1534	7	1651.93	-8.01812	Down	0	0	XP_016745676.1/3.2e-229/PREDICTED: gibberellin 20 oxidase 1-A-like [Gossypium hirsutum] >AAT28326.1 gibberellin 20-oxidase [Gossypium hirsutum]	XM_016890187.1/0/PREDICTED: Gossypium hirsutum gibberellin 20 oxidase 1-A-like (LOC107954585), mRNA	sp|Q39110|GAOX1_ARATH/4.5e-127/Gibberellin 20 oxidase 1 OS=Arabidopsis thaliana GN=GA20OX1 PE=2 SV=2	tcc:18614254/2.7e-176/gibberellin 20 oxidase 1-D; K05282 gibberellin 20-oxidase [EC:1.14.11.12]	At4g25420/1.1e-126/[QR] KOG0143 Iron/ascorbate family oxidoreductases	molecular_function:GO:0046872//metal ion binding;GO:0016491//oxidoreductase activity;
Ghir_A12G013620.1	2170	2173.45	224.99	3.13652	Up	0	0	XP_017634983.1/6.9e-177/PREDICTED: uncharacterized protein LOC108477064 [Gossypium arboreum] >KHG28204.1 DnaJ subfamily C member 7 [Gossypium arboreum]	XM_017779494.1/0/PREDICTED: Gossypium arboreum uncharacterized LOC108477064 (LOC108477064), mRNA	NA	dct:110105734/5.5e-18/uncharacterized protein LOC110105734; K09527 DnaJ homolog subfamily C member 7	At2g41520/5.5e-12/[O] KOG0550 Molecular chaperone (DnaJ superfamily)	NA
Ghir_A04G008870.1	1528	26.43	1455.83	-5.91906	Down	0	0	XP_021290058.1/4.1e-160/LOW QUALITY PROTEIN: short-chain dehydrogenase TIC 32, chloroplastic [Herrania umbratica]	XM_016883482.1/0/PREDICTED: Gossypium hirsutum short-chain dehydrogenase TIC 32, chloroplastic-like (LOC107948830), transcript variant X1, mRNA	sp|Q6RVV4|TIC32_PEA/1.5e-101/Short-chain dehydrogenase TIC 32, chloroplastic OS=Pisum sativum GN=TIC32 PE=1 SV=1	ghi:107891036/4.9e-154/short-chain dehydrogenase TIC 32, chloroplastic-like isoform X1; K11153 retinol dehydrogenase 12 [EC:1.1.1.300]	At5g02540/1.1e-131/[Q] KOG1208 Dehydrogenases with different specificities (related to short-chain alcohol dehydrogenases)	NA
Ghir_D11G008120.1	2636	1646.45	53.16	4.81734	Up	0	0	XP_017614141.1/0.0e+00/PREDICTED: nucleolin-like [Gossypium arboreum] >XP_017614143.1 PREDICTED: nucleolin-like [Gossypium arboreum] >XP_017614144.1 PREDICTED: nucleolin-like [Gossypium arboreum] >XP_017614145.1 PREDICTED: nucleolin-like [Gossypium arboreum] >XP_017614146.1 PREDICTED: nucleolin-like [Gossypium arboreum]	XM_016853575.1/0/PREDICTED: Gossypium hirsutum nucleolin-like (LOC107923377), transcript variant X3, mRNA	sp|Q9ASP6|HNRPQ_ARATH/2.7e-39/Heterogeneous nuclear ribonucleoprotein Q OS=Arabidopsis thaliana GN=LIF2 PE=1 SV=1	lang:109349122/1.6e-11/probable cytosolic oligopeptidase A; K01414 oligopeptidase A [EC:3.4.24.70]	SPBC3D6.14c/2.2e-15/[GO] KOG4157 beta-1,6-N-acetylglucosaminyltransferase, contains WSC domain	molecular_function:GO:0003723//RNA binding;
Ghir_A11G005420.1	1170	8	1603	-7.7821	Down	0	0	XP_016708970.1/1.0e-126/PREDICTED: LOB domain-containing protein 39-like [Gossypium hirsutum]	XM_016853481.1/0/PREDICTED: Gossypium hirsutum LOB domain-containing protein 39-like (LOC107923268), mRNA	sp|Q9SZE8|LBD39_ARATH/7.0e-64/LOB domain-containing protein 39 OS=Arabidopsis thaliana GN=LBD39 PE=2 SV=1	NA	At4g37540/1.6e-63/[R] LSE0040 A Lateral organ boundaries domain (LOB)	NA
Ghir_D08G005160.1	1170	771.86	3043.39	-2.11481	Down	0	0	XP_012473540.1/1.0e-134/PREDICTED: BI1-like protein [Gossypium raimondii] >KJB22579.1 hypothetical protein B456_004G056000 [Gossypium raimondii]	XM_012618086.1/0/PREDICTED: Gossypium raimondii BI1-like protein (LOC105790476), mRNA	sp|Q9SA63|LFG4_ARATH/6.3e-113/Protein LIFEGUARD 4 OS=Arabidopsis thaliana GN=LFG4 PE=2 SV=1	gra:105790476/1.7e-135/BI1-like protein; K06890 uncharacterized protein	At1g03070/1.5e-112/[T] KOG2322 N-methyl-D-aspartate receptor glutamate-binding subunit	cellular_component:GO:0016021//integral component of membrane;
Ghir_A06G008880.5	3727	2389.22	307.56	2.82206	Up	0	0	XP_016753162.1/0.0e+00/PREDICTED: LRR receptor-like serine/threonine-protein kinase ERECTA isoform X4 [Gossypium hirsutum]	XM_016897673.1/0/PREDICTED: Gossypium hirsutum LRR receptor-like serine/threonine-protein kinase ERECTA (LOC107961622), transcript variant X4, mRNA	sp|Q42371|ERECT_ARATH/0.0e+00/LRR receptor-like serine/threonine-protein kinase ERECTA OS=Arabidopsis thaliana GN=ERECTA PE=1 SV=1	ghi:107961622/0.0e+00/LRR receptor-like serine/threonine-protein kinase ERECTA isoform X1; K20718 LRR receptor-like serine/threonine-protein kinase ERECTA [EC:2.7.11.1]	At2g26330/0.0e+00/[T] LSE0002 A Receptor protein kinase containing LRR repeats	cellular_component:GO:0016021//integral component of membrane;molecular_function:GO:0004674//protein serine/threonine kinase activity;GO:0005524//ATP binding;
Ghir_D01G008110.1	1445	183.64	1812.42	-3.4385	Down	0	0	XP_016703917.1/8.7e-152/PREDICTED: probable serine/threonine-protein kinase WNK11 [Gossypium hirsutum]	AY207316.2/0/Gossypium hirsutum MAP kinase-like protein mRNA, complete cds	sp|Q6ICW6|WNK11_ARATH/4.8e-139/Probable serine/threonine-protein kinase WNK11 OS=Arabidopsis thaliana GN=WNK11 PE=2 SV=1	dzi:111288724/4.2e-155/probable serine/threonine-protein kinase WNK11; K08867 WNK lysine deficient protein kinase [EC:2.7.11.1]	At5g55560/1.1e-138/[R] KOG0584 Serine/threonine protein kinase	molecular_function:GO:0005524//ATP binding;GO:0004672//protein kinase activity;
Ghir_D05G019650.1	1518	2227.63	248.81	3.02686	Up	0	0	XP_012444897.1/9.3e-205/PREDICTED: dihydroflavonol-4-reductase-like [Gossypium raimondii] >KJB58246.1 hypothetical protein B456_009G200600 [Gossypium raimondii]	XM_016832099.1/0/PREDICTED: Gossypium hirsutum dihydroflavonol-4-reductase-like (LOC107905441), mRNA	sp|P51110|DFRA_VITVI/2.2e-158/Dihydroflavonol 4-reductase OS=Vitis vinifera GN=DFR PE=1 SV=1	gra:105769058/1.6e-205/dihydroflavonol-4-reductase-like; K13082 bifunctional dihydroflavonol 4-reductase/flavanone 4-reductase [EC:1.1.1.219 1.1.1.234]	At5g42800/5.9e-146/[V] KOG1502 Flavonol reductase/cinnamoyl-CoA reductase	molecular_function:GO:0003824//catalytic activity;GO:0050662//coenzyme binding;
Ghir_D12G029510.1	1236	25.61	1443.4	-5.95216	Down	0	0	EOY22725.1/4.9e-228/Glutamate dehydrogenase 2 [Theobroma cacao]	XM_012583646.1/0/PREDICTED: Gossypium raimondii glutamate dehydrogenase 2 (LOC105764862), mRNA	sp|Q38946|DHE2_ARATH/3.8e-217/Glutamate dehydrogenase 2 OS=Arabidopsis thaliana GN=GDH2 PE=1 SV=1	tcc:18605252/1.9e-228/glutamate dehydrogenase 2; K00261 glutamate dehydrogenase (NAD(P)+) [EC:1.4.1.3]	At5g07440/8.9e-217/[E] KOG2250 Glutamate/leucine/phenylalanine/valine dehydrogenases	biological_process:GO:0006520//cellular amino acid metabolic process;molecular_function:GO:0016639//oxidoreductase activity, acting on the CH-NH2 group of donors, NAD or NADP as acceptor;
Ghir_A06G017690.1	4247	1899.38	138.12	3.646	Up	0	0	XP_016753752.1/0.0e+00/PREDICTED: uncharacterized protein LOC107962045 [Gossypium hirsutum]	XM_016898263.1/0/PREDICTED: Gossypium hirsutum uncharacterized LOC107962045 (LOC107962045), mRNA	sp|Q60EH4|COI1B_ORYSJ/1.5e-31/Coronatine-insensitive protein homolog 1b OS=Oryza sativa subsp. japonica GN=COI1B PE=1 SV=1	hbr:110640939/5.7e-43/coronatine-insensitive protein 1-like; K13463 coronatine-insensitive protein 1	At2g39940/1.1e-21/[R] KOG1947 Leucine rich repeat proteins, some proteins contain F-box	NA
Ghir_A05G010620.1	3469	881.64	3224.64	-2.00641	Down	0	0	XP_016750458.1/0.0e+00/PREDICTED: auxin response factor 10-like [Gossypium hirsutum]	XM_016894969.1/0/PREDICTED: Gossypium hirsutum auxin response factor 10-like (LOC107959020), mRNA	sp|Q9SKN5|ARFJ_ARATH/3.3e-226/Auxin response factor 10 OS=Arabidopsis thaliana GN=ARF10 PE=2 SV=1	sind:105159332/3.9e-74/auxin response factor 5; K14486 auxin response factor	At2g28350/7.7e-226/[TK] LSE0284 A Auxin response transcription factor	biological_process:GO:0006355//regulation of transcription, DNA-templated;GO:0009734//auxin-activated signaling pathway;GO:0006351//transcription, DNA-templated;cellular_component:GO:0005634//nucleus;molecular_function:GO:0003677//DNA binding;
Ghir_D02G017110.1	1463	1893.86	138.05	3.64253	Up	0	0	XP_012479424.1/1.6e-193/PREDICTED: WAT1-related protein At5g40210-like [Gossypium raimondii] >XP_016692761.1 PREDICTED: WAT1-related protein At5g40210-like [Gossypium hirsutum]	XM_016837272.1/0/PREDICTED: Gossypium hirsutum WAT1-related protein At5g40210-like (LOC107909657), mRNA	sp|Q945L4|WTR40_ARATH/7.2e-74/WAT1-related protein At5g40210 OS=Arabidopsis thaliana GN=At5g40210 PE=2 SV=1	nto:104085001/1.7e-47/WAT1-related protein At3g18200 isoform X1; K17500 integrin-linked kinase-associated serine/threonine phosphatase 2C [EC:3.1.3.16]	At3g28050/5.1e-70/[R] LSE0148 A Nodulin-like protein	cellular_component:GO:0016021//integral component of membrane;molecular_function:GO:0022857//transmembrane transporter activity;
Ghir_D04G000900.1	3051	2610.02	403.24	2.55881	Up	0	0	XP_017615669.1/0.0e+00/PREDICTED: leucine-rich repeat extensin-like protein 2 isoform X1 [Gossypium arboreum] >XP_017615670.1 PREDICTED: leucine-rich repeat extensin-like protein 2 isoform X2 [Gossypium arboreum]	XM_012604046.1/0/PREDICTED: Gossypium raimondii leucine-rich repeat extensin-like protein 2 (LOC105779996), mRNA	sp|O48809|LRX2_ARATH/1.2e-227/Leucine-rich repeat extensin-like protein 2 OS=Arabidopsis thaliana GN=LRX2 PE=2 SV=1	csv:101215105/4.1e-59/formin-like protein 20; K02184 formin 2	At1g62440/1.8e-226/[M] LSE0601 A Pollen extensin-like protein (Pex)	NA
Ghir_A13G005780.1	1963	3146.42	631.82	2.18059	Up	0	0	XP_012464570.1/1.1e-189/PREDICTED: xyloglucan endotransglucosylase/hydrolase protein 9-like [Gossypium raimondii] >KJB79916.1 hypothetical protein B456_013G072200 [Gossypium raimondii]	XM_017764974.1/0/PREDICTED: Gossypium arboreum xyloglucan endotransglucosylase/hydrolase protein 9 (LOC108464609), mRNA	sp|Q8LDW9|XTH9_ARATH/6.6e-131/Xyloglucan endotransglucosylase/hydrolase protein 9 OS=Arabidopsis thaliana GN=XTH9 PE=2 SV=2	hbr:110670970/7.7e-152/xyloglucan endotransglucosylase/hydrolase protein 9; K08235 xyloglucan:xyloglucosyl transferase [EC:2.4.1.207]	At4g03210/1.5e-130/[M] TWOG0096 Xyloglucan endotransglycosylase	biological_process:GO:0010411//xyloglucan metabolic process;GO:0042546//cell wall biogenesis;GO:0071555//cell wall organization;cellular_component:GO:0048046//apoplast;GO:0005618//cell wall;molecular_function:GO:0016762//xyloglucan:xyloglucosyl transferase activity;GO:0004553//hydrolase activity, hydrolyzing O-glycosyl compounds;
Ghir_A03G010930.1	2287	1793	112	3.86527	Up	0	0	XP_016666863.1/0.0e+00/PREDICTED: polygalacturonase 1 beta-like protein 3 [Gossypium hirsutum]	XM_016811374.1/0/PREDICTED: Gossypium hirsutum polygalacturonase 1 beta-like protein 3 (LOC107887203), mRNA	sp|P92990|PGL3_ARATH/5.4e-209/Polygalacturonase 1 beta-like protein 3 OS=Arabidopsis thaliana GN=PGL3 PE=2 SV=2	bvg:104885038/2.6e-10/filaggrin-like; K12472 epidermal growth factor receptor substrate 15	NA	cellular_component:GO:0016021//integral component of membrane;
Ghir_A13G017540.1	1639	25.04	1410.5	-5.95137	Down	0	0	KHG11072.1/1.2e-210/NAC domain-containing 29 -like protein [Gossypium arboreum]	XM_012608040.1/0/PREDICTED: Gossypium raimondii NAC domain-containing protein 18-like (LOC105782935), partial mRNA	sp|Q84TD6|NAC47_ARATH/2.3e-92/NAC transcription factor 47 OS=Arabidopsis thaliana GN=NAC047 PE=2 SV=1	cpep:111802683/2.4e-42/ferric reduction oxidase 7, chloroplastic-like; K00521 ferric-chelate reductase [EC:1.16.1.7]	At3g04070/2.2e-90/[S] LSE0117 A No apical meristem (NAM) developmental protein and related proteins	biological_process:GO:0006355//regulation of transcription, DNA-templated;GO:0006351//transcription, DNA-templated;cellular_component:GO:0005634//nucleus;molecular_function:GO:0003677//DNA binding;
Ghir_A07G021340.1	1456	85	1524.11	-4.2999	Down	0	0	XP_017645876.1/5.8e-172/PREDICTED: transcription factor bHLH62-like [Gossypium arboreum]	XM_017790387.1/0/PREDICTED: Gossypium arboreum transcription factor bHLH62-like (LOC108486359), mRNA	sp|Q9SRT2|BH062_ARATH/3.8e-51/Transcription factor bHLH62 OS=Arabidopsis thaliana GN=BHLH62 PE=2 SV=1	pop:18096237/8.8e-28/uncharacterized protein LOC18096237; K11253 histone H3	At3g07340/9.0e-51/[KT] LSE0107 A bHLH transcription factor	molecular_function:GO:0046983//protein dimerization activity;
Ghir_A06G015020.2	2136	254.05	1947.23	-3.07378	Down	0	0	XP_016753400.1/9.5e-280/PREDICTED: endoplasmic reticulum oxidoreductin-1-like [Gossypium hirsutum]	XM_016897911.1/0/PREDICTED: Gossypium hirsutum endoplasmic reticulum oxidoreductin-1-like (LOC107961781), mRNA	sp|Q9C7S7|ERO1_ARATH/8.9e-190/Endoplasmic reticulum oxidoreductin-1 OS=Arabidopsis thaliana GN=AERO1 PE=1 SV=1	tcc:18596466/3.4e-230/endoplasmic reticulum oxidoreductin-1; K10950 ERO1-like protein alpha [EC:1.8.4.-]	At1g72280/2.1e-189/[OU] KOG2608 Endoplasmic reticulum membrane-associated oxidoreductin involved in disulfide bond formation	cellular_component:GO:0005783//endoplasmic reticulum;GO:0016021//integral component of membrane;molecular_function:GO:0016671//oxidoreductase activity, acting on a sulfur group of donors, disulfide as acceptor;GO:0003756//protein disulfide isomerase activity;
Ghir_D02G020770.1	950	2563.73	392	2.57378	Up	0	0	XP_021802953.1/2.0e-16/classical arabinogalactan protein 9-like [Prunus avium]	XM_016836251.1/0/PREDICTED: Gossypium hirsutum classical arabinogalactan protein 1 (LOC107908939), mRNA	sp|Q9ZT16|AGP4_ARATH/1.2e-13/Classical arabinogalactan protein 4 OS=Arabidopsis thaliana GN=AGP4 PE=1 SV=1	vra:106779504/3.9e-08/probable pectinesterase/pectinesterase inhibitor 25; K01051 pectinesterase [EC:3.1.1.11]	At3g60280/1.4e-07/[S] LSE0042 A Uncharacterized plastocyanin-like protein, probably non-copper-binding	cellular_component:GO:0016021//integral component of membrane;
Ghir_D11G013420.1	1684	2996.02	572.95	2.25103	Up	0	0	NP_001314165.1/5.4e-230/DJ-1 protein homolog E-like [Gossypium hirsutum] >AGH25792.1 YLS5 [Gossypium hirsutum]	XM_012635179.1/0/PREDICTED: Gossypium raimondii DJ-1 protein homolog E (LOC105803151), mRNA	sp|Q9ZV19|DJ1E_ARATH/1.7e-135/DJ-1 protein homolog E OS=Arabidopsis thaliana GN=DJ1E PE=1 SV=1	ghi:107924119/9.3e-231/DJ-1 protein homolog E-like; K18881 D-lactate dehydratase [EC:4.2.1.130]	At2g38860/4.0e-135/[RV] KOG2764 Putative transcriptional regulator DJ-1	NA
Ghir_A08G005010.1	1148	538.14	2549.61	-2.37976	Down	0	0	XP_016752697.1/1.3e-134/PREDICTED: BI1-like protein [Gossypium hirsutum]	XM_016897208.1/0/PREDICTED: Gossypium hirsutum BI1-like protein (LOC107960958), mRNA	sp|Q9M1V9|LFG2_ARATH/6.8e-112/Protein LIFEGUARD 2 OS=Arabidopsis thaliana GN=LFG2 PE=2 SV=1	ghi:107960958/2.2e-135/BI1-like protein; K06890 uncharacterized protein	At3g63310/1.6e-111/[T] KOG2322 N-methyl-D-aspartate receptor glutamate-binding subunit	cellular_component:GO:0016021//integral component of membrane;
Ghir_D09G007750.1	1534	618.98	2702.96	-2.26211	Down	0	0	XP_016672187.1/1.8e-131/PREDICTED: stem-specific protein TSJT1-like [Gossypium hirsutum]	XM_012629246.1/0/PREDICTED: Gossypium raimondii stem-specific protein TSJT1-like (LOC105798968), mRNA	sp|P24805|TSJT1_TOBAC/3.0e-22/Stem-specific protein TSJT1 OS=Nicotiana tabacum GN=TSJT1 PE=2 SV=1	mdm:103409501/6.3e-16/putative glycerol-3-phosphate transporter 4; K13783 MFS transporter, OPA family, solute carrier family 37 (glycerol-3-phosphate transporter), member 1/2	NA	NA
Ghir_D05G019020.1	1724	7	1570.19	-7.94491	Down	0	0	XP_016687662.1/0.0e+00/PREDICTED: L-ascorbate oxidase homolog [Gossypium hirsutum]	XM_016832173.1/0/PREDICTED: Gossypium hirsutum L-ascorbate oxidase homolog (LOC107905510), mRNA	sp|Q00624|ASOL_BRANA/1.3e-138/L-ascorbate oxidase homolog OS=Brassica napus GN=Bp10 PE=2 SV=1	sot:102600545/2.1e-185/monocopper oxidase-like protein SKS1; K19791 iron transport multicopper oxidase	At1g75790/1.4e-188/[Q] KOG1263 Multicopper oxidases	molecular_function:GO:0005507//copper ion binding;GO:0016491//oxidoreductase activity;
Ghir_A05G012150.4	2517	343.63	2133.61	-2.76991	Down	0	0	XP_012445418.1/1.2e-180/PREDICTED: shikimate O-hydroxycinnamoyltransferase isoform X2 [Gossypium raimondii]	XM_017751734.1/0/PREDICTED: Gossypium arboreum shikimate O-hydroxycinnamoyltransferase (LOC108453565), transcript variant X1, mRNA	sp|Q9FI78|HST_ARATH/7.9e-145/Shikimate O-hydroxycinnamoyltransferase OS=Arabidopsis thaliana GN=HST PE=1 SV=1	gra:105769369/2.0e-181/shikimate O-hydroxycinnamoyltransferase; K13065 shikimate O-hydroxycinnamoyltransferase [EC:2.3.1.133]	At5g48930/1.8e-144/[RQ] LSE0273 A Predicted N-hydroxycinnamoyl/benzoyltransferase	molecular_function:GO:0016747//transferase activity, transferring acyl groups other than amino-acyl groups;
Ghir_A13G012240.1	1704	207.49	1815.33	-3.26466	Down	0	0	XP_016675749.1/6.8e-180/PREDICTED: uncharacterized protein LOC107895060 [Gossypium hirsutum] >XP_017625584.1 PREDICTED: uncharacterized protein LOC108469197 [Gossypium arboreum]	XM_016820260.1/0/PREDICTED: Gossypium hirsutum uncharacterized LOC107895060 (LOC107895060), mRNA	NA	NA	At4g32480/5.4e-39/[S] LSE3615 A Uncharacterized protein	NA
Ghir_D13G021540.1	2863	289.51	2005.25	-2.92763	Down	0	0	XP_012462290.1/9.0e-193/PREDICTED: graves disease carrier protein-like [Gossypium raimondii] >XP_012462292.1 PREDICTED: graves disease carrier protein-like [Gossypium raimondii] >XP_012462293.1 PREDICTED: graves disease carrier protein-like [Gossypium raimondii] >KJB83071.1 hypothetical protein B456_013G228500 [Gossypium raimondii] >KJB83072.1 hypothetical protein B456_013G228500 [Gossypium raimo…	XM_016864021.1/0/PREDICTED: Gossypium hirsutum graves disease carrier protein-like (LOC107932077), mRNA	sp|F4JU70|COAC2_ARATH/1.1e-134/Mitochondrial carrier protein CoAc2 OS=Arabidopsis thaliana GN=COAC2 PE=2 SV=1	tcc:18588429/2.9e-168/graves disease carrier protein; K15084 solute carrier family 25 (mitochondrial carrier protein), member 16	At4g26180/1.7e-130/[C] KOG0752 Mitochondrial solute carrier protein	biological_process:GO:0055085//transmembrane transport;cellular_component:GO:0005743//mitochondrial inner membrane;GO:0016021//integral component of membrane;
Ghir_A06G005550.1	2223	136.96	1635.91	-3.7138	Down	0	0	OMO95985.1/9.3e-312/Hly-III-related protein [Corchorus olitorius]	XM_017777008.1/0/PREDICTED: Gossypium arboreum probable glycosyltransferase At5g20260 (LOC108474982), mRNA	sp|Q3E9A4|GLYT5_ARATH/2.0e-168/Probable glycosyltransferase At5g20260 OS=Arabidopsis thaliana GN=At5g20260 PE=3 SV=3	tcc:18588830/1.5e-196/probable glycosyltransferase At5g20260; K18789 xylogalacturonan beta-1,3-xylosyltransferase [EC:2.4.2.41]	At5g20260/9.2e-148/[GMW] KOG1021 Acetylglucosaminyltransferase EXT1/exostosin 1	biological_process:GO:0006486//protein glycosylation;cellular_component:GO:0016021//integral component of membrane;molecular_function:GO:0016757//transferase activity, transferring glycosyl groups;
Ghir_A05G014430.1	3181	3016.64	595.61	2.20496	Up	0	0	EOY27273.1/0.0e+00/Subtilase family protein [Theobroma cacao]	XM_016894114.1/0/PREDICTED: Gossypium hirsutum subtilisin-like protease SBT1.4 (LOC107958363), transcript variant X1, mRNA	sp|Q9LVJ1|SBT14_ARATH/4.7e-312/Subtilisin-like protease SBT1.4 OS=Arabidopsis thaliana GN=SBT1.4 PE=2 SV=1	nsy:104224633/5.3e-86/uncharacterized protein LOC104224633; K15333 tRNA guanosine-2'-O-methyltransferase [EC:2.1.1.34]	At3g14067/1.1e-300/[OR] LSE0115 A Subtilisin-like proteinase	molecular_function:GO:0004252//serine-type endopeptidase activity;
Ghir_D05G000520.1	2053	2491.13	375.05	2.59611	Up	0	0	XP_016690391.1/1.5e-226/PREDICTED: GDSL esterase/lipase At1g29660-like [Gossypium hirsutum]	XM_016834902.1/0/PREDICTED: Gossypium hirsutum GDSL esterase/lipase At1g29660-like (LOC107907502), mRNA	sp|Q9C7N5|GDL14_ARATH/5.7e-101/GDSL esterase/lipase At1g29660 OS=Arabidopsis thaliana GN=At1g29660 PE=1 SV=1	ats:109762802/3.3e-36/LOC109762802; auxin transport protein BIG; K10691 E3 ubiquitin-protein ligase UBR4 [EC:2.3.2.27]	At1g29660/1.3e-100/[RI] LSE0388 A Predicted lipase	molecular_function:GO:0016788//hydrolase activity, acting on ester bonds;
Ghir_D05G017120.3	3590	52.16	1414.81	-4.89706	Down	0	0	XP_007025907.2/2.9e-172/PREDICTED: anthocyanidin reductase [Theobroma cacao]	XM_012588034.1/0/PREDICTED: Gossypium raimondii anthocyanidin reductase (LOC105768219), mRNA	sp|D7U6G6|ANRPN_VITVI/6.1e-159/Anthocyanidin reductase ((2S)-flavan-3-ol-forming) OS=Vitis vinifera GN=ANR PE=3 SV=1	pper:18778549/2.8e-160/anthocyanidin reductase ((2S)-flavan-3-ol-forming); K08695 anthocyanidin reductase [EC:1.3.1.77]	At1g61720/2.8e-122/[V] KOG1502 Flavonol reductase/cinnamoyl-CoA reductase	molecular_function:GO:0003824//catalytic activity;GO:0050662//coenzyme binding;
Ghir_A03G023000.2	3198	31.43	1373.6	-5.58521	Down	0	0	EOX97308.1/0.0e+00/K+ efflux antiporter 3 [Theobroma cacao]	XM_016872085.1/0/PREDICTED: Gossypium hirsutum K(+) efflux antiporter 3, chloroplastic-like (LOC107938843), mRNA	sp|Q9M0Z3|KEA3_ARATH/1.2e-294/K(+) efflux antiporter 3, chloroplastic OS=Arabidopsis thaliana GN=KEA3 PE=1 SV=2	NA	At4g04850/1.1e-290/[P] KOG1650 Predicted K+/H+-antiporter	NA
Ghir_A11G024670.1	2553	83.92	1481.92	-4.27785	Down	0	0	XP_016671195.1/7.2e-109/PREDICTED: glycine-rich protein A3-like [Gossypium hirsutum] >XP_016671206.1 PREDICTED: glycine-rich protein A3-like [Gossypium hirsutum]	XM_016815717.1/0/PREDICTED: Gossypium hirsutum glycine-rich protein A3-like (LOC107891059), transcript variant X2, mRNA	sp|P37705|GRP3_DAUCA/1.0e-35/Glycine-rich protein A3 OS=Daucus carota PE=2 SV=1	mis:MICPUN_60493/3.6e-08/DEAD/DEAH box helicase; K12614 ATP-dependent RNA helicase DDX6/DHH1 [EC:3.6.4.13]	CE04240/1.2e-10/[W] KOG3544 Collagens (type IV and type XIII), and related proteins	NA
Ghir_D07G009170.1	2085	2827.47	522.35	2.30089	Up	0	0	XP_012472467.1/3.7e-236/PREDICTED: repetitive proline-rich cell wall protein 1-like isoform X4 [Gossypium raimondii]	XM_012617006.1/0/PREDICTED: Gossypium raimondii 36.4 kDa proline-rich protein-like (LOC105789635), transcript variant X1, mRNA	sp|Q00451|PRF1_SOLLC/1.2e-106/36.4 kDa proline-rich protein OS=Solanum lycopersicum GN=TPRP-F1 PE=2 SV=1	cam:101505448/2.6e-49/formin-like protein 20; K02184 formin 2	At3g22120/1.2e-109/[R] LSE0121 A AAI domain	molecular_function:GO:0005199//structural constituent of cell wall;
Ghir_D02G011920.1	1789	543	2513.56	-2.34625	Down	0	0	XP_012478634.1/3.4e-198/PREDICTED: AP2/ERF and B3 domain-containing transcription factor RAV1-like [Gossypium raimondii] >KJB30336.1 hypothetical protein B456_005G138100 [Gossypium raimondii]	XM_012623180.1/0/PREDICTED: Gossypium raimondii AP2/ERF and B3 domain-containing transcription factor RAV1-like (LOC105794154), mRNA	sp|P82280|RAV2_ARATH/1.3e-109/AP2/ERF and B3 domain-containing transcription repressor RAV2 OS=Arabidopsis thaliana GN=RAV2 PE=2 SV=1	gra:105794154/5.9e-199/AP2/ERF and B3 domain-containing transcription factor RAV1-like; K09287 RAV-like factor	At1g68840/3.0e-109/[TK] LSE0285 A APETALA2 and related transcription factors	biological_process:GO:0006351//transcription, DNA-templated;cellular_component:GO:0005634//nucleus;molecular_function:GO:0003677//DNA binding;GO:0003700//DNA binding transcription factor activity;
Ghir_A08G017970.1	2144	112	1546.01	-3.92252	Down	0	0	XP_016719128.1/8.3e-308/PREDICTED: F-box/LRR-repeat protein 13-like [Gossypium hirsutum]	XM_016863639.1/0/PREDICTED: Gossypium hirsutum F-box/LRR-repeat protein 13-like (LOC107931703), mRNA	sp|Q84W80|FBL42_ARATH/3.0e-20/F-box/LRR-repeat protein At3g03360 OS=Arabidopsis thaliana GN=At3g03360 PE=2 SV=2	nnu:104604855/2.0e-12/beta-glucosidase 46; K05350 beta-glucosidase [EC:3.2.1.21]	At3g03360/7.1e-20/[R] LSE0003 A F-box and FBD-domains	NA
Ghir_A13G013510.1	800	152	1645	-3.57148	Down	0	0	XP_016675134.1/3.2e-71/PREDICTED: chaperone protein dnaJ 11, chloroplastic-like [Gossypium hirsutum]	XM_012610481.1/0/PREDICTED: Gossypium raimondii chaperone protein dnaJ 11, chloroplastic-like (LOC105784577), mRNA	sp|Q9FYB5|DNJ11_ARATH/8.3e-16/Chaperone protein dnaJ 11, chloroplastic OS=Arabidopsis thaliana GN=ATJ11 PE=1 SV=2	fve:101292433/4.6e-10/dnaJ homolog 1, mitochondrial; K03686 molecular chaperone DnaJ	At3g13310/5.1e-24/[O] KOG0712 Molecular chaperone (DnaJ superfamily)	NA
Ghir_D11G022190.1	2482	74.81	1438.82	-4.40105	Down	0	0	XP_012492061.1/3.1e-298/PREDICTED: serine hydroxymethyltransferase, mitochondrial isoform X1 [Gossypium raimondii] >KJB44028.1 hypothetical protein B456_007G230800 [Gossypium raimondii]	XM_017776021.1/0/PREDICTED: Gossypium arboreum serine hydroxymethyltransferase, mitochondrial (LOC108474114), mRNA	sp|P50433|GLYM_SOLTU/2.6e-273/Serine hydroxymethyltransferase, mitochondrial OS=Solanum tuberosum PE=2 SV=1	dzi:111316157/1.3e-284/serine hydroxymethyltransferase 1, mitochondrial; K00600 glycine hydroxymethyltransferase [EC:2.1.2.1]	At4g37930/1.6e-265/[E] KOG2467 Glycine/serine hydroxymethyltransferase	biological_process:GO:0035999//tetrahydrofolate interconversion;GO:0006545//glycine biosynthetic process;molecular_function:GO:0004372//glycine hydroxymethyltransferase activity;GO:0008168//methyltransferase activity;GO:0030170//pyridoxal phosphate binding;
Ghir_D10G017770.1	3356	714.14	2813.99	-2.11388	Down	0	0	XP_012454525.1/0.0e+00/PREDICTED: inactive beta-amylase 9 [Gossypium raimondii] >KJB72576.1 hypothetical protein B456_011G185700 [Gossypium raimondii]	XM_016842291.1/0/PREDICTED: Gossypium hirsutum inactive beta-amylase 9-like (LOC107913643), transcript variant X1, mRNA	sp|Q8VYW2|BAM9_ARATH/1.0e-179/Inactive beta-amylase 9 OS=Arabidopsis thaliana GN=BAM9 PE=2 SV=1	gmx:100781448/1.6e-93/beta-amylase 1, chloroplastic; K01177 beta-amylase [EC:3.2.1.2]	At5g18670/2.3e-179/[G] LSE0409 A Beta-amylase	biological_process:GO:0000272//polysaccharide catabolic process;molecular_function:GO:0016161//beta-amylase activity;GO:0102229//amylopectin maltohydrolase activity;
Ghir_D09G021660.1	854	2817	529	2.27728	Up	0	0	XP_016715157.1/1.3e-99/PREDICTED: uncharacterized protein LOC107928431 [Gossypium hirsutum]	XM_016859668.1/0/PREDICTED: Gossypium hirsutum uncharacterized LOC107928431 (LOC107928431), mRNA	NA	NA	NA	cellular_component:GO:0016021//integral component of membrane;
Ghir_D13G018250.1	1071	16.11	1361.82	-6.53697	Down	0	0	KHG11072.1/1.3e-200/NAC domain-containing 29 -like protein [Gossypium arboreum]	XM_007030168.2/0/PREDICTED: Theobroma cacao NAC transcription factor 29 (LOC18599957), mRNA	sp|Q84TD6|NAC47_ARATH/9.6e-92/NAC transcription factor 47 OS=Arabidopsis thaliana GN=NAC047 PE=2 SV=1	cpep:111802683/4.6e-42/ferric reduction oxidase 7, chloroplastic-like; K00521 ferric-chelate reductase [EC:1.16.1.7]	At3g04070/4.2e-90/[S] LSE0117 A No apical meristem (NAM) developmental protein and related proteins	biological_process:GO:0006355//regulation of transcription, DNA-templated;GO:0006351//transcription, DNA-templated;cellular_component:GO:0005634//nucleus;molecular_function:GO:0003677//DNA binding;
Ghir_A09G022400.1	987	2364	346	2.63685	Up	0	0	XP_016732881.1/2.6e-99/PREDICTED: uncharacterized protein LOC107943621 [Gossypium hirsutum]	XM_016877392.1/0/PREDICTED: Gossypium hirsutum uncharacterized LOC107943621 (LOC107943621), mRNA	NA	NA	NA	cellular_component:GO:0016021//integral component of membrane;
Ghir_D07G013980.6	3164	478.98	2350.48	-2.43046	Down	0	0	XP_021281122.1/0.0e+00/long chain acyl-CoA synthetase 1-like isoform X1 [Herrania umbratica]	XM_012624401.1/0/PREDICTED: Gossypium raimondii long chain acyl-CoA synthetase 1 (LOC105794974), transcript variant X3, mRNA	sp|O22898|LACS1_ARATH/5.6e-289/Long chain acyl-CoA synthetase 1 OS=Arabidopsis thaliana GN=LACS1 PE=2 SV=1	tcc:18613740/0.0e+00/long chain acyl-CoA synthetase 1; K01897 long-chain acyl-CoA synthetase [EC:6.2.1.3]	At2g47240/1.3e-288/[I] KOG1256 Long-chain acyl-CoA synthetases (AMP-forming)	biological_process:GO:0008152//metabolic process;molecular_function:GO:0003824//catalytic activity;
Ghir_D02G013720.1	2444	661.66	2693.96	-2.1611	Down	0	0	XP_006447549.1/1.0e-237/hypothetical protein CICLE_v10014926mg [Citrus clementina] >XP_006469688.1 PREDICTED: protein DETOXIFICATION 40 [Citrus sinensis] >ESR60789.1 hypothetical protein CICLE_v10014926mg [Citrus clementina]	XM_012623394.1/0/PREDICTED: Gossypium raimondii protein TRANSPARENT TESTA 12-like (LOC105794289), mRNA	sp|Q9LVD9|DTX40_ARATH/2.9e-229/Protein DETOXIFICATION 40 OS=Arabidopsis thaliana GN=DTX40 PE=1 SV=1	dzi:111318190/1.8e-251/protein DETOXIFICATION 40-like; K03327 multidrug resistance protein, MATE family	At3g21690/6.8e-229/[R] KOG1347 Uncharacterized membrane protein, predicted efflux pump	cellular_component:GO:0016021//integral component of membrane;molecular_function:GO:0015238//drug transmembrane transporter activity;GO:0015297//antiporter activity;
Ghir_A12G001180.2	2381	21.67	1321.47	-6.06584	Down	0	0	XP_012435978.1/3.3e-164/PREDICTED: UDP-galactose transporter 2-like isoform X2 [Gossypium raimondii]	XM_016861280.1/0/PREDICTED: Gossypium hirsutum UDP-galactose transporter 2-like (LOC107929773), mRNA	sp|Q9SRE4|URGT1_ARATH/6.6e-117/UDP-rhamnose/UDP-galactose transporter 1 OS=Arabidopsis thaliana GN=URGT1 PE=1 SV=1	ghi:107929773/3.7e-164/UDP-galactose transporter 2-like; K15285 solute carrier family 35, member E3	At1g76670/1.5e-116/[GE] KOG1441 Glucose-6-phosphate/phosphate and phosphoenolpyruvate/phosphate antiporter	cellular_component:GO:0016021//integral component of membrane;
Ghir_D06G018200.1	3243	2530.26	419.12	2.45831	Up	0	0	XP_016681658.1/0.0e+00/PREDICTED: probable leucine-rich repeat receptor-like protein kinase IMK3 [Gossypium hirsutum]	XM_016826169.1/0/PREDICTED: Gossypium hirsutum probable leucine-rich repeat receptor-like protein kinase IMK3 (LOC107900543), mRNA	sp|Q9SCT4|IMK2_ARATH/7.9e-307/Probably inactive leucine-rich repeat receptor-like protein kinase IMK2 OS=Arabidopsis thaliana GN=IMK2 PE=1 SV=1	ppp:112273920/2.6e-104/LRR receptor-like serine/threonine-protein kinase ERL1; K20718 LRR receptor-like serine/threonine-protein kinase ERECTA [EC:2.7.11.1]	At3g51740/1.9e-306/[T] LSE0002 A Receptor protein kinase containing LRR repeats	cellular_component:GO:0016021//integral component of membrane;molecular_function:GO:0005524//ATP binding;GO:0004672//protein kinase activity;
Ghir_D11G024350.1	2516	195.15	1717.96	-3.27358	Down	0	0	XP_016697705.1/0.0e+00/PREDICTED: patellin-3-like [Gossypium hirsutum]	XM_016842216.1/0/PREDICTED: Gossypium hirsutum patellin-3-like (LOC107913583), mRNA	sp|Q56Z59|PATL3_ARATH/1.8e-128/Patellin-3 OS=Arabidopsis thaliana GN=PATL3 PE=1 SV=2	gra:105788074/0.0e+00/patellin-3-like; K19996 phosphatidylinositol transfer protein SFH5	At1g72160/4.1e-128/[I] KOG1471 Phosphatidylinositol transfer protein SEC14 and related proteins	cellular_component:GO:0005622//intracellular;GO:0016021//integral component of membrane;molecular_function:GO:0005215//transporter activity;
Ghir_D08G011870.1	1633	2995.96	625	2.12555	Up	0	0	XP_012474774.1/3.5e-266/PREDICTED: transcription factor MYC3-like [Gossypium raimondii] >XP_016695001.1 PREDICTED: transcription factor MYC3-like [Gossypium hirsutum] >KJB24138.1 hypothetical protein B456_004G129600 [Gossypium raimondii]	XM_016839512.1/0/PREDICTED: Gossypium hirsutum transcription factor MYC3-like (LOC107911642), mRNA	sp|Q9LUK7|BH028_ARATH/1.9e-59/Transcription factor bHLH28 OS=Arabidopsis thaliana GN=BHLH28 PE=2 SV=1	ghi:107911642/6.0e-267/transcription factor MYC3-like; K13422 transcription factor MYC2	At5g46830/4.5e-59/[KT] LSE0107 A bHLH transcription factor	molecular_function:GO:0046983//protein dimerization activity;
Ghir_D05G036840.3	2197	717.18	2779.28	-2.08984	Down	0	0	XP_016685105.1/3.5e-221/PREDICTED: uncharacterized protein LOC107903543 isoform X2 [Gossypium hirsutum]	XR_001685844.1/0/PREDICTED: Gossypium hirsutum uncharacterized LOC107903543 (LOC107903543), transcript variant X3, misc_RNA	NA	ghi:107903543/1.3e-221/uncharacterized protein LOC107903543 isoform X1; K13348 protein Mpv17	At1g52870/2.5e-137/[R] KOG1944 Peroxisomal membrane protein MPV17 and related proteins	cellular_component:GO:0016021//integral component of membrane;
Ghir_D11G023200.1	2133	116	1506.87	-3.8349	Down	0	0	XP_016697806.1/6.4e-252/PREDICTED: mucin-3A-like [Gossypium hirsutum]	XM_016842317.1/0/PREDICTED: Gossypium hirsutum mucin-3A-like (LOC107913665), mRNA	sp|Q9LIE6|VQ22_ARATH/1.4e-09/VQ motif-containing protein 22 OS=Arabidopsis thaliana GN=VQ22 PE=2 SV=1	NA	NA	NA
Ghir_A11G013200.1	1554	26.2	1297.89	-5.766	Down	0	0	XP_017628126.1/3.6e-87/PREDICTED: late embryogenesis abundant protein 3-like [Gossypium arboreum] >KHG09692.1 Late embryogenesis abundant D-34 [Gossypium arboreum]	XM_017772637.1/0/PREDICTED: Gossypium arboreum late embryogenesis abundant protein 3-like (LOC108471066), mRNA	sp|Q9SA57|LEA3_ARATH/2.7e-34/Late embryogenesis abundant protein 3 OS=Arabidopsis thaliana GN=At1g03120 PE=3 SV=1	smo:SELMODRAFT_443867/1.4e-10/hypothetical protein; K10779 transcriptional regulator ATRX [EC:3.6.4.12]	NA	NA
Ghir_D04G003640.2	2306	51.14	1335	-4.84178	Down	0	0	XP_007048535.2/5.9e-251/PREDICTED: aldehyde dehydrogenase family 3 member H1 [Theobroma cacao]	XM_012603740.1/0/PREDICTED: Gossypium raimondii aldehyde dehydrogenase family 3 member H1-like (LOC105779810), mRNA	sp|Q8W033|AL3I1_ARATH/5.8e-195/Aldehyde dehydrogenase family 3 member I1, chloroplastic OS=Arabidopsis thaliana GN=ALDH3I1 PE=1 SV=2	dzi:111299735/2.2e-254/aldehyde dehydrogenase family 3 member H1-like isoform X1; K00128 aldehyde dehydrogenase (NAD+) [EC:1.2.1.3]	At1g44170/1.7e-173/[C] KOG2456 Aldehyde dehydrogenase	NA
Ghir_A05G014360.1	1609	2625.95	469.3	2.34872	Up	0	0	KHG16464.1/6.1e-138/Protein TIFY 11B -like protein [Gossypium arboreum]	XM_016894122.1/0/PREDICTED: Gossypium hirsutum protein TIFY 11B-like (LOC107958369), mRNA	sp|Q9C9E3|TI11B_ARATH/8.6e-28/Protein TIFY 11B OS=Arabidopsis thaliana GN=TIFY11B PE=1 SV=1	ghi:107958369/6.4e-128/protein TIFY 11B-like; K13464 jasmonate ZIM domain-containing protein	At1g72450/2.0e-27/[S] LSE0151 A Uncharacterized protein	NA
Ghir_D08G006330.1	1421	9	1381.42	-7.39755	Down	0	0	XP_016700656.1/3.8e-208/PREDICTED: uncharacterized protein At1g28695-like [Gossypium hirsutum]	XM_012618301.1/0/PREDICTED: Gossypium raimondii uncharacterized protein At1g28695-like (LOC105790603), mRNA	sp|Q3E6Y3|Y1869_ARATH/9.7e-92/Uncharacterized protein At1g28695 OS=Arabidopsis thaliana GN=At1g28695 PE=2 SV=1	han:110871643/5.3e-09/beta-arabinofuranosyltransferase RAY1 isoform X1; K20892 beta-arabinofuranosyltransferase [EC:2.4.2.-]	NA	biological_process:GO:0071555//cell wall organization;cellular_component:GO:0016021//integral component of membrane;GO:0000139//Golgi membrane;molecular_function:GO:0016757//transferase activity, transferring glycosyl groups;
Ghir_D11G015260.1	1222	2137.99	276.96	2.81297	Up	0	0	XP_012490919.1/1.1e-51/PREDICTED: putative lipid-transfer protein DIR1 [Gossypium raimondii] >KJB42593.1 hypothetical protein B456_007G159400 [Gossypium raimondii] >KJB42594.1 hypothetical protein B456_007G159400 [Gossypium raimondii] >KJB42595.1 hypothetical protein B456_007G159400 [Gossypium raimondii]	XR_001688195.1/0/PREDICTED: Gossypium hirsutum uncharacterized LOC107912519 (LOC107912519), ncRNA	sp|Q8W453|DIRL1_ARATH/1.8e-17/Putative lipid-transfer protein DIR1 OS=Arabidopsis thaliana GN=DIR1 PE=1 SV=1	NA	NA	NA
Ghir_A11G027020.1	383	83	1407	-4.21891	Down	0	0	KJB44892.1/3.8e-54/hypothetical protein B456_007G278200 [Gossypium raimondii]	NA	NA	NA	NA	NA
Ghir_D12G013950.1	1138	128	1524	-3.70919	Down	0	0	XP_016735718.1/9.5e-77/PREDICTED: uncharacterized protein LOC107946048 [Gossypium hirsutum]	XM_017780843.1/0/PREDICTED: Gossypium arboreum uncharacterized LOC108478384 (LOC108478384), mRNA	NA	NA	NA	NA
Ghir_D04G012860.2	3727	2950.17	617.35	2.1211	Up	0	0	EOY07615.1/0.0e+00/ATP binding microtubule motor family protein isoform 1 [Theobroma cacao]	XM_012587988.1/0/PREDICTED: Gossypium raimondii 125 kDa kinesin-related protein (LOC105768204), transcript variant X1, mRNA	sp|Q0WQJ7|KN5B_ARATH/0.0e+00/Kinesin-like protein KIN-5B OS=Arabidopsis thaliana GN=KIN5B PE=2 SV=1	tcc:18597821/0.0e+00/kinesin-like protein KIN-5B; K10398 kinesin family member 11	At2g37420/0.0e+00/[Z] KOG0243 Kinesin-like protein	NA
Ghir_D11G014120.1	3507	470.23	2285.38	-2.41653	Down	0	0	XP_016710649.1/0.0e+00/PREDICTED: exocyst complex component EXO84B-like [Gossypium hirsutum]	XM_016855160.1/0/PREDICTED: Gossypium hirsutum exocyst complex component EXO84B-like (LOC107924632), mRNA	sp|Q9LTB0|EX84B_ARATH/1.0e-65/Exocyst complex component EXO84B OS=Arabidopsis thaliana GN=EXO84B PE=1 SV=1	ghi:107924632/0.0e+00/exocyst complex component EXO84B-like; K19986 exocyst complex component 8	At5g49830/2.4e-65/[U] KOG2215 Exocyst complex subunit	biological_process:GO:0006887//exocytosis;cellular_component:GO:0000145//exocyst;
Ghir_D04G001330.1	1869	1661.37	116.32	3.70066	Up	0	0	XP_016718988.1/0.0e+00/PREDICTED: potassium transporter 2-like isoform X1 [Gossypium hirsutum] >XP_016718989.1 PREDICTED: potassium transporter 2-like isoform X1 [Gossypium hirsutum] >XP_016718990.1 PREDICTED: potassium transporter 2-like isoform X1 [Gossypium hirsutum] >XP_016718992.1 PREDICTED: potassium transporter 2-like isoform X1 [Gossypium hirsutum] >XP_016718993.1 PREDICTED: potassium tra…	XM_016863511.1/0/PREDICTED: Gossypium hirsutum potassium transporter 2-like (LOC107931582), transcript variant X12, mRNA	sp|O22881|POT2_ARATH/1.6e-299/Potassium transporter 2 OS=Arabidopsis thaliana GN=POT2 PE=1 SV=2	ghi:107931582/0.0e+00/potassium transporter 2-like isoform X1; K03549 KUP system potassium uptake protein	At2g40540/5.0e-296/[P] LSE0144 A Potassium transporter	cellular_component:GO:0016021//integral component of membrane;molecular_function:GO:0015079//potassium ion transmembrane transporter activity;
Ghir_D08G018810.1	955	2323	356	2.5705	Up	0	0	XP_016716220.1/4.7e-69/PREDICTED: 14 kDa proline-rich protein DC2.15-like [Gossypium hirsutum]	XM_012620490.1/0/PREDICTED: Gossypium raimondii 14 kDa proline-rich protein DC2.15-like (LOC105792092), mRNA	sp|P14009|14KD_DAUCA/2.9e-47/14 kDa proline-rich protein DC2.15 OS=Daucus carota PE=2 SV=1	bvg:104906049/2.4e-21/ubiquitin carboxyl-terminal hydrolase 36; K11855 ubiquitin carboxyl-terminal hydrolase 36/42 [EC:3.4.19.12]	At1g62510/1.2e-51/[R] LSE0121 A AAI domain	NA
Ghir_D02G004600.1	4086	30.56	1273.53	-5.51658	Down	0	0	XP_016719611.1/0.0e+00/PREDICTED: uncharacterized protein LOC107932169 [Gossypium hirsutum]	XM_012626556.1/0/PREDICTED: Gossypium raimondii uncharacterized LOC105796755 (LOC105796755), mRNA	sp|Q9FNL7|PTR3_ARATH/2.3e-109/Protein NRT1/ PTR FAMILY 5.2 OS=Arabidopsis thaliana GN=NPF5.2 PE=2 SV=1	zju:107410023/4.5e-122/protein NRT1/ PTR FAMILY 5.2-like; K14638 solute carrier family 15 (peptide/histidine transporter), member 3/4	At5g46050/5.3e-109/[E] KOG1237 H+/oligopeptide symporter	NA
Ghir_A09G020080.11	3742	2425	398.41	2.47012	Up	0	0	KHG23174.1/1.0e-236/mcfF [Gossypium arboreum] >KHG23175.1 mcfF [Gossypium arboreum]	XM_017756316.1/0/PREDICTED: Gossypium arboreum uncharacterized LOC108457321 (LOC108457321), transcript variant X2, mRNA	sp|Q94AG6|SAMC1_ARATH/1.1e-09/S-adenosylmethionine carrier 1, chloroplastic/mitochondrial OS=Arabidopsis thaliana GN=SAMC1 PE=1 SV=1	zju:107405979/1.5e-71/uncharacterized protein LOC107405979; K15113 solute carrier family 25 (mitochondrial iron transporter), member 28/37	At4g11440/4.1e-39/[C] KOG0768 Mitochondrial carrier protein PET8	biological_process:GO:0006810//transport;cellular_component:GO:0016021//integral component of membrane;
Ghir_D05G019480.1	1400	83	1382.86	-4.19394	Down	0	0	XP_016687609.1/7.2e-127/PREDICTED: transmembrane protein 136-like [Gossypium hirsutum] >XP_016687610.1 PREDICTED: transmembrane protein 136-like [Gossypium hirsutum]	XM_016832120.1/0/PREDICTED: Gossypium hirsutum transmembrane protein 136-like (LOC107905462), transcript variant X1, mRNA	NA	NA	At1g35170/2.5e-66/[S] KOG4474 Uncharacterized conserved protein	cellular_component:GO:0016021//integral component of membrane;
Ghir_A01G005400.2	2106	101.79	1431.88	-3.94978	Down	0	0	XP_017639156.1/0.0e+00/PREDICTED: proton pump-interactor 1-like isoform X1 [Gossypium arboreum]	XM_017783668.1/0/PREDICTED: Gossypium arboreum proton pump-interactor 1-like (LOC108480618), transcript variant X2, mRNA	sp|O23144|PPI1_ARATH/1.3e-161/Proton pump-interactor 1 OS=Arabidopsis thaliana GN=PPI1 PE=1 SV=2	ota:OT_ostta03g04790/3.0e-08/Translation elongation/initiation factor/Ribosomal, beta-barrel; K03243 translation initiation factor 5B	At4g27500/5.5e-158/[R] LSE0157 A Proton pump interactor	biological_process:GO:0010155//regulation of proton transport;cellular_component:GO:0005783//endoplasmic reticulum;GO:0016021//integral component of membrane;GO:0005886//plasma membrane;
Ghir_A08G023250.2	4081	2260.79	338.78	2.60287	Up	0	0	XP_017626418.1/0.0e+00/PREDICTED: cellulose synthase-like protein D3 [Gossypium arboreum] >KHG15286.1 Cellulose synthase-like protein D3 [Gossypium arboreum]	XM_016873687.1/0/PREDICTED: Gossypium hirsutum cellulose synthase-like protein D3 (LOC107940246), transcript variant X2, mRNA	sp|Q9M9M4|CSLD3_ARATH/0.0e+00/Cellulose synthase-like protein D3 OS=Arabidopsis thaliana GN=CSLD3 PE=1 SV=1	ghi:107940246/0.0e+00/cellulose synthase-like protein D3; K20924 cellulose synthase-like protein [EC:2.4.1.-]	At3g03050/0.0e+00/[MG] LSE0129 A Cellulose synthase catalytic subunit	biological_process:GO:0030244//cellulose biosynthetic process;GO:0071555//cell wall organization;cellular_component:GO:0016021//integral component of membrane;molecular_function:GO:0016760//cellulose synthase (UDP-forming) activity;
Ghir_A11G029580.2	1492	14	1281.55	-6.65186	Down	0	0	XP_016713750.1/2.0e-260/PREDICTED: uncharacterized protein LOC107927239 [Gossypium hirsutum]	XM_016830898.1/0/PREDICTED: Gossypium hirsutum putative uncharacterized protein DDB_G0289263 (LOC107904501), mRNA	sp|P18573|GDA9_WHEAT/2.9e-06/Alpha/beta-gliadin MM1 OS=Triticum aestivum PE=1 SV=1	bvg:104890427/9.7e-06/transcription initiation factor TFIID subunit 12b; K03126 transcription initiation factor TFIID subunit 12	7296236/3.6e-07/[K] KOG0384 Chromodomain-helicase DNA-binding protein	NA
Ghir_D07G005580.2	4575	56.34	1304.14	-4.66833	Down	0	0	XP_012467719.1/0.0e+00/PREDICTED: pleiotropic drug resistance protein 1-like isoform X1 [Gossypium raimondii] >KJB07988.1 hypothetical protein B456_001G057200 [Gossypium raimondii]	XM_012612265.1/0/PREDICTED: Gossypium raimondii pleiotropic drug resistance protein 1-like (LOC105786020), transcript variant X1, mRNA	sp|Q76CU2|PDR1_TOBAC/0.0e+00/Pleiotropic drug resistance protein 1 OS=Nicotiana tabacum GN=PDR1 PE=2 SV=1	mis:MICPUN_75255/6.5e-69/ATP-binding cassette superfamily; K05681 ATP-binding cassette, subfamily G (WHITE), member 2	At1g15520/0.0e+00/[Q] KOG0065 Pleiotropic drug resistance proteins (PDR1-15), ABC superfamily	biological_process:GO:0006810//transport;cellular_component:GO:0016021//integral component of membrane;molecular_function:GO:0005524//ATP binding;GO:0016887//ATPase activity;
Ghir_A05G024100.3	2161	139.93	1519.33	-3.5762	Down	0	0	XP_012467947.1/1.3e-247/PREDICTED: protein disulfide-isomerase-like [Gossypium raimondii] >ABO41832.1 putative protein disulfide isomerase [Gossypium raimondii] >KJB16307.1 hypothetical protein B456_002G222600 [Gossypium raimondii] >KJB16309.1 hypothetical protein B456_002G222600 [Gossypium raimondii]	XM_016854600.1/0/PREDICTED: Gossypium hirsutum protein disulfide-isomerase-like (LOC107924246), transcript variant X3, mRNA	sp|Q43116|PDI_RICCO/1.2e-215/Protein disulfide-isomerase OS=Ricinus communis PE=2 SV=1	dzi:111312287/4.2e-260/protein disulfide-isomerase-like; K09580 protein disulfide-isomerase A1 [EC:5.3.4.1]	At1g21750/2.3e-196/[O] KOG0190 Protein disulfide isomerase (prolyl 4-hydroxylase beta subunit)	biological_process:GO:0045454//cell redox homeostasis;cellular_component:GO:0005783//endoplasmic reticulum;molecular_function:GO:0003756//protein disulfide isomerase activity;
Ghir_D05G022550.1	3418	2459.39	423.7	2.40165	Up	0	0	XP_017981601.1/0.0e+00/PREDICTED: transport inhibitor response 1-like protein [Theobroma cacao]	XR_001686445.1/0/PREDICTED: Gossypium hirsutum transport inhibitor response 1-like protein (LOC107905067), transcript variant X2, misc_RNA	sp|Q9LTX2|TIR1L_ARATH/1.6e-270/Transport inhibitor response 1-like protein OS=Arabidopsis thaliana GN=At5g49980 PE=2 SV=1	pda:103714767/7.8e-168/protein TRANSPORT INHIBITOR RESPONSE 1-like; K14485 transport inhibitor response 1	At5g49980/3.8e-270/[R] KOG1947 Leucine rich repeat proteins, some proteins contain F-box	NA
Ghir_D08G020880.1	1054	701.06	2678.05	-2.06911	Down	0	0	XP_012476288.1/1.1e-79/PREDICTED: uncharacterized protein LOC105792318 [Gossypium raimondii] >KJB26031.1 hypothetical protein B456_004G221900 [Gossypium raimondii]	XM_012620834.1/0/PREDICTED: Gossypium raimondii uncharacterized LOC105792318 (LOC105792318), mRNA	NA	NA	NA	NA
Ghir_A08G014710.2	1535	103.7	1414.59	-3.90543	Down	1.81078e-307	3.80951e-306	XP_016716673.1/3.1e-192/PREDICTED: palmitoyl-protein thioesterase 1-like isoform X2 [Gossypium hirsutum]	XM_016861184.1/0/PREDICTED: Gossypium hirsutum palmitoyl-protein thioesterase 1-like (LOC107929689), transcript variant X2, mRNA	NA	ghi:107929689/9.2e-177/palmitoyl-protein thioesterase 1-like isoform X1; K01074 palmitoyl-protein thioesterase [EC:3.1.2.22]	At3g60340/2.2e-124/[IO] KOG2541 Palmitoyl protein thioesterase	molecular_function:GO:0098599//palmitoyl hydrolase activity;
Ghir_D07G005190.1	3007	2091.6	282.85	2.75096	Up	2.235e-306	4.68874e-305	XP_016744437.1/0.0e+00/PREDICTED: respiratory burst oxidase homolog protein C-like isoform X1 [Gossypium hirsutum]	XM_016888948.1/0/PREDICTED: Gossypium hirsutum respiratory burst oxidase homolog protein C-like (LOC107953596), transcript variant X1, mRNA	sp|Q2HXL0|RBOHC_SOLTU/0.0e+00/Respiratory burst oxidase homolog protein C OS=Solanum tuberosum GN=RBOHC PE=1 SV=2	ghi:107953596/0.0e+00/respiratory burst oxidase homolog protein C-like isoform X1; K13447 respiratory burst oxidase [EC:1.6.3.- 1.11.1.-]	At5g51060/0.0e+00/[PQ] KOG0039 Ferric reductase, NADH/NADPH oxidase and related proteins	cellular_component:GO:0016021//integral component of membrane;molecular_function:GO:0050664//oxidoreductase activity, acting on NAD(P)H, oxygen as acceptor;GO:0004601//peroxidase activity;GO:0005509//calcium ion binding;
Ghir_D05G024100.1	1951	2511.8	454.57	2.33061	Up	1.68026e-305	3.51259e-304	XP_016729480.1/4.2e-282/PREDICTED: cyclin-A1-1-like [Gossypium hirsutum]	XM_016873991.1/0/PREDICTED: Gossypium hirsutum cyclin-A1-1-like (LOC107940547), mRNA	sp|Q9C6Y3|CCA11_ARATH/5.5e-162/Cyclin-A1-1 OS=Arabidopsis thaliana GN=CYCA1-1 PE=1 SV=1	ghi:107940547/7.1e-283/cyclin-A1-1-like; K06627 cyclin-A	At1g44110/1.3e-161/[D] KOG0654 G2/Mitotic-specific cyclin A	cellular_component:GO:0005634//nucleus;
Ghir_D05G000990.1	2240	1928.94	223.83	2.9718	Up	1.90392e-305	3.97735e-304	XP_016690347.1/3.0e-228/PREDICTED: S-adenosylmethionine decarboxylase proenzyme-like [Gossypium hirsutum]	XM_016834858.1/0/PREDICTED: Gossypium hirsutum S-adenosylmethionine decarboxylase proenzyme-like (LOC107907462), mRNA	sp|A2XV58|DCAM_ORYSI/8.1e-109/S-adenosylmethionine decarboxylase proenzyme OS=Oryza sativa subsp. indica GN=SAMDC PE=2 SV=2	ghi:107907462/5.2e-229/S-adenosylmethionine decarboxylase proenzyme-like; K01611 S-adenosylmethionine decarboxylase [EC:4.1.1.50]	At3g02470/4.8e-96/[T] KOG0788 S-adenosylmethionine decarboxylase	biological_process:GO:0006597//spermine biosynthetic process;GO:0008295//spermidine biosynthetic process;molecular_function:GO:0004014//adenosylmethionine decarboxylase activity;
Ghir_D13G020220.1	6624	2118.38	295.18	2.70776	Up	3.5685e-305	7.4495e-304	GAU27453.1/8.4e-226/hypothetical protein TSUD_161390 [Trifolium subterraneum]	XM_016812510.1/0/PREDICTED: Gossypium hirsutum uncharacterized LOC107888408 (LOC107888408), mRNA	sp|P31843|RRPO_OENBE/3.5e-27/RNA-directed DNA polymerase homolog OS=Oenothera berteroana PE=4 SV=1	lang:109359716/7.5e-82/DNA gyrase subunit A, chloroplastic/mitochondrial-like; K02469 DNA gyrase subunit A [EC:5.99.1.3]	At1g36590_2/1.7e-104/[R] KOG0017 FOG: Transposon-encoded proteins with TYA, reverse transcriptase, integrase domains in various combinations	NA
Ghir_A04G013460.1	2792	2856.48	609.59	2.09279	Up	3.24541e-304	6.74664e-303	XP_016739294.1/0.0e+00/PREDICTED: arginine decarboxylase-like [Gossypium hirsutum]	XM_016883805.1/0/PREDICTED: Gossypium hirsutum arginine decarboxylase-like (LOC107949089), mRNA	sp|Q43075|SPE1_PEA/3.6e-284/Arginine decarboxylase OS=Pisum sativum PE=2 SV=1	gra:105780644/0.0e+00/arginine decarboxylase-like; K01583 arginine decarboxylase [EC:4.1.1.19]	NA	biological_process:GO:0008295//spermidine biosynthetic process;GO:0006527//arginine catabolic process;molecular_function:GO:0008792//arginine decarboxylase activity;
Ghir_D13G011370.1	1907	259	1780.3	-2.91663	Down	4.67766e-304	9.71724e-303	XP_016704000.1/2.0e-244/PREDICTED: U-box domain-containing protein 9-like [Gossypium hirsutum]	XM_016848511.1/0/PREDICTED: Gossypium hirsutum U-box domain-containing protein 9-like (LOC107918951), mRNA	sp|Q9SRT0|PUB9_ARATH/9.0e-93/U-box domain-containing protein 9 OS=Arabidopsis thaliana GN=PUB9 PE=1 SV=1	csat:109129878/1.4e-41/U-box domain-containing protein 11-like; K08332 vacuolar protein 8	At3g07360/2.1e-92/[S] KOG0167 FOG: Armadillo/beta-catenin-like repeats	molecular_function:GO:0004842//ubiquitin-protein transferase activity;
Ghir_D12G021150.1	2144	221.22	1689.93	-3.06895	Down	3.95124e-303	8.15696e-302	XP_016736821.1/1.4e-219/PREDICTED: trehalose-phosphate phosphatase A-like [Gossypium hirsutum] >XP_016736822.1 PREDICTED: trehalose-phosphate phosphatase A-like [Gossypium hirsutum] >XP_016736823.1 PREDICTED: trehalose-phosphate phosphatase A-like [Gossypium hirsutum] >XP_016736824.1 PREDICTED: trehalose-phosphate phosphatase A-like [Gossypium hirsutum] >XP_016736825.1 PREDICTED: trehalose-phosph…	XM_012583697.1/0/PREDICTED: Gossypium raimondii trehalose-phosphate phosphatase A (LOC105764902), transcript variant X1, mRNA	sp|O64896|TPPA_ARATH/7.6e-149/Trehalose-phosphate phosphatase A OS=Arabidopsis thaliana GN=TPPA PE=1 SV=1	ghi:107946851/2.5e-220/trehalose-phosphate phosphatase A-like; K01087 trehalose 6-phosphate phosphatase [EC:3.1.3.12]	At5g51460/1.8e-148/[G] KOG1050 Trehalose-6-phosphate synthase component TPS1 and related subunits	biological_process:GO:0005992//trehalose biosynthetic process;molecular_function:GO:0004805//trehalose-phosphatase activity;
Ghir_A09G011680.1	1224	2738.18	563.57	2.14501	Up	7.01086e-301	1.44332e-299	XP_016669135.1/1.4e-230/PREDICTED: G2/mitotic-specific cyclin S13-7-like [Gossypium hirsutum]	XM_016813646.1/0/PREDICTED: Gossypium hirsutum G2/mitotic-specific cyclin S13-7-like (LOC107889278), mRNA	sp|P25011|CCNB1_SOYBN/1.2e-119/G2/mitotic-specific cyclin S13-6 OS=Glycine max PE=2 SV=1	dzi:111285551/1.7e-189/G2/mitotic-specific cyclin S13-7-like isoform X1; K21777 G2/mitotic-specific cyclin-B, other	At2g26760/9.7e-115/[D] KOG0653 Cyclin B and related kinase-activating proteins	cellular_component:GO:0005634//nucleus;
Ghir_A10G001270.1	2401	555	2371.08	-2.23052	Down	1.90694e-300	3.92038e-299	XP_016711476.1/3.3e-164/PREDICTED: protein HEAT-STRESS-ASSOCIATED 32-like [Gossypium hirsutum]	XM_016855987.1/0/PREDICTED: Gossypium hirsutum protein HEAT-STRESS-ASSOCIATED 32-like (LOC107925322), mRNA	sp|Q8GWL1|HSA32_ARATH/2.3e-133/Protein HEAT-STRESS-ASSOCIATED 32 OS=Arabidopsis thaliana GN=HSA32 PE=2 SV=1	ghi:107941103/5.0e-44/calcium/calmodulin-regulated receptor-like kinase 1; K04733 interleukin-1 receptor-associated kinase 4 [EC:2.7.11.1]	At4g21320/4.8e-118/[OR] LSE0115 A Subtilisin-like proteinase	molecular_function:GO:0003824//catalytic activity;
Ghir_D10G008440.1	1798	2854.39	618.21	2.07148	Up	4.53086e-300	9.30193e-299	XP_012456689.1/6.9e-191/PREDICTED: ribonucleoside-diphosphate reductase small chain [Gossypium raimondii] >XP_016698423.1 PREDICTED: ribonucleoside-diphosphate reductase small chain [Gossypium hirsutum] >KJB70667.1 hypothetical protein B456_011G086100 [Gossypium raimondii]	XM_016842934.1/0/PREDICTED: Gossypium hirsutum ribonucleoside-diphosphate reductase small chain (LOC107914143), mRNA	sp|P49730|RIR2_TOBAC/1.3e-173/Ribonucleoside-diphosphate reductase small chain OS=Nicotiana tabacum PE=2 SV=1	spen:107011918/4.7e-172/ribonucleoside-diphosphate reductase small chain; K10808 ribonucleoside-diphosphate reductase subunit M2 [EC:1.17.4.1]	At3g27060/1.1e-162/[F] KOG1567 Ribonucleotide reductase, beta subunit	biological_process:GO:0009263//deoxyribonucleotide biosynthetic process;GO:0055114//oxidation-reduction process;
Ghir_A06G005900.1	2144	92.28	1352.38	-4.00888	Down	7.04307e-299	1.43802e-297	XP_017643573.1/0.0e+00/PREDICTED: protein NRT1/ PTR FAMILY 6.2-like isoform X1 [Gossypium arboreum] >XP_017643574.1 PREDICTED: protein NRT1/ PTR FAMILY 6.2-like isoform X2 [Gossypium arboreum]	XM_017788085.1/0/PREDICTED: Gossypium arboreum protein NRT1/ PTR FAMILY 6.2-like (LOC108484335), transcript variant X2, mRNA	sp|Q9SZY4|PTR27_ARATH/1.5e-253/Protein NRT1/ PTR FAMILY 6.2 OS=Arabidopsis thaliana GN=NPF6.2 PE=1 SV=1	ghi:107962624/1.0e-245/protein NRT1/ PTR FAMILY 6.2-like; K14638 solute carrier family 15 (peptide/histidine transporter), member 3/4	At2g26690/1.0e-252/[E] KOG1237 H+/oligopeptide symporter	biological_process:GO:0006857//oligopeptide transport;cellular_component:GO:0016021//integral component of membrane;molecular_function:GO:0005215//transporter activity;
Ghir_D05G000660.1	3237	2130.04	312.57	2.63309	Up	7.99214e-298	1.62733e-296	KJB53790.1/3.6e-307/hypothetical protein B456_009G005100 [Gossypium raimondii]	XM_012590817.1/0/PREDICTED: Gossypium raimondii probable mitochondrial chaperone BCS1-B (LOC105769873), mRNA	sp|Q9FKM3|AATPK_ARATH/8.6e-229/AAA-ATPase At5g57480 OS=Arabidopsis thaliana GN=At5g57480 PE=3 SV=1	mus:103986900/6.9e-198/AAA-ATPase At4g25835-like; K08900 mitochondrial chaperone BCS1	At5g57480/2.0e-228/[O] KOG0743 AAA+-type ATPase	molecular_function:GO:0005524//ATP binding;
Ghir_D06G022970.2	1835	1340.93	37.99	5.00593	Up	9.27052e-298	1.88634e-296	XP_016751964.1/2.2e-248/PREDICTED: uncharacterized protein LOC107960195 [Gossypium hirsutum]	XM_016896475.1/0/PREDICTED: Gossypium hirsutum uncharacterized LOC107960195 (LOC107960195), mRNA	NA	NA	At4g05150/1.3e-94/[R] LSE0156 A PB1 domain	NA
Ghir_D05G011390.1	2296	347.01	1946.04	-2.62303	Down	1.17499e-297	2.38921e-296	XP_012442570.1/0.0e+00/PREDICTED: (R)-mandelonitrile lyase-like [Gossypium raimondii] >XP_012442571.1 PREDICTED: (R)-mandelonitrile lyase-like [Gossypium raimondii] >KJB56398.1 hypothetical protein B456_009G117900 [Gossypium raimondii]	XM_016833317.1/0/PREDICTED: Gossypium hirsutum (R)-mandelonitrile lyase-like (LOC107906346), mRNA	sp|Q9SSM2|MDLL_ARATH/1.4e-228/(R)-mandelonitrile lyase-like OS=Arabidopsis thaliana GN=At1g73050 PE=2 SV=1	tcc:18595196/2.5e-279/(R)-mandelonitrile lyase-like; K08248 (R)-mandelonitrile lyase [EC:4.1.2.10]	At1g73050/3.2e-228/[R] KOG1238 Glucose dehydrogenase/choline dehydrogenase/mandelonitrile lyase (GMC oxidoreductase family)	molecular_function:GO:0016614//oxidoreductase activity, acting on CH-OH group of donors;GO:0050660//flavin adenine dinucleotide binding;
Ghir_D09G024380.2	4278	2633.72	524.81	2.1917	Up	2.58993e-297	5.25197e-296	XP_016718872.1/0.0e+00/PREDICTED: putative E3 ubiquitin-protein ligase LIN-1 [Gossypium hirsutum]	XM_016863383.1/0/PREDICTED: Gossypium hirsutum putative E3 ubiquitin-protein ligase LIN-1 (LOC107931484), mRNA	sp|Q9FE91|C3H62_ARATH/3.7e-09/Zinc finger CCCH domain-containing protein 62 OS=Arabidopsis thaliana GN=ZFWD4 PE=2 SV=1	csl:COCSUDRAFT_23114/2.5e-06/WD40 repeat-like protein; K10260 F-box and WD-40 domain protein 7	At5g49200/8.6e-09/[R] KOG0274 Cdc4 and related F-box and WD-40 proteins	biological_process:GO:0007165//signal transduction;molecular_function:GO:0016874//ligase activity;
Ghir_A11G005500.1	1407	116.99	1407.89	-3.72462	Down	2.06609e-296	4.17549e-295	KHG24226.1/7.2e-151/Homeobox-leucine zipper HAT22 -like protein [Gossypium arboreum]	XM_017780760.1/0/PREDICTED: Gossypium arboreum homeobox-leucine zipper protein HAT22 (LOC108478313), mRNA	sp|P46604|HAT22_ARATH/7.4e-76/Homeobox-leucine zipper protein HAT22 OS=Arabidopsis thaliana GN=HAT22 PE=1 SV=1	ghi:107897110/2.2e-148/homeobox-leucine zipper protein HAT22-like; K09338 homeobox-leucine zipper protein	At4g37790/1.7e-75/[K] KOG0483 Transcription factor HEX, contains HOX and HALZ domains	cellular_component:GO:0005634//nucleus;molecular_function:GO:0043565//sequence-specific DNA binding;GO:0003700//DNA binding transcription factor activity;
Ghir_A08G018030.1	1923	1307.99	21.83	5.76936	Up	4.09522e-296	8.26506e-295	XP_016719162.1/1.4e-298/PREDICTED: vacuolar-processing enzyme-like [Gossypium hirsutum]	XM_016863673.1/0/PREDICTED: Gossypium hirsutum vacuolar-processing enzyme-like (LOC107931740), mRNA	sp|P49042|VPE_RICCO/2.7e-222/Vacuolar-processing enzyme OS=Ricinus communis PE=1 SV=1	ghi:107931740/2.4e-299/vacuolar-processing enzyme-like; K01369 legumain [EC:3.4.22.34]	At1g62710/2.4e-208/[O] KOG1348 Asparaginyl peptidases	molecular_function:GO:0008233//peptidase activity;
Ghir_A09G021540.1	1782	2624.77	524.8	2.18681	Up	1.69643e-295	3.41681e-294	XP_017611260.1/1.1e-278/PREDICTED: serine hydroxymethyltransferase 4-like [Gossypium arboreum] >KHG10902.1 Serine hydroxymethyltransferase 1 [Gossypium arboreum]	XM_017755771.1/0/PREDICTED: Gossypium arboreum serine hydroxymethyltransferase 4-like (LOC108456985), mRNA	sp|O23254|GLYC4_ARATH/9.2e-257/Serine hydroxymethyltransferase 4 OS=Arabidopsis thaliana GN=SHM4 PE=1 SV=1	cpap:110807952/3.0e-264/serine hydroxymethyltransferase 4; K00600 glycine hydroxymethyltransferase [EC:2.1.2.1]	At4g13930/2.2e-256/[E] KOG2467 Glycine/serine hydroxymethyltransferase	biological_process:GO:0035999//tetrahydrofolate interconversion;GO:0006545//glycine biosynthetic process;molecular_function:GO:0004372//glycine hydroxymethyltransferase activity;GO:0008168//methyltransferase activity;GO:0030170//pyridoxal phosphate binding;
Ghir_A06G019420.1	1272	503.05	2249.64	-2.29646	Down	2.27006e-295	4.566e-294	XP_012452261.1/2.1e-165/PREDICTED: probable WRKY transcription factor 70 [Gossypium raimondii] >KJB67952.1 hypothetical protein B456_010G219200 [Gossypium raimondii]	XM_016878265.1/0/PREDICTED: Gossypium hirsutum probable WRKY transcription factor 70 (LOC107944436), mRNA	sp|Q9LY00|WRK70_ARATH/4.2e-38/Probable WRKY transcription factor 70 OS=Arabidopsis thaliana GN=WRKY70 PE=2 SV=1	adu:107468800/8.6e-19/disease resistance protein RPS2; K13459 disease resistance protein RPS2	At3g56400/9.9e-38/[KT] LSE0036 A WRKY superfamily transcription factors	biological_process:GO:0006351//transcription, DNA-templated;cellular_component:GO:0005634//nucleus;molecular_function:GO:0043565//sequence-specific DNA binding;GO:0003700//DNA binding transcription factor activity;
Ghir_A13G007360.1	1495	2212.93	351	2.52088	Up	7.15853e-295	1.43599e-293	XP_017617036.1/1.7e-102/PREDICTED: uncharacterized protein LOC108461644 [Gossypium arboreum]	XM_017761547.1/0/PREDICTED: Gossypium arboreum uncharacterized LOC108461644 (LOC108461644), mRNA	NA	NA	NA	NA
Ghir_A05G018330.5	3849	35.24	1194.5	-5.21859	Down	3.51805e-294	7.03816e-293	XP_016688002.1/0.0e+00/PREDICTED: protein NLP4-like [Gossypium hirsutum] >XP_016688003.1 PREDICTED: protein NLP4-like [Gossypium hirsutum]	XM_016832513.1/0/PREDICTED: Gossypium hirsutum protein NLP4-like (LOC107905764), transcript variant X1, mRNA	sp|Q9LE38|NLP4_ARATH/1.2e-224/Protein NLP4 OS=Arabidopsis thaliana GN=NLP4 PE=2 SV=1	sita:101755333/2.3e-75/LOW QUALITY PROTEIN: protein NLP2-like; K03028 26S proteasome regulatory subunit N1	At1g20640/2.7e-224/[R] LSE0422 A Homolog of regulator controlling development of symbiotic root nodules, contains Phox and Bem1p domain, and RWP-RK domain	biological_process:GO:0006355//regulation of transcription, DNA-templated;GO:0006351//transcription, DNA-templated;cellular_component:GO:0005634//nucleus;molecular_function:GO:0003677//DNA binding;
Ghir_A09G012050.1	1812	1574	120	3.57779	Up	6.54879e-293	1.30227e-291	XP_017608789.1/3.7e-192/PREDICTED: caffeic acid 3-O-methyltransferase-like isoform X1 [Gossypium arboreum]	XM_017753585.1/0/PREDICTED: Gossypium arboreum caffeic acid 3-O-methyltransferase-like (LOC108454946), transcript variant X1, mRNA	sp|Q9FQY8|COMT1_CAPAN/5.9e-118/Caffeic acid 3-O-methyltransferase OS=Capsicum annuum GN=COMT PE=2 SV=2	vvi:100260786/2.2e-132/quercetin 3-O-methyltransferase 1-like; K13066 caffeic acid 3-O-methyltransferase [EC:2.1.1.68]	At5g54160/1.8e-109/[R] KOG3178 Hydroxyindole-O-methyltransferase and related SAM-dependent methyltransferases	molecular_function:GO:0008171//O-methyltransferase activity;GO:0046983//protein dimerization activity;
Ghir_A01G016020.2	1356	31.12	1173.02	-5.37178	Down	2.66391e-290	5.25521e-289	XP_016701876.1/6.4e-157/PREDICTED: L-ascorbate peroxidase 3, peroxisomal-like isoform X2 [Gossypium hirsutum]	XM_016846387.1/0/PREDICTED: Gossypium hirsutum L-ascorbate peroxidase 3, peroxisomal-like (LOC107916997), transcript variant X2, mRNA	sp|Q42564|APX3_ARATH/5.6e-105/L-ascorbate peroxidase 3 OS=Arabidopsis thaliana GN=APX3 PE=1 SV=1	ghi:107916997/2.4e-128/L-ascorbate peroxidase 3, peroxisomal-like isoform X1; K00434 L-ascorbate peroxidase [EC:1.11.1.11]	At4g35000/1.3e-104/[R] TWOG0189 Peroxidase	biological_process:GO:0006979//response to oxidative stress;cellular_component:GO:0016021//integral component of membrane;molecular_function:GO:0020037//heme binding;GO:0004601//peroxidase activity;
Ghir_A05G014880.1	423	500.67	2220.95	-2.28478	Down	7.40212e-290	1.45543e-288	YP_009130876.1/3.9e-36/ribosomal protein L16 (chloroplast) [Gossypium turneri] >AFH57611.1 ribosomal protein L16 (chloroplast) [Gossypium turneri]	HQ325742.1/0/Gossypium herbaceum var. africanum chloroplast, complete genome	sp|Q2L940|RK16_GOSHI/2.4e-38/50S ribosomal protein L16, chloroplastic OS=Gossypium hirsutum GN=rpl16 PE=3 SV=1	tcc:9978156/6.7e-37/rpl16, ThcaC_p058; ribosomal protein L16; K02878 large subunit ribosomal protein L16	AtCh059/2.6e-35/[J] KOG3422 Mitochondrial ribosomal protein L16	biological_process:GO:0006412//translation;cellular_component:GO:0005840//ribosome;GO:0009536//plastid;GO:0009507//chloroplast;molecular_function:GO:0003735//structural constituent of ribosome;GO:0019843//rRNA binding;
Ghir_D13G013870.1	407	49.06	1206.74	-4.75596	Down	8.51438e-290	1.67192e-288	XP_012461941.1/1.9e-64/PREDICTED: uncharacterized protein LOC105781981 [Gossypium raimondii]	XM_016819978.1/0/PREDICTED: Gossypium hirsutum uncharacterized LOC107894742 (LOC107894742), mRNA	NA	NA	NA	NA
Ghir_A09G005160.2	2682	2683.9	565.54	2.11109	Up	3.98482e-289	7.80928e-288	KHG09945.1/0.0e+00/65-kDa microtubule-associated 3 -like protein [Gossypium arboreum]	XM_016813054.1/0/PREDICTED: Gossypium hirsutum 65-kDa microtubule-associated protein 3-like (LOC107888825), transcript variant X1, mRNA	sp|Q9FHM4|MA653_ARATH/6.2e-257/65-kDa microtubule-associated protein 3 OS=Arabidopsis thaliana GN=MAP65-3 PE=1 SV=1	dzi:111289810/0.0e+00/65-kDa microtubule-associated protein 3-like; K16732 protein regulator of cytokinesis 1	At5g51600/1.5e-256/[DZ] KOG4302 Microtubule-associated protein essential for anaphase spindle elongation	biological_process:GO:0000226//microtubule cytoskeleton organization;GO:0000910//cytokinesis;molecular_function:GO:0008017//microtubule binding;
Ghir_D08G000900.1	1993	1422.08	77.01	4.07128	Up	7.74714e-289	1.51626e-287	XP_016719897.1/6.3e-302/PREDICTED: cytochrome P450 94C1-like [Gossypium hirsutum]	XM_016864408.1/0/PREDICTED: Gossypium hirsutum cytochrome P450 94C1-like (LOC107932426), mRNA	sp|Q9ZUX1|C94C1_ARATH/9.8e-175/Cytochrome P450 94C1 OS=Arabidopsis thaliana GN=CYP94C1 PE=2 SV=1	ghi:107932426/1.1e-302/cytochrome P450 94C1-like; K20624 12-hydroxyjasmonoyl-L-amino acid 12-hydroxylase / fatty acid hydroxylase [EC:1.14.14.49]	At2g27690/2.3e-174/[QI] KOG0157 Cytochrome P450 CYP4/CYP19/CYP26 subfamilies	cellular_component:GO:0016021//integral component of membrane;molecular_function:GO:0016705//oxidoreductase activity, acting on paired donors, with incorporation or reduction of molecular oxygen;GO:0020037//heme binding;GO:0005506//iron ion binding;
Ghir_D01G017230.1	1268	2550.74	507.43	2.1941	Up	2.10939e-288	4.12033e-287	XP_016706529.1/2.6e-200/PREDICTED: uncharacterized protein LOC107921166 [Gossypium hirsutum]	XM_012612073.1/0/PREDICTED: Gossypium raimondii uncharacterized LOC105785879 (LOC105785879), mRNA	NA	NA	NA	cellular_component:GO:0016021//integral component of membrane;
Ghir_A10G024230.1	1817	181.7	1535.48	-3.2146	Down	1.99561e-287	3.89042e-286	XP_016728199.1/3.2e-260/PREDICTED: protein trichome birefringence-like 33 [Gossypium hirsutum]	XM_016872710.1/0/PREDICTED: Gossypium hirsutum protein trichome birefringence-like 33 (LOC107939381), mRNA	sp|F4IH21|TBL33_ARATH/2.1e-184/Protein trichome birefringence-like 33 OS=Arabidopsis thaliana GN=TBL33 PE=2 SV=1	pda:103722329/1.0e-25/uncharacterized LOC103722329; K16573 gamma-tubulin complex component 6	At2g40320/1.4e-181/[S] LSE0451 A Uncharacterized protein	cellular_component:GO:0016021//integral component of membrane;
Ghir_A10G005260.1	3573	67.2	1242.98	-4.34474	Down	2.74314e-287	5.34424e-286	EOY27273.1/0.0e+00/Subtilase family protein [Theobroma cacao]	XR_001128466.1/0/PREDICTED: Gossypium raimondii subtilisin-like protease SBT1.7 (LOC105777944), misc_RNA	sp|Q9LVJ1|SBT14_ARATH/4.8e-305/Subtilisin-like protease SBT1.4 OS=Arabidopsis thaliana GN=SBT1.4 PE=2 SV=1	nsy:104224633/3.9e-85/uncharacterized protein LOC104224633; K15333 tRNA guanosine-2'-O-methyltransferase [EC:2.1.1.34]	At3g14067/2.0e-293/[OR] LSE0115 A Subtilisin-like proteinase	molecular_function:GO:0004252//serine-type endopeptidase activity;
Ghir_D08G024840.1	1738	30.99	1158.9	-5.36035	Down	9.52627e-287	1.8535e-285	XP_016692017.1/1.2e-219/PREDICTED: omega-hydroxypalmitate O-feruloyl transferase-like [Gossypium hirsutum]	XM_016836528.1/0/PREDICTED: Gossypium hirsutum omega-hydroxypalmitate O-feruloyl transferase-like (LOC107909114), mRNA	sp|Q94CD1|HHT1_ARATH/4.7e-48/Omega-hydroxypalmitate O-feruloyl transferase OS=Arabidopsis thaliana GN=HHT1 PE=1 SV=1	ghi:107909114/2.0e-220/omega-hydroxypalmitate O-feruloyl transferase-like; K15400 omega-hydroxypalmitate O-feruloyl transferase [EC:2.3.1.188]	At1g65450/1.9e-84/[RQ] LSE0273 A Predicted N-hydroxycinnamoyl/benzoyltransferase	molecular_function:GO:0016747//transferase activity, transferring acyl groups other than amino-acyl groups;
Ghir_A03G023640.1	2942	2847.77	647.12	2.00219	Up	1.40699e-286	2.7304e-285	XP_017638303.1/0.0e+00/PREDICTED: DNA replication licensing factor MCM6 isoform X1 [Gossypium arboreum]	XM_017782814.1/0/PREDICTED: Gossypium arboreum DNA replication licensing factor MCM6 (LOC108479944), transcript variant X1, mRNA	sp|F4KAB8|MCM6_ARATH/0.0e+00/DNA replication licensing factor MCM6 OS=Arabidopsis thaliana GN=MCM6 PE=1 SV=1	ghi:107908531/0.0e+00/DNA replication licensing factor MCM6-like isoform X1; K02542 DNA replication licensing factor MCM6 [EC:3.6.4.12]	SPBC211.04c/6.0e-195/[L] KOG0480 DNA replication licensing factor, MCM6 component	biological_process:GO:0006270//DNA replication initiation;cellular_component:GO:0005634//nucleus;GO:0042555//MCM complex;molecular_function:GO:0003677//DNA binding;GO:0005524//ATP binding;GO:0003678//DNA helicase activity;
Ghir_A07G013740.4	3133	35.35	1163.97	-5.17674	Down	2.914e-286	5.64753e-285	XP_021281122.1/0.0e+00/long chain acyl-CoA synthetase 1-like isoform X1 [Herrania umbratica]	XR_001687428.1/0/PREDICTED: Gossypium hirsutum long chain acyl-CoA synthetase 1-like (LOC107910005), transcript variant X3, misc_RNA	sp|O22898|LACS1_ARATH/1.7e-293/Long chain acyl-CoA synthetase 1 OS=Arabidopsis thaliana GN=LACS1 PE=2 SV=1	tcc:18613740/0.0e+00/long chain acyl-CoA synthetase 1; K01897 long-chain acyl-CoA synthetase [EC:6.2.1.3]	At2g47240/3.9e-293/[I] KOG1256 Long-chain acyl-CoA synthetases (AMP-forming)	NA
Ghir_A10G015110.1	1839	7.21	1246.64	-7.56937	Down	4.72558e-286	9.14659e-285	XP_012457749.1/3.8e-253/PREDICTED: aspartate aminotransferase, mitochondrial-like isoform X2 [Gossypium raimondii]	XM_016822025.1/0/PREDICTED: Gossypium hirsutum aspartate aminotransferase, mitochondrial-like (LOC107896758), transcript variant X2, mRNA	sp|P46643|AAT1_ARATH/2.5e-164/Aspartate aminotransferase, mitochondrial OS=Arabidopsis thaliana GN=ASP1 PE=1 SV=1	ghi:107915381/1.9e-253/aspartate aminotransferase, mitochondrial-like; K14455 aspartate aminotransferase, mitochondrial [EC:2.6.1.1]	At2g30970/5.8e-164/[E] KOG1411 Aspartate aminotransferase/Glutamic oxaloacetic transaminase AAT1/GOT2	NA
Ghir_D10G008580.1	2442	337	1870	-2.60776	Down	2.65287e-284	5.11481e-283	XP_016698699.1/6.6e-144/PREDICTED: NAC domain-containing protein 83-like [Gossypium hirsutum]	XM_012601644.1/0/PREDICTED: Gossypium raimondii NAC domain-containing protein 18-like (LOC105778062), mRNA	sp|Q9FY93|NAC83_ARATH/3.2e-42/NAC domain-containing protein 83 OS=Arabidopsis thaliana GN=NAC083 PE=1 SV=1	cpep:111802683/2.9e-15/ferric reduction oxidase 7, chloroplastic-like; K00521 ferric-chelate reductase [EC:1.16.1.7]	At5g13180/7.5e-42/[S] LSE0117 A No apical meristem (NAM) developmental protein and related proteins	biological_process:GO:0006355//regulation of transcription, DNA-templated;GO:0006351//transcription, DNA-templated;cellular_component:GO:0005634//nucleus;molecular_function:GO:0003677//DNA binding;
Ghir_D02G018650.5	3362	367.94	1934.1	-2.52966	Down	2.72432e-284	5.24916e-283	XP_016692253.1/5.8e-292/PREDICTED: putative ubiquitin-conjugating enzyme E2 38 isoform X1 [Gossypium hirsutum]	XM_012624246.1/0/PREDICTED: Gossypium raimondii putative ubiquitin-conjugating enzyme E2 38 (LOC105794870), transcript variant X3, mRNA	sp|Q9LUQ5|UBC25_ARATH/1.7e-94/Probable ubiquitin-conjugating enzyme E2 25 OS=Arabidopsis thaliana GN=UBC25 PE=2 SV=1	ghi:107909291/1.0e-292/putative ubiquitin-conjugating enzyme E2 38 isoform X1; K10581 ubiquitin-conjugating enzyme E2 O [EC:2.3.2.24]	At3g15355/4.0e-94/[O] KOG0895 Ubiquitin-conjugating enzyme	NA
Ghir_A04G006300.1	2012	2350.67	432.3	2.30743	Up	1.14328e-282	2.19292e-281	XP_021275897.1/1.5e-242/serine carboxypeptidase II-2 [Herrania umbratica]	XM_016882935.1/0/PREDICTED: Gossypium hirsutum serine carboxypeptidase II-2-like (LOC107948401), mRNA	sp|Q949Q7|SCP29_ARATH/5.4e-189/Serine carboxypeptidase-like 29 OS=Arabidopsis thaliana GN=SCPL29 PE=2 SV=1	dzi:111286027/1.9e-246/serine carboxypeptidase II-2; K16297 serine carboxypeptidase-like clade II [EC:3.4.16.-]	At4g30810/2.2e-156/[OE] KOG1282 Serine carboxypeptidases (lysosomal cathepsin A)	molecular_function:GO:0004185//serine-type carboxypeptidase activity;
Ghir_D11G028830.1	1718	18	1140	-6.12043	Down	1.32053e-282	2.53126e-281	XP_012434114.1/0.0e+00/PREDICTED: putative UDP-glucuronate:xylan alpha-glucuronosyltransferase 4 [Gossypium raimondii] >KJB45231.1 hypothetical protein B456_007G296600 [Gossypium raimondii]	XM_016894488.1/0/PREDICTED: Gossypium hirsutum putative UDP-glucuronate:xylan alpha-glucuronosyltransferase 4 (LOC107958661), mRNA	sp|Q8GWW4|GUX2_ARATH/4.0e-140/UDP-glucuronate:xylan alpha-glucuronosyltransferase 2 OS=Arabidopsis thaliana GN=GUX2 PE=2 SV=1	gra:105761016/0.0e+00/putative UDP-glucuronate:xylan alpha-glucuronosyltransferase 4; K20890 xylan alpha-glucuronosyltransferase [EC:2.4.1.-]	At1g54940/3.2e-172/[G] KOG1950 Glycosyl transferase, family 8 - glycogenin	cellular_component:GO:0016021//integral component of membrane;molecular_function:GO:0016757//transferase activity, transferring glycosyl groups;
Ghir_A02G006900.1	1687	241.61	1654.14	-2.91087	Down	4.0954e-282	7.84018e-281	XP_006434381.1/2.6e-200/hypothetical protein CICLE_v10001382mg [Citrus clementina] >ESR47621.1 hypothetical protein CICLE_v10001382mg [Citrus clementina]	XM_017777381.1/0/PREDICTED: Gossypium arboreum alcohol dehydrogenase class-P-like (LOC108475420), mRNA	sp|P06525|ADH1_ARATH/2.3e-193/Alcohol dehydrogenase class-P OS=Arabidopsis thaliana GN=ADH1 PE=1 SV=2	cit:102618125/2.9e-200/alcohol dehydrogenase 1 isoform X1; K18857 alcohol dehydrogenase class-P [EC:1.1.1.1]	At1g77120/5.5e-193/[Q] KOG0022 Alcohol dehydrogenase, class III	molecular_function:GO:0008270//zinc ion binding;GO:0016491//oxidoreductase activity;
Ghir_D08G008600.3	3068	8.29	1192.61	-7.30407	Down	2.13101e-279	4.03033e-278	OMO57857.1/0.0e+00/AMP-dependent synthetase/ligase [Corchorus olitorius]	XM_012618670.1/0/PREDICTED: Gossypium raimondii probable acyl-activating enzyme 18, peroxisomal (LOC105790878), transcript variant X1, mRNA	sp|Q84P17|AEE18_ARATH/3.7e-290/Probable acyl-activating enzyme 18, peroxisomal OS=Arabidopsis thaliana GN=AAE18 PE=2 SV=1	gra:105772620/1.4e-19/acetyl-coenzyme A synthetase, chloroplastic/glyoxysomal-like; K01895 acetyl-CoA synthetase [EC:6.2.1.1]	At1g55320/2.4e-287/[I] KOG1175 Acyl-CoA synthetase	NA
Ghir_A09G020080.10	3330	1718.85	192.93	3.01976	Up	1.31183e-276	2.45917e-275	KHG23174.1/6.2e-294/mcfF [Gossypium arboreum] >KHG23175.1 mcfF [Gossypium arboreum]	XM_017756321.1/0/PREDICTED: Gossypium arboreum uncharacterized LOC108457321 (LOC108457321), transcript variant X8, mRNA	sp|Q94AG6|SAMC1_ARATH/2.7e-15/S-adenosylmethionine carrier 1, chloroplastic/mitochondrial OS=Arabidopsis thaliana GN=SAMC1 PE=1 SV=1	zju:107405979/4.2e-118/uncharacterized protein LOC107405979; K15113 solute carrier family 25 (mitochondrial iron transporter), member 28/37	At4g11440/3.8e-73/[C] KOG0768 Mitochondrial carrier protein PET8	NA
Ghir_D11G021920.1	1473	306.63	1772.55	-2.66679	Down	3.50814e-276	6.56811e-275	XP_016697398.1/9.8e-159/PREDICTED: homeobox-leucine zipper protein HAT22-like [Gossypium hirsutum]	XM_012636576.1/0/PREDICTED: Gossypium raimondii homeobox-leucine zipper protein HAT22-like (LOC105804079), mRNA	sp|P46604|HAT22_ARATH/2.0e-92/Homeobox-leucine zipper protein HAT22 OS=Arabidopsis thaliana GN=HAT22 PE=1 SV=1	ghi:107913352/1.7e-159/homeobox-leucine zipper protein HAT22-like; K09338 homeobox-leucine zipper protein	At4g37790/4.7e-92/[K] KOG0483 Transcription factor HEX, contains HOX and HALZ domains	cellular_component:GO:0005634//nucleus;molecular_function:GO:0043565//sequence-specific DNA binding;GO:0003700//DNA binding transcription factor activity;
Ghir_A01G001120.3	2457	91.46	1264.75	-3.92511	Down	5.168e-276	9.65755e-275	XP_016721990.1/0.0e+00/PREDICTED: transcription factor GTE7-like [Gossypium hirsutum]	XR_001693811.1/0/PREDICTED: Gossypium hirsutum transcription factor GTE7-like (LOC107934142), transcript variant X3, misc_RNA	sp|Q7Y214|GTE7_ARATH/2.9e-107/Transcription factor GTE7 OS=Arabidopsis thaliana GN=GTE7 PE=2 SV=1	rcu:8279191/4.5e-165/transcription factor GTE7; K11721 bromodomain-containing protein 3	At5g65630/1.3e-107/[K] KOG1474 Transcription initiation factor TFIID, subunit BDF1 and related bromodomain proteins	NA
Ghir_A13G004660.1	2533	2053	322	2.53706	Up	1.12042e-275	2.09112e-274	XP_016674917.1/0.0e+00/PREDICTED: uncharacterized protein LOC107894196 isoform X1 [Gossypium hirsutum] >XP_016674918.1 PREDICTED: uncharacterized protein LOC107894196 isoform X1 [Gossypium hirsutum]	XM_016819428.1/0/PREDICTED: Gossypium hirsutum uncharacterized LOC107894196 (LOC107894196), transcript variant X1, mRNA	NA	vcn:VOLCADRAFT_121342/3.9e-07/hypothetical protein; K11323 histone arginine demethylase JMJD6 [EC:1.14.11.-]	NA	cellular_component:GO:0016021//integral component of membrane;
Ghir_A07G014580.1	1989	1993.97	299.08	2.6015	Up	2.61059e-275	4.86321e-274	XP_017616937.1/2.3e-296/PREDICTED: O-acyltransferase WSD1-like isoform X1 [Gossypium arboreum] >KHG19161.1 O-acyltransferase WSD1 -like protein [Gossypium arboreum]	XM_017761448.1/0/PREDICTED: Gossypium arboreum O-acyltransferase WSD1-like (LOC108461574), transcript variant X1, mRNA	sp|Q93ZR6|WSD1_ARATH/1.8e-107/O-acyltransferase WSD1 OS=Arabidopsis thaliana GN=WSD1 PE=2 SV=1	brp:103868062/4.3e-110/O-acyltransferase WSD1; K15406 wax-ester synthase / diacylglycerol O-acyltransferase [EC:2.3.1.75 2.3.1.20]	At5g53390/1.0e-134/[R] LSE0421 A Uncharacterized protein, contains Condensation domain	biological_process:GO:0045017//glycerolipid biosynthetic process;cellular_component:GO:0016021//integral component of membrane;molecular_function:GO:0004144//diacylglycerol O-acyltransferase activity;
Ghir_D11G016970.1	1167	125.34	1349.59	-3.56414	Down	3.2342e-275	6.02113e-274	XP_012491224.1/1.4e-232/PREDICTED: GDSL esterase/lipase 7 isoform X2 [Gossypium raimondii] >KJB42972.1 hypothetical protein B456_007G177500 [Gossypium raimondii]	XM_012635770.1/0/PREDICTED: Gossypium raimondii GDSL esterase/lipase 7 (LOC105803535), transcript variant X2, mRNA	sp|Q8LFJ9|GLIP7_ARATH/4.6e-71/GDSL esterase/lipase 7 OS=Arabidopsis thaliana GN=GLIP7 PE=2 SV=1	ats:109773794/4.0e-31/uncharacterized protein LOC109773794; K14209 solute carrier family 36 (proton-coupled amino acid transporter)	At5g15720/3.4e-69/[RI] LSE0388 A Predicted lipase	molecular_function:GO:0016788//hydrolase activity, acting on ester bonds;
Ghir_A12G026830.1	1910	23	1106	-5.72311	Down	3.4805e-275	6.47562e-274	XP_012488555.1/5.0e-232/PREDICTED: probable polygalacturonase [Gossypium raimondii]	XM_016881939.1/0/PREDICTED: Gossypium hirsutum probable polygalacturonase (LOC107947318), mRNA	sp|A7PZL3|PGLR_VITVI/2.2e-179/Probable polygalacturonase OS=Vitis vinifera GN=GSVIVT00026920001 PE=1 SV=1	jcu:105642090/7.5e-27/probable polygalacturonase At3g15720; K01184 polygalacturonase [EC:3.2.1.15]	At3g48950/3.6e-185/[R] TWOG0115 Endo-polygalacturonase	biological_process:GO:0005975//carbohydrate metabolic process;GO:0071555//cell wall organization;cellular_component:GO:0005576//extracellular region;molecular_function:GO:0004650//polygalacturonase activity;
Ghir_A03G015410.1	2498	1481.56	113.97	3.56485	Up	4.42873e-275	8.22443e-274	XP_016666058.1/0.0e+00/PREDICTED: polygalacturonase At1g48100-like [Gossypium hirsutum]	XM_016810569.1/0/PREDICTED: Gossypium hirsutum polygalacturonase At1g48100-like (LOC107886568), mRNA	sp|Q949Z1|PGLR4_ARATH/7.9e-113/Polygalacturonase At1g48100 OS=Arabidopsis thaliana GN=At1g48100 PE=2 SV=1	pavi:110756373/4.5e-181/polygalacturonase At1g48100; K01184 polygalacturonase [EC:3.2.1.15]	At1g60590/7.8e-220/[R] TWOG0115 Endo-polygalacturonase	biological_process:GO:0005975//carbohydrate metabolic process;GO:0071555//cell wall organization;cellular_component:GO:0005576//extracellular region;molecular_function:GO:0004650//polygalacturonase activity;
Ghir_A05G012710.1	5243	98.51	1278.6	-3.83369	Down	9.08997e-275	1.68596e-273	XP_016751247.1/0.0e+00/PREDICTED: pleiotropic drug resistance protein 1-like [Gossypium hirsutum]	XM_016895758.1/0/PREDICTED: Gossypium hirsutum pleiotropic drug resistance protein 1-like (LOC107959657), mRNA	sp|Q76CU2|PDR1_TOBAC/0.0e+00/Pleiotropic drug resistance protein 1 OS=Nicotiana tabacum GN=PDR1 PE=2 SV=1	mis:MICPUN_75255/1.7e-65/ATP-binding cassette superfamily; K05681 ATP-binding cassette, subfamily G (WHITE), member 2	At1g15520/0.0e+00/[Q] KOG0065 Pleiotropic drug resistance proteins (PDR1-15), ABC superfamily	biological_process:GO:0006810//transport;cellular_component:GO:0016021//integral component of membrane;molecular_function:GO:0005524//ATP binding;GO:0016887//ATPase activity;
Ghir_D13G010150.1	3925	167.62	1452.07	-3.25038	Down	1.43263e-274	2.65385e-273	XP_007041957.2/0.0e+00/PREDICTED: pentatricopeptide repeat-containing protein MRL1, chloroplastic [Theobroma cacao]	XM_016850295.1/0/PREDICTED: Gossypium hirsutum pentatricopeptide repeat-containing protein MRL1, chloroplastic-like (LOC107920542), mRNA	sp|Q0WLC6|PP349_ARATH/9.0e-313/Pentatricopeptide repeat-containing protein MRL1, chloroplastic OS=Arabidopsis thaliana GN=MRL1 PE=1 SV=2	aip:107644130/1.9e-40/pentatricopeptide repeat-containing protein At1g62930, chloroplastic-like; K17710 pentatricopeptide repeat domain-containing protein 1	At4g34830/8.0e-179/[R] KOG4197 FOG: PPR repeat	NA
Ghir_D04G016580.1	2250	6	1217.09	-7.7998	Down	7.25202e-274	1.3384e-272	XP_012458023.1/0.0e+00/PREDICTED: beta-xylosidase/alpha-L-arabinofuranosidase 2-like [Gossypium raimondii] >KJB77499.1 hypothetical protein B456_012G140300 [Gossypium raimondii]	XM_012602569.1/0/PREDICTED: Gossypium raimondii beta-xylosidase/alpha-L-arabinofuranosidase 2-like (LOC105778808), mRNA	sp|A5JTQ2|XYL1_MEDSV/0.0e+00/Beta-xylosidase/alpha-L-arabinofuranosidase 1 (Fragment) OS=Medicago sativa subsp. varia GN=Xyl1 PE=1 SV=1	gra:105778808/0.0e+00/beta-xylosidase/alpha-L-arabinofuranosidase 2-like; K15920 xylan 1,4-beta-xylosidase [EC:3.2.1.37]	At5g64570/1.6e-309/[GR] TWOG0186 Predicted beta-D-xylosidase	biological_process:GO:0005975//carbohydrate metabolic process;cellular_component:GO:0016021//integral component of membrane;molecular_function:GO:0004553//hydrolase activity, hydrolyzing O-glycosyl compounds;
Ghir_D12G026790.1	1758	2078	336	2.49312	Up	1.3263e-273	2.44473e-272	XP_012440077.1/3.8e-274/PREDICTED: UDP-glycosyltransferase 88A1-like isoform X1 [Gossypium raimondii]	XM_012584623.1/0/PREDICTED: Gossypium raimondii UDP-glycosyltransferase 88A1-like (LOC105765492), transcript variant X1, mRNA	sp|Q9LK73|U88A1_ARATH/2.6e-126/UDP-glycosyltransferase 88A1 OS=Arabidopsis thaliana GN=UGT88A1 PE=2 SV=1	fve:101302986/2.0e-119/anthocyanidin 5,3-O-glucosyltransferase; K12938 anthocyanidin 5,3-O-glucosyltransferase [EC:2.4.1.-]	At3g16520/6.0e-126/[GC] KOG1192 UDP-glucuronosyl and UDP-glucosyl transferase	biological_process:GO:0008152//metabolic process;molecular_function:GO:0016758//transferase activity, transferring hexosyl groups;
Ghir_A01G011370.2	2466	1664.84	182.22	3.05609	Up	5.16652e-271	9.44722e-270	EOY15516.1/0.0e+00/Rhamnogalacturonate lyase family protein [Theobroma cacao]	XM_016847665.1/0/PREDICTED: Gossypium hirsutum probable rhamnogalacturonate lyase B (LOC107918135), transcript variant X1, mRNA &gt;XM_016847671.1 PREDICTED: Gossypium hirsutum probable rhamnogalacturonate lyase B (LOC107918142), transcript variant X1, mRNA	NA	jre:109014325/1.9e-293/probable rhamnogalacturonate lyase B; K18195 rhamnogalacturonan endolyase [EC:4.2.2.23]	NA	NA
Ghir_A12G021160.1	2393	1770.5	221	2.8665	Up	8.73638e-271	1.59553e-269	NP_001314296.1/0.0e+00/acid beta-fructofuranosidase-like [Gossypium hirsutum] >ACQ82802.1 vacuolar invertase [Gossypium hirsutum]	XM_017781753.1/0/PREDICTED: Gossypium arboreum acid beta-fructofuranosidase-like (LOC108479265), mRNA	sp|P80065|INVB_DAUCA/7.3e-233/Beta-fructofuranosidase, soluble isoenzyme I OS=Daucus carota GN=INV*DC4 PE=1 SV=2	dzi:111290775/0.0e+00/LOW QUALITY PROTEIN: acid beta-fructofuranosidase 1, vacuolar-like; K01193 beta-fructofuranosidase [EC:3.2.1.26]	At1g12240/7.0e-202/[G] KOG0228 Beta-fructofuranosidase (invertase)	biological_process:GO:0090377//seed trichome initiation;GO:0090378//seed trichome elongation;GO:0005975//carbohydrate metabolic process;cellular_component:GO:0016021//integral component of membrane;GO:0005773//vacuole;molecular_function:GO:0016787//hydrolase activity;GO:0004575//sucrose alpha-glucosidase activity;
Ghir_D04G009220.1	1347	1957.47	293.18	2.60359	Up	1.51433e-270	2.76224e-269	XP_016680572.1/2.6e-259/PREDICTED: serine carboxypeptidase II-2-like [Gossypium hirsutum]	XM_016825083.1/0/PREDICTED: Gossypium hirsutum serine carboxypeptidase II-2-like (LOC107899384), mRNA	sp|Q949Q7|SCP29_ARATH/1.1e-164/Serine carboxypeptidase-like 29 OS=Arabidopsis thaliana GN=SCPL29 PE=2 SV=1	ghi:107899384/4.5e-260/serine carboxypeptidase II-2-like; K16297 serine carboxypeptidase-like clade II [EC:3.4.16.-]	At4g30810/3.0e-149/[OE] KOG1282 Serine carboxypeptidases (lysosomal cathepsin A)	cellular_component:GO:0016021//integral component of membrane;molecular_function:GO:0004185//serine-type carboxypeptidase activity;
Ghir_A11G000890.1	2108	16.86	1088.42	-6.14802	Down	9.15076e-270	1.66711e-268	XP_016708959.1/0.0e+00/PREDICTED: protein HOTHEAD-like [Gossypium hirsutum]	XM_016853470.1/0/PREDICTED: Gossypium hirsutum protein HOTHEAD-like (LOC107923256), mRNA	sp|Q9S746|HTH_ARATH/7.8e-154/Protein HOTHEAD OS=Arabidopsis thaliana GN=HTH PE=1 SV=1	jcu:105648528/1.2e-195/protein HOTHEAD; K21270 (R)-mandelonitrile oxidase [EC:1.1.3.49]	At5g51950/3.5e-189/[R] KOG1238 Glucose dehydrogenase/choline dehydrogenase/mandelonitrile lyase (GMC oxidoreductase family)	molecular_function:GO:0016614//oxidoreductase activity, acting on CH-OH group of donors;GO:0050660//flavin adenine dinucleotide binding;
Ghir_D11G005190.1	1735	1187.76	19	5.83056	Up	4.57786e-269	8.32481e-268	XP_012489179.1/4.7e-285/PREDICTED: uncharacterized protein LOC105802220 [Gossypium raimondii] >XP_016695493.1 PREDICTED: uncharacterized protein LOC107911981 [Gossypium hirsutum] >KJB40256.1 hypothetical protein B456_007G054200 [Gossypium raimondii]	XM_016840004.1/0/PREDICTED: Gossypium hirsutum uncharacterized LOC107911981 (LOC107911981), mRNA	NA	NA	At5g67050/2.8e-107/[I] KOG4569 Predicted lipase	biological_process:GO:0006629//lipid metabolic process;cellular_component:GO:0016021//integral component of membrane;molecular_function:GO:0016787//hydrolase activity;
Ghir_A07G023720.1	2821	143.95	1371.39	-3.38754	Down	1.24242e-268	2.2552e-267	KHG20638.1/0.0e+00/L-aspartate oxidase 1 [Gossypium arboreum]	XM_016875984.1/0/PREDICTED: Gossypium hirsutum L-aspartate oxidase, chloroplastic-like (LOC107942329), transcript variant X1, mRNA	sp|Q94AY1|NADB_ARATH/1.3e-286/L-aspartate oxidase, chloroplastic OS=Arabidopsis thaliana GN=AO PE=1 SV=1	dzi:111292104/0.0e+00/L-aspartate oxidase, chloroplastic-like; K00278 L-aspartate oxidase [EC:1.4.3.16]	At5g14760/3.2e-278/[C] KOG2403 Succinate dehydrogenase, flavoprotein subunit	biological_process:GO:0009435//NAD biosynthetic process;cellular_component:GO:0009507//chloroplast;molecular_function:GO:0044318//L-aspartate:fumarate oxidoreductase activity;GO:0008734//L-aspartate oxidase activity;
Ghir_D12G007200.1	1096	116.02	1296.51	-3.61773	Down	1.88499e-267	3.40289e-266	XP_016734748.1/1.5e-159/PREDICTED: LOB domain-containing protein 36-like [Gossypium hirsutum]	XM_016879259.1/0/PREDICTED: Gossypium hirsutum LOB domain-containing protein 36-like (LOC107945301), mRNA	sp|Q9FKZ3|LBD36_ARATH/1.1e-74/LOB domain-containing protein 36 OS=Arabidopsis thaliana GN=LBD36 PE=2 SV=1	sot:102600862/2.5e-27/LOB domain-containing protein 30; K21994 LOB domain-containing protein 18	At5g66870/2.5e-74/[R] LSE0040 A Lateral organ boundaries domain (LOB)	NA
Ghir_D07G000960.1	1785	2335.11	458.65	2.21249	Up	6.37013e-267	1.1465e-265	XP_012472887.1/2.4e-236/PREDICTED: protein IQ-DOMAIN 14 [Gossypium raimondii] >KJB07228.1 hypothetical protein B456_001G009300 [Gossypium raimondii]	XM_012617433.1/0/PREDICTED: Gossypium raimondii protein IQ-DOMAIN 14 (LOC105790017), mRNA	sp|Q8L4D8|IQD31_ARATH/3.9e-13/Protein IQ-DOMAIN 31 OS=Arabidopsis thaliana GN=IQD31 PE=1 SV=1	NA	NA	NA
Ghir_A11G028640.1	1748	6	1172	-7.74533	Down	4.48431e-265	8.04656e-264	XP_016746945.1/0.0e+00/PREDICTED: putative UDP-glucuronate:xylan alpha-glucuronosyltransferase 4 [Gossypium hirsutum]	XM_016891456.1/0/PREDICTED: Gossypium hirsutum putative UDP-glucuronate:xylan alpha-glucuronosyltransferase 4 (LOC107955650), mRNA	sp|Q8GWW4|GUX2_ARATH/5.3e-140/UDP-glucuronate:xylan alpha-glucuronosyltransferase 2 OS=Arabidopsis thaliana GN=GUX2 PE=2 SV=1	ghi:107955650/0.0e+00/putative UDP-glucuronate:xylan alpha-glucuronosyltransferase 4; K20890 xylan alpha-glucuronosyltransferase [EC:2.4.1.-]	At1g54940/4.2e-172/[G] KOG1950 Glycosyl transferase, family 8 - glycogenin	cellular_component:GO:0016021//integral component of membrane;molecular_function:GO:0016757//transferase activity, transferring glycosyl groups;
Ghir_A12G018010.2	1864	425.76	1964.82	-2.34182	Down	2.60336e-264	4.66017e-263	XP_017639278.1/5.3e-218/PREDICTED: myb family transcription factor EFM [Gossypium arboreum]	XM_017783789.1/0/PREDICTED: Gossypium arboreum myb family transcription factor EFM (LOC108480712), mRNA	sp|Q8VZS3|HHO2_ARATH/9.8e-92/Transcription factor HHO2 OS=Arabidopsis thaliana GN=HHO2 PE=1 SV=1	soe:110796315/1.4e-14/two-component response regulator ARR12-like isoform X1; K14491 two-component response regulator ARR-B family	At1g68670/3.0e-91/[RK] LSE0452 A MYB transcription factor	biological_process:GO:0045892//negative regulation of transcription, DNA-templated;GO:0006355//regulation of transcription, DNA-templated;GO:0006351//transcription, DNA-templated;cellular_component:GO:0005634//nucleus;molecular_function:GO:0003677//DNA binding;GO:0043565//sequence-specific DNA binding;
Ghir_A10G012370.2	2582	215.32	1523.39	-2.95827	Down	4.12065e-264	7.36293e-263	XP_007034443.2/0.0e+00/PREDICTED: dihydroxy-acid dehydratase, chloroplastic [Theobroma cacao]	XM_016823421.1/0/PREDICTED: Gossypium hirsutum dihydroxy-acid dehydratase, chloroplastic-like (LOC107897843), transcript variant X1, mRNA	sp|Q9LIR4|ILVD_ARATH/1.0e-288/Dihydroxy-acid dehydratase, chloroplastic OS=Arabidopsis thaliana GN=DHAD PE=1 SV=1	tcc:18602781/0.0e+00/dihydroxy-acid dehydratase, chloroplastic; K01687 dihydroxy-acid dehydratase [EC:4.2.1.9]	At3g23940/2.4e-288/[E] KOG2448 Dihydroxy-acid dehydratase	biological_process:GO:0009082//branched-chain amino acid biosynthetic process;molecular_function:GO:0004160//dihydroxy-acid dehydratase activity;
Ghir_D04G010620.1	585	1812.51	248	2.73404	Up	4.39925e-264	7.85603e-263	YP_008992361.1/3.8e-13/hypothetical protein Salmi_Mp095 (mitochondrion) [Salvia miltiorrhiza] >AGU16623.1 hypothetical protein Salmi_Mp095 (mitochondrion) [Salvia miltiorrhiza]	KR736345.1/1.41742e-142/Gossypium raimondii mitochondrion, complete genome	NA	NA	NA	cellular_component:GO:0016021//integral component of membrane;GO:0005739//mitochondrion;
Ghir_A09G012000.4	4343	1870.47	271.11	2.65091	Up	1.06377e-263	1.89509e-262	XP_016669169.1/0.0e+00/PREDICTED: zinc finger CCCH domain-containing protein 53-like [Gossypium hirsutum]	XR_001681710.1/0/PREDICTED: Gossypium hirsutum zinc finger CCCH domain-containing protein 53-like (LOC107889309), transcript variant X2, misc_RNA	sp|Q0D3J9|C3H53_ORYSJ/9.1e-141/Zinc finger CCCH domain-containing protein 53 OS=Oryza sativa subsp. japonica GN=Os07g0682400 PE=2 SV=1	NA	At3g21100/3.0e-102/[RA] LSE0467 A Predicted RNA-binding protein, contains C3H1-type Zn-finger and RRM domains	molecular_function:GO:0003723//RNA binding;GO:0046872//metal ion binding;
Ghir_A08G013870.2	1936	1674.68	197.36	2.94945	Up	1.53236e-263	2.72826e-262	XP_016722185.1/3.2e-194/PREDICTED: AT-hook motif nuclear-localized protein 9-like [Gossypium hirsutum] >XP_016722187.1 PREDICTED: AT-hook motif nuclear-localized protein 9-like [Gossypium hirsutum] >XP_016722188.1 PREDICTED: AT-hook motif nuclear-localized protein 9-like [Gossypium hirsutum] >XP_016722189.1 PREDICTED: AT-hook motif nuclear-localized protein 9-like [Gossypium hirsutum] >XP_0167221…	XM_016866698.1/0/PREDICTED: Gossypium hirsutum AT-hook motif nuclear-localized protein 9-like (LOC107934311), transcript variant X2, mRNA	sp|O80834|AHL9_ARATH/7.3e-90/AT-hook motif nuclear-localized protein 9 OS=Arabidopsis thaliana GN=AHL9 PE=2 SV=1	NA	At2g45850/1.7e-89/[S] LSE0374 A Uncharacterized	molecular_function:GO:0003677//DNA binding;
Ghir_A12G016510.1	2113	155.69	1377.96	-3.28132	Down	8.4082e-263	1.48989e-261	XP_016703096.1/0.0e+00/PREDICTED: receptor protein kinase TMK1-like [Gossypium hirsutum]	XM_017759540.1/0/PREDICTED: Gossypium arboreum receptor protein kinase TMK1-like (LOC108460168), mRNA	sp|P43298|TMK1_ARATH/1.8e-222/Receptor protein kinase TMK1 OS=Arabidopsis thaliana GN=TMK1 PE=1 SV=1	nta:107828287/1.8e-239/receptor protein kinase TMK1-like; K00924 kinase [EC:2.7.1.-]	At1g66150/4.1e-222/[T] LSE0002 A Receptor protein kinase containing LRR repeats	cellular_component:GO:0016021//integral component of membrane;molecular_function:GO:0004674//protein serine/threonine kinase activity;GO:0005524//ATP binding;
Ghir_A08G001170.2	2372	1192.99	38.14	4.8316	Up	2.08664e-262	3.69303e-261	XP_016739245.1/0.0e+00/PREDICTED: outer envelope protein 61-like [Gossypium hirsutum] >XP_016739246.1 PREDICTED: outer envelope protein 61-like [Gossypium hirsutum]	XM_016883756.1/0/PREDICTED: Gossypium hirsutum outer envelope protein 61-like (LOC107949050), transcript variant X1, mRNA	sp|B7ZWR6|OEP61_ARATH/2.3e-202/Outer envelope protein 61 OS=Arabidopsis thaliana GN=OEP61 PE=1 SV=1	ccaj:109797436/5.7e-16/peptidyl-prolyl cis-trans isomerase FKBP62-like; K09571 FK506-binding protein 4/5 [EC:5.2.1.8]	At5g48570/3.4e-15/[O] KOG0543 FKBP-type peptidyl-prolyl cis-trans isomerase	cellular_component:GO:0019031//viral envelope;GO:0016021//integral component of membrane;
Ghir_D12G005130.2	3224	127.34	1303.84	-3.49155	Down	8.97424e-262	1.58453e-260	XP_021300193.1/4.7e-299/CTP synthase [Herrania umbratica]	XM_016879215.1/0/PREDICTED: Gossypium hirsutum CTP synthase-like (LOC107945267), mRNA	NA	hbr:110656124/8.2e-284/CTP synthase-like isoform X1; K01937 CTP synthase [EC:6.3.4.2]	At1g30820/1.4e-269/[F] KOG2387 CTP synthase (UTP-ammonia lyase)	NA
Ghir_A10G018350.1	702	7	1127.13	-7.46662	Down	5.72062e-261	1.00588e-259	XP_012457833.1/1.1e-78/PREDICTED: two-component response regulator ARR17-like [Gossypium raimondii] >KJB73006.1 hypothetical protein B456_011G208900 [Gossypium raimondii]	XM_016845458.1/0/PREDICTED: Gossypium hirsutum two-component response regulator ARR17-like (LOC107916278), mRNA	sp|Q9FPR6|ARR17_ARATH/4.5e-50/Two-component response regulator ARR17 OS=Arabidopsis thaliana GN=ARR17 PE=2 SV=1	gra:105778640/1.8e-79/two-component response regulator ARR17-like; K14492 two-component response regulator ARR-A family	At2g40670/2.4e-49/[K] KOG1601 GATA-4/5/6 transcription factors	biological_process:GO:0000160//phosphorelay signal transduction system;cellular_component:GO:0005622//intracellular;
Ghir_A08G011550.1	3172	1751.63	231.2	2.78595	Up	2.65775e-260	4.66496e-259	EOY23842.1/3.9e-306/UDP-Glycosyltransferase superfamily protein isoform 1 [Theobroma cacao]	XM_017778370.1/0/PREDICTED: Gossypium arboreum granule-bound starch synthase 1, chloroplastic/amyloplastic-like (LOC108476229), transcript variant X1, mRNA	sp|Q43784|SSG1_MANES/7.3e-281/Granule-bound starch synthase 1, chloroplastic/amyloplastic OS=Manihot esculenta GN=WAXY PE=2 SV=1	dzi:111287497/2.7e-300/granule-bound starch synthase 1, chloroplastic/amyloplastic-like; K13679 granule-bound starch synthase [EC:2.4.1.242]	At1g32900/8.2e-267/[MG] TWOG0123 Alpha-glucan synthase/soluble starch synthase	NA
Ghir_A10G002290.1	2330	303.91	1699.59	-2.61901	Down	8.40399e-260	1.47336e-258	XP_017621795.1/1.8e-287/PREDICTED: serine/threonine-protein kinase HT1-like [Gossypium arboreum] >XP_017646819.1 PREDICTED: serine/threonine-protein kinase HT1-like [Gossypium arboreum] >KHG11946.1 Serine/threonine-protein kinase HT1 [Gossypium arboreum]	XM_017791330.1/0/PREDICTED: Gossypium arboreum serine/threonine-protein kinase HT1-like (LOC108487097), mRNA	sp|Q2MHE4|HT1_ARATH/1.2e-94/Serine/threonine-protein kinase HT1 OS=Arabidopsis thaliana GN=HT1 PE=1 SV=1	pop:7494663/1.7e-60/serine/threonine-protein kinase STY8 isoform X1; K17535 serine/threonine-protein kinase TNNI3K [EC:2.7.11.1]	At5g58950/2.3e-173/[T] KOG0192 Tyrosine kinase specific for activated (GTP-bound) p21cdc42Hs	molecular_function:GO:0005524//ATP binding;GO:0004672//protein kinase activity;
Ghir_A09G009700.1	1665	48.14	1088.65	-4.6347	Down	3.67197e-259	6.43378e-258	XP_017608242.1/0.0e+00/PREDICTED: asparagine synthetase [glutamine-hydrolyzing] 1-like isoform X1 [Gossypium arboreum]	XM_016813374.1/0/PREDICTED: Gossypium hirsutum asparagine synthetase [glutamine-hydrolyzing] (LOC107889073), mRNA	sp|P49078|ASNS1_ARATH/2.1e-287/Asparagine synthetase [glutamine-hydrolyzing] 1 OS=Arabidopsis thaliana GN=ASN1 PE=2 SV=2	gra:105799150/0.0e+00/asparagine synthetase [glutamine-hydrolyzing] 1-like; K01953 asparagine synthase (glutamine-hydrolysing) [EC:6.3.5.4]	At3g47340/4.9e-287/[E] KOG0571 Asparagine synthase (glutamine-hydrolyzing)	biological_process:GO:0006541//glutamine metabolic process;GO:0006529//asparagine biosynthetic process;molecular_function:GO:0005524//ATP binding;GO:0004066//asparagine synthase (glutamine-hydrolyzing) activity;
Ghir_D01G017410.1	1880	1860.86	278.6	2.60416	Up	2.32053e-257	4.03737e-256	XP_012467539.1/2.0e-209/PREDICTED: thaumatin-like protein 1b [Gossypium raimondii] >KJB15773.1 hypothetical protein B456_002G195500 [Gossypium raimondii]	XR_001690893.1/0/PREDICTED: Gossypium hirsutum thaumatin-like protein 1b (LOC107921001), misc_RNA	sp|P28493|PR5_ARATH/4.9e-75/Pathogenesis-related protein 5 OS=Arabidopsis thaliana GN=At1g75040 PE=1 SV=1	lsv:111880421/1.9e-83/G-type lectin S-receptor-like serine/threonine-protein kinase At1g67520; K04733 interleukin-1 receptor-associated kinase 4 [EC:2.7.11.1]	At4g38660/1.7e-134/[V] TWOG0215 Pathogenesis related proteins, group 5, and related proteins	cellular_component:GO:0016021//integral component of membrane;
Ghir_D05G035470.6	5605	129.29	1291.85	-3.45629	Down	2.57165e-257	4.47166e-256	XP_012466794.1/0.0e+00/PREDICTED: endoribonuclease Dicer homolog 2-like isoform X1 [Gossypium raimondii] >XP_012466795.1 PREDICTED: endoribonuclease Dicer homolog 2-like isoform X1 [Gossypium raimondii] >XP_012466796.1 PREDICTED: endoribonuclease Dicer homolog 2-like isoform X1 [Gossypium raimondii] >XP_012466797.1 PREDICTED: endoribonuclease Dicer homolog 2-like isoform X1 [Gossypium raimondii] …	XM_012585865.1/0/PREDICTED: Gossypium raimondii endoribonuclease Dicer homolog 2-like (LOC105766407), transcript variant X1, mRNA	sp|Q3EBC8|DCL2_ARATH/0.0e+00/Endoribonuclease Dicer homolog 2 OS=Arabidopsis thaliana GN=At3g03300 PE=1 SV=2	gra:105785305/0.0e+00/endoribonuclease Dicer homolog 2-like; K11592 endoribonuclease Dicer [EC:3.1.26.-]	At3g03300/0.0e+00/[A] KOG0701 dsRNA-specific nuclease Dicer and related ribonucleases	biological_process:GO:0006396//RNA processing;GO:0031047//gene silencing by RNA;molecular_function:GO:0003723//RNA binding;GO:0003677//DNA binding;GO:0004525//ribonuclease III activity;GO:0005524//ATP binding;
Ghir_A05G032580.1	1589	30.78	1041.87	-5.21658	Down	7.57057e-257	1.31256e-255	XP_016751764.1/6.3e-212/PREDICTED: lipid phosphate phosphatase 2-like [Gossypium hirsutum] >XP_016751765.1 PREDICTED: lipid phosphate phosphatase 2-like [Gossypium hirsutum]	XM_016896276.1/0/PREDICTED: Gossypium hirsutum lipid phosphate phosphatase 2-like (LOC107960069), transcript variant X2, mRNA	sp|Q9ZU49|LPP1_ARATH/4.2e-112/Lipid phosphate phosphatase 1 OS=Arabidopsis thaliana GN=LPP1 PE=2 SV=2	ghi:107960069/1.1e-212/lipid phosphate phosphatase 2-like; K18693 diacylglycerol diphosphate phosphatase / phosphatidate phosphatase [EC:3.1.3.81 3.1.3.4]	At3g02600/6.2e-114/[I] KOG3030 Lipid phosphate phosphatase and related enzymes of the PAP2 family	cellular_component:GO:0016021//integral component of membrane;
Ghir_A13G023780.2	3042	2221.23	431.45	2.22856	Up	2.91392e-256	5.04324e-255	XP_016732874.1/0.0e+00/PREDICTED: alpha-glucan phosphorylase, H isozyme [Gossypium hirsutum] >XP_016732875.1 PREDICTED: alpha-glucan phosphorylase, H isozyme [Gossypium hirsutum]	XM_016877386.1/0/PREDICTED: Gossypium hirsutum alpha-glucan phosphorylase, H isozyme (LOC107943612), transcript variant X2, mRNA	sp|P32811|PHSH_SOLTU/0.0e+00/Alpha-glucan phosphorylase, H isozyme OS=Solanum tuberosum PE=1 SV=1	hbr:110666337/0.0e+00/alpha-glucan phosphorylase, H isozyme isoform X1; K00688 glycogen phosphorylase [EC:2.4.1.1]	At3g46970/0.0e+00/[G] KOG2099 Glycogen phosphorylase	biological_process:GO:0005975//carbohydrate metabolic process;molecular_function:GO:0102250//linear malto-oligosaccharide phosphorylase activity;GO:0030170//pyridoxal phosphate binding;GO:0008184//glycogen phosphorylase activity;GO:0102499//SHG alpha-glucan phosphorylase activity;
Ghir_D11G008900.1	9273	77.15	1152.84	-4.03692	Down	3.61253e-256	6.24872e-255	XP_012489801.1/0.0e+00/PREDICTED: BEACH domain-containing protein lvsC [Gossypium raimondii] >KJB41144.1 hypothetical protein B456_007G092900 [Gossypium raimondii]	XM_012634347.1/0/PREDICTED: Gossypium raimondii BEACH domain-containing protein lvsC (LOC105802618), mRNA	sp|F4IG73|BCHC2_ARATH/0.0e+00/BEACH domain-containing protein C2 OS=Arabidopsis thaliana GN=BCHC2 PE=1 SV=1	ppp:112283757/7.5e-88/protein SPIRRIG-like; K22262 WD repeat and FYVE domain-containing protein 3	At2g45540/0.0e+00/[U] KOG1787 Kinase A-anchor protein Neurobeachin and related BEACH and WD40 repeat proteins	NA
Ghir_D05G017360.1	1299	402	1883	-2.3633	Down	3.98451e-256	6.88814e-255	XP_016688226.1/2.1e-245/PREDICTED: uncharacterized protein LOC107905939 [Gossypium hirsutum]	XM_016832737.1/0/PREDICTED: Gossypium hirsutum uncharacterized LOC107905939 (LOC107905939), mRNA	NA	NA	At5g52890/7.3e-28/[R] KOG1347 Uncharacterized membrane protein, predicted efflux pump	NA
Ghir_D05G026660.1	1732	94	1194.56	-3.80321	Down	1.77469e-255	3.06086e-254	XP_012446624.1/6.7e-183/PREDICTED: probable isoaspartyl peptidase/L-asparaginase 2 [Gossypium raimondii] >KJB59852.1 hypothetical protein B456_009G276200 [Gossypium raimondii]	XM_012591170.1/0/PREDICTED: Gossypium raimondii probable isoaspartyl peptidase/L-asparaginase 2 (LOC105770111), mRNA	sp|Q8GXG1|ASPGB_ARATH/7.0e-161/Probable isoaspartyl peptidase/L-asparaginase 2 OS=Arabidopsis thaliana GN=At3g16150 PE=2 SV=2	gra:105770111/1.1e-183/probable isoaspartyl peptidase/L-asparaginase 2; K13051 beta-aspartyl-peptidase (threonine type) [EC:3.4.19.5]	At3g16150/2.8e-120/[E] KOG1592 Asparaginase	molecular_function:GO:0016787//hydrolase activity;
Ghir_D11G036610.1	1392	293.01	1658.11	-2.63606	Down	2.69166e-255	4.63164e-254	XP_016677948.1/2.3e-165/PREDICTED: homeobox-leucine zipper protein HAT22-like [Gossypium hirsutum]	XM_012633777.1/0/PREDICTED: Gossypium raimondii homeobox-leucine zipper protein HAT22 (LOC105802247), mRNA	sp|P46604|HAT22_ARATH/5.6e-84/Homeobox-leucine zipper protein HAT22 OS=Arabidopsis thaliana GN=HAT22 PE=1 SV=1	ghi:107897110/3.9e-166/homeobox-leucine zipper protein HAT22-like; K09338 homeobox-leucine zipper protein	At4g37790/1.3e-83/[K] KOG0483 Transcription factor HEX, contains HOX and HALZ domains	cellular_component:GO:0005634//nucleus;molecular_function:GO:0043565//sequence-specific DNA binding;GO:0003700//DNA binding transcription factor activity;
Ghir_A12G012080.1	4316	57.58	1096.58	-4.38684	Down	6.88471e-255	1.18194e-253	XP_017637038.1/0.0e+00/PREDICTED: protein TSS-like [Gossypium arboreum]	XM_017781549.1/0/PREDICTED: Gossypium arboreum protein TSS-like (LOC108479136), mRNA	sp|F4JKH6|TSS_ARATH/2.2e-235/Protein TSS OS=Arabidopsis thaliana GN=TSS PE=1 SV=1	ghi:107948175/0.0e+00/protein TSS-like; K03255 protein TIF31	At1g01320/0.0e+00/[R] KOG1839 Uncharacterized protein CLU1/cluA/TIF31 involved in mitochondrial morphology/distribution, also found associated with eIF-3	NA
Ghir_A05G012150.3	1840	223.51	1504.78	-2.88668	Down	9.95637e-255	1.70632e-253	NP_001313904.1/2.3e-181/shikimate O-hydroxycinnamoyltransferase precursor [Gossypium hirsutum] >XP_012445417.1 PREDICTED: shikimate O-hydroxycinnamoyltransferase isoform X1 [Gossypium raimondii] >AHG97388.1 putative hydroxycinnamoyl CoA shikimate/quinate hydroxycinnamoyl transferase [Gossypium hirsutum] >KJB56502.1 hypothetical protein B456_009G122600 [Gossypium raimondii]	XM_017751734.1/0/PREDICTED: Gossypium arboreum shikimate O-hydroxycinnamoyltransferase (LOC108453565), transcript variant X1, mRNA	sp|Q9FI78|HST_ARATH/5.7e-145/Shikimate O-hydroxycinnamoyltransferase OS=Arabidopsis thaliana GN=HST PE=1 SV=1	gra:105769369/3.9e-182/shikimate O-hydroxycinnamoyltransferase; K13065 shikimate O-hydroxycinnamoyltransferase [EC:2.3.1.133]	At5g48930/1.3e-144/[RQ] LSE0273 A Predicted N-hydroxycinnamoyl/benzoyltransferase	molecular_function:GO:0016747//transferase activity, transferring acyl groups other than amino-acyl groups;
Ghir_D01G016280.2	1391	625.05	2290.98	-2.00946	Down	1.06815e-254	1.82955e-253	XP_016708153.1/8.1e-131/PREDICTED: REF/SRPP-like protein At1g67360 [Gossypium hirsutum]	XM_016852664.1/0/PREDICTED: Gossypium hirsutum REF/SRPP-like protein At1g67360 (LOC107922575), mRNA	sp|Q9FYF7|Y1736_ARATH/4.6e-62/REF/SRPP-like protein At1g67360 OS=Arabidopsis thaliana GN=At1g67360 PE=2 SV=1	vvi:100262484/3.4e-61/uncharacterized LOC100262484; K17616 CTD small phosphatase-like protein 2 [EC:3.1.3.-]	NA	NA
Ghir_D12G008980.1	1799	11.31	1043.14	-6.66273	Down	3.68174e-254	6.30252e-253	XP_012437122.1/1.2e-232/PREDICTED: probable N-acetyltransferase HLS1 [Gossypium raimondii] >KJB48700.1 hypothetical protein B456_008G082400 [Gossypium raimondii]	XM_012581668.1/0/PREDICTED: Gossypium raimondii probable N-acetyltransferase HLS1 (LOC105763433), mRNA	sp|Q42381|HLS1_ARATH/2.8e-176/Probable N-acetyltransferase HLS1 OS=Arabidopsis thaliana GN=HLS1 PE=1 SV=1	NA	NA	molecular_function:GO:0008080//N-acetyltransferase activity;
Ghir_A10G002830.1	2586	2214.29	433.7	2.21654	Up	8.65883e-254	1.47969e-252	XP_007025424.2/8.4e-307/PREDICTED: protein CHUP1, chloroplastic [Theobroma cacao]	XM_016855880.1/0/PREDICTED: Gossypium hirsutum protein CHUP1, chloroplastic-like (LOC107925237), mRNA	sp|Q9LI74|CHUP1_ARATH/1.2e-100/Protein CHUP1, chloroplastic OS=Arabidopsis thaliana GN=CHUP1 PE=1 SV=1	spen:107009356/5.2e-15/uncharacterized protein At4g04980-like; K02184 formin 2	At1g31810/7.0e-14/[ZR] LSE0118 A Protein possibly involved in cytoskeleton rearrangements, contains FH domain	NA
Ghir_D03G015530.2	3700	361.9	1793.08	-2.44431	Down	1.06391e-253	1.81706e-252	XP_007016944.2/0.0e+00/PREDICTED: ethylene-overproduction protein 1 [Theobroma cacao]	XM_016858113.1/0/PREDICTED: Gossypium hirsutum ethylene-overproduction protein 1-like (LOC107927117), mRNA	sp|O65020|ETO1_ARATH/1.1e-272/Ethylene-overproduction protein 1 OS=Arabidopsis thaliana GN=ETO1 PE=1 SV=2	ppp:112283569/1.0e-08/probable UDP-N-acetylglucosamine--peptide N-acetylglucosaminyltransferase SEC isoform X1; K09667 protein O-GlcNAc transferase [EC:2.4.1.255]	NA	NA
Ghir_A09G010480.2	1596	240.78	1535.77	-2.80871	Down	7.06202e-253	1.19856e-251	XP_016669029.1/1.7e-68/PREDICTED: NAC domain-containing protein 90-like [Gossypium hirsutum]	XM_016813540.1/0/PREDICTED: Gossypium hirsutum NAC domain-containing protein 90-like (LOC107889181), mRNA	sp|Q9FMR3|NAC90_ARATH/4.7e-34/NAC domain-containing protein 90 OS=Arabidopsis thaliana GN=NAC090 PE=1 SV=1	cpep:111802683/1.6e-17/ferric reduction oxidase 7, chloroplastic-like; K00521 ferric-chelate reductase [EC:1.16.1.7]	At3g44350/8.9e-36/[S] LSE0117 A No apical meristem (NAM) developmental protein and related proteins	biological_process:GO:0006355//regulation of transcription, DNA-templated;GO:0006351//transcription, DNA-templated;cellular_component:GO:0005634//nucleus;molecular_function:GO:0003677//DNA binding;
Ghir_D13G019650.2	3166	99.78	1198.43	-3.72179	Down	1.69167e-252	2.86456e-251	XP_016667925.1/3.9e-120/PREDICTED: pyrrolidone-carboxylate peptidase-like [Gossypium hirsutum]	XM_012608317.1/0/PREDICTED: Gossypium raimondii polygalacturonase At1g48100-like (LOC105783104), mRNA	sp|Q949Z1|PGLR4_ARATH/1.1e-50/Polygalacturonase At1g48100 OS=Arabidopsis thaliana GN=At1g48100 PE=2 SV=1	ghi:107888354/6.6e-121/pyrrolidone-carboxylate peptidase-like; K01304 pyroglutamyl-peptidase [EC:3.4.19.3]	At1g02460/7.9e-60/[R] TWOG0115 Endo-polygalacturonase	cellular_component:GO:0005829//cytosol;molecular_function:GO:0016920//pyroglutamyl-peptidase activity;
Ghir_D06G023430.1	1395	74	1125	-4.06179	Down	6.05717e-251	1.0193e-249	XP_016755666.1/4.3e-124/PREDICTED: uncharacterized protein LOC107963727 [Gossypium hirsutum]	XM_012597016.1/0/PREDICTED: Gossypium raimondii uncharacterized LOC105774504 (LOC105774504), mRNA	NA	NA	NA	molecular_function:GO:0003746//translation elongation factor activity;
Ghir_D10G008420.2	3806	261.63	1572.69	-2.72317	Down	9.1222e-251	1.53248e-249	XP_016698425.1/0.0e+00/PREDICTED: F-box/LRR-repeat protein 14-like [Gossypium hirsutum]	XM_016842936.1/0/PREDICTED: Gossypium hirsutum F-box/LRR-repeat protein 14-like (LOC107914145), mRNA	sp|Q9M8L9|AVT6E_ARATH/1.8e-31/Amino acid transporter AVT6E OS=Arabidopsis thaliana GN=AVT6E PE=2 SV=1	csl:COCSUDRAFT_45337/1.8e-40/L domain-like protein; K10280 F-box and leucine-rich repeat protein 14	At1g15740/7.3e-254/[R] KOG1947 Leucine rich repeat proteins, some proteins contain F-box	NA
Ghir_A03G003600.1	1261	8.7	1051.27	-7.05244	Down	9.39998e-251	1.57826e-249	XP_016755819.1/4.3e-187/PREDICTED: E3 ubiquitin-protein ligase MIEL1-like [Gossypium hirsutum] >XP_016755820.1 PREDICTED: E3 ubiquitin-protein ligase MIEL1-like [Gossypium hirsutum]	XM_016900331.1/0/PREDICTED: Gossypium hirsutum E3 ubiquitin-protein ligase MIEL1-like (LOC107963835), transcript variant X2, mRNA	sp|Q9FFB6|ZFP34_ARATH/7.5e-128/E3 ubiquitin-protein ligase RZFP34 OS=Arabidopsis thaliana GN=RZPF34 PE=1 SV=1	ghi:107963835/7.3e-188/E3 ubiquitin-protein ligase MIEL1-like; K10144 RING finger and CHY zinc finger domain-containing protein 1 [EC:2.3.2.27]	At5g22920/1.7e-127/[R] KOG1940 Zn-finger protein	molecular_function:GO:0008270//zinc ion binding;GO:0016874//ligase activity;
Ghir_D09G015740.3	1772	18	1007.65	-5.94239	Down	1.04687e-250	1.7567e-249	XP_016671216.1/3.9e-154/PREDICTED: tropinone reductase homolog [Gossypium hirsutum]	XM_012630588.1/0/PREDICTED: Gossypium raimondii tropinone reductase homolog (LOC105799830), transcript variant X1, mRNA	sp|P50165|TRNH_DATST/8.4e-85/Tropinone reductase homolog OS=Datura stramonium PE=2 SV=1	ghi:107891073/6.7e-155/tropinone reductase homolog; K08081 tropinone reductase I [EC:1.1.1.206]	At5g06060/1.0e-80/[R] KOG0725 Reductases with broad range of substrate specificities	molecular_function:GO:0016491//oxidoreductase activity;
Ghir_D08G026740.1	2984	1850	287	2.55286	Up	2.39458e-250	4.01146e-249	XP_016733233.1/0.0e+00/PREDICTED: subtilisin-like protease SBT1.8 [Gossypium hirsutum]	XM_016865004.1/0/PREDICTED: Gossypium hirsutum subtilisin-like protease SBT1.8 (LOC107932883), mRNA	sp|Q9ZUF6|SBT18_ARATH/0.0e+00/Subtilisin-like protease SBT1.8 OS=Arabidopsis thaliana GN=SBT1.8 PE=1 SV=1	nsy:104224633/1.9e-93/uncharacterized protein LOC104224633; K15333 tRNA guanosine-2'-O-methyltransferase [EC:2.1.1.34]	At2g05920/0.0e+00/[OR] LSE0115 A Subtilisin-like proteinase	cellular_component:GO:0009505//plant-type cell wall;GO:0009506//plasmodesma;GO:0005794//Golgi apparatus;molecular_function:GO:0004252//serine-type endopeptidase activity;
Ghir_D01G003520.2	1850	293.91	1639.48	-2.61533	Down	2.62357e-250	4.39259e-249	XP_016724316.1/1.9e-292/PREDICTED: UDP-N-acetylmuramoylalanine--D-glutamate ligase-like isoform X2 [Gossypium hirsutum]	XM_016868827.1/0/PREDICTED: Gossypium hirsutum UDP-N-acetylmuramoylalanine--D-glutamate ligase-like (LOC107936155), transcript variant X2, mRNA	NA	NA	NA	biological_process:GO:0009058//biosynthetic process;GO:0051301//cell division;GO:0008360//regulation of cell shape;cellular_component:GO:0005737//cytoplasm;molecular_function:GO:0005524//ATP binding;GO:0008764//UDP-N-acetylmuramoylalanine-D-glutamate ligase activity;
Ghir_A03G010460.1	2129	2263.3	463.28	2.15293	Up	3.22724e-250	5.39723e-249	XP_007036802.2/2.2e-260/PREDICTED: phosphoethanolamine N-methyltransferase 1 isoform X1 [Theobroma cacao]	XM_016811336.1/0/PREDICTED: Gossypium hirsutum phosphoethanolamine N-methyltransferase 1-like (LOC107887176), mRNA	sp|Q9FR44|PEAM1_ARATH/3.0e-246/Phosphoethanolamine N-methyltransferase 1 OS=Arabidopsis thaliana GN=NMT1 PE=1 SV=1	tcc:18604331/3.8e-261/phosphoethanolamine N-methyltransferase 1; K05929 phosphoethanolamine N-methyltransferase [EC:2.1.1.103]	At1g48600/2.2e-239/[IR] KOG1269 SAM-dependent methyltransferases	NA
Ghir_D13G006740.1	1443	10	1035	-6.82902	Down	4.04193e-250	6.75215e-249	XP_012462076.1/7.9e-270/PREDICTED: uncharacterized protein LOC105782118 [Gossypium raimondii] >KJB79951.1 hypothetical protein B456_013G074100 [Gossypium raimondii]	XM_012606622.1/0/PREDICTED: Gossypium raimondii uncharacterized LOC105782118 (LOC105782118), mRNA	NA	NA	At3g28770/8.4e-09/[S] LSE0099 A Uncharacterized protein	cellular_component:GO:0016021//integral component of membrane;
Ghir_A13G011590.1	3862	66.89	1099.94	-4.17503	Down	2.90525e-249	4.837e-248	XP_016748170.1/0.0e+00/PREDICTED: kinesin-4-like [Gossypium hirsutum]	XM_016892681.1/0/PREDICTED: Gossypium hirsutum kinesin-4-like (LOC107957224), mRNA	sp|O81635|KN14G_ARATH/6.1e-290/Kinesin-like protein KIN-14G OS=Arabidopsis thaliana GN=KIN14G PE=1 SV=2	ghi:107957224/0.0e+00/kinesin-4-like; K10406 kinesin family member C2/C3	At5g27000/4.6e-288/[Z] KOG0239 Kinesin (KAR3 subfamily)	biological_process:GO:0007018//microtubule-based movement;molecular_function:GO:0005524//ATP binding;GO:0003777//microtubule motor activity;GO:0008017//microtubule binding;
Ghir_A06G018620.1	5242	1988	347	2.38277	Up	1.29664e-248	2.15638e-247	XP_017645373.1/0.0e+00/PREDICTED: probable inactive leucine-rich repeat receptor-like protein kinase At3g03770 [Gossypium arboreum] >KHG09703.1 hypothetical protein F383_02557 [Gossypium arboreum]	XM_017789884.1/0/PREDICTED: Gossypium arboreum probable inactive leucine-rich repeat receptor-like protein kinase At3g03770 (LOC108486071), mRNA	sp|Q8LFN2|Y3037_ARATH/5.3e-212/Probable inactive leucine-rich repeat receptor-like protein kinase At3g03770 OS=Arabidopsis thaliana GN=At3g03770 PE=2 SV=1	hbr:110658023/3.9e-94/pentatricopeptide repeat-containing protein At3g56030 isoform X1; K17426 large subunit ribosomal protein L45	At3g03770/3.6e-211/[T] LSE0002 A Receptor protein kinase containing LRR repeats	cellular_component:GO:0016021//integral component of membrane;molecular_function:GO:0005524//ATP binding;GO:0004672//protein kinase activity;
Ghir_D07G021800.2	3151	2362.15	511.86	2.07074	Up	1.39426e-248	2.31744e-247	XP_016712161.1/0.0e+00/PREDICTED: transcriptional corepressor LEUNIG_HOMOLOG-like isoform X1 [Gossypium hirsutum]	XM_012637546.1/0/PREDICTED: Gossypium raimondii transcriptional corepressor LEUNIG-like (LOC105804786), transcript variant X2, mRNA	sp|O48847|LUH_ARATH/1.6e-264/Transcriptional corepressor LEUNIG_HOMOLOG OS=Arabidopsis thaliana GN=LUH PE=1 SV=1	cpep:111786170/6.5e-44/transcriptional corepressor LEUNIG_HOMOLOG-like; K14963 COMPASS component SWD3	At2g32700/3.8e-264/[R] KOG0266 WD40 repeat-containing protein	NA
Ghir_A05G006370.1	1457	1095.38	21.75	5.51873	Up	7.5513e-248	1.25233e-246	XP_017628610.1/2.7e-278/PREDICTED: aspartyl protease family protein At5g10770-like [Gossypium arboreum]	XM_017773121.1/0/PREDICTED: Gossypium arboreum aspartyl protease family protein At5g10770-like (LOC108471511), mRNA	sp|Q8S9J6|ASPA_ARATH/3.1e-154/Aspartyl protease family protein At5g10770 OS=Arabidopsis thaliana GN=At5g10770 PE=2 SV=1	sind:105163422/3.8e-148/aspartyl protease family protein At5g10770-like; K01381 saccharopepsin [EC:3.4.23.25]	At5g10770/1.0e-147/[O] KOG1339 Aspartyl protease	molecular_function:GO:0004190//aspartic-type endopeptidase activity;
Ghir_A06G018450.1	2096	2133.15	411.65	2.23796	Up	1.89961e-247	3.14511e-246	XP_017646199.1/1.4e-206/PREDICTED: probable pectate lyase 13 [Gossypium arboreum]	XM_017790710.1/0/PREDICTED: Gossypium arboreum probable pectate lyase 13 (LOC108486586), mRNA	sp|Q9SCP2|PLY12_ARATH/1.2e-127/Probable pectate lyase 12 OS=Arabidopsis thaliana GN=At3g53190 PE=2 SV=2	gra:105773527/1.9e-185/probable pectate lyase 13; K01728 pectate lyase [EC:4.2.2.2]	At5g04310/6.4e-135/[M] LSE0348 A Pectate lyase	biological_process:GO:0045490//pectin catabolic process;cellular_component:GO:0016021//integral component of membrane;molecular_function:GO:0046872//metal ion binding;GO:0030570//pectate lyase activity;
Ghir_D10G013430.1	2840	41.01	1023.72	-4.77724	Down	1.50166e-246	2.48071e-245	XP_007033905.2/0.0e+00/PREDICTED: electron transfer flavoprotein-ubiquinone oxidoreductase, mitochondrial isoform X1 [Theobroma cacao]	XM_016843618.1/0/PREDICTED: Gossypium hirsutum electron transfer flavoprotein-ubiquinone oxidoreductase, mitochondrial-like (LOC107914647), mRNA	sp|O22854|ETFQO_ARATH/2.0e-277/Electron transfer flavoprotein-ubiquinone oxidoreductase, mitochondrial OS=Arabidopsis thaliana GN=ETFQO PE=2 SV=1	dzi:111307738/0.0e+00/electron transfer flavoprotein-ubiquinone oxidoreductase, mitochondrial isoform X1; K00311 electron-transferring-flavoprotein dehydrogenase [EC:1.5.5.1]	At2g43400/4.6e-277/[C] KOG2415 Electron transfer flavoprotein ubiquinone oxidoreductase	biological_process:GO:0006552//leucine catabolic process;GO:0022904//respiratory electron transport chain;GO:0009646//response to absence of light;cellular_component:GO:0031305//integral component of mitochondrial inner membrane;GO:0017133//mitochondrial electron transfer flavoprotein complex;GO:0005739//mitochondrion;molecular_function:GO:0043783//oxidoreductase activity, oxidizing metal ions wi…
Ghir_D12G002640.2	3551	18.62	989.56	-5.8674	Down	2.17944e-246	3.5984e-245	XP_016744211.1/0.0e+00/PREDICTED: uncharacterized protein LOC107953416 isoform X2 [Gossypium hirsutum]	XM_016888722.1/0/PREDICTED: Gossypium hirsutum uncharacterized LOC107953416 (LOC107953416), transcript variant X2, mRNA	NA	ghi:107953416/0.0e+00/uncharacterized protein LOC107953416 isoform X1; K17925 sorting nexin-13	At2g15900/9.2e-275/[ZUD] KOG2101 Intermediate filament-like protein, sorting nexins, and related proteins containing PX (PhoX) domain(s)	cellular_component:GO:0016021//integral component of membrane;molecular_function:GO:0035091//phosphatidylinositol binding;
Ghir_A09G000270.1	2727	2038.72	373.15	2.3143	Up	2.61087e-246	4.30357e-245	XP_016668052.1/0.0e+00/PREDICTED: DNA replication licensing factor MCM2-like [Gossypium hirsutum]	XM_021424381.1/0/PREDICTED: Herrania umbratica DNA replication licensing factor MCM2 (LOC110413532), mRNA	sp|B8BKI8|MCM2_ORYSI/0.0e+00/DNA replication licensing factor MCM2 OS=Oryza sativa subsp. indica GN=OsI_36121 PE=3 SV=1	ghi:107888453/0.0e+00/DNA replication licensing factor MCM2-like; K02540 DNA replication licensing factor MCM2 [EC:3.6.4.12]	At1g44900/0.0e+00/[L] KOG0477 DNA replication licensing factor, MCM2 component	biological_process:GO:0006270//DNA replication initiation;cellular_component:GO:0005634//nucleus;GO:0042555//MCM complex;molecular_function:GO:0003677//DNA binding;GO:0005524//ATP binding;GO:0003678//DNA helicase activity;
Ghir_D04G014760.1	1160	1931.28	329.63	2.4151	Up	2.21085e-245	3.63413e-244	XP_016680861.1/1.4e-104/PREDICTED: glutathione S-transferase U17-like [Gossypium hirsutum]	XM_016825372.1/0/PREDICTED: Gossypium hirsutum glutathione S-transferase U17-like (LOC107899606), mRNA	sp|Q9FUS9|GSTUI_ARATH/4.5e-63/Glutathione S-transferase U18 OS=Arabidopsis thaliana GN=GSTU18 PE=2 SV=1	ghi:107899606/2.4e-105/glutathione S-transferase U17-like; K00799 glutathione S-transferase [EC:2.5.1.18]	At1g10360/1.1e-62/[O] KOG0406 Glutathione S-transferase	molecular_function:GO:0016740//transferase activity;
Ghir_A11G019500.1	2100	2077.33	393.65	2.26421	Up	1.88636e-244	3.09222e-243	XP_016749672.1/2.0e-266/PREDICTED: uncharacterized protein LOC107958417 [Gossypium hirsutum]	XM_016894183.1/0/PREDICTED: Gossypium hirsutum uncharacterized LOC107958417 (LOC107958417), mRNA	sp|Q8L7A0|TAUE3_ARATH/3.6e-167/Sulfite exporter TauE/SafE family protein 3 OS=Arabidopsis thaliana GN=At2g25737 PE=2 SV=1	mdm:103428465/5.4e-10/adenylyltransferase and sulfurtransferase MOCS3-like; K11996 adenylyltransferase and sulfurtransferase [EC:2.7.7.80 2.8.1.11]	NA	cellular_component:GO:0016021//integral component of membrane;
Ghir_A06G007250.1	2356	199.32	1409.29	-2.95735	Down	2.04159e-244	3.34483e-243	XP_016682521.1/0.0e+00/PREDICTED: gamma-glutamyltranspeptidase 3-like [Gossypium hirsutum]	XM_016899175.1/0/PREDICTED: Gossypium hirsutum gamma-glutamyltranspeptidase 3-like (LOC107962699), transcript variant X2, mRNA	sp|Q9M0G0|GAGT3_ARATH/1.3e-221/Glutathione hydrolase 3 OS=Arabidopsis thaliana GN=GGT3 PE=2 SV=1	ghi:107901150/0.0e+00/gamma-glutamyltranspeptidase 3-like; K18592 gamma-glutamyltranspeptidase / glutathione hydrolase / leukotriene-C4 hydrolase [EC:2.3.2.2 3.4.19.13 3.4.19.14]	At4g29210/3.0e-221/[E] KOG2410 Gamma-glutamyltransferase	biological_process:GO:0006751//glutathione catabolic process;cellular_component:GO:0016021//integral component of membrane;molecular_function:GO:0036374//glutathione hydrolase activity;
Ghir_D12G006380.1	1440	1090.08	27.92	5.15145	Up	4.06183e-244	6.64007e-243	XP_016735454.1/1.6e-275/PREDICTED: AAA-ATPase At1g43910-like [Gossypium hirsutum]	XM_016879965.1/0/PREDICTED: Gossypium hirsutum AAA-ATPase At1g43910-like (LOC107945820), mRNA	sp|Q9LP11|AATP1_ARATH/2.6e-140/AAA-ATPase At1g43910 OS=Arabidopsis thaliana GN=At1g43910 PE=1 SV=1	dzi:111292301/9.4e-232/AAA-ATPase At1g43910-like; K08900 mitochondrial chaperone BCS1	At1g43910/6.0e-140/[O] KOG0743 AAA+-type ATPase	molecular_function:GO:0005524//ATP binding;
Ghir_A10G024420.2	5751	1085.96	27.8	5.1522	Up	3.27932e-243	5.33449e-242	XP_017622989.1/0.0e+00/PREDICTED: anaphase-promoting complex subunit 1 [Gossypium arboreum]	XM_016869090.1/0/PREDICTED: Gossypium hirsutum anaphase-promoting complex subunit 1-like (LOC107936371), transcript variant X2, mRNA	sp|Q9FFF9|APC1_ARATH/0.0e+00/Anaphase-promoting complex subunit 1 OS=Arabidopsis thaliana GN=APC1 PE=2 SV=1	tcc:18585835/0.0e+00/anaphase-promoting complex subunit 1; K03348 anaphase-promoting complex subunit 1	At5g05560/0.0e+00/[DO] KOG1858 Anaphase-promoting complex (APC), subunit 1 (meiotic check point regulator/Tsg24)	cellular_component:GO:0016021//integral component of membrane;GO:0005680//anaphase-promoting complex;
Ghir_D12G016450.1	2425	395.97	1814.17	-2.33138	Down	6.32446e-243	1.02712e-241	XP_016665680.1/2.0e-286/PREDICTED: uncharacterized protein At1g04910-like [Gossypium hirsutum]	XM_016880541.1/0/PREDICTED: Gossypium hirsutum uncharacterized protein At1g04910-like (LOC107946283), mRNA	sp|Q8W486|Y1491_ARATH/5.7e-68/Uncharacterized protein At1g04910 OS=Arabidopsis thaliana GN=At1g04910 PE=2 SV=1	gmx:100803123/2.2e-15/uncharacterized LOC100803123; K22733 magnesium transporter	At2g01480/2.1e-262/[S] LSE0400 A Predicted auxin-independent growth regulator	cellular_component:GO:0016021//integral component of membrane;
Ghir_D01G014910.1	1249	1086.18	11	6.49008	Up	8.7525e-243	1.42067e-241	XP_012467168.1/5.6e-155/PREDICTED: uncharacterized protein LOC105785603 isoform X1 [Gossypium raimondii] >KJB15163.1 hypothetical protein B456_002G170200 [Gossypium raimondii]	XM_012611714.1/0/PREDICTED: Gossypium raimondii uncharacterized LOC105785603 (LOC105785603), transcript variant X1, mRNA	sp|Q6NLW5|XRI1_ARATH/8.7e-12/Protein XRI1 OS=Arabidopsis thaliana GN=XRI1 PE=1 SV=2	NA	NA	NA
Ghir_D05G014400.1	2238	1637.65	217.99	2.77376	Up	2.08148e-242	3.36938e-241	XP_016688364.1/0.0e+00/PREDICTED: pectinesterase 3-like [Gossypium hirsutum]	XM_016832875.1/0/PREDICTED: Gossypium hirsutum pectinesterase 3-like (LOC107906032), mRNA	sp|Q43111|PME3_PHAVU/5.4e-222/Pectinesterase 3 OS=Phaseolus vulgaris GN=MPE3 PE=2 SV=1	rcu:8276552/3.5e-249/pectinesterase 3; K01051 pectinesterase [EC:3.1.1.11]	At1g53840/2.3e-207/[M] LSE0024 A Pectinesterase	biological_process:GO:0045490//pectin catabolic process;GO:0042545//cell wall modification;cellular_component:GO:0005618//cell wall;GO:0005576//extracellular region;GO:0016021//integral component of membrane;molecular_function:GO:0045330//aspartyl esterase activity;GO:0030599//pectinesterase activity;GO:0004857//enzyme inhibitor activity;
Ghir_D03G003430.1	3039	233.92	1476.1	-2.79324	Down	9.06737e-242	1.4638e-240	XP_012469734.1/0.0e+00/PREDICTED: uncharacterized protein LOC105787740 isoform X2 [Gossypium raimondii] >KJB18154.1 hypothetical protein B456_003G036200 [Gossypium raimondii]	XM_016885341.1/0/PREDICTED: Gossypium hirsutum glycine-rich domain-containing protein 2-like (LOC107950492), transcript variant X2, mRNA	sp|Q9ZQ47|GRDP1_ARATH/7.5e-267/Glycine-rich domain-containing protein 1 OS=Arabidopsis thaliana GN=GRDP1 PE=2 SV=1	mcha:111009311/8.3e-20/phytochrome B-like; K12121 phytochrome B	CE05971/1.8e-21/[T] LSE0513 C 7-transmembrane receptor	NA
Ghir_D04G005770.1	1097	114	1190.72	-3.52027	Down	8.89897e-241	1.43195e-239	XP_012459954.1/9.0e-133/PREDICTED: bidirectional sugar transporter SWEET6b-like [Gossypium raimondii] >XP_017614762.1 PREDICTED: bidirectional sugar transporter SWEET6b-like [Gossypium arboreum] >KJB75838.1 hypothetical protein B456_012G061200 [Gossypium raimondii]	XM_016856797.1/0/PREDICTED: Gossypium hirsutum bidirectional sugar transporter SWEET6b-like (LOC107926031), mRNA	sp|Q8W0K2|SWT6B_ORYSJ/1.4e-61/Bidirectional sugar transporter SWEET6b OS=Oryza sativa subsp. japonica GN=SWEET6B PE=2 SV=1	gra:105780273/1.5e-133/bidirectional sugar transporter SWEET6b-like; K15382 solute carrier family 50 (sugar transporter)	At1g66770/3.2e-53/[R] KOG1623 Multitransmembrane protein	biological_process:GO:0008643//carbohydrate transport;cellular_component:GO:0016021//integral component of membrane;GO:0005886//plasma membrane;
Ghir_D09G013040.1	2318	365.93	1744.81	-2.38897	Down	1.70096e-240	2.72968e-239	XP_012485623.1/0.0e+00/PREDICTED: protein STRUBBELIG-RECEPTOR FAMILY 2 [Gossypium raimondii]	XM_012630169.1/0/PREDICTED: Gossypium raimondii protein STRUBBELIG-RECEPTOR FAMILY 2 (LOC105799540), mRNA	sp|Q9FG24|SRF2_ARATH/6.2e-221/Protein STRUBBELIG-RECEPTOR FAMILY 2 OS=Arabidopsis thaliana GN=SRF2 PE=2 SV=1	cann:107863702/2.8e-217/protein STRUBBELIG-RECEPTOR FAMILY 2; K04733 interleukin-1 receptor-associated kinase 4 [EC:2.7.11.1]	At5g06820/1.4e-220/[T] LSE0002 A Receptor protein kinase containing LRR repeats	NA
Ghir_D03G005670.1	1635	34.26	983.6	-4.97901	Down	5.34913e-240	8.57034e-239	XP_016728918.1/3.4e-152/PREDICTED: protein CDI-like [Gossypium hirsutum]	XM_016873429.1/0/PREDICTED: Gossypium hirsutum protein CDI-like (LOC107940022), mRNA	sp|Q9XIP8|CDI_ARATH/1.1e-120/Protein CDI OS=Arabidopsis thaliana GN=CDI PE=2 SV=1	NA	NA	NA
Ghir_A08G014280.1	2421	1649.73	227.03	2.72574	Up	8.54131e-240	1.36775e-238	XP_012475273.1/0.0e+00/PREDICTED: probable leucine-rich repeat receptor-like protein kinase At5g63930 [Gossypium raimondii] >KJB24815.1 hypothetical protein B456_004G162200 [Gossypium raimondii]	XM_017768030.1/0/PREDICTED: Gossypium arboreum somatic embryogenesis receptor kinase 5 (LOC108467425), mRNA	sp|C0LGF5|Y1341_ARATH/7.7e-65/Probable LRR receptor-like serine/threonine-protein kinase At1g34110 OS=Arabidopsis thaliana GN=At1g34110 PE=2 SV=2	cpep:111790598/2.6e-242/probable LRR receptor-like serine/threonine-protein kinase At1g34110; K04733 interleukin-1 receptor-associated kinase 4 [EC:2.7.11.1]	At2g45340/2.2e-248/[T] LSE0002 A Receptor protein kinase containing LRR repeats	cellular_component:GO:0016021//integral component of membrane;molecular_function:GO:0005524//ATP binding;GO:0004672//protein kinase activity;
Ghir_D08G021210.1	2679	1459	157	3.08061	Up	1.53805e-239	2.45896e-238	KJB26099.1/0.0e+00/hypothetical protein B456_004G225800, partial [Gossypium raimondii]	XM_012620882.1/0/PREDICTED: Gossypium raimondii probable LRR receptor-like serine/threonine-protein kinase At4g36180 (LOC105792351), mRNA	sp|Q9FL28|FLS2_ARATH/1.0e-81/LRR receptor-like serine/threonine-protein kinase FLS2 OS=Arabidopsis thaliana GN=FLS2 PE=1 SV=1	sly:101263330/1.5e-150/Eix2; EIX receptor 2; K13466 EIX receptor 1/2	At5g46330/2.4e-81/[T] LSE0002 A Receptor protein kinase containing LRR repeats	NA
Ghir_D12G029060.2	880	350.79	1708.76	-2.41981	Down	4.32502e-239	6.8998e-238	NP_001314362.1/1.0e-118/rac-like GTP-binding protein ARAC8 [Gossypium hirsutum] >AAX77218.1 Rac2 [Gossypium hirsutum] >ADU04142.1 small GTPase [Gossypium hirsutum] >AEN71020.1 small GTPase RacA [Gossypium tomentosum] >AEN71026.1 small GTPase RacA [Gossypium hirsutum subsp. latifolium]	XM_012584993.1/0/PREDICTED: Gossypium raimondii rac-like GTP-binding protein ARAC8 (LOC105765747), transcript variant X2, mRNA	sp|Q6Z808|RAC3_ORYSJ/1.1e-104/Rac-like GTP-binding protein 3 OS=Oryza sativa subsp. japonica GN=RAC3 PE=2 SV=1	ghi:107939787/1.7e-119/rac-like GTP-binding protein ARAC8; K04392 Ras-related C3 botulinum toxin substrate 1	At5g62880/6.1e-103/[R] KOG0393 Ras-related small GTPase, Rho type	biological_process:GO:0007264//small GTPase mediated signal transduction;cellular_component:GO:0016020//membrane;GO:0005622//intracellular;molecular_function:GO:0005525//GTP binding;GO:0003924//GTPase activity;
Ghir_A09G001660.1	1029	1911.6	334.54	2.37899	Up	1.06429e-238	1.69607e-237	XP_016668249.1/9.2e-63/PREDICTED: gibberellin-regulated protein 4-like [Gossypium hirsutum] >XP_016672951.1 PREDICTED: gibberellin-regulated protein 4-like [Gossypium hirsutum] >XP_017608668.1 PREDICTED: gibberellin-regulated protein 4-like [Gossypium arboreum] >AGE15498.1 GA-stimulated transcript-like protein 2 [Gossypium hirsutum] >KHG09539.1 Gibberellin-regulated 4 -like protein [Gossypium arb…	XM_016812760.1/0/PREDICTED: Gossypium hirsutum gibberellin-regulated protein 4-like (LOC107888596), mRNA	sp|P46690|GASA4_ARATH/1.6e-40/Gibberellin-regulated protein 4 OS=Arabidopsis thaliana GN=GASA4 PE=1 SV=2	nnu:104608881/1.6e-28/N-acetylglucosaminyl-phosphatidylinositol biosynthetic protein gpi1-like; K03860 phosphatidylinositol glycan, class Q	At5g15230/3.8e-40/[R] LSE0474 A Gibberellin-regulated protein	NA
Ghir_A09G001710.3	2353	37.43	980.91	-4.84739	Down	1.82324e-237	2.88854e-236	XP_016668252.1/3.9e-226/PREDICTED: uncharacterized protein LOC107888599 isoform X1 [Gossypium hirsutum]	XM_016812764.1/0/PREDICTED: Gossypium hirsutum uncharacterized LOC107888599 (LOC107888599), transcript variant X2, mRNA	NA	NA	NA	biological_process:GO:0006412//translation;cellular_component:GO:0005840//ribosome;GO:0016021//integral component of membrane;molecular_function:GO:0003735//structural constituent of ribosome;
[truncated: 6,124 more rows]

## Sheet: Table S1b_DE genes in Tds
Table S1b:Differentially expressed genes in "MSTds-VS-MTds"
GeneID	length	MSTds Readnum	MTds Readnum	log2Ratio(MSTds/MTds)	Down-Up-Regulation(MSTds/MTds)	p-value	q-value(Storey et al. 2003)	Nr	Nt	Swissprot	KEGG	KOG	GO
[truncated: 7,737 more rows]

## Sheet: Table S1c_DE genes in Ms
Table S1b:Differentially expressed genes in "MSMs-VS-MMs"
GeneID	length	MSMs Readnum	MMs Readnum	log2Ratio(MSMs/MMs)	Down-Up-Regulation(MSMs/MMs)	p-value	q-value(Storey et al. 2003)	Nr	Nt	Swissprot	KEGG	KOG	GO
[truncated: 9,090 more rows]

## Sheet: Table S1d_commonDE genes
1082 common elements in "MSPms-VS-MPms", "MSTds-VS-MTds" and" MSMs-VS-MMs"DEGs
order	GeneID
1	Ghir_A05G032680.1
[truncated: 1,081 more rows]

## Sheet: Table S1e_total DE genes
Table S1e:Differentially expressed genes at three stages of anther development
[truncated: 17,898 more rows]
