# Supplementary material for: Integrative Analysis of the lncRNA and mRNA Transcriptome Revealed Genes and Pathways Potentially Involved in the Anther Abortion of Cotton (Gossypium hirsutum L.)
Source: Genes (Basel). 2019 Nov 20;10(12):947. doi: 10.3390/genes10120947 (PMC6947465; doi:10.3390/genes10120947)
Supplement: Supplementary file 1 [file genes-10-00947-s001.zip › Supplementary/Table S2. Identified new DE lncRNAs at three stages of the cotton anther development between the CMS line and the maintainer line.xlsx]

## Sheet: Table S2a_DE lncRNAs in Pms
Table S2a: Differentially expressed lncRNAs in "MSPms-VS-MPms"
GeneID	length	MSPms Readnum	MPms Readnum	log2Ratio(MSPms/MPms)	Down-Up-Regulation(MSPms/MPms)	p-value	q-value(Storey et al. 2003)
LTCONS_00046848	442	5963.46	32904.3	-2.59959	Down	0	0
LTCONS_00059663	480	2294.01	19110.7	-3.19397	Down	0	0
LTCONS_00045334	2895	112.62	12858.6	-6.97066	Down	0	0
LTCONS_00047862	2005	4768	21845	-2.33138	Down	0	0
LTCONS_00200114	410	3682.17	19410.3	-2.53373	Down	0	0
LTCONS_00028204	643	14291.4	15.24	9.73753	Up	0	0
LTCONS_00118134	4055	88.82	8149.92	-6.6553	Down	0	0
LTCONS_00074181	1309	14	8466	-9.37565	Down	0	0
LTCONS_00118133	4054	6649.04	52.81	6.84065	Up	0	0
LTCONS_00081932	580	2216.18	10233.3	-2.34266	Down	0	0
LTCONS_00017449	482	748.69	6131.21	-3.16927	Down	0	0
LTCONS_00199807	690	50.9	4313.48	-6.54058	Down	0	0
LTCONS_00041086	1836	341.24	4738.06	-3.93098	Down	0	0
LTCONS_00106199	399	14.08	4891.97	-8.57616	Down	0	0
LTCONS_00185232	1506	5835.13	621.73	3.09487	Up	0	0
LTCONS_00060835	605	835.58	5464.19	-2.8447	Down	0	0
LTCONS_00035113	491	416.8	4418.54	-3.54168	Down	0	0
LTCONS_00018126	800	4588.68	328.64	3.66796	Up	0	0
LTCONS_00131576	6071	62.05	3073.76	-5.76597	Down	0	0
LTCONS_00163416	7968	7	3982	-9.28746	Down	0	0
LTCONS_00082769	3240	123	3120	-4.80035	Down	0	0
LTCONS_00192862	7253	472.02	3990.83	-3.21531	Down	0	0
LTCONS_00021255	4908	3352	21	7.18295	Up	0	0
LTCONS_00113633	3053	5064.01	729.32	2.66012	Up	0	0
LTCONS_00020149	4696	1063.11	4884.1	-2.33534	Down	0	0
LTCONS_00090236	770	631.42	3742.34	-2.70281	Down	0	0
LTCONS_00150096	1127	2709.11	16.36	7.23596	Up	0	0
LTCONS_00087304	3070	115	2457.14	-4.55281	Down	0	0
LTCONS_00074863	875	1323.7	4898.87	-2.02341	Down	0	0
LTCONS_00120915	5083	10.19	2115.16	-7.83301	Down	0	0
LTCONS_00022945	324	470	2889	-2.75538	Down	0	0
LTCONS_00094701	386	125.17	2058.05	-4.17486	Down	0	0
LTCONS_00036335	1200	6.59	2131.23	-8.47273	Down	0	0
LTCONS_00156676	5031	19.99	1838.63	-6.65875	Down	0	0
LTCONS_00020841	754	2956	377	2.83547	Up	0	0
LTCONS_00124141	5458	36	1788.2	-5.76991	Down	0	0
LTCONS_00199336	1208	3736.92	719.74	2.24076	Up	0	0
LTCONS_00076667	1927	588.43	2955.95	-2.46422	Down	0	0
LTCONS_00060598	1164	82.34	1747	-4.54268	Down	0	0
LTCONS_00152272	399	1765.99	43.41	5.21077	Up	0	0
LTCONS_00102078	1054	487.63	2550.73	-2.52259	Down	0	0
LTCONS_00199379	570	2366.29	279.32	2.9471	Up	0	0
LTCONS_00014971	1115	203.74	1804.9	-3.28266	Down	0	0
LTCONS_00022483	5865	9	1427.99	-7.44538	Down	0	0
LTCONS_00046841	877	17.85	1312.41	-6.33569	Down	0	0
LTCONS_00014880	1128	1585	86	4.06846	Up	0	0
LTCONS_00085190	4677	58	1286	-4.60623	Down	5.25656e-305	1.09657e-303
LTCONS_00149009	2776	50	1266	-4.79774	Down	7.85544e-305	1.63643e-303
LTCONS_00140503	2162	7.99	1270.29	-7.44828	Down	2.92176e-294	5.84917e-293
LTCONS_00017027	2294	13	1197	-6.66031	Down	2.30927e-291	4.57075e-290
LTCONS_00115487	892	440.17	2108.43	-2.39557	Down	4.2224e-291	8.34631e-290
LTCONS_00114198	3793	93.12	1283.73	-3.92064	Down	6.39667e-280	1.21287e-278
LTCONS_00016610	1874	93.54	1226.36	-3.84819	Down	2.72678e-264	4.87817e-263
LTCONS_00133257	6786	15.4	1028.92	-6.19759	Down	7.4831e-255	1.28393e-253
LTCONS_00105252	4790	569.32	2191.73	-2.0803	Down	8.22307e-255	1.41008e-253
LTCONS_00045335	3394	12.98	1033.25	-6.45029	Down	5.55385e-254	9.50179e-253
LTCONS_00159329	1349	380.52	1822.92	-2.39574	Down	5.40103e-252	9.11461e-251
LTCONS_00036208	10588	18.71	1005	-5.88278	Down	3.55437e-250	5.94099e-249
LTCONS_00023612	1716	272.97	1579.01	-2.66774	Down	2.36021e-246	3.89254e-245
LTCONS_00089534	1047	1097.25	29.84	5.06496	Up	9.17132e-245	1.50506e-243
LTCONS_00170490	7665	11.66	990.54	-6.54411	Down	1.07365e-242	1.73986e-241
LTCONS_00005842	3605	7	1029.21	-7.3355	Down	7.34838e-241	1.18308e-239
LTCONS_00200055	533	13.58	963.59	-6.2844	Down	2.85723e-238	4.54118e-237
LTCONS_00130038	11034	126.74	1200.96	-3.37978	Down	4.52096e-235	7.12458e-234
LTCONS_00086382	1195	48.29	988.71	-4.49129	Down	1.63194e-232	2.53818e-231
LTCONS_00088950	2256	406.08	1783.04	-2.27004	Down	2.52492e-231	3.89248e-230
LTCONS_00082524	9794	1829.99	320.33	2.37867	Up	1.45714e-228	2.22105e-227
LTCONS_00023407	8850	39.79	936.38	-4.69215	Down	2.94066e-224	4.38137e-223
LTCONS_00129382	5128	340.07	1612.65	-2.38107	Down	1.38463e-221	2.02948e-220
LTCONS_00191949	3330	43	933.16	-4.57525	Down	2.64851e-221	3.87624e-220
LTCONS_00000948	696	21.17	866.06	-5.48991	Down	1.93917e-215	2.7594e-214
LTCONS_00093554	2706	12	860.84	-6.30018	Down	5.41426e-213	7.59546e-212
LTCONS_00081038	1561	17.09	835.63	-5.74718	Down	1.91579e-208	2.6209e-207
LTCONS_00198330	1651	11	830	-6.37307	Down	5.5867e-205	7.50831e-204
LTCONS_00192105	265	49	881	-4.30383	Down	2.74954e-203	3.66549e-202
LTCONS_00050243	9777	8.08	839.58	-6.83471	Down	3.12367e-203	4.16239e-202
LTCONS_00021013	5948	457.34	1739.12	-2.06256	Down	1.94684e-200	2.55984e-199
LTCONS_00093390	4284	29	819	-4.95528	Down	6.33209e-200	8.31121e-199
LTCONS_00118132	229	16.95	762.97	-5.62781	Down	2.18781e-190	2.72161e-189
LTCONS_00161182	3923	233.48	1264.65	-2.57291	Down	3.81483e-190	4.73572e-189
LTCONS_00000751	780	31.37	781.55	-4.77442	Down	1.09831e-188	1.35048e-187
LTCONS_00193874	3640	8	774.37	-6.73242	Down	1.35957e-188	1.66828e-187
LTCONS_00075315	902	10	763.02	-6.38919	Down	1.66027e-188	2.03475e-187
LTCONS_00185910	1626	116.6	977.44	-3.20298	Down	3.75479e-183	4.45143e-182
LTCONS_00124170	10120	360.04	1477.17	-2.17214	Down	5.64516e-182	6.65806e-181
LTCONS_00011602	2477	44.39	774.08	-4.25971	Down	6.25315e-178	7.22625e-177
LTCONS_00073295	865	949.03	72.32	3.57845	Up	1.80287e-177	2.07939e-176
LTCONS_00086699	8080	1363.36	225.99	2.4573	Up	2.59537e-177	2.98997e-176
LTCONS_00014078	577	770.42	24.04	4.8666	Up	1.36843e-170	1.50319e-169
LTCONS_00174280	1217	8	674.98	-6.53424	Down	4.13838e-166	4.43465e-165
LTCONS_00133720	6115	177.83	1034.77	-2.67628	Down	1.03713e-162	1.08444e-161
LTCONS_00001409	630	898.85	78.14	3.38841	Up	3.69668e-161	3.82501e-160
LTCONS_00050339	1959	48.7	720.82	-4.02318	Down	1.25885e-160	1.29669e-159
LTCONS_00014412	640	331	1317	-2.12789	Down	2.24622e-158	2.27749e-157
LTCONS_00191808	1700	6	648	-6.89043	Down	7.49932e-157	7.52681e-156
LTCONS_00117664	465	714.85	29.62	4.45746	Up	3.13813e-153	3.06289e-152
LTCONS_00056747	1181	12.51	609.36	-5.74168	Down	1.47115e-152	1.42606e-151
LTCONS_00020185	234	163.37	943.86	-2.66597	Down	5.47982e-148	5.14273e-147
LTCONS_00129111	3457	1193.76	213.53	2.34746	Up	1.57118e-147	1.46989e-146
LTCONS_00052938	844	646.4	7.43	6.30738	Up	3.2499e-146	3.01858e-145
LTCONS_00009170	1235	168	930	-2.60431	Down	3.11713e-142	2.81021e-141
LTCONS_00030080	5914	8.06	569.37	-6.27798	Down	1.16539e-141	1.04589e-140
LTCONS_00006394	2036	9	565	-6.10772	Down	3.80487e-141	3.39934e-140
LTCONS_00179952	5076	13	560.12	-5.56469	Down	3.23086e-140	2.86416e-139
LTCONS_00078208	606	7	565	-6.47029	Down	1.02136e-139	9.01148e-139
LTCONS_00149219	2510	12.41	551.46	-5.60922	Down	3.77605e-138	3.2916e-137
LTCONS_00136717	2448	711.21	49.51	3.70895	Up	5.02526e-137	4.32983e-136
LTCONS_00036394	5949	122	808.06	-2.86312	Down	1.24143e-136	1.06562e-135
LTCONS_00100739	1629	17	545	-5.13819	Down	6.31105e-135	5.33727e-134
LTCONS_00002524	324	9	537	-6.03439	Down	2.03926e-134	1.71632e-133
LTCONS_00011909	289	589	8	6.06659	Up	3.79072e-134	3.18591e-133
LTCONS_00026496	3461	209.79	978.7	-2.35746	Down	9.98141e-134	8.36055e-133
LTCONS_00197947	11045	106.04	760.14	-2.97719	Down	1.23946e-133	1.03731e-132
LTCONS_00050980	1558	155.76	848.29	-2.58077	Down	1.22245e-128	9.79035e-128
LTCONS_00002443	2468	43.61	578.62	-3.86542	Down	3.75948e-126	2.94435e-125
LTCONS_00060575	6268	1124	229	2.15968	Up	8.83886e-126	6.89342e-125
LTCONS_00072878	947	592.84	27	4.32107	Up	1.44498e-125	1.12546e-124
LTCONS_00023901	2833	7	503.64	-6.30443	Down	1.91901e-125	1.49155e-124
LTCONS_00037705	2901	907.46	138.29	2.5786	Up	3.2865e-125	2.5511e-124
LTCONS_00137857	2974	10	498	-5.77361	Down	4.76341e-125	3.69369e-124
LTCONS_00000971	5724	32.8	543.66	-4.18647	Down	2.00958e-124	1.55222e-123
LTCONS_00044017	5619	195	907	-2.35317	Down	8.19123e-124	6.30084e-123
LTCONS_00027944	4496	734	78	3.0987	Up	3.54828e-122	2.69665e-121
LTCONS_00093978	800	796.95	101.23	2.84131	Up	6.074e-122	4.60558e-121
LTCONS_00123555	987	79.44	645.15	-3.15724	Down	4.86069e-120	3.63012e-119
LTCONS_00083798	5637	10.77	477	-5.60444	Down	9.2754e-120	6.89947e-119
LTCONS_00115486	1183	522.37	7.56	5.975	Up	2.36972e-119	1.75831e-118
LTCONS_00099630	3211	6.99	470.75	-6.20906	Down	1.12023e-117	8.19357e-117
LTCONS_00081061	3218	220.05	904.86	-2.1754	Down	1.86561e-112	1.30002e-111
LTCONS_00027265	7887	165.26	797.79	-2.40681	Down	5.09675e-112	3.53668e-111
LTCONS_00047967	3374	16.38	452.76	-4.92428	Down	3.15795e-111	2.1736e-110
LTCONS_00050978	1764	91.46	638.36	-2.9387	Down	3.79566e-111	2.60951e-110
LTCONS_00021350	2412	8	439	-5.91362	Down	2.11214e-110	1.44277e-109
LTCONS_00172194	567	78	603	-3.08615	Down	4.83437e-110	3.29245e-109
LTCONS_00016824	5670	171	793	-2.34886	Down	2.87676e-108	1.93444e-107
LTCONS_00114725	971	35.85	488.25	-3.90311	Down	2.01042e-107	1.33977e-106
LTCONS_00109288	2929	28.27	461.97	-4.16599	Down	9.66424e-106	6.35643e-105
LTCONS_00045269	2928	472.1	14.49	4.89043	Up	1.8309e-105	1.20026e-104
LTCONS_00124319	370	460	8	5.70995	Up	1.88771e-105	1.23722e-104
LTCONS_00081517	2793	214.63	861.59	-2.14069	Down	4.49732e-105	2.93789e-104
LTCONS_00056349	9886	722.18	101.69	2.69264	Up	9.06381e-105	5.90283e-104
LTCONS_00194382	7212	149.24	729.69	-2.42519	Down	1.61588e-103	1.04096e-102
LTCONS_00070831	449	8	407	-5.80442	Down	1.48902e-102	9.52638e-102
LTCONS_00018686	1876	211	843	-2.13383	Down	1.92821e-102	1.23256e-101
LTCONS_00133780	3900	150	720	-2.39857	Down	6.86471e-101	4.31126e-100
LTCONS_00020086	1632	12	403	-5.20521	Down	1.50506e-100	9.4284e-100
LTCONS_00117426	1250	15	405.07	-4.89067	Down	1.62241e-99	1.00535e-98
LTCONS_00169296	3112	666.28	89.9	2.7542	Up	4.21423e-99	2.60437e-98
LTCONS_00076028	331	5.86	392.39	-6.20078	Down	1.96493e-98	1.2058e-97
LTCONS_00027904	1897	20.88	414.8	-4.44776	Down	2.71592e-98	1.6646e-97
LTCONS_00001270	2081	172.13	750.22	-2.25935	Down	6.06439e-98	3.70469e-97
LTCONS_00008291	890	453.65	19.52	4.40302	Up	2.0415e-97	1.23824e-96
LTCONS_00052021	2296	11	389	-5.27973	Down	2.26607e-97	1.37305e-96
LTCONS_00072086	4108	738	122	2.4612	Up	4.57654e-97	2.76289e-96
LTCONS_00014831	455	7.6	383.84	-5.7939	Down	7.88509e-97	4.74392e-96
LTCONS_00202075	513	874	183	2.12025	Up	4.94913e-96	2.94953e-95
LTCONS_00033697	5315	536.11	48.31	3.3366	Up	1.04691e-95	6.21561e-95
LTCONS_00177283	681	751	136	2.32967	Up	1.02455e-92	5.91305e-92
LTCONS_00047683	2100	750.52	137.33	2.31471	Up	5.81655e-92	3.32599e-91
LTCONS_00081611	832	743.45	136.16	2.31339	Up	4.71434e-91	2.67314e-90
LTCONS_00088347	3076	396.52	5.3	6.08972	Up	6.51941e-91	3.68893e-90
LTCONS_00125747	5640	648.89	97.84	2.59394	Up	1.14784e-90	6.46789e-90
LTCONS_00136921	2966	124	620.49	-2.45861	Down	1.0887e-89	6.06914e-89
LTCONS_00137391	6384	190.11	744.39	-2.10476	Down	3.7173e-89	2.05801e-88
LTCONS_00152922	2359	823.06	177.72	2.07585	Up	3.43116e-88	1.87587e-87
LTCONS_00184835	2738	13	357	-4.91488	Down	4.61321e-88	2.51888e-87
LTCONS_00025415	5019	14.66	357.13	-4.74203	Down	4.31543e-87	2.33106e-86
LTCONS_00039350	1898	11	348	-5.11905	Down	8.6571e-87	4.65686e-86
LTCONS_00162803	1584	480	42	3.37904	Up	8.78882e-87	4.72687e-86
LTCONS_00027581	1249	167	690	-2.18229	Down	1.52308e-86	8.16938e-86
LTCONS_00105434	1248	591.15	83.61	2.68624	Up	6.77751e-86	3.61638e-85
LTCONS_00061334	2139	13.22	347.63	-4.8523	Down	1.80006e-85	9.56202e-85
LTCONS_00157257	2651	9.72	335.06	-5.24286	Down	4.93646e-84	2.57405e-83
LTCONS_00179221	924	36.8	401.94	-3.58474	Down	9.93995e-84	5.16224e-83
LTCONS_00018423	816	550.66	71.84	2.80276	Up	1.04773e-83	5.44036e-83
LTCONS_00050977	1753	54.68	444.05	-3.15717	Down	3.18505e-83	1.64495e-82
LTCONS_00145474	7727	53.04	433.97	-3.16798	Down	1.26897e-81	6.42441e-81
LTCONS_00126728	3888	15.08	334.26	-4.6058	Down	9.32517e-81	4.67968e-80
LTCONS_00016615	1155	6.5	316.94	-5.74316	Down	2.76319e-80	1.37714e-79
LTCONS_00199292	889	10.37	316.78	-5.06853	Down	5.40899e-79	2.65883e-78
LTCONS_00121071	347	28	361	-3.82404	Down	7.06931e-79	3.47153e-78
LTCONS_00183799	1822	151	623	-2.18022	Down	3.10736e-78	1.51271e-77
LTCONS_00135946	1341	23	345	-4.04243	Down	4.08567e-78	1.98572e-77
LTCONS_00109290	2136	10	312	-5.09901	Down	6.13994e-78	2.97442e-77
LTCONS_00085331	895	409.82	31.29	3.57568	Up	1.05002e-77	5.07104e-77
LTCONS_00136019	4433	27	354	-3.84826	Down	1.05216e-77	5.07969e-77
LTCONS_00029419	965	79.56	477.1	-2.71971	Down	2.35823e-77	1.13356e-76
LTCONS_00187967	2608	413.35	33.2	3.50257	Up	3.80505e-77	1.82343e-76
LTCONS_00201101	6262	418.4	35.27	3.43283	Up	7.48375e-77	3.57079e-76
LTCONS_00133092	5380	564.25	89.64	2.51858	Up	1.35934e-76	6.45493e-76
LTCONS_00199630	434	14.58	317.26	-4.57914	Down	1.43985e-76	6.83611e-76
LTCONS_00020866	2790	12	309	-4.82204	Down	4.93789e-76	2.32623e-75
LTCONS_00058654	5509	126	563	-2.29525	Down	2.30016e-75	1.07039e-74
LTCONS_00154345	1700	42.52	382.99	-3.30663	Down	5.93138e-75	2.73964e-74
LTCONS_00068235	3307	380.23	25.75	3.74869	Up	1.05594e-74	4.85693e-74
LTCONS_00070785	2467	6.3	293.36	-5.67671	Down	1.96122e-74	8.97512e-74
LTCONS_00011545	334	10	298.09	-5.03321	Down	2.56706e-74	1.17295e-73
LTCONS_00077643	1795	16	312	-4.42094	Down	3.35548e-74	1.53109e-73
LTCONS_00072582	3239	70.86	442.9	-2.77948	Down	1.47987e-73	6.689e-73
LTCONS_00005515	514	34.58	357.78	-3.5066	Down	1.6499e-73	7.45417e-73
LTCONS_00145102	3551	332.49	12.43	4.60587	Up	2.64499e-73	1.1921e-72
LTCONS_00174877	1372	13.34	299.09	-4.62229	Down	1.47231e-72	6.56414e-72
LTCONS_00027943	1749	546	90	2.46537	Up	1.92182e-72	8.55414e-72
LTCONS_00104573	1118	6.21	285.14	-5.65647	Down	2.16237e-72	9.61768e-72
LTCONS_00151617	5155	336.24	14.91	4.3596	Up	2.33796e-72	1.03909e-71
LTCONS_00106111	1997	11	292	-4.86593	Down	3.71036e-72	1.64291e-71
LTCONS_00003203	1207	13	295.72	-4.64319	Down	6.91933e-72	3.04704e-71
LTCONS_00060853	5867	111.22	516.47	-2.35081	Down	3.02939e-71	1.32172e-70
LTCONS_00149002	1286	24.43	322.95	-3.86012	Down	3.40363e-71	1.48381e-70
LTCONS_00111928	906	310.52	8.01	5.1412	Up	6.4476e-71	2.79832e-70
LTCONS_00007322	1037	37	354	-3.39369	Down	6.5505e-71	2.84256e-70
LTCONS_00011952	4078	396.88	37.44	3.27051	Up	3.65002e-70	1.56543e-69
LTCONS_00009186	950	128.76	544.68	-2.21626	Down	5.28822e-70	2.26216e-69
LTCONS_00112612	1074	368.53	28.33	3.56584	Up	6.38169e-70	2.72639e-69
LTCONS_00130912	1545	495.6	74.8	2.59253	Up	1.18567e-69	5.04732e-69
LTCONS_00116952	4472	546.02	96.61	2.36317	Up	4.7149e-69	1.98749e-68
LTCONS_00109289	10129	12.41	281.95	-4.6414	Down	1.29093e-68	5.40803e-68
LTCONS_00122554	980	7	270.83	-5.40943	Down	1.32357e-68	5.54319e-68
LTCONS_00090306	1067	110.74	503.88	-2.32144	Down	1.50736e-68	6.30847e-68
LTCONS_00087613	4201	616	129.61	2.11322	Up	5.81331e-68	2.41024e-67
LTCONS_00070110	1489	498	79.16	2.51776	Up	8.54356e-68	3.53041e-67
LTCONS_00201971	5723	47	366	-3.09665	Down	9.57008e-68	3.95021e-67
LTCONS_00043318	8297	145.22	562.99	-2.09041	Down	2.57948e-67	1.0571e-66
LTCONS_00022645	2891	53.66	379.72	-2.95855	Down	2.58814e-67	1.06036e-66
LTCONS_00098151	287	304	12	4.52743	Up	1.026e-66	4.16624e-66
LTCONS_00113034	10549	504.68	83.95	2.45223	Up	1.05798e-66	4.29492e-66
LTCONS_00097547	2653	553.86	105.3	2.25948	Up	1.9024e-66	7.69981e-66
LTCONS_00041673	3151	55.43	377.95	-2.90499	Down	7.56916e-66	3.03795e-65
LTCONS_00003425	1511	20.47	291.98	-3.96982	Down	1.09981e-65	4.40407e-65
LTCONS_00159581	1476	107.56	485.15	-2.30883	Down	1.18926e-65	4.76034e-65
LTCONS_00071615	7268	462.55	69.03	2.60878	Up	1.44426e-65	5.7702e-65
LTCONS_00176959	1283	22	295	-3.88068	Down	2.04794e-65	8.16126e-65
LTCONS_00028331	5471	42.98	346.17	-3.14528	Down	4.4976e-65	1.78446e-64
LTCONS_00072586	2108	8.11	258.8	-5.13153	Down	4.66809e-65	1.85185e-64
LTCONS_00072978	4039	91	450	-2.44152	Down	4.72535e-65	1.87382e-64
LTCONS_00059043	1995	110	486	-2.27899	Down	9.06835e-65	3.57364e-64
LTCONS_00113582	2379	18	282	-4.10516	Down	9.30896e-65	3.66653e-64
LTCONS_00079346	1018	99.95	466.01	-2.35662	Down	1.19641e-64	4.70608e-64
LTCONS_00042773	569	546.25	106.81	2.21898	Up	3.64818e-64	1.42466e-63
LTCONS_00136153	2818	80	422	-2.53471	Down	1.06355e-63	4.12192e-63
LTCONS_00026187	2314	18.17	277.65	-4.06917	Down	1.80693e-63	6.96942e-63
LTCONS_00022528	972	47.31	349.66	-3.02127	Down	2.31519e-63	8.91365e-63
LTCONS_00089839	2216	550.3	111.16	2.17204	Up	5.51364e-63	2.11105e-62
LTCONS_00026605	2508	12.89	261.45	-4.47775	Down	7.80042e-63	2.97932e-62
LTCONS_00007711	741	319.01	21.99	3.72314	Up	1.11485e-62	4.24773e-62
LTCONS_00179903	5845	533.87	105.34	2.2059	Up	2.61329e-62	9.88618e-62
LTCONS_00065300	2110	9	249	-4.92561	Down	5.02537e-62	1.8915e-61
LTCONS_00090304	2344	133.63	516.8	-2.0869	Down	8.16692e-62	3.05656e-61
LTCONS_00018841	12389	404.65	53.59	2.7811	Up	1.59102e-61	5.92999e-61
LTCONS_00073726	1156	279.35	11.06	4.52311	Up	1.97832e-61	7.36519e-61
LTCONS_00039773	890	11.8	252.33	-4.55399	Down	3.85581e-61	1.42835e-60
LTCONS_00034380	5534	451.04	72.94	2.49294	Up	6.56725e-61	2.42224e-60
LTCONS_00035353	696	273	10	4.63529	Up	1.14482e-60	4.20686e-60
LTCONS_00091146	835	451.06	73.68	2.47844	Up	1.60638e-60	5.88916e-60
LTCONS_00015032	598	15	257.91	-4.23937	Down	2.03808e-60	7.44887e-60
LTCONS_00154324	3037	425.04	63.54	2.60632	Up	2.44538e-60	8.92652e-60
LTCONS_00018650	1225	79	404	-2.48997	Down	6.99961e-60	2.53892e-59
LTCONS_00127296	1876	45	330	-3.01001	Down	1.07432e-59	3.8831e-59
LTCONS_00201107	4783	91.97	425.23	-2.34455	Down	8.37667e-59	2.98674e-58
LTCONS_00118684	1433	36.65	306.77	-3.20081	Down	9.14276e-59	3.25755e-58
LTCONS_00102234	4105	20.71	266.04	-3.81878	Down	1.45879e-58	5.17535e-58
LTCONS_00032469	882	281.76	15.69	4.03101	Up	1.87436e-58	6.64332e-58
LTCONS_00104585	3610	11	240.08	-4.58348	Down	2.06007e-58	7.29548e-58
LTCONS_00136218	3079	35.94	302.13	-3.20705	Down	5.31193e-58	1.8676e-57
LTCONS_00135390	2523	34.51	297.2	-3.24189	Down	1.29576e-57	4.52311e-57
LTCONS_00035060	945	11.27	237.28	-4.53157	Down	1.74268e-57	6.05689e-57
LTCONS_00017808	829	269.51	13.15	4.22167	Up	1.94459e-57	6.75236e-57
LTCONS_00181643	2081	56	345	-2.75864	Down	2.873e-57	9.946e-57
LTCONS_00152921	6747	463.19	85.26	2.30613	Up	3.20669e-57	1.10896e-56
LTCONS_00121771	3100	20.4	260.19	-3.80846	Down	3.26269e-57	1.12806e-56
LTCONS_00086458	2316	127	482.75	-2.06199	Down	5.25318e-57	1.80787e-56
LTCONS_00062503	830	254.58	9.37	4.62839	Up	1.15269e-56	3.94914e-56
LTCONS_00071403	1335	293.72	22.33	3.58185	Up	2.76256e-56	9.41367e-56
LTCONS_00177577	3263	515.5	110.85	2.08183	Up	3.96603e-56	1.34837e-55
LTCONS_00057629	5509	53.02	333.02	-2.78654	Down	6.62733e-56	2.24624e-55
LTCONS_00037860	1370	286.32	21.3	3.61317	Up	2.91393e-55	9.75969e-55
LTCONS_00188567	292	23.56	260.49	-3.60235	Down	4.13339e-55	1.37866e-54
LTCONS_00040695	1415	32	279.66	-3.26307	Down	1.2784e-54	4.22756e-54
LTCONS_00045633	5834	254.92	12.45	4.22029	Up	2.03972e-54	6.71754e-54
LTCONS_00138095	632	321.84	34.71	3.07738	Up	2.7409e-54	9.01084e-54
LTCONS_00085823	1006	276.32	19.6	3.68188	Up	4.0867e-54	1.33908e-53
LTCONS_00118946	6701	261.15	15.65	3.92511	Up	1.89574e-53	6.13409e-53
LTCONS_00085346	5483	12.97	226.33	-4.26072	Down	2.23339e-53	7.21959e-53
LTCONS_00020049	1545	108.07	430.15	-2.12841	Down	5.10217e-53	1.63634e-52
LTCONS_00011176	1561	39	290	-3.03004	Down	5.30698e-53	1.70093e-52
LTCONS_00201458	1987	380.4	59.09	2.55099	Up	5.8093e-53	1.85972e-52
LTCONS_00147039	2719	419.63	75.53	2.33846	Up	7.50183e-53	2.3946e-52
LTCONS_00087588	2311	25.04	255.03	-3.4839	Down	1.15869e-52	3.68592e-52
LTCONS_00190927	2595	5.73	206.71	-5.30847	Down	1.17369e-52	3.73321e-52
LTCONS_00035606	7301	363.34	52.96	2.64281	Up	1.31941e-52	4.1918e-52
LTCONS_00057206	4391	69.48	353.73	-2.48352	Down	1.66366e-52	5.27536e-52
LTCONS_00005313	1904	85.85	385.85	-2.30369	Down	1.88926e-52	5.97989e-52
LTCONS_00021449	1156	102	416	-2.16355	Down	2.30739e-52	7.29172e-52
LTCONS_00091259	2823	8	210	-4.84978	Down	2.35933e-52	7.45348e-52
LTCONS_00100271	848	43	295	-2.91384	Down	6.04025e-52	1.89175e-51
LTCONS_00199333	1217	16.25	228.32	-3.94808	Down	1.37584e-51	4.27704e-51
LTCONS_00057791	3257	101	409	-2.15328	Down	3.23122e-51	9.9709e-51
LTCONS_00118485	2192	20.92	239.08	-3.65008	Down	3.29017e-51	1.01507e-50
LTCONS_00006670	1004	15	223	-4.02955	Down	4.80269e-51	1.4762e-50
LTCONS_00149003	2506	81.65	371	-2.31943	Down	6.7084e-51	2.05665e-50
LTCONS_00156305	7012	245.27	14.02	3.99327	Up	7.79002e-51	2.38457e-50
LTCONS_00027425	5365	20.01	234.98	-3.68928	Down	9.66878e-51	2.9548e-50
LTCONS_00121525	2582	475.83	105.2	2.04177	Up	1.03789e-50	3.16955e-50
LTCONS_00053012	1705	12	213	-4.28529	Down	1.74605e-50	5.30981e-50
LTCONS_00179811	1333	41.42	284.66	-2.91638	Down	3.1438e-50	9.51473e-50
LTCONS_00111135	1225	68.56	342.21	-2.45498	Down	3.29065e-50	9.95211e-50
LTCONS_00201455	2165	12.27	212.14	-4.24735	Down	4.60316e-50	1.38807e-49
LTCONS_00018430	1960	38	276	-2.99613	Down	5.23106e-50	1.57502e-49
LTCONS_00126105	1708	64	332	-2.51058	Down	5.59422e-50	1.683e-49
LTCONS_00193137	3289	90.66	382.74	-2.21336	Down	1.18289e-49	3.53618e-49
LTCONS_00156981	3372	66.79	335.08	-2.46234	Down	2.30714e-49	6.85366e-49
LTCONS_00002806	5696	413.07	80.13	2.23043	Up	2.922e-49	8.66031e-49
LTCONS_00174535	1178	34	263	-3.08699	Down	4.70886e-49	1.3883e-48
LTCONS_00112598	2543	8	197	-4.75759	Down	6.41783e-49	1.88599e-48
LTCONS_00074161	1127	12.08	206.82	-4.23322	Down	9.05696e-49	2.65394e-48
LTCONS_00123493	4470	53	304	-2.65554	Down	9.73348e-49	2.8505e-48
LTCONS_00029307	2897	21	230	-3.58871	Down	9.81112e-49	2.87267e-48
LTCONS_00011336	4594	54.15	306.33	-2.63559	Down	1.03119e-48	3.0184e-48
LTCONS_00050979	1757	89.24	375.28	-2.20774	Down	1.42274e-48	4.15227e-48
LTCONS_00014426	1186	42	279	-2.86734	Down	1.80901e-48	5.26669e-48
LTCONS_00202208	1609	335.5	49.6	2.62236	Up	2.56508e-48	7.44895e-48
LTCONS_00200760	2976	31	253	-3.16434	Down	2.67284e-48	7.75962e-48
LTCONS_00005531	556	247.08	18.02	3.64177	Up	3.32424e-48	9.62725e-48
LTCONS_00087589	2714	229.54	12.62	4.04942	Up	4.43839e-48	1.28177e-47
LTCONS_00006322	811	288.68	32.57	3.01232	Up	6.14368e-48	1.76927e-47
LTCONS_00160793	1653	13.51	207.35	-4.07551	Down	6.73584e-48	1.93681e-47
LTCONS_00083260	19997	447.58	99.48	2.03413	Up	1.39312e-47	3.98264e-47
LTCONS_00102280	2135	14	206	-4.01468	Down	3.45925e-47	9.81578e-47
LTCONS_00095115	4246	83.73	358.66	-2.23434	Down	3.64722e-47	1.03413e-46
LTCONS_00045741	4155	96.17	381.66	-2.12417	Down	3.96217e-47	1.1229e-46
LTCONS_00112641	815	13	202.86	-4.09944	Down	4.70767e-47	1.3324e-46
LTCONS_00074561	2800	335	52	2.55204	Up	7.10775e-47	2.00254e-46
LTCONS_00064878	2351	236.97	16.65	3.69557	Up	8.77497e-47	2.46783e-46
LTCONS_00128605	10886	14.44	205.15	-3.96407	Down	1.20025e-46	3.36661e-46
LTCONS_00096375	894	54	297	-2.59497	Down	1.62029e-46	4.53371e-46
LTCONS_00037615	2979	52.28	293.21	-2.62314	Down	1.79812e-46	5.02703e-46
LTCONS_00143254	2020	6	183.2	-5.06785	Down	1.89206e-46	5.28817e-46
LTCONS_00155559	3939	11.36	196.02	-4.2445	Down	2.2292e-46	6.22228e-46
LTCONS_00138368	3011	223.03	13.17	3.94637	Up	4.65323e-46	1.28929e-45
LTCONS_00003193	211	12.51	197.53	-4.11646	Down	5.71836e-46	1.58058e-45
LTCONS_00096039	678	9.06	188.36	-4.51338	Down	6.32552e-46	1.74726e-45
LTCONS_00083878	2424	25.55	230.42	-3.30841	Down	7.74834e-46	2.13612e-45
LTCONS_00177051	2624	19.77	215.16	-3.57956	Down	1.27889e-45	3.5082e-45
LTCONS_00154353	4265	235.25	18.27	3.55111	Up	3.77686e-45	1.02509e-44
LTCONS_00137294	5802	20.24	214.32	-3.54002	Down	4.44954e-45	1.2058e-44
LTCONS_00069149	2182	33	244	-3.02188	Down	9.13245e-45	2.45517e-44
LTCONS_00114493	894	91.65	362.51	-2.11935	Down	9.94458e-45	2.67037e-44
LTCONS_00024988	3455	203.33	9	4.36222	Up	1.75351e-44	4.68412e-44
LTCONS_00046265	1827	101	378	-2.03957	Down	2.03251e-44	5.4226e-44
LTCONS_00050317	2019	96.3	368.85	-2.07296	Down	2.89174e-44	7.68738e-44
LTCONS_00104827	2649	28.32	230.48	-3.16029	Down	4.15033e-44	1.09891e-43
LTCONS_00171671	644	6.6	175.2	-4.86593	Down	5.13079e-44	1.35561e-43
LTCONS_00026603	1041	48	274	-2.64861	Down	5.53599e-44	1.46203e-43
LTCONS_00177326	1393	13	190.93	-4.012	Down	7.57221e-44	1.99324e-43
LTCONS_00190928	1906	13.27	191.29	-3.98506	Down	9.41915e-44	2.47459e-43
LTCONS_00182745	3421	343.46	61.49	2.34618	Up	9.60443e-44	2.5226e-43
LTCONS_00040641	1273	37	249	-2.88609	Down	1.01409e-43	2.66232e-43
LTCONS_00036138	1111	26	223	-3.236	Down	1.31333e-43	3.43855e-43
LTCONS_00029422	829	233.36	19.9	3.41618	Up	1.68883e-43	4.41002e-43
LTCONS_00035390	634	245.74	24.39	3.19723	Up	2.70202e-43	7.02803e-43
LTCONS_00014247	2374	20	206.99	-3.50703	Down	2.7167e-43	7.06496e-43
LTCONS_00117037	1663	6	171	-4.96843	Down	2.93845e-43	7.63631e-43
LTCONS_00124323	886	240.99	23.02	3.25248	Up	4.11341e-43	1.0659e-42
LTCONS_00171670	1281	16.4	196.8	-3.7205	Down	4.94797e-43	1.28038e-42
LTCONS_00089840	2171	328.7	56.84	2.39626	Up	5.95055e-43	1.53741e-42
LTCONS_00087855	2059	60	294	-2.42832	Down	7.29261e-43	1.8804e-42
LTCONS_00079406	5327	285.76	39.84	2.70698	Up	8.55265e-43	2.19863e-42
LTCONS_00124320	1092	301.65	46.3	2.56825	Up	1.13724e-42	2.91393e-42
LTCONS_00137416	2719	62.21	297.14	-2.39146	Down	1.43715e-42	3.67512e-42
LTCONS_00093780	678	285	40	2.69735	Up	1.5705e-42	4.01234e-42
LTCONS_00052786	7339	28.03	222.86	-3.12663	Down	2.60506e-42	6.62248e-42
LTCONS_00089469	3006	190.75	8	4.44	Up	3.54729e-42	8.99015e-42
LTCONS_00034860	273	315	53	2.43575	Up	5.42282e-42	1.36748e-41
LTCONS_00120557	1600	246.69	26.73	3.07063	Up	6.06997e-42	1.52963e-41
LTCONS_00162445	21911	211.08	15.43	3.63844	Up	2.06935e-41	5.14721e-41
LTCONS_00156002	919	67	301	-2.30307	Down	2.72047e-41	6.74762e-41
LTCONS_00032216	2281	35.15	235.21	-2.87789	Down	2.77545e-41	6.88284e-41
LTCONS_00045901	249	384.46	85.18	2.03871	Up	3.10391e-41	7.68969e-41
LTCONS_00121149	5568	213.88	16.73	3.54075	Up	4.05708e-41	1.00269e-40
LTCONS_00041728	1134	189.6	9.07	4.25017	Up	4.4923e-41	1.10915e-40
LTCONS_00017570	2038	58.56	282	-2.40325	Down	1.03371e-40	2.52958e-40
LTCONS_00183848	1698	16	187	-3.68243	Down	1.09333e-40	2.67348e-40
LTCONS_00088466	3013	239	26	3.06489	Up	1.27238e-40	3.10698e-40
LTCONS_00070245	1939	10	170.61	-4.22817	Down	1.63185e-40	3.97432e-40
LTCONS_00077903	2672	14	181	-3.82803	Down	1.79104e-40	4.35704e-40
LTCONS_00032147	1364	215	18	3.44273	Up	1.86316e-40	4.531e-40
LTCONS_00006437	1636	86	332	-2.08431	Down	2.75916e-40	6.68921e-40
LTCONS_00152251	3305	202.73	14.33	3.68691	Up	3.27349e-40	7.92256e-40
LTCONS_00163955	1856	44.77	250.83	-2.62164	Down	5.52857e-40	1.33197e-39
LTCONS_00091897	5306	247	30	2.90594	Up	6.56577e-40	1.5793e-39
LTCONS_00188761	428	8	163	-4.48427	Down	7.20714e-40	1.73176e-39
LTCONS_00067161	1736	41.85	244.08	-2.67959	Down	7.61123e-40	1.82738e-39
LTCONS_00128718	844	28.5	214.39	-3.04674	Down	7.69702e-40	1.84783e-39
LTCONS_00051674	2250	50.04	261.1	-2.51899	Down	7.98519e-40	1.91577e-39
LTCONS_00001490	3907	17	186.19	-3.58871	Down	8.71895e-40	2.08996e-39
LTCONS_00082814	470	23.23	200.64	-3.24609	Down	1.63422e-39	3.88972e-39
LTCONS_00016837	5727	24.67	203.93	-3.18278	Down	1.81149e-39	4.30786e-39
LTCONS_00133090	4882	218.81	20.67	3.26853	Up	1.82244e-39	4.33356e-39
LTCONS_00018292	1377	174.9	6.92	4.52408	Up	3.9638e-39	9.33672e-39
LTCONS_00080472	2322	169.91	5.38	4.84548	Up	5.16106e-39	1.2129e-38
LTCONS_00064043	1425	20.16	190.95	-3.37917	Down	6.10513e-39	1.43239e-38
LTCONS_00178336	4924	283.34	45.93	2.48949	Up	7.29234e-39	1.70704e-38
LTCONS_00115044	1696	6	154	-4.81736	Down	8.82163e-39	2.06e-38
LTCONS_00197449	555	20.94	192.26	-3.33426	Down	8.8595e-39	2.06868e-38
LTCONS_00130193	7627	39.68	235.04	-2.70196	Down	9.24662e-39	2.15772e-38
LTCONS_00124097	351	28	209	-3.03554	Down	9.41156e-39	2.19569e-38
LTCONS_00115943	3134	72.16	299.3	-2.18786	Down	1.11933e-38	2.60666e-38
LTCONS_00002805	5303	307.17	56.29	2.31255	Up	1.15349e-38	2.68516e-38
LTCONS_00196021	2252	365	82.52	2.00954	Up	1.53638e-38	3.56227e-38
LTCONS_00123039	895	52.31	260.05	-2.44917	Down	1.78281e-38	4.12914e-38
LTCONS_00085260	856	177.44	8.59	4.23299	Up	1.79721e-38	4.16218e-38
LTCONS_00044085	1552	20.42	189.81	-3.35204	Down	1.80122e-38	4.17114e-38
LTCONS_00157455	3693	170.64	6.51	4.57662	Up	2.14009e-38	4.94741e-38
LTCONS_00136350	1663	41	235.49	-2.65751	Down	3.53736e-38	8.13651e-38
LTCONS_00175091	3145	39.03	230.52	-2.69777	Down	5.47135e-38	1.2526e-37
LTCONS_00162183	1207	40.36	232.47	-2.66158	Down	9.05037e-38	2.05961e-37
LTCONS_00083317	1976	73.11	296.84	-2.15708	Down	9.87416e-38	2.24468e-37
LTCONS_00128035	2277	28	205	-3.00766	Down	1.00056e-37	2.27369e-37
LTCONS_00050441	1200	182.41	11.24	3.88493	Up	1.26734e-37	2.8727e-37
LTCONS_00035379	4645	86	319	-2.02669	Down	1.83772e-37	4.14632e-37
LTCONS_00037618	1621	47.02	244.99	-2.51691	Down	1.93245e-37	4.35841e-37
LTCONS_00011390	8366	22.41	190.71	-3.2247	Down	1.95648e-37	4.41192e-37
LTCONS_00160671	2832	13	166.98	-3.81863	Down	2.05846e-37	4.64015e-37
LTCONS_00196104	6077	298	55	2.30227	Up	2.26959e-37	5.11221e-37
LTCONS_00107759	946	335.35	72.2	2.08006	Up	4.33185e-37	9.69723e-37
LTCONS_00111544	1643	10.84	159.79	-4.01728	Down	5.24029e-37	1.17088e-36
LTCONS_00173440	1772	33	213.34	-2.82815	Down	5.59868e-37	1.24984e-36
LTCONS_00192861	3432	32.98	213.17	-2.82788	Down	6.02121e-37	1.34275e-36
LTCONS_00081027	1136	8	152	-4.38347	Down	6.37801e-37	1.42147e-36
LTCONS_00175077	3408	263.35	41.75	2.5216	Up	9.52837e-37	2.11393e-36
LTCONS_00013803	432	198.69	17.73	3.35072	Up	9.94063e-37	2.20375e-36
LTCONS_00198705	774	8	151	-4.37394	Down	1.183e-36	2.61754e-36
LTCONS_00037616	1737	75.95	297.12	-2.10346	Down	1.2231e-36	2.70566e-36
LTCONS_00061916	2461	5.09	142.88	-4.94653	Down	2.18842e-36	4.81496e-36
LTCONS_00120233	5434	84	310	-2.01934	Down	2.72984e-36	5.99025e-36
LTCONS_00073322	1040	15	167.7	-3.61839	Down	3.21902e-36	7.05486e-36
LTCONS_00149006	2437	5.62	143.33	-4.80816	Down	3.42976e-36	7.51063e-36
LTCONS_00145630	1535	328.88	71.4	2.06803	Up	3.76766e-36	8.24574e-36
LTCONS_00151525	1470	21	182	-3.25102	Down	4.77324e-36	1.0409e-35
LTCONS_00148717	1311	312	64	2.14986	Up	4.94437e-36	1.07782e-35
LTCONS_00039063	2281	15.74	168.18	-3.55304	Down	7.64421e-36	1.65762e-35
LTCONS_00104390	1356	10	153	-4.071	Down	8.90042e-36	1.92778e-35
LTCONS_00099066	832	194.09	17.62	3.3259	Up	1.05149e-35	2.27252e-35
LTCONS_00037393	3091	14.43	164.23	-3.64411	Down	1.10601e-35	2.38827e-35
LTCONS_00086992	1997	70.88	283.15	-2.13365	Down	1.32985e-35	2.86516e-35
LTCONS_00176308	2133	50	243	-2.41649	Down	1.55148e-35	3.33638e-35
LTCONS_00057110	1082	24	187	-3.09747	Down	1.73359e-35	3.72344e-35
LTCONS_00017235	849	155.3	5.99	4.56082	Up	4.74271e-35	1.00552e-34
LTCONS_00044841	762	154.49	5.76	4.60976	Up	5.05998e-35	1.07209e-34
LTCONS_00043080	2718	5.84	138.87	-4.70716	Down	7.18561e-35	1.51578e-34
LTCONS_00174342	1860	18	170	-3.375	Down	8.01171e-35	1.68836e-34
LTCONS_00115563	1281	53.91	247.6	-2.33492	Down	8.23029e-35	1.73369e-34
LTCONS_00162549	974	45.11	230	-2.48565	Down	8.7893e-35	1.85053e-34
LTCONS_00063407	1139	205.89	23.22	3.0129	Up	1.07776e-34	2.26259e-34
LTCONS_00130447	905	10.49	150.01	-3.97351	Down	1.26587e-34	2.65226e-34
LTCONS_00048206	1228	28.8	194.55	-2.89154	Down	1.3401e-34	2.80541e-34
LTCONS_00047507	5886	211	25.4	2.9188	Up	1.74054e-34	3.63095e-34
LTCONS_00032916	2117	16	163	-3.48427	Down	2.72749e-34	5.65772e-34
LTCONS_00048985	1074	55.37	248	-2.2987	Down	2.99809e-34	6.21125e-34
LTCONS_00050271	332	24.47	182.91	-3.03759	Down	3.77401e-34	7.79271e-34
LTCONS_00133091	5837	256.25	43.89	2.41005	Up	4.42495e-34	9.11846e-34
LTCONS_00137196	695	15	159.51	-3.54615	Down	4.91586e-34	1.01182e-33
LTCONS_00155744	713	80.01	292	-2.00325	Down	6.05542e-34	1.24267e-33
LTCONS_00126763	3802	53.5	242.92	-2.31841	Down	6.53653e-34	1.33984e-33
LTCONS_00166053	1931	43	222	-2.50369	Down	6.78328e-34	1.38965e-33
LTCONS_00051987	2257	77.3	286.63	-2.02619	Down	7.99184e-34	1.63443e-33
LTCONS_00095107	2915	26.97	187.06	-2.92961	Down	9.56967e-34	1.95175e-33
LTCONS_00113529	1118	31	196	-2.79605	Down	9.81967e-34	2.00232e-33
LTCONS_00071178	1028	22.4	176	-3.10954	Down	1.29365e-33	2.62833e-33
LTCONS_00102355	2074	18.43	165.9	-3.30572	Down	1.83002e-33	3.70318e-33
LTCONS_00020513	3254	233.8	36.01	2.56327	Up	2.16429e-33	4.37157e-33
LTCONS_00084380	1909	10	144	-3.98353	Down	2.35527e-33	4.75378e-33
LTCONS_00200904	578	214.59	28.89	2.7574	Up	3.60268e-33	7.23226e-33
LTCONS_00067448	3354	41.72	216.33	-2.50996	Down	3.6722e-33	7.37033e-33
LTCONS_00061920	2105	149.26	6.59	4.36587	Up	3.99758e-33	8.01096e-33
LTCONS_00033701	2105	197.7	22.7	2.98701	Up	4.04145e-33	8.09724e-33
LTCONS_00060251	2474	242.5	40.23	2.4561	Up	5.07227e-33	1.01346e-32
LTCONS_00138589	2981	277	55	2.19684	Up	5.16074e-33	1.03086e-32
LTCONS_00128338	2524	41	214	-2.51945	Down	5.90182e-33	1.17636e-32
LTCONS_00197467	982	46	224	-2.41933	Down	6.22093e-33	1.23914e-32
LTCONS_00080473	2332	43.67	218.95	-2.46142	Down	7.65763e-33	1.52226e-32
LTCONS_00141063	900	7	134	-4.39427	Down	8.6841e-33	1.72424e-32
LTCONS_00007369	814	12	147	-3.75025	Down	9.43932e-33	1.87144e-32
LTCONS_00109802	942	11	144	-3.84603	Down	1.20121e-32	2.37487e-32
LTCONS_00166603	2781	57.24	244.52	-2.23039	Down	1.22758e-32	2.42636e-32
LTCONS_00096729	2531	55.3	240.47	-2.25604	Down	1.49007e-32	2.93915e-32
LTCONS_00166042	1144	19	163.61	-3.24173	Down	1.68544e-32	3.32009e-32
LTCONS_00068605	2009	51.18	231.97	-2.31582	Down	2.03568e-32	3.99865e-32
LTCONS_00004246	2642	61.48	250.68	-2.1632	Down	3.08484e-32	6.02967e-32
LTCONS_00152149	1313	19.76	164.42	-3.19227	Down	3.10944e-32	6.07655e-32
LTCONS_00029776	1863	9	137	-4.06364	Down	3.51452e-32	6.85512e-32
LTCONS_00051039	7287	189.56	21.23	3.02294	Up	3.57492e-32	6.97065e-32
LTCONS_00048044	2672	54.9	237.84	-2.25065	Down	3.97851e-32	7.74694e-32
LTCONS_00089027	1376	34.44	196.29	-2.64637	Down	5.72819e-32	1.11023e-31
LTCONS_00001269	1825	34	195	-2.65541	Down	7.01344e-32	1.35519e-31
LTCONS_00001127	1564	170.2	15	3.36866	Up	7.69437e-32	1.48542e-31
LTCONS_00141829	1592	26	177	-2.9027	Down	9.56107e-32	1.84137e-31
LTCONS_00116449	2550	7.89	132.43	-4.2046	Down	9.71173e-32	1.86918e-31
LTCONS_00029328	2177	12	143	-3.71045	Down	1.11539e-31	2.14343e-31
LTCONS_00145560	1964	22.08	167.76	-3.06112	Down	1.11631e-31	2.14506e-31
LTCONS_00196949	369	42.41	211.23	-2.45188	Down	1.30779e-31	2.5096e-31
LTCONS_00098954	2452	21.87	166.05	-3.06013	Down	2.3047e-31	4.39259e-31
LTCONS_00022218	2781	17.42	155.41	-3.2928	Down	2.35207e-31	4.48174e-31
LTCONS_00145048	2496	41	207.28	-2.47342	Down	2.39947e-31	4.5706e-31
LTCONS_00135482	1118	11	139	-3.79505	Down	2.64904e-31	5.04091e-31
LTCONS_00028465	1169	11	139	-3.79505	Down	2.64904e-31	5.04091e-31
LTCONS_00094927	745	139.6	6.12	4.37609	Up	4.01031e-31	7.59379e-31
LTCONS_00200065	244	14	146	-3.51801	Down	4.10915e-31	7.77846e-31
LTCONS_00118170	1250	228.98	38.32	2.44351	Up	4.23441e-31	8.01151e-31
LTCONS_00201286	443	32.43	187.99	-2.67079	Down	5.62133e-31	1.05911e-30
LTCONS_00192147	8593	253.51	49.05	2.23418	Up	5.86009e-31	1.10368e-30
LTCONS_00035983	2633	64.43	249.96	-2.09143	Down	7.04404e-31	1.32406e-30
LTCONS_00108521	888	239	43	2.33906	Up	7.43491e-31	1.39665e-30
LTCONS_00105427	2102	52.84	228.07	-2.24531	Down	8.60853e-31	1.61396e-30
LTCONS_00039864	1482	52.93	227.61	-2.23994	Down	1.19833e-30	2.23583e-30
LTCONS_00053642	1500	48.04	217.92	-2.31703	Down	1.42043e-30	2.64592e-30
LTCONS_00201454	2410	270.13	57.49	2.09673	Up	1.69214e-30	3.14654e-30
LTCONS_00103677	2174	17.45	152.03	-3.2586	Down	1.89632e-30	3.52114e-30
LTCONS_00118959	2593	139.37	7	4.17988	Up	2.19548e-30	4.06751e-30
LTCONS_00140621	3283	10.71	134.82	-3.78954	Down	2.20104e-30	4.07756e-30
LTCONS_00109764	3005	272	59	2.06928	Up	3.2635e-30	6.01476e-30
LTCONS_00132694	1148	199	28	2.69373	Up	3.59282e-30	6.61188e-30
LTCONS_00058962	4700	13.74	141.7	-3.50192	Down	3.8297e-30	7.0378e-30
LTCONS_00138458	1263	28	175.03	-2.77964	Down	3.93441e-30	7.22844e-30
LTCONS_00018661	3380	48.42	216.71	-2.29763	Down	3.99488e-30	7.33773e-30
LTCONS_00070438	1722	207.49	31.54	2.58225	Up	4.705e-30	8.61814e-30
LTCONS_00043892	3087	25.98	169.71	-2.84314	Down	6.5043e-30	1.18708e-29
LTCONS_00112735	2262	6.28	121.41	-4.40852	Down	6.57948e-30	1.20058e-29
LTCONS_00095158	1676	12	136	-3.63804	Down	8.3535e-30	1.51917e-29
LTCONS_00118486	1429	31.08	180.18	-2.67092	Down	9.24378e-30	1.67892e-29
LTCONS_00049936	1800	12.9	137.9	-3.55372	Down	1.06827e-29	1.93508e-29
LTCONS_00133089	3870	228.92	41.11	2.34174	Up	1.15884e-29	2.09684e-29
LTCONS_00113028	9436	154.82	12.93	3.44626	Up	1.24547e-29	2.25004e-29
LTCONS_00113486	1934	40	198	-2.44297	Down	1.28504e-29	2.32096e-29
LTCONS_00059074	2188	25.3	166.92	-2.85749	Down	1.36655e-29	2.46579e-29
LTCONS_00120556	1464	219.31	37.27	2.42135	Up	1.46268e-29	2.63732e-29
LTCONS_00158685	301	154.74	13	3.43772	Up	1.46442e-29	2.64029e-29
LTCONS_00004262	1701	21	157	-3.03784	Down	1.49185e-29	2.68909e-29
LTCONS_00156503	1810	22	158	-2.97989	Down	3.22717e-29	5.75744e-29
LTCONS_00189792	3671	25.01	164.61	-2.85401	Down	3.59664e-29	6.40701e-29
LTCONS_00140899	1914	9.73	127.16	-3.8436	Down	5.16537e-29	9.16313e-29
LTCONS_00098997	4199	45.22	205.67	-2.32084	Down	5.29255e-29	9.38315e-29
LTCONS_00041318	2107	37.51	190.39	-2.47915	Down	5.3227e-29	9.43549e-29
LTCONS_00009924	3692	59.78	232.74	-2.09652	Down	5.96615e-29	1.05604e-28
LTCONS_00178032	669	205	33	2.49955	Up	1.03969e-28	1.82576e-28
LTCONS_00127028	1062	151	13	3.40243	Up	1.16918e-28	2.04905e-28
LTCONS_00077947	324	8	121	-4.0544	Down	1.39727e-28	2.44231e-28
LTCONS_00070435	350	184	25	2.74417	Up	1.52009e-28	2.65403e-28
LTCONS_00137426	2373	16.19	141.56	-3.26378	Down	1.67131e-28	2.91275e-28
LTCONS_00070509	871	44	201	-2.32716	Down	1.80942e-28	3.14904e-28
LTCONS_00196700	2628	153	14	3.3145	Up	2.00763e-28	3.49031e-28
LTCONS_00139825	651	31.32	175.23	-2.61963	Down	2.02158e-28	3.51394e-28
LTCONS_00092127	2525	263.66	59.76	2.00589	Up	3.02694e-28	5.23245e-28
LTCONS_00159073	1268	44	200.02	-2.32011	Down	3.05363e-28	5.27829e-28
LTCONS_00190442	1304	146.88	12.34	3.43769	Up	3.82884e-28	6.59109e-28
LTCONS_00122652	2052	13	132.11	-3.48069	Down	4.34415e-28	7.46693e-28
LTCONS_00035042	311	18.99	146.23	-3.08047	Down	5.5549e-28	9.51069e-28
LTCONS_00138363	2731	15.19	136.57	-3.30398	Down	7.84587e-28	1.33701e-27
LTCONS_00038763	2571	212.05	37.91	2.34822	Up	1.10286e-27	1.87166e-27
LTCONS_00171463	1186	59	225	-2.06668	Down	1.45454e-27	2.46078e-27
LTCONS_00086139	1298	63	232.1	-2.01686	Down	1.49554e-27	2.529e-27
LTCONS_00041729	2048	124.4	5.93	4.25527	Up	1.50953e-27	2.55236e-27
LTCONS_00051040	7296	45.35	199.6	-2.27348	Down	1.51839e-27	2.56691e-27
LTCONS_00156393	2442	241	51	2.10493	Up	1.6222e-27	2.73991e-27
LTCONS_00121928	762	8	117	-4.0059	Down	1.67394e-27	2.8257e-27
LTCONS_00178120	2447	175.36	23.46	2.76651	Up	1.68447e-27	2.84299e-27
LTCONS_00052784	7411	193.01	30.41	2.53052	Up	1.74916e-27	2.95083e-27
LTCONS_00165742	1609	7	113.56	-4.15549	Down	2.74808e-27	4.60624e-27
LTCONS_00116942	4090	228.64	46.5	2.16224	Up	4.91454e-27	8.17454e-27
LTCONS_00083343	1160	13	128	-3.4351	Down	5.3669e-27	8.91202e-27
LTCONS_00168013	2630	53.35	212.14	-2.12699	Down	5.39834e-27	8.96272e-27
LTCONS_00049439	1328	138	11	3.51355	Up	5.60689e-27	9.30327e-27
LTCONS_00152148	1250	9.01	117.69	-3.84286	Down	5.67385e-27	9.41122e-27
LTCONS_00171479	1698	13.86	130	-3.36505	Down	5.8318e-27	9.66837e-27
LTCONS_00109953	2419	31.66	169.65	-2.55737	Down	6.86599e-27	1.13551e-26
LTCONS_00105231	1880	194	32	2.46437	Up	7.56884e-27	1.25001e-26
LTCONS_00009728	1945	57.2	218.44	-2.06869	Down	7.70679e-27	1.27237e-26
LTCONS_00060695	1703	231	48	2.13125	Up	7.76802e-27	1.28205e-26
LTCONS_00024448	1241	214.09	41.08	2.24617	Up	1.44953e-26	2.37261e-26
LTCONS_00054376	2027	5.89	107.88	-4.33055	Down	1.52505e-26	2.49417e-26
LTCONS_00068655	4152	20.85	144.15	-2.92499	Down	2.38675e-26	3.87724e-26
LTCONS_00169388	474	129	9	3.70576	Up	2.73372e-26	4.4317e-26
LTCONS_00139222	601	46	194.98	-2.21916	Down	3.29055e-26	5.32165e-26
LTCONS_00037520	2061	17.47	135.66	-3.09258	Down	3.62135e-26	5.84965e-26
LTCONS_00078402	2192	8	112	-3.94289	Down	3.73171e-26	6.02562e-26
LTCONS_00200830	747	115.99	5.2	4.34381	Up	4.73203e-26	7.60701e-26
LTCONS_00190224	2317	20	141	-2.95316	Down	4.89015e-26	7.85737e-26
LTCONS_00101737	3644	202	37	2.31322	Up	5.20874e-26	8.36026e-26
LTCONS_00189774	257	14.97	128.85	-3.24108	Down	6.06306e-26	9.70897e-26
LTCONS_00095287	2019	15	128.82	-3.23786	Down	6.45001e-26	1.03219e-25
LTCONS_00123920	3599	30.73	163.4	-2.54623	Down	7.67414e-26	1.22454e-25
LTCONS_00181325	1638	14	126	-3.30546	Down	8.16936e-26	1.30237e-25
LTCONS_00083236	3190	190.23	32.68	2.40573	Up	1.11603e-25	1.77094e-25
LTCONS_00149008	656	11	118	-3.55875	Down	1.12192e-25	1.7799e-25
LTCONS_00049201	1559	25.3	151.15	-2.71431	Down	1.21859e-25	1.92987e-25
LTCONS_00175090	3184	228.87	50	2.05899	Up	1.56988e-25	2.47489e-25
LTCONS_00092126	2317	195.42	35.23	2.33616	Up	1.70255e-25	2.68106e-25
LTCONS_00044881	1183	145.99	15.98	3.05599	Up	2.10838e-25	3.30683e-25
LTCONS_00054180	462	128.67	10.17	3.52575	Up	2.49978e-25	3.90878e-25
LTCONS_00186956	2836	57.52	211.93	-2.01699	Down	2.65763e-25	4.15145e-25
LTCONS_00198197	691	17	131	-3.0815	Down	3.02375e-25	4.71297e-25
LTCONS_00048665	1833	196	36	2.30925	Up	3.08634e-25	4.80727e-25
LTCONS_00050831	3076	18	133	-3.0209	Down	3.6703e-25	5.69776e-25
LTCONS_00178505	1827	13	121	-3.35396	Down	3.83548e-25	5.94829e-25
LTCONS_00076252	290	52	201	-2.08615	Down	4.44763e-25	6.87794e-25
LTCONS_00019960	2998	133	12	3.33478	Up	4.8155e-25	7.43754e-25
LTCONS_00095250	2037	146.05	16.56	3.00515	Up	4.89874e-25	7.56258e-25
LTCONS_00162825	2071	154.21	19.56	2.84338	Up	4.96153e-25	7.65793e-25
LTCONS_00110184	5545	144.51	16.02	3.03769	Up	4.98918e-25	7.70021e-25
LTCONS_00128257	4788	195.77	36.38	2.2924	Up	5.2943e-25	8.1652e-25
LTCONS_00135398	1923	18.3	133	-2.99705	Down	5.5276e-25	8.51661e-25
LTCONS_00044598	2240	5.53	101.14	-4.32847	Down	5.55954e-25	8.56539e-25
LTCONS_00012320	2983	7	105	-4.04243	Down	5.60386e-25	8.63234e-25
LTCONS_00166359	1336	11.17	115.6	-3.50698	Down	6.38601e-25	9.81533e-25
LTCONS_00011992	1101	6.42	103.24	-4.14282	Down	6.45534e-25	9.91934e-25
LTCONS_00023144	2243	44.55	186.4	-2.20044	Down	6.96604e-25	1.06925e-24
LTCONS_00165783	1742	160	22	2.72696	Up	6.99925e-25	1.07418e-24
LTCONS_00062467	276	8.29	107.99	-3.83892	Down	7.21068e-25	1.106e-24
LTCONS_00118685	2796	49.35	195.19	-2.1193	Down	7.32849e-25	1.12355e-24
LTCONS_00123780	1892	173.67	27.49	2.52383	Up	7.97293e-25	1.22059e-24
LTCONS_00187531	3996	41.25	178.98	-2.25287	Down	1.29852e-24	1.97322e-24
LTCONS_00050830	1074	186	33	2.35923	Up	1.30388e-24	1.98127e-24
LTCONS_00175211	2364	56.09	206	-2.01237	Down	1.43066e-24	2.16926e-24
LTCONS_00123228	2004	223.48	49.91	2.02721	Up	1.67161e-24	2.52777e-24
LTCONS_00010931	3019	125.44	10.24	3.47917	Up	1.71055e-24	2.58508e-24
LTCONS_00046524	654	43.14	181.69	-2.20992	Down	2.04152e-24	3.0759e-24
LTCONS_00029889	2066	194.52	37.09	2.25528	Up	2.12901e-24	3.20544e-24
LTCONS_00200722	780	9	108.06	-3.7213	Down	2.17254e-24	3.27015e-24
LTCONS_00081036	4331	37.17	170.02	-2.32903	Down	2.34863e-24	3.52949e-24
LTCONS_00007474	670	149.66	18.97	2.84436	Up	2.38911e-24	3.58906e-24
LTCONS_00096000	1555	159.19	22.61	2.68018	Up	2.4238e-24	3.64098e-24
LTCONS_00042553	1664	218.31	47.91	2.05244	Up	2.4662e-24	3.70375e-24
LTCONS_00116303	1945	130	12	3.30187	Up	2.52943e-24	3.79659e-24
LTCONS_00003204	1084	7	102.28	-4.00456	Down	3.03875e-24	4.54777e-24
LTCONS_00141704	1289	155	21.22	2.73323	Up	3.28984e-24	4.91564e-24
LTCONS_00189759	2122	135.76	14.22	3.11953	Up	3.65459e-24	5.4519e-24
LTCONS_00030880	2556	21.65	136.54	-2.79242	Down	5.67111e-24	8.39617e-24
LTCONS_00071123	488	17	126	-3.02535	Down	5.91738e-24	8.75641e-24
LTCONS_00146632	1661	198.83	40.12	2.1736	Up	7.21702e-24	1.065e-23
LTCONS_00180146	2121	19.15	130.53	-2.9045	Down	7.38862e-24	1.09005e-23
LTCONS_00083282	1958	23	139	-2.73092	Down	7.47172e-24	1.10204e-23
LTCONS_00160941	2453	110.93	6.46	3.96643	Up	7.96937e-24	1.17421e-23
LTCONS_00062840	2104	48.57	189.04	-2.09609	Down	8.12013e-24	1.19619e-23
LTCONS_00112623	1036	166.81	26.61	2.51263	Up	8.50344e-24	1.25142e-23
LTCONS_00013825	2575	183.83	33.77	2.30902	Up	9.0823e-24	1.33515e-23
LTCONS_00061942	934	16.72	124.62	-3.03343	Down	9.13614e-24	1.34294e-23
LTCONS_00140867	1970	152.03	20.91	2.72655	Up	1.01646e-23	1.49175e-23
LTCONS_00091896	1783	121	10	3.4614	Up	1.35722e-23	1.98324e-23
LTCONS_00168620	1070	16.78	124.07	-3.02188	Down	1.37511e-23	2.00889e-23
LTCONS_00039401	2703	17	124.54	-3.00854	Down	1.40629e-23	2.05364e-23
LTCONS_00032191	4538	118.74	9.39	3.525	Up	1.70185e-23	2.47941e-23
LTCONS_00101814	1591	47	184.5	-2.10843	Down	1.90765e-23	2.7745e-23
LTCONS_00118269	3363	108.02	6.05	4.02268	Up	1.97574e-23	2.87143e-23
LTCONS_00181583	1905	22	135	-2.75292	Down	2.14098e-23	3.10702e-23
LTCONS_00057508	3696	48.9	187.42	-2.07391	Down	2.49442e-23	3.61113e-23
LTCONS_00184970	2609	8.08	101.63	-3.78837	Down	2.64846e-23	3.83059e-23
LTCONS_00117431	1527	11	109	-3.44429	Down	2.8087e-23	4.05604e-23
LTCONS_00048664	1928	145	19	2.79644	Up	2.91921e-23	4.21217e-23
LTCONS_00178043	1273	18.5	126.62	-2.91045	Down	3.09752e-23	4.46447e-23
LTCONS_00135448	335	107	6	4.02097	Up	3.21609e-23	4.63268e-23
LTCONS_00181672	3307	123.34	11.31	3.31143	Up	3.25814e-23	4.69235e-23
LTCONS_00090442	4600	190.5	37.89	2.19436	Up	3.44514e-23	4.95543e-23
LTCONS_00095275	386	117.3	9.44	3.49973	Up	4.14625e-23	5.94349e-23
LTCONS_00029212	1904	9.93	105.56	-3.54566	Down	4.43234e-23	6.34687e-23
LTCONS_00106136	5318	162.49	26.19	2.49773	Up	4.45707e-23	6.38197e-23
LTCONS_00057113	7423	19.77	128.8	-2.83929	Down	4.55496e-23	6.5187e-23
LTCONS_00044164	2052	207.78	46	2.03981	Up	4.56413e-23	6.53128e-23
LTCONS_00089440	825	115.24	8.83	3.57055	Up	4.62188e-23	6.61256e-23
LTCONS_00108887	3243	38	166	-2.26265	Down	4.65912e-23	6.6652e-23
LTCONS_00088130	3137	11.31	108.73	-3.40062	Down	5.31469e-23	7.58154e-23
LTCONS_00200215	542	31.79	153.57	-2.40779	Down	5.61558e-23	8.00156e-23
LTCONS_00141439	278	143	19	2.77641	Up	8.35825e-23	1.18247e-22
LTCONS_00105256	2759	105.06	5.94	4.00907	Up	8.65633e-23	1.22417e-22
LTCONS_00081249	2590	48.78	184.73	-2.05659	Down	8.66769e-23	1.22572e-22
LTCONS_00117787	2155	11.38	107.82	-3.37959	Down	1.0299e-22	1.45185e-22
LTCONS_00039005	3719	117.75	10.15	3.40064	Up	1.0668e-22	1.50253e-22
LTCONS_00050383	1990	108.01	7	3.81213	Up	1.09315e-22	1.53883e-22
LTCONS_00152151	1790	39.14	166.46	-2.224	Down	1.14077e-22	1.60457e-22
LTCONS_00051935	2987	186.52	37.29	2.18693	Up	1.19348e-22	1.6776e-22
LTCONS_00148720	1591	120	11	3.31192	Up	1.24551e-22	1.74934e-22
LTCONS_00136074	1787	11.31	107.33	-3.38192	Down	1.24944e-22	1.75453e-22
LTCONS_00029843	2210	117	10	3.4129	Up	1.26048e-22	1.76961e-22
LTCONS_00034478	1670	149.39	22	2.62797	Up	1.70644e-22	2.38244e-22
LTCONS_00025542	2605	198	43	2.06755	Up	2.04388e-22	2.84568e-22
LTCONS_00034100	2481	39.6	166	-2.20315	Down	2.27983e-22	3.16784e-22
LTCONS_00188928	2923	36.76	160.3	-2.2601	Down	2.71156e-22	3.75597e-22
LTCONS_00090727	1822	31.16	149.33	-2.39627	Down	2.85362e-22	3.9489e-22
LTCONS_00075583	1229	42.57	170.83	-2.14019	Down	3.25646e-22	4.49778e-22
LTCONS_00048067	4416	25.69	137.95	-2.5604	Down	3.39399e-22	4.68448e-22
LTCONS_00102377	2274	15.03	114.59	-3.0661	Down	3.44404e-22	4.75224e-22
LTCONS_00101097	1591	148	22	2.61448	Up	3.48635e-22	4.80861e-22
LTCONS_00052169	3245	15.09	114.63	-3.06086	Down	3.65539e-22	5.03687e-22
LTCONS_00137202	2737	8.25	97.6	-3.69995	Down	4.22749e-22	5.80878e-22
LTCONS_00028862	4712	183	37	2.17071	Up	4.61845e-22	6.33748e-22
LTCONS_00020760	1193	33	152	-2.33907	Down	4.75249e-22	6.51782e-22
LTCONS_00018588	5331	23	131.7	-2.65309	Down	4.80732e-22	6.5918e-22
LTCONS_00062250	2926	19.38	123.7	-2.80974	Down	5.33681e-22	7.30169e-22
LTCONS_00050114	284	11.02	104.11	-3.37545	Down	5.75276e-22	7.85959e-22
LTCONS_00146863	5462	149.07	23	2.56075	Up	7.29746e-22	9.9308e-22
LTCONS_00129790	1908	26.9	139.06	-2.50557	Down	7.2996e-22	9.93325e-22
LTCONS_00060486	1210	159.71	27.45	2.40504	Up	8.22117e-22	1.11664e-21
LTCONS_00004209	1309	13	108	-3.18999	Down	1.00953e-21	1.36541e-21
LTCONS_00113572	3517	40.43	164.56	-2.16065	Down	1.07354e-21	1.45046e-21
LTCONS_00152581	1755	21	126	-2.7205	Down	1.08411e-21	1.4644e-21
LTCONS_00066033	2714	159.42	27.68	2.39038	Up	1.24549e-21	1.67752e-21
LTCONS_00032961	3003	123.75	13.78	3.03124	Up	1.26541e-21	1.70366e-21
LTCONS_00045913	970	107.86	8.37	3.55225	Up	1.31171e-21	1.76504e-21
LTCONS_00127067	3289	35.27	154.23	-2.26411	Down	1.49249e-21	2.00331e-21
LTCONS_00055986	585	18	118.83	-2.85837	Down	1.53181e-21	2.05545e-21
LTCONS_00045267	963	6.38	90.51	-3.96199	Down	1.65833e-21	2.22151e-21
LTCONS_00078663	2692	121.32	13.22	3.06249	Up	2.01614e-21	2.68958e-21
LTCONS_00052981	341	15.99	113.79	-2.96667	Down	2.06227e-21	2.74988e-21
LTCONS_00137244	1268	116.04	11.41	3.21071	Up	2.14285e-21	2.85605e-21
LTCONS_00138185	1052	19	120	-2.7945	Down	2.80542e-21	3.72148e-21
LTCONS_00197174	5879	14.97	110.78	-3.02309	Down	3.05982e-21	4.05335e-21
LTCONS_00177715	287	7	91	-3.83598	Down	3.36785e-21	4.4513e-21
LTCONS_00137706	2311	152.47	25.64	2.43652	Up	3.44958e-21	4.5571e-21
LTCONS_00074087	2752	7.31	91.71	-3.78467	Down	3.58368e-21	4.73048e-21
LTCONS_00019821	834	105.67	8.25	3.54349	Up	3.64318e-21	4.80752e-21
LTCONS_00029193	1922	18.03	117.23	-2.83641	Down	4.04544e-21	5.32747e-21
LTCONS_00013605	1317	6	88	-4.01001	Down	4.23725e-21	5.57391e-21
LTCONS_00188402	2817	118.6	12.8	3.07635	Up	4.64454e-21	6.10132e-21
LTCONS_00016320	3404	17.25	114.94	-2.87175	Down	5.58804e-21	7.31912e-21
LTCONS_00071054	961	13.45	106.16	-3.1161	Down	5.79817e-21	7.58832e-21
LTCONS_00184496	1242	173.49	35.16	2.16731	Up	5.83486e-21	7.63534e-21
LTCONS_00058279	1168	21.12	123	-2.67751	Down	6.97388e-21	9.09624e-21
LTCONS_00148495	1871	22.82	126.48	-2.60608	Down	7.43025e-21	9.67836e-21
LTCONS_00111978	688	11	99.66	-3.31505	Down	8.40339e-21	1.09249e-20
LTCONS_00138281	1924	170	34	2.18639	Up	8.85774e-21	1.1506e-20
LTCONS_00195996	4244	46.93	172	-2.00936	Down	9.62034e-21	1.24743e-20
LTCONS_00102235	4410	6.73	88.59	-3.854	Down	9.70182e-21	1.25767e-20
LTCONS_00110189	5960	35.55	151.18	-2.22388	Down	9.8334e-21	1.27417e-20
LTCONS_00156675	5222	6	86.37	-3.98303	Down	1.16892e-20	1.5097e-20
LTCONS_00117283	2865	149.32	25.47	2.416	Up	1.34883e-20	1.73762e-20
LTCONS_00035594	821	14	106	-3.0561	Down	1.37822e-20	1.77441e-20
LTCONS_00175716	2152	7	88.42	-3.79448	Down	1.6722e-20	2.14483e-20
LTCONS_00004112	906	142.05	22.69	2.51073	Up	1.73902e-20	2.22862e-20
LTCONS_00172413	1936	169.28	34.34	2.16591	Up	1.78387e-20	2.28472e-20
LTCONS_00072264	4834	174.01	36.61	2.11332	Up	2.06547e-20	2.63834e-20
LTCONS_00117076	5626	142.58	23.09	2.49089	Up	2.18568e-20	2.79009e-20
LTCONS_00160489	1246	14	105	-3.04243	Down	2.50062e-20	3.18406e-20
LTCONS_00178042	1188	108.72	10.53	3.2325	Up	2.94617e-20	3.74036e-20
LTCONS_00163954	1560	118.27	13.93	2.95028	Up	3.03721e-20	3.85379e-20
LTCONS_00081026	1612	8	90	-3.62739	Down	3.12378e-20	3.96212e-20
LTCONS_00128532	1662	14.76	106.24	-2.9831	Down	3.39137e-20	4.29421e-20
LTCONS_00080149	673	27.43	132.87	-2.41173	Down	3.9471e-20	4.98537e-20
LTCONS_00046161	716	6.4	85.38	-3.87329	Down	4.16805e-20	5.25975e-20
LTCONS_00086140	2380	43	162	-2.04912	Down	4.29284e-20	5.41378e-20
LTCONS_00034919	813	172.85	36.8	2.09621	Up	4.29358e-20	5.41449e-20
LTCONS_00099333	1303	144.39	24.39	2.43007	Up	4.29938e-20	5.42111e-20
LTCONS_00089318	1312	18	113	-2.78579	Down	4.53314e-20	5.70982e-20
LTCONS_00146688	1644	12	99	-3.17993	Down	5.42133e-20	6.80983e-20
LTCONS_00006696	2145	32.53	142.02	-2.26179	Down	5.98983e-20	7.50746e-20
LTCONS_00028272	3186	22	121	-2.59497	Down	6.19903e-20	7.76476e-20
LTCONS_00022929	2223	33.36	143.42	-2.23959	Down	6.57945e-20	8.23191e-20
LTCONS_00140552	741	33.55	143.76	-2.23482	Down	6.64847e-20	8.31651e-20
LTCONS_00104470	3998	30.91	138.18	-2.29594	Down	8.8511e-20	1.10208e-19
LTCONS_00194199	7216	28.98	134.3	-2.34787	Down	9.52335e-20	1.18425e-19
LTCONS_00136349	2239	25	126	-2.46896	Down	1.18226e-19	1.4643e-19
LTCONS_00081296	2594	28.3	132.56	-2.36331	Down	1.18718e-19	1.47033e-19
LTCONS_00094416	2345	120.83	15.84	2.7958	Up	1.20605e-19	1.49327e-19
LTCONS_00081405	2236	17	109	-2.81626	Down	1.28879e-19	1.59399e-19
LTCONS_00170777	2102	169.91	36.61	2.07892	Up	1.37752e-19	1.70133e-19
LTCONS_00170310	2416	158.82	31.69	2.18976	Up	1.49837e-19	1.84683e-19
LTCONS_00011388	7095	37.12	148.59	-2.13661	Down	1.7212e-19	2.1157e-19
LTCONS_00178340	4790	20.74	116.51	-2.6255	Down	1.76031e-19	2.16208e-19
LTCONS_00076395	3924	155.17	30.26	2.22283	Up	1.8217e-19	2.23619e-19
LTCONS_00096020	1514	18.85	112.33	-2.71064	Down	1.92858e-19	2.36513e-19
LTCONS_00201532	2461	5.49	80.52	-4.01001	Down	1.93234e-19	2.36965e-19
LTCONS_00171168	2838	40.76	154.96	-2.06221	Down	1.95744e-19	2.39984e-19
LTCONS_00109798	1027	174	39	2.022	Up	2.26017e-19	2.76257e-19
LTCONS_00182456	1938	7	84	-3.7205	Down	2.59826e-19	3.16736e-19
LTCONS_00176193	1915	19	112	-2.69497	Down	2.80089e-19	3.41004e-19
LTCONS_00098350	2088	93.52	6.87	3.63136	Up	3.08326e-19	3.74601e-19
LTCONS_00070207	428	19.03	111.79	-2.68998	Down	3.2762e-19	3.97669e-19
LTCONS_00035501	771	93.09	6.85	3.62891	Up	3.79335e-19	4.59373e-19
LTCONS_00201457	2297	14.67	101.77	-2.92991	Down	4.20872e-19	5.08537e-19
LTCONS_00014196	2456	32	137	-2.23357	Down	4.97306e-19	5.99117e-19
LTCONS_00059906	2369	20.65	114.16	-2.60238	Down	5.96869e-19	7.16519e-19
LTCONS_00017262	2495	20.71	114.04	-2.59668	Down	6.85449e-19	8.20563e-19
LTCONS_00151670	1701	95.17	7.95	3.44594	Up	7.79744e-19	9.3105e-19
LTCONS_00117924	8286	92.36	7.06	3.57399	Up	8.23639e-19	9.82358e-19
LTCONS_00199825	498	10	89.34	-3.29484	Down	1.012e-18	1.20249e-18
LTCONS_00171991	1425	138.81	24.79	2.34974	Up	1.08862e-18	1.29142e-18
LTCONS_00101815	429	16	103	-2.82204	Down	1.16899e-18	1.38456e-18
LTCONS_00054181	762	125.75	19.47	2.5557	Up	1.1849e-18	1.40306e-18
LTCONS_00070827	2302	34	139	-2.16702	Down	1.23799e-18	1.46482e-18
LTCONS_00198972	1439	8	84	-3.52786	Down	1.26805e-18	1.4998e-18
LTCONS_00098935	2054	21.38	114.21	-2.55289	Down	1.36126e-18	1.60806e-18
LTCONS_00168256	1581	12.15	93.76	-3.08355	Down	1.56131e-18	1.83955e-18
LTCONS_00156663	3537	23.05	117.3	-2.4829	Down	1.63257e-18	1.92115e-18
LTCONS_00137892	1522	143.24	27.05	2.2692	Up	1.63901e-18	1.92851e-18
LTCONS_00158131	1472	9.98	88.35	-3.28166	Down	1.79379e-18	2.10612e-18
LTCONS_00129405	6244	5.83	77.8	-3.87374	Down	1.83769e-18	2.15665e-18
LTCONS_00060504	2110	15	100	-2.8725	Down	1.84069e-18	2.16e-18
LTCONS_00110758	1187	40.22	149.49	-2.0296	Down	1.87695e-18	2.20159e-18
LTCONS_00140224	1383	154	32	2.13125	Up	2.00639e-18	2.3512e-18
LTCONS_00136390	1753	15.58	101.08	-2.83327	Down	2.08163e-18	2.43756e-18
LTCONS_00087623	1128	16.96	104.04	-2.75247	Down	2.16389e-18	2.53198e-18
LTCONS_00087916	1337	118	17	2.65964	Up	2.57321e-18	2.99912e-18
LTCONS_00001050	353	20.71	111.66	-2.56625	Down	2.61348e-18	3.04525e-18
LTCONS_00078232	2068	94.53	8.5	3.3397	Up	2.7879e-18	3.24353e-18
LTCONS_00200778	1601	11	90	-3.16796	Down	2.92254e-18	3.39739e-18
LTCONS_00182491	1376	25	120	-2.39857	Down	3.16765e-18	3.67759e-18
LTCONS_00159947	3728	98.6	10	3.16605	Up	3.30847e-18	3.83568e-18
LTCONS_00083315	2103	27.82	125.03	-2.30362	Down	4.11097e-18	4.74538e-18
LTCONS_00183219	808	129.9	22.18	2.41453	Up	4.13095e-18	4.76806e-18
LTCONS_00178300	2684	27.13	123.66	-2.32396	Down	4.18791e-18	4.83325e-18
LTCONS_00140551	1017	23.45	116.24	-2.44498	Down	4.569e-18	5.26286e-18
LTCONS_00045305	1074	17	102.69	-2.73023	Down	4.94983e-18	5.69227e-18
LTCONS_00016003	2277	38.88	145.16	-2.03608	Down	4.95366e-18	5.69645e-18
LTCONS_00181303	1088	121.03	18.71	2.55795	Up	5.00202e-18	5.75051e-18
LTCONS_00158798	1284	98.7	10.3	3.12487	Up	5.01317e-18	5.76267e-18
LTCONS_00101614	1432	20	109	-2.58179	Down	5.08767e-18	5.84627e-18
LTCONS_00028022	1091	11	89	-3.15184	Down	5.33864e-18	6.12828e-18
LTCONS_00086158	480	24.99	118.95	-2.38647	Down	5.54829e-18	6.36574e-18
LTCONS_00069330	1685	123.99	20	2.49661	Up	5.62925e-18	6.45664e-18
LTCONS_00059385	1060	145.07	29.08	2.18311	Up	6.23364e-18	7.13858e-18
LTCONS_00186833	1665	126	21	2.44942	Up	6.9865e-18	7.98354e-18
LTCONS_00142447	1149	8	81	-3.47539	Down	8.04262e-18	9.164e-18
LTCONS_00075825	1364	37.47	141.57	-2.05325	Down	8.45824e-18	9.62799e-18
LTCONS_00018821	1048	35.51	138	-2.09391	Down	8.58951e-18	9.77443e-18
LTCONS_00136539	351	21	110.01	-2.52471	Down	9.18673e-18	1.04381e-17
LTCONS_00108684	1270	151.95	32.57	2.08644	Up	9.32731e-18	1.0595e-17
LTCONS_00110761	3536	145.03	29.5	2.16203	Up	9.91381e-18	1.12496e-17
LTCONS_00057548	516	35	136.78	-2.10197	Down	9.96864e-18	1.13096e-17
LTCONS_00018544	2446	28.17	123.9	-2.27248	Down	1.07378e-17	1.21605e-17
LTCONS_00144919	6389	36.44	139.21	-2.06921	Down	1.09216e-17	1.2364e-17
LTCONS_00087097	3519	33.92	134.39	-2.12176	Down	1.23403e-17	1.39281e-17
LTCONS_00004066	1486	10	85	-3.223	Down	1.41072e-17	1.58689e-17
LTCONS_00117789	1747	129.85	23.42	2.3355	Up	1.8123e-17	2.02804e-17
LTCONS_00016187	852	139.83	27.83	2.19342	Up	1.96685e-17	2.19595e-17
LTCONS_00100922	346	13	91	-2.94289	Down	2.58575e-17	2.87187e-17
LTCONS_00012332	1566	26.31	118.62	-2.3082	Down	2.66342e-17	2.95647e-17
LTCONS_00003566	2362	95	10.09	3.09946	Up	2.73251e-17	3.03113e-17
LTCONS_00142006	960	20	106	-2.54153	Down	2.7375e-17	3.03632e-17
LTCONS_00054053	4660	34	132.87	-2.10195	Down	2.89292e-17	3.20482e-17
LTCONS_00066093	2127	104.11	13.5	2.81154	Up	3.11672e-17	3.44667e-17
LTCONS_00150311	362	33.28	131.41	-2.11689	Down	3.11689e-17	3.44673e-17
LTCONS_00144672	577	26.53	118.71	-2.29728	Down	3.18488e-17	3.52034e-17
LTCONS_00187232	2169	16.24	97.71	-2.72449	Down	3.37765e-17	3.72801e-17
LTCONS_00109712	3014	150	33	2.04889	Up	3.51924e-17	3.88041e-17
LTCONS_00071353	2685	29.16	123.49	-2.21787	Down	3.59497e-17	3.962e-17
LTCONS_00136075	2106	20.72	106.95	-2.50338	Down	3.66818e-17	4.04074e-17
LTCONS_00179836	4612	10.19	83.71	-3.17378	Down	4.05349e-17	4.45596e-17
LTCONS_00180364	1187	17	99	-2.67743	Down	4.10452e-17	4.51055e-17
LTCONS_00042346	1560	113.34	17.29	2.57711	Up	4.14675e-17	4.55562e-17
LTCONS_00020090	2172	124.89	22.11	2.36235	Up	4.54342e-17	4.9811e-17
LTCONS_00057220	3035	26	117	-2.30546	Down	4.60004e-17	5.04206e-17
LTCONS_00199134	1882	31.01	126.42	-2.16296	Down	4.73098e-17	5.18272e-17
LTCONS_00091482	1687	20	105	-2.52786	Down	4.78599e-17	5.24106e-17
LTCONS_00078267	1776	92.82	9.81	3.10657	Up	5.8246e-17	6.34945e-17
LTCONS_00001039	3521	9	80.23	-3.29168	Down	5.86893e-17	6.39614e-17
LTCONS_00002140	983	11.91	86.9	-3.00272	Down	6.70363e-17	7.28581e-17
LTCONS_00044757	1167	8.78	79.38	-3.31202	Down	7.10045e-17	7.70838e-17
LTCONS_00165334	1373	17	98	-2.66278	Down	7.26338e-17	7.88037e-17
LTCONS_00044038	2515	112.57	17.45	2.55399	Up	7.54212e-17	8.17534e-17
LTCONS_00157436	789	33	129	-2.10237	Down	8.22905e-17	8.90114e-17
LTCONS_00105891	3414	18.86	101.65	-2.56575	Down	8.37597e-17	9.05706e-17
LTCONS_00018098	951	6	72	-3.7205	Down	8.94112e-17	9.65068e-17
LTCONS_00170776	1816	131.09	25.39	2.23269	Up	9.06649e-17	9.78211e-17
LTCONS_00156216	710	100.82	13.03	2.81633	Up	9.18283e-17	9.90332e-17
LTCONS_00013216	2753	150	34	2.00582	Up	9.36685e-17	1.0097e-16
LTCONS_00099028	2234	5.45	70.42	-3.82719	Down	9.80017e-17	1.05538e-16
LTCONS_00091062	2038	18.04	99.6	-2.60048	Down	1.01626e-16	1.09354e-16
LTCONS_00177847	1852	22.54	108.49	-2.40254	Down	1.17841e-16	1.26413e-16
LTCONS_00067173	1731	23	109	-2.38016	Down	1.46491e-16	1.56427e-16
LTCONS_00087587	982	10.38	81.96	-3.11665	Down	1.52605e-16	1.62756e-16
LTCONS_00088287	1357	9.67	80.09	-3.18557	Down	1.7054e-16	1.81404e-16
LTCONS_00009958	1051	35	131	-2.03968	Down	1.85835e-16	1.97356e-16
LTCONS_00112015	1243	15	92	-2.75221	Down	1.93185e-16	2.04942e-16
LTCONS_00072407	810	105.51	15.38	2.64271	Up	1.94364e-16	2.06156e-16
LTCONS_00028891	3294	115.92	19.66	2.42426	Up	2.13623e-16	2.26173e-16
LTCONS_00035607	2818	146	33	2.00989	Up	2.17853e-16	2.3056e-16
LTCONS_00040359	850	17.88	97.85	-2.58776	Down	2.25993e-16	2.39005e-16
LTCONS_00012992	909	29.7	120.84	-2.1601	Down	2.42201e-16	2.55711e-16
LTCONS_00054532	993	94.88	11.52	2.90643	Up	2.49924e-16	2.63612e-16
LTCONS_00059895	2454	91.84	10.56	2.98497	Up	3.11162e-16	3.2686e-16
LTCONS_00046077	4119	7.76	74.41	-3.39691	Down	3.18912e-16	3.34836e-16
LTCONS_00073080	1959	15.59	92.36	-2.70219	Down	3.26913e-16	3.43007e-16
LTCONS_00027355	3382	30.53	121.42	-2.12724	Down	3.95439e-16	4.13058e-16
LTCONS_00072829	1480	18	97	-2.56553	Down	4.19655e-16	4.3783e-16
LTCONS_00041446	625	8.44	75.6	-3.29861	Down	4.28867e-16	4.47237e-16
LTCONS_00087642	723	7	72	-3.49811	Down	4.35949e-16	4.54495e-16
LTCONS_00083265	1751	102.68	14.91	2.64827	Up	4.52287e-16	4.71165e-16
LTCONS_00033699	2028	124.2	23.86	2.24446	Up	4.62308e-16	4.81402e-16
LTCONS_00032193	3739	33.59	126.59	-2.0496	Down	4.79652e-16	4.99096e-16
LTCONS_00137603	3606	110.33	18.03	2.47782	Up	4.85567e-16	5.05127e-16
LTCONS_00075658	2094	130.15	26.68	2.15081	Up	5.64618e-16	5.85746e-16
LTCONS_00185784	2257	28.26	116.5	-2.17903	Down	5.75116e-16	5.96345e-16
LTCONS_00167317	747	8	74	-3.34499	Down	5.8967e-16	6.10862e-16
LTCONS_00049162	1084	6.37	69.82	-3.58981	Down	6.24343e-16	6.46258e-16
LTCONS_00092497	1405	16	92	-2.6591	Down	6.62627e-16	6.84772e-16
LTCONS_00123020	1781	79.01	6.6	3.44596	Up	6.7229e-16	6.94493e-16
LTCONS_00181927	1122	9.61	77.59	-3.1488	Down	7.07932e-16	7.30401e-16
LTCONS_00040655	818	87.81	9.7	3.04279	Up	7.55338e-16	7.77909e-16
LTCONS_00040723	519	12	83	-2.92561	Down	7.63296e-16	7.85914e-16
LTCONS_00186363	2038	98.5	13.78	2.70201	Up	8.77943e-16	9.00874e-16
LTCONS_00016885	2013	91	11	2.91283	Up	9.37616e-16	9.60582e-16
LTCONS_00034377	3408	111.74	19.16	2.40844	Up	9.42767e-16	9.65727e-16
LTCONS_00042543	2427	23.19	105.9	-2.32667	Down	9.57584e-16	9.80499e-16
LTCONS_00098868	2481	135.16	29.53	2.05888	Up	1.01321e-15	1.03618e-15
LTCONS_00187233	2176	132.4	28.32	2.08947	Up	1.07224e-15	1.095e-15
LTCONS_00138639	3001	110.5	18.76	2.42278	Up	1.08353e-15	1.10631e-15
LTCONS_00077709	3086	8	73	-3.32536	Down	1.0868e-15	1.1096e-15
LTCONS_00112954	393	14.09	87	-2.76188	Down	1.10815e-15	1.13097e-15
LTCONS_00137086	2598	10.89	79.77	-3.00838	Down	1.15276e-15	1.17505e-15
LTCONS_00116657	2370	24	107	-2.29204	Down	1.22911e-15	1.25138e-15
LTCONS_00025959	2677	138.51	31.29	2.01068	Up	1.23965e-15	1.26202e-15
LTCONS_00127875	2968	15.74	90.3	-2.65583	Down	1.27562e-15	1.29767e-15
LTCONS_00171693	1244	7.1	70.38	-3.44481	Down	1.38081e-15	1.40189e-15
LTCONS_00038987	371	31.56	120.81	-2.07211	Down	1.40571e-15	1.42659e-15
LTCONS_00052955	4889	109.15	18.45	2.42908	Up	1.46458e-15	1.48461e-15
LTCONS_00035073	606	75.76	6.03	3.51567	Up	1.5776e-15	1.59733e-15
LTCONS_00138904	1490	112.18	19.84	2.36379	Up	1.69237e-15	1.71098e-15
LTCONS_00092849	1179	10	77	-3.0804	Down	1.75481e-15	1.77206e-15
LTCONS_00056419	1113	11.03	79.28	-2.98106	Down	1.86823e-15	1.88391e-15
LTCONS_00050474	2459	16	90	-2.62739	Down	2.06856e-15	2.08098e-15
LTCONS_00011912	2588	78	7	3.34251	Up	2.3079e-15	2.31613e-15
LTCONS_00102486	1545	83.62	8.95	3.08835	Up	2.34577e-15	2.35316e-15
LTCONS_00078059	1668	121	24	2.19836	Up	2.49155e-15	2.49555e-15
LTCONS_00103160	3787	108.93	18.88	2.39293	Up	2.73228e-15	2.7317e-15
LTCONS_00050081	2339	27	111	-2.17507	Down	2.97071e-15	2.96321e-15
LTCONS_00042804	1591	20.08	97.55	-2.41592	Down	3.22462e-15	3.211e-15
LTCONS_00156028	1844	15.65	88.46	-2.6344	Down	3.26387e-15	3.24878e-15
LTCONS_00177718	1147	30.3	116.85	-2.08281	Down	3.3022e-15	3.28595e-15
LTCONS_00015124	2028	15	87.02	-2.67192	Down	3.38236e-15	3.3647e-15
LTCONS_00110764	3032	30.12	116.36	-2.08534	Down	3.58941e-15	3.56542e-15
LTCONS_00062842	2295	18.53	94.2	-2.4814	Down	3.67496e-15	3.64755e-15
LTCONS_00102270	3345	6	66	-3.59497	Down	3.70688e-15	3.67855e-15
LTCONS_00199894	677	26.46	109.56	-2.18537	Down	3.72443e-15	3.69547e-15
LTCONS_00135495	2233	17	91	-2.55587	Down	3.81986e-15	3.78802e-15
LTCONS_00098876	2229	98.83	15.1	2.57486	Up	4.22022e-15	4.17641e-15
LTCONS_00174491	1512	29	114	-2.11045	Down	4.23258e-15	4.18836e-15
LTCONS_00024440	1110	104.45	17.41	2.44929	Up	4.37747e-15	4.32814e-15
LTCONS_00152138	1430	129.13	28.26	2.05645	Up	4.56896e-15	4.51432e-15
LTCONS_00129773	1008	8.2	71.08	-3.25129	Down	4.71782e-15	4.6577e-15
LTCONS_00018012	2415	88.07	11.08	2.85515	Up	5.04953e-15	4.97659e-15
LTCONS_00109482	1208	7	68	-3.41565	Down	5.12021e-15	5.04442e-15
LTCONS_00179423	1857	97.17	14.59	2.59999	Up	5.12421e-15	5.04819e-15
LTCONS_00125224	1546	19.29	94.73	-2.43151	Down	6.38229e-15	6.25552e-15
LTCONS_00201262	418	7.74	69.45	-3.30111	Down	6.44377e-15	6.31433e-15
LTCONS_00201492	761	18.16	92.32	-2.48142	Down	6.87892e-15	6.73254e-15
LTCONS_00095199	3316	28.95	112.91	-2.09908	Down	7.05596e-15	6.90082e-15
LTCONS_00174536	577	12	79	-2.85436	Down	8.02879e-15	7.83064e-15
LTCONS_00089802	1685	16.98	89.42	-2.5323	Down	9.05283e-15	8.80776e-15
LTCONS_00093719	1676	7	67	-3.39427	Down	9.46678e-15	9.19879e-15
LTCONS_00110090	478	81	9	3.03439	Up	1.05707e-14	1.02377e-14
LTCONS_00001975	1408	30	114	-2.06154	Down	1.06524e-14	1.03161e-14
LTCONS_00031470	1484	7.35	67.61	-3.33696	Down	1.10659e-14	1.07103e-14
LTCONS_00087258	2121	122.59	26.14	2.09397	Up	1.10878e-14	1.07308e-14
LTCONS_00088865	457	9.34	72.36	-3.08924	Down	1.12418e-14	1.08777e-14
LTCONS_00160508	6039	128.78	29.04	2.01326	Up	1.15629e-14	1.11812e-14
LTCONS_00201534	1332	8.77	70.88	-3.15027	Down	1.21957e-14	1.17789e-14
LTCONS_00180773	1722	6	64	-3.55058	Down	1.27985e-14	1.23508e-14
LTCONS_00194176	2593	95.98	14.92	2.54995	Up	1.44261e-14	1.3885e-14
LTCONS_00053790	1410	110.41	21.11	2.25133	Up	1.70373e-14	1.63258e-14
LTCONS_00057518	3905	98	16	2.47917	Up	2.00106e-14	1.90963e-14
LTCONS_00039386	3600	19.56	93.1	-2.38641	Down	2.0901e-14	1.993e-14
LTCONS_00068928	2361	88.39	12.27	2.71321	Up	2.24704e-14	2.13868e-14
LTCONS_00018556	1442	6	63	-3.52786	Down	2.37677e-14	2.25869e-14
LTCONS_00038100	1415	24.72	102.54	-2.18797	Down	2.67013e-14	2.52907e-14
LTCONS_00040556	2623	20.63	94.63	-2.33309	Down	2.84339e-14	2.68959e-14
LTCONS_00201413	742	8.17	67.9	-3.19054	Down	3.11573e-14	2.94094e-14
LTCONS_00084978	844	68.92	5.57	3.49364	Up	3.35992e-14	3.16531e-14
LTCONS_00090292	885	92	14	2.58067	Up	3.41298e-14	3.21377e-14
LTCONS_00193009	2292	81.95	10.16	2.87631	Up	3.53711e-14	3.32708e-14
LTCONS_00028547	1748	121.07	26.62	2.04972	Up	3.62844e-14	3.40996e-14
LTCONS_00098386	545	15.96	84.79	-2.54497	Down	3.74155e-14	3.51404e-14
LTCONS_00135687	1840	94	15	2.51216	Up	4.37867e-14	4.0964e-14
LTCONS_00167692	1139	28.18	107.86	-2.07195	Down	4.54017e-14	4.24389e-14
LTCONS_00152929	1911	75	8	3.09328	Up	6.01732e-14	5.58919e-14
LTCONS_00201764	465	20.66	93.29	-2.31042	Down	6.03705e-14	5.60699e-14
LTCONS_00173574	3175	13.44	78.64	-2.68427	Down	6.11382e-14	5.6767e-14
LTCONS_00005427	1973	73.02	7.32	3.18284	Up	6.14116e-14	5.70173e-14
LTCONS_00132003	594	72	7	3.22703	Up	6.46668e-14	5.99573e-14
LTCONS_00113037	3251	29.21	108.75	-2.03202	Down	7.36779e-14	6.81085e-14
LTCONS_00108223	1600	81.26	10.42	2.82765	Up	7.422e-14	6.85883e-14
LTCONS_00021322	2492	119.3	26.58	2.03064	Up	7.85144e-14	7.24579e-14
LTCONS_00085445	911	73.29	7.57	3.13971	Up	7.85905e-14	7.25259e-14
LTCONS_00167772	606	79.75	9.93	2.87008	Up	8.23873e-14	7.59355e-14
LTCONS_00149447	1313	12	75	-2.77939	Down	8.29635e-14	7.64431e-14
LTCONS_00185410	2512	30.13	110.01	-2.0039	Down	8.88634e-14	8.17526e-14
LTCONS_00068057	1515	68.23	5.96	3.38148	Up	9.57177e-14	8.78954e-14
LTCONS_00037712	741	15	81	-2.5685	Down	1.03326e-13	9.46832e-14
LTCONS_00197946	3623	7	63	-3.30546	Down	1.09967e-13	1.00623e-13
LTCONS_00038770	1603	68	6	3.36696	Up	1.16376e-13	1.0638e-13
LTCONS_00090350	387	7	62.85	-3.30202	Down	1.20535e-13	1.10063e-13
LTCONS_00159782	2329	92	15	2.48113	Up	1.20707e-13	1.10214e-13
LTCONS_00091415	2077	78.32	9.67	2.88226	Up	1.21687e-13	1.11071e-13
LTCONS_00184729	1580	73.03	7.76	3.09882	Up	1.21996e-13	1.11332e-13
LTCONS_00121594	3188	13.48	77.51	-2.6591	Down	1.22641e-13	1.119e-13
LTCONS_00101618	2467	12.74	75.74	-2.70723	Down	1.36765e-13	1.24437e-13
LTCONS_00059604	1254	105.38	20.81	2.20471	Up	1.37444e-13	1.2502e-13
LTCONS_00107252	772	19.97	90.39	-2.31387	Down	1.40059e-13	1.27324e-13
LTCONS_00051989	1268	15.74	81.95	-2.51585	Down	1.42602e-13	1.29561e-13
LTCONS_00081021	2907	19.08	88.6	-2.35078	Down	1.44567e-13	1.31303e-13
LTCONS_00173065	1746	66.36	5.59	3.43386	Up	1.46507e-13	1.3304e-13
LTCONS_00124634	1843	74.72	8.49	3.00212	Up	1.48344e-13	1.34655e-13
LTCONS_00001103	3301	26.83	102.98	-2.07598	Down	1.57063e-13	1.42409e-13
LTCONS_00068989	2295	113.75	24.73	2.06599	Up	1.5998e-13	1.4497e-13
LTCONS_00121065	1732	80.26	10.59	2.78644	Up	1.60481e-13	1.45406e-13
LTCONS_00014930	2239	100.61	18.88	2.27831	Up	1.63078e-13	1.47719e-13
LTCONS_00018036	3061	87.85	13.56	2.56015	Up	1.63232e-13	1.47854e-13
LTCONS_00020988	1219	73	8	3.05429	Up	1.79635e-13	1.62306e-13
LTCONS_00126498	2392	77.38	9.65	2.86782	Up	1.95616e-13	1.76275e-13
LTCONS_00071797	1234	7	62	-3.28238	Down	2.02675e-13	1.82437e-13
LTCONS_00158237	2281	103.79	20.47	2.20655	Up	2.03438e-13	1.83096e-13
LTCONS_00090027	2798	16.07	81.92	-2.48538	Down	2.10943e-13	1.89684e-13
LTCONS_00121018	2089	12.4	74.24	-2.71739	Down	2.13013e-13	1.91505e-13
LTCONS_00195166	1425	24.63	98.37	-2.13334	Down	2.13707e-13	1.92106e-13
LTCONS_00098214	1334	98	18	2.30925	Up	2.14973e-13	1.93204e-13
LTCONS_00043140	2322	109.3	23	2.11305	Up	2.17657e-13	1.95574e-13
LTCONS_00149576	456	12.18	73.65	-2.73171	Down	2.27686e-13	2.04333e-13
LTCONS_00062739	2803	24	97	-2.15049	Down	2.38141e-13	2.13484e-13
LTCONS_00040654	759	93.71	16.28	2.38956	Up	2.41276e-13	2.1621e-13
LTCONS_00083387	2243	11	70.79	-2.82158	Down	2.68277e-13	2.39857e-13
LTCONS_00073151	1034	22.46	93.9	-2.19931	Down	2.69258e-13	2.40691e-13
LTCONS_00005148	4998	114	25.39	2.03116	Up	2.74964e-13	2.45754e-13
LTCONS_00018476	2273	28.3	104.43	-2.0192	Down	2.85635e-13	2.5494e-13
LTCONS_00034675	1050	11.11	70.78	-2.80702	Down	3.1095e-13	2.76903e-13
LTCONS_00146330	2302	16	81	-2.47539	Down	3.2509e-13	2.8914e-13
LTCONS_00001541	241	7.13	61.52	-3.24462	Down	3.29335e-13	2.92819e-13
LTCONS_00189821	1922	111.87	24.68	2.04487	Up	3.61888e-13	3.20987e-13
LTCONS_00181656	3081	102.34	20.41	2.19048	Up	3.81124e-13	3.37545e-13
LTCONS_00134794	3235	11	70	-2.80539	Down	4.25707e-13	3.76141e-13
LTCONS_00091279	855	84.81	13.14	2.55473	Up	4.53269e-13	3.99776e-13
LTCONS_00152150	1214	7.02	60.73	-3.2484	Down	4.53306e-13	3.99797e-13
LTCONS_00176933	2106	12	72	-2.7205	Down	4.7193e-13	4.15779e-13
LTCONS_00025473	2568	94	17	2.33159	Up	4.855e-13	4.27431e-13
LTCONS_00038435	2385	86.29	13.81	2.50794	Up	4.96933e-13	4.37173e-13
LTCONS_00004080	1660	19.4	86.84	-2.29784	Down	5.22219e-13	4.58814e-13
LTCONS_00032192	3660	7.65	61.99	-3.15404	Down	5.27814e-13	4.63669e-13
LTCONS_00091220	2516	16.36	80.82	-2.44008	Down	5.36525e-13	4.71126e-13
LTCONS_00146710	1714	11	69.55	-2.79608	Down	5.53576e-13	4.85613e-13
LTCONS_00121146	1800	68.41	7.23	3.1066	Up	6.74249e-13	5.88574e-13
LTCONS_00106927	1883	83.59	12.98	2.5515	Up	6.90505e-13	6.02481e-13
LTCONS_00106139	6336	12.93	73.29	-2.63843	Down	7.02844e-13	6.12816e-13
LTCONS_00070583	1172	87.91	14.76	2.4388	Up	7.07101e-13	6.16455e-13
LTCONS_00085368	1109	95.63	18.08	2.26753	Up	7.47069e-13	6.50386e-13
LTCONS_00099085	552	79.48	11.43	2.66223	Up	7.63458e-13	6.64362e-13
LTCONS_00020129	779	67.34	7	3.1305	Up	8.4717e-13	7.35403e-13
LTCONS_00098081	2788	12.7	72.31	-2.6449	Down	9.31932e-13	8.06607e-13
LTCONS_00020617	2745	75.03	9.9	2.78643	Up	9.76977e-13	8.44244e-13
LTCONS_00137323	4722	7.11	59.58	-3.20244	Down	1.04214e-12	8.98882e-13
LTCONS_00136716	2589	94.04	17.71	2.27317	Up	1.06838e-12	9.20932e-13
LTCONS_00021122	1063	24	94	-2.10516	Down	1.11967e-12	9.63689e-13
LTCONS_00086169	1980	75	10	2.77135	Up	1.14165e-12	9.82151e-13
LTCONS_00070520	1281	16	78.66	-2.4331	Down	1.18712e-12	1.0203e-12
LTCONS_00051849	5209	69.41	7.96	2.98877	Up	1.19449e-12	1.02636e-12
LTCONS_00087048	1805	23	92	-2.13554	Down	1.22158e-12	1.04879e-12
LTCONS_00047233	568	7	59	-3.21083	Down	1.26302e-12	1.08347e-12
LTCONS_00056898	1370	7.55	60.17	-3.13003	Down	1.37563e-12	1.17739e-12
LTCONS_00127969	1260	84.47	13.97	2.46057	Up	1.52393e-12	1.30076e-12
LTCONS_00127866	1054	8	61	-3.06628	Down	1.57745e-12	1.34544e-12
LTCONS_00094297	1512	82	13	2.52157	Up	1.59698e-12	1.36151e-12
LTCONS_00193721	3130	9.36	64.02	-2.90948	Down	1.67311e-12	1.42458e-12
LTCONS_00042075	367	14	73.98	-2.53725	Down	1.68096e-12	1.43103e-12
LTCONS_00042675	2617	25	95	-2.06154	Down	1.694e-12	1.44167e-12
LTCONS_00057562	2667	23.79	92.81	-2.09946	Down	1.69432e-12	1.4419e-12
LTCONS_00042694	2123	12.94	71.59	-2.60346	Down	1.87278e-12	1.58959e-12
LTCONS_00172251	815	9	63	-2.94289	Down	1.88967e-12	1.60334e-12
LTCONS_00106271	1143	84	14	2.44942	Up	2.00379e-12	1.69736e-12
LTCONS_00197468	520	21.36	87.96	-2.17747	Down	2.06072e-12	1.74399e-12
LTCONS_00106137	4857	77.74	11.5	2.62149	Up	2.07068e-12	1.75222e-12
LTCONS_00032735	1129	60.7	5.3	3.38209	Up	2.15172e-12	1.8191e-12
LTCONS_00008119	1784	17.45	80.33	-2.33825	Down	2.27792e-12	1.92267e-12
LTCONS_00076801	846	102.2	22.18	2.06853	Up	2.56962e-12	2.16202e-12
LTCONS_00038410	5849	65.4	7.05	3.07806	Up	2.65847e-12	2.2345e-12
LTCONS_00104714	1199	19	83	-2.26265	Down	2.70253e-12	2.26993e-12
LTCONS_00138824	1747	19	83	-2.26265	Down	2.70253e-12	2.26993e-12
LTCONS_00018331	524	19	83	-2.26265	Down	2.70253e-12	2.26993e-12
LTCONS_00032236	1992	60.99	5.54	3.32508	Up	2.72793e-12	2.29075e-12
LTCONS_00108964	2944	17	79	-2.35186	Down	2.91011e-12	2.43919e-12
LTCONS_00107648	1096	14	73	-2.51801	Down	2.91343e-12	2.44183e-12
LTCONS_00102798	1390	61.42	5.74	3.28405	Up	2.98252e-12	2.49784e-12
LTCONS_00055286	2203	18.51	81.8	-2.27933	Down	3.11024e-12	2.60239e-12
LTCONS_00176239	1383	105.4	23.9	2.00525	Up	3.24385e-12	2.71152e-12
LTCONS_00108861	1456	22.72	89.51	-2.11362	Down	3.38785e-12	2.82855e-12
LTCONS_00090390	1346	95.75	19.58	2.15435	Up	3.6034e-12	3.00388e-12
LTCONS_00068220	2520	21.67	87.09	-2.14235	Down	4.37123e-12	3.62226e-12
LTCONS_00048875	856	12	68	-2.63804	Down	4.69893e-12	3.8871e-12
LTCONS_00057203	1432	24.1	91.21	-2.0557	Down	5.09948e-12	4.20991e-12
LTCONS_00154836	1420	72.3	10.12	2.70125	Up	5.5948e-12	4.60465e-12
LTCONS_00155241	941	77	12	2.54629	Up	5.79727e-12	4.76588e-12
LTCONS_00137774	10816	23.13	89.15	-2.08201	Down	5.97319e-12	4.90576e-12
LTCONS_00128230	1055	6	54	-3.30546	Down	6.09937e-12	5.0065e-12
LTCONS_00085527	636	10.03	63.28	-2.79297	Down	6.20946e-12	5.09419e-12
LTCONS_00156449	1660	21.96	86.93	-2.12051	Down	6.25498e-12	5.12984e-12
LTCONS_00049276	796	61.65	6.28	3.15973	Up	6.26821e-12	5.13998e-12
LTCONS_00162192	1465	69	9	2.80306	Up	6.78668e-12	5.55304e-12
LTCONS_00016717	4088	95.2	19.95	2.11903	Up	6.87919e-12	5.6258e-12
LTCONS_00110351	2998	9.94	62.81	-2.79521	Down	7.28119e-12	5.94215e-12
LTCONS_00061808	2323	81.36	13.98	2.40542	Up	7.36107e-12	6.0052e-12
LTCONS_00097548	2271	87.93	16.83	2.24978	Up	7.75575e-12	6.31818e-12
LTCONS_00096504	1478	100.76	22.68	2.01589	Up	8.18994e-12	6.66277e-12
LTCONS_00056351	8604	15.28	73.68	-2.40517	Down	8.35961e-12	6.79672e-12
LTCONS_00083329	1289	14	71	-2.47793	Down	8.90582e-12	7.22561e-12
LTCONS_00005396	793	88	17	2.23643	Up	9.05042e-12	7.33813e-12
LTCONS_00121930	4295	24.18	90.08	-2.03293	Down	9.71037e-12	7.8576e-12
LTCONS_00009063	1474	15.58	73.99	-2.38317	Down	9.76668e-12	7.90252e-12
LTCONS_00082500	1552	94.59	20.02	2.10471	Up	9.84311e-12	7.96198e-12
LTCONS_00115270	1849	24.18	90.04	-2.03229	Down	9.90826e-12	8.01272e-12
LTCONS_00129472	3423	58.11	5.35	3.30564	Up	9.96477e-12	8.05733e-12
LTCONS_00033080	622	75.93	12	2.5261	Up	1.00275e-11	8.10669e-12
LTCONS_00201548	860	9.51	61.21	-2.82179	Down	1.06729e-11	8.61331e-12
LTCONS_00089893	2367	95.74	20.66	2.07674	Up	1.10695e-11	8.92369e-12
LTCONS_00057112	1845	6.85	55.06	-3.14237	Down	1.11301e-11	8.97107e-12
LTCONS_00072328	358	5.15	50.81	-3.43801	Down	1.19321e-11	9.60012e-12
LTCONS_00113155	1877	5.57	51.72	-3.35051	Down	1.29467e-11	1.03892e-11
LTCONS_00188964	1746	90.11	18.31	2.16352	Up	1.3609e-11	1.0903e-11
LTCONS_00152830	3700	88.71	17.7	2.18981	Up	1.38049e-11	1.10546e-11
LTCONS_00170729	1139	18	78	-2.25102	Down	1.40632e-11	1.12544e-11
LTCONS_00050843	3982	62.61	7.15	2.99484	Up	1.42289e-11	1.13826e-11
LTCONS_00141254	2046	79.3	13.67	2.40077	Up	1.42291e-11	1.13826e-11
LTCONS_00105870	4161	21.17	83.75	-2.11961	Down	1.53033e-11	1.22167e-11
LTCONS_00093207	1230	23	87.01	-2.05509	Down	1.5764e-11	1.2574e-11
LTCONS_00095310	2255	70	10	2.67182	Up	1.58872e-11	1.26699e-11
LTCONS_00145255	716	8	57	-2.96843	Down	1.73265e-11	1.37871e-11
LTCONS_00094370	1921	17.33	76.32	-2.27433	Down	1.74291e-11	1.3865e-11
LTCONS_00013495	1435	8.05	57.09	-2.96172	Down	1.75779e-11	1.39812e-11
LTCONS_00200788	361	24.01	88.55	-2.01839	Down	1.80147e-11	1.4319e-11
LTCONS_00060342	1264	84.24	16	2.2609	Up	1.84233e-11	1.46367e-11
LTCONS_00044654	2419	91	19	2.12433	Up	1.84615e-11	1.46659e-11
LTCONS_00012719	1663	60.48	6.56	3.06915	Up	1.85071e-11	1.46998e-11
LTCONS_00071888	1194	77.32	13.12	2.42354	Up	1.98087e-11	1.57022e-11
LTCONS_00048632	441	10	61	-2.74435	Down	2.25641e-11	1.78095e-11
LTCONS_00028329	1159	64	8	2.86446	Up	2.35601e-11	1.85711e-11
LTCONS_00023125	597	7.91	56.27	-2.96615	Down	2.36929e-11	1.86716e-11
LTCONS_00200587	362	11	63	-2.65339	Down	2.45103e-11	1.92986e-11
LTCONS_00014675	2105	7	54	-3.08307	Down	2.61743e-11	2.05706e-11
LTCONS_00072481	785	66.77	9.14	2.7334	Up	2.69286e-11	2.11478e-11
LTCONS_00105806	1833	74.32	12.15	2.47726	Up	2.74765e-11	2.15634e-11
LTCONS_00096238	1767	17.98	76.57	-2.22592	Down	2.94596e-11	2.30625e-11
LTCONS_00010612	1629	9	58.31	-2.83128	Down	3.0212e-11	2.36323e-11
LTCONS_00055229	3506	79.05	14.26	2.33525	Up	3.22876e-11	2.52121e-11
LTCONS_00035608	1123	67.5	9.57	2.68276	Up	3.29765e-11	2.57298e-11
LTCONS_00115214	1664	16.39	73.31	-2.29673	Down	3.32838e-11	2.59607e-11
LTCONS_00105567	1395	77.84	13.94	2.34574	Up	4.04759e-11	3.13731e-11
LTCONS_00119986	1351	18	76	-2.21354	Down	4.06335e-11	3.14911e-11
LTCONS_00035418	882	56.09	5.53	3.20685	Up	4.11667e-11	3.1892e-11
LTCONS_00109049	2419	17	74.01	-2.25772	Down	4.2784e-11	3.31001e-11
LTCONS_00045654	1442	6	50.75	-3.21591	Down	4.45914e-11	3.44679e-11
LTCONS_00066515	1011	12	64	-2.55058	Down	4.56154e-11	3.52348e-11
LTCONS_00129799	1856	80	15	2.2795	Up	4.72419e-11	3.64514e-11
LTCONS_00082535	906	7	53	-3.0561	Down	4.78391e-11	3.69007e-11
LTCONS_00112216	1856	75.43	13.15	2.38454	Up	5.29003e-11	4.06929e-11
LTCONS_00184759	2456	21	81	-2.08307	Down	5.36649e-11	4.12597e-11
LTCONS_00072677	1101	82	16	2.22201	Up	5.44851e-11	4.18741e-11
LTCONS_00000730	1554	82	16	2.22201	Up	5.44851e-11	4.18741e-11
LTCONS_00036272	932	75	13	2.39284	Up	5.48463e-11	4.21452e-11
LTCONS_00008129	1193	9	56.84	-2.79445	Down	7.1567e-11	5.45726e-11
LTCONS_00127624	1168	83.2	16.79	2.17344	Up	7.2129e-11	5.49871e-11
LTCONS_00079408	5236	9.15	57.15	-2.77845	Down	7.23479e-11	5.51483e-11
LTCONS_00172045	1205	17	73	-2.2379	Down	7.32792e-11	5.58367e-11
LTCONS_00134799	1397	72	12	2.44942	Up	7.39486e-11	5.63324e-11
LTCONS_00123882	1444	83.84	17.12	2.15642	Up	7.55961e-11	5.7558e-11
LTCONS_00045093	1939	12.73	64.55	-2.47772	Down	7.74109e-11	5.8899e-11
LTCONS_00054381	1843	83.01	16.87	2.16329	Up	8.5999e-11	6.52051e-11
LTCONS_00190292	3718	80	15.57	2.22569	Up	8.91723e-11	6.75526e-11
LTCONS_00182011	1034	56	6	3.08685	Up	9.1036e-11	6.89101e-11
LTCONS_00096330	1385	83.01	17	2.15221	Up	9.87229e-11	7.45789e-11
LTCONS_00145049	2644	21	79.72	-2.06009	Down	1.03166e-10	7.78382e-11
LTCONS_00175972	413	8	54	-2.89043	Down	1.03168e-10	7.78382e-11
LTCONS_00011398	453	13.34	65.25	-2.42576	Down	1.0369e-10	7.81961e-11
LTCONS_00135305	1227	55.64	6	3.07755	Up	1.10976e-10	8.35262e-11
LTCONS_00137418	1844	53.74	5.34	3.19555	Up	1.11903e-10	8.42044e-11
LTCONS_00192444	789	17.29	72.74	-2.20835	Down	1.12398e-10	8.45665e-11
LTCONS_00151859	574	15.96	70.13	-2.27111	Down	1.17892e-10	8.8559e-11
LTCONS_00029510	1581	72.82	12.76	2.37717	Up	1.22432e-10	9.1879e-11
LTCONS_00012911	1339	66	10	2.58693	Up	1.27487e-10	9.5528e-11
LTCONS_00096722	1618	82.44	17.01	2.14142	Up	1.3072e-10	9.78687e-11
LTCONS_00069391	1444	82.18	16.91	2.14537	Up	1.33066e-10	9.95703e-11
LTCONS_00049424	1610	12	62	-2.50477	Down	1.40622e-10	1.05047e-10
LTCONS_00089470	2727	68.25	11	2.49779	Up	1.4382e-10	1.07377e-10
LTCONS_00018560	1782	63.08	8.95	2.68169	Up	1.45119e-10	1.08312e-10
LTCONS_00159937	1515	73	13	2.35385	Up	1.48553e-10	1.10783e-10
LTCONS_00045097	1987	6.49	49.64	-3.07075	Down	1.77207e-10	1.31437e-10
LTCONS_00084930	720	74.66	14.02	2.27731	Up	2.12111e-10	1.56387e-10
LTCONS_00002794	776	54.46	6	3.04662	Up	2.12217e-10	1.56457e-10
LTCONS_00084001	1622	73.13	13.38	2.31485	Up	2.16617e-10	1.5961e-10
LTCONS_00083730	3036	68.94	11.62	2.43319	Up	2.17944e-10	1.60537e-10
LTCONS_00034770	799	51.83	5.16	3.19281	Up	2.42246e-10	1.77891e-10
LTCONS_00088891	915	12	61	-2.48131	Down	2.46192e-10	1.80722e-10
LTCONS_00042598	3770	72.26	13.14	2.32369	Up	2.52237e-10	1.85e-10
LTCONS_00064876	1756	6.49	49.05	-3.0535	Down	2.53032e-10	1.85551e-10
LTCONS_00108448	1198	83.11	18.01	2.07069	Up	2.68069e-10	1.96234e-10
LTCONS_00106299	1922	67.33	11.23	2.44835	Up	3.05238e-10	2.22606e-10
LTCONS_00151761	1675	52.23	5.5	3.11184	Up	3.33015e-10	2.42187e-10
LTCONS_00029105	398	16.38	68.9	-2.20811	Down	3.46736e-10	2.51895e-10
LTCONS_00073490	780	58.94	8	2.74564	Up	3.51116e-10	2.5499e-10
LTCONS_00172720	1002	65.66	10.73	2.47783	Up	3.84204e-10	2.78306e-10
LTCONS_00180180	1919	74.23	14.38	2.2324	Up	3.90984e-10	2.82997e-10
LTCONS_00017089	1161	15	66	-2.27304	Down	4.03469e-10	2.91715e-10
LTCONS_00168690	998	6	47	-3.10516	Down	4.37079e-10	3.15257e-10
LTCONS_00052616	601	53.08	5.99	3.012	Up	4.45264e-10	3.20959e-10
LTCONS_00150745	1148	53	6	3.00742	Up	4.72329e-10	3.3967e-10
LTCONS_00156973	5146	71.86	13.56	2.27029	Up	4.95866e-10	3.56071e-10
LTCONS_00063294	919	72.13	13.7	2.26089	Up	5.08746e-10	3.64916e-10
LTCONS_00026909	472	53.08	6.09	2.98812	Up	5.18255e-10	3.7162e-10
LTCONS_00027141	1697	60.13	8.8	2.63697	Up	5.56633e-10	3.98314e-10
LTCONS_00106226	4357	79.15	16.94	2.08862	Up	5.7193e-10	4.08985e-10
LTCONS_00195712	7340	11.62	58.71	-2.47253	Down	5.75998e-10	4.11825e-10
LTCONS_00200866	612	76.08	15.56	2.15414	Up	5.77483e-10	4.12728e-10
LTCONS_00190406	770	8	51	-2.80796	Down	6.06239e-10	4.32428e-10
LTCONS_00184967	2037	51	5.45	3.09063	Up	6.07205e-10	4.33097e-10
LTCONS_00025295	1373	6.01	46.48	-3.08671	Down	6.07629e-10	4.33358e-10
LTCONS_00196111	1086	73.08	14.29	2.21893	Up	6.17548e-10	4.40116e-10
LTCONS_00031428	1474	16.7	68.27	-2.16694	Down	6.61822e-10	4.70463e-10
LTCONS_00067562	366	12.01	59.19	-2.43666	Down	6.82485e-10	4.84643e-10
LTCONS_00086433	437	11	57.02	-2.5095	Down	7.33212e-10	5.19475e-10
LTCONS_00049903	327	13	61	-2.36584	Down	7.4244e-10	5.25763e-10
LTCONS_00062894	2362	73.68	14.73	2.18698	Up	7.47129e-10	5.28971e-10
LTCONS_00162230	1147	12	59	-2.43322	Down	7.50012e-10	5.30973e-10
LTCONS_00050133	1073	8.45	51.6	-2.74589	Down	7.58805e-10	5.37032e-10
LTCONS_00102721	2394	69.46	12.95	2.28769	Up	8.04862e-10	5.68534e-10
LTCONS_00119570	276	67.05	11.97	2.35028	Up	8.53289e-10	6.01628e-10
LTCONS_00188825	1854	5.93	45.72	-3.08226	Down	8.59586e-10	6.05924e-10
LTCONS_00094865	1941	17.53	69.23	-2.11711	Down	8.9041e-10	6.2688e-10
LTCONS_00063644	627	71.5	13.97	2.22007	Up	9.32323e-10	6.55504e-10
LTCONS_00128924	1358	76	16	2.11239	Up	9.51937e-10	6.69011e-10
LTCONS_00122978	408	7	48	-2.91315	Down	9.57035e-10	6.72419e-10
LTCONS_00147419	1364	7	48	-2.91315	Down	9.57035e-10	6.72419e-10
LTCONS_00067445	2124	53.87	6.84	2.84188	Up	1.02167e-09	7.16532e-10
LTCONS_00023012	1457	78	17	2.0624	Up	1.03952e-09	7.28634e-10
LTCONS_00165903	1473	8	50	-2.77939	Down	1.0904e-09	7.6301e-10
LTCONS_00083031	2581	10.4	55.04	-2.53943	Down	1.11948e-09	7.82657e-10
LTCONS_00105139	1794	8.12	50.16	-2.76252	Down	1.15742e-09	8.08344e-10
LTCONS_00000437	631	14.99	64	-2.22961	Down	1.16352e-09	8.12495e-10
LTCONS_00145062	1445	13.47	61.09	-2.31672	Down	1.16509e-09	8.13553e-10
LTCONS_00007456	2434	6.25	45.94	-3.01336	Down	1.17944e-09	8.2322e-10
LTCONS_00062896	2303	57.32	8.27	2.65754	Up	1.19352e-09	8.32641e-10
LTCONS_00078346	1620	9	52	-2.66605	Down	1.19381e-09	8.32825e-10
LTCONS_00094944	1286	54	7	2.81199	Up	1.19828e-09	8.35861e-10
LTCONS_00030257	2325	79.91	18.04	2.01164	Up	1.21174e-09	8.45113e-10
LTCONS_00132761	1396	10	54	-2.5685	Down	1.26373e-09	8.79766e-10
LTCONS_00014771	1076	72.17	14.56	2.17385	Up	1.28238e-09	8.92224e-10
LTCONS_00172242	1462	56.3	7.93	2.6922	Up	1.28863e-09	8.96387e-10
LTCONS_00150477	2337	73	15	2.1474	Up	1.37986e-09	9.57814e-10
LTCONS_00088863	250	9.81	53.23	-2.57545	Down	1.56483e-09	1.08192e-09
LTCONS_00069018	826	59.81	9.51	2.51733	Up	1.65208e-09	1.14007e-09
LTCONS_00123770	1279	7	47	-2.88277	Down	1.73482e-09	1.19517e-09
LTCONS_00125897	927	49.4	5.56	3.01582	Up	1.73541e-09	1.19552e-09
LTCONS_00177226	1774	64.23	11.39	2.35994	Up	1.75613e-09	1.20946e-09
LTCONS_00121187	920	8.45	50.06	-2.70217	Down	1.85911e-09	1.2776e-09
LTCONS_00189005	1715	16	65	-2.15791	Down	1.86057e-09	1.27855e-09
LTCONS_00060152	2052	15	63	-2.20593	Down	1.99887e-09	1.37053e-09
LTCONS_00097892	603	53	7	2.78503	Up	2.04633e-09	1.40219e-09
LTCONS_00196966	1278	9	51	-2.63804	Down	2.12393e-09	1.45335e-09
LTCONS_00186133	1564	9	51	-2.63804	Down	2.12393e-09	1.45335e-09
LTCONS_00185806	1539	10	53	-2.54153	Down	2.22891e-09	1.5226e-09
LTCONS_00046956	2764	75.76	16.75	2.04174	Up	2.28625e-09	1.56026e-09
LTCONS_00152926	4991	65.21	12.07	2.29813	Up	2.38143e-09	1.62336e-09
LTCONS_00102066	1288	13.86	60.49	-2.26131	Down	2.41345e-09	1.64466e-09
LTCONS_00181606	271	50	6	2.92336	Up	2.42553e-09	1.65255e-09
LTCONS_00049227	2475	8.88	50.49	-2.6429	Down	2.46171e-09	1.67651e-09
LTCONS_00044552	1538	18.14	68.33	-2.04888	Down	2.49435e-09	1.69808e-09
LTCONS_00199645	2391	55.08	7.95	2.65696	Up	2.5161e-09	1.71254e-09
LTCONS_00101206	407	71.56	14.95	2.12347	Up	2.59152e-09	1.76225e-09
LTCONS_00121442	1121	11.12	54.99	-2.44155	Down	2.61579e-09	1.77807e-09
LTCONS_00145392	1350	63.75	11.59	2.32401	Up	2.81667e-09	1.91056e-09
LTCONS_00200560	422	47.71	5.32	3.02926	Up	3.03907e-09	2.05696e-09
LTCONS_00114434	887	69	14	2.16563	Up	3.20419e-09	2.16464e-09
LTCONS_00014655	798	68.9	13.96	2.16767	Up	3.2202e-09	2.1751e-09
LTCONS_00098199	578	11.65	55.65	-2.39159	Down	3.25624e-09	2.1986e-09
LTCONS_00181845	1177	14.48	61.1	-2.21265	Down	3.26151e-09	2.20201e-09
LTCONS_00035254	804	49.36	6	2.90477	Up	3.43357e-09	2.31455e-09
LTCONS_00138318	1682	52.01	7	2.75782	Up	3.47078e-09	2.33874e-09
LTCONS_00033964	794	11.29	54.71	-2.4123	Down	3.68959e-09	2.48152e-09
LTCONS_00069662	858	59.44	10.02	2.43301	Up	3.76305e-09	2.52893e-09
LTCONS_00169896	275	9	50	-2.60947	Down	3.77107e-09	2.53403e-09
LTCONS_00110471	416	9	50	-2.60947	Down	3.77107e-09	2.53403e-09
LTCONS_00063040	1401	10	52	-2.51405	Down	3.92282e-09	2.63243e-09
LTCONS_00174343	1430	12	56	-2.35793	Down	3.92326e-09	2.63267e-09
LTCONS_00166897	1672	64	12	2.2795	Up	3.98597e-09	2.67366e-09
LTCONS_00027200	1525	17.24	65.76	-2.06699	Down	4.05743e-09	2.71982e-09
LTCONS_00183510	1841	72.99	16.05	2.04959	Up	4.09469e-09	2.74405e-09
LTCONS_00025399	1038	59	10	2.42518	Up	4.58791e-09	3.06479e-09
LTCONS_00201485	818	5.91	42.89	-2.99495	Down	4.61826e-09	3.08465e-09
LTCONS_00016321	1794	7.54	46.49	-2.75982	Down	4.7366e-09	3.16014e-09
LTCONS_00112213	1807	8.75	49.01	-2.62126	Down	4.92478e-09	3.28085e-09
LTCONS_00056897	909	54.14	8.18	2.59098	Up	5.58116e-09	3.70213e-09
LTCONS_00008026	431	9.76	50.87	-2.5174	Down	5.62737e-09	3.73178e-09
LTCONS_00046012	1088	7	45	-2.82004	Down	5.67178e-09	3.75972e-09
LTCONS_00139346	1977	50.57	6.82	2.7549	Up	5.81336e-09	3.85057e-09
LTCONS_00068252	1547	63.14	12	2.25998	Up	6.0747e-09	4.01786e-09
LTCONS_00164688	869	56	9	2.50189	Up	6.12362e-09	4.04878e-09
LTCONS_00001099	1019	68.32	14.35	2.11572	Up	6.40801e-09	4.22996e-09
LTCONS_00193139	1870	17.6	65.28	-2.0266	Down	7.20045e-09	4.73353e-09
LTCONS_00083489	957	58	10	2.40051	Up	7.59898e-09	4.98638e-09
LTCONS_00144802	1056	58	10	2.40051	Up	7.59898e-09	4.98638e-09
LTCONS_00024450	1261	58.57	10.28	2.37478	Up	7.98023e-09	5.2286e-09
LTCONS_00062649	1058	6	42	-2.94289	Down	8.91965e-09	5.82333e-09
LTCONS_00107809	755	60	11	2.31192	Up	9.10698e-09	5.94069e-09
LTCONS_00090083	1733	60	11	2.31192	Up	9.10698e-09	5.94069e-09
LTCONS_00024511	1921	5.42	40.55	-3.03888	Down	9.58024e-09	6.23997e-09
LTCONS_00084005	872	50	7	2.70096	Up	1.0097e-08	6.5628e-09
LTCONS_00130483	1109	55	9	2.4759	Up	1.02169e-08	6.63782e-09
LTCONS_00200723	436	6.26	42.34	-2.89332	Down	1.0341e-08	6.71503e-09
LTCONS_00022219	1012	54.14	8.67	2.50705	Up	1.0487e-08	6.80672e-09
LTCONS_00178222	923	8	46	-2.6591	Down	1.12016e-08	7.25647e-09
LTCONS_00086281	789	15.95	61.38	-2.07975	Down	1.16321e-08	7.52229e-09
LTCONS_00156273	357	10	50	-2.45747	Down	1.20685e-08	7.79485e-09
LTCONS_00090215	1026	57	10	2.37542	Up	1.25608e-08	8.10245e-09
LTCONS_00154845	1071	67.11	14.51	2.07394	Up	1.33546e-08	8.59675e-09
LTCONS_00074009	1460	9.98	49.64	-2.44993	Down	1.44317e-08	9.26749e-09
LTCONS_00020551	1685	51.04	7.71	2.59129	Up	1.51483e-08	9.70944e-09
LTCONS_00042962	2405	59.54	11.25	2.2684	Up	1.52031e-08	9.74312e-09
LTCONS_00158901	1409	60.89	11.84	2.227	Up	1.52204e-08	9.75378e-09
LTCONS_00184523	796	9.42	48.39	-2.49645	Down	1.54183e-08	9.87568e-09
LTCONS_00183980	862	49	7	2.67182	Up	1.71323e-08	1.09277e-08
LTCONS_00073083	1021	5.02	38.56	-3.07688	Down	1.82076e-08	1.15818e-08
LTCONS_00118436	1540	17.03	62.41	-2.00924	Down	1.84456e-08	1.17267e-08
LTCONS_00131730	2766	48.97	7.07	2.65658	Up	1.91335e-08	1.21502e-08
LTCONS_00000485	1722	63.83	13.43	2.11324	Up	2.05205e-08	1.2995e-08
LTCONS_00128512	1896	65	14	2.07947	Up	2.13143e-08	1.34773e-08
LTCONS_00122080	1041	13.03	54.79	-2.20761	Down	2.19244e-08	1.3846e-08
LTCONS_00131248	776	51	8	2.53689	Up	2.25318e-08	1.42146e-08
LTCONS_00176850	1104	16.82	61.64	-2.00923	Down	2.2557e-08	1.42295e-08
LTCONS_00100997	740	52.4	8.59	2.4733	Up	2.31385e-08	1.45877e-08
LTCONS_00051038	5155	8.96	46.64	-2.51554	Down	2.43866e-08	1.53437e-08
LTCONS_00189036	1568	48.04	6.92	2.65985	Up	2.55116e-08	1.60184e-08
LTCONS_00099026	920	13.66	55.67	-2.16248	Down	2.56338e-08	1.60931e-08
LTCONS_00070977	848	50.61	8.05	2.51682	Up	2.93754e-08	1.83562e-08
LTCONS_00184988	2677	62.35	13.14	2.11089	Up	3.05503e-08	1.90615e-08
LTCONS_00156006	1941	6.43	40.8	-2.80122	Down	3.22814e-08	2.00953e-08
LTCONS_00087818	1979	15	57.65	-2.0779	Down	3.27956e-08	2.04039e-08
LTCONS_00155696	1328	7	42	-2.7205	Down	3.30601e-08	2.05611e-08
LTCONS_00013223	830	7	42	-2.7205	Down	3.30601e-08	2.05611e-08
LTCONS_00059404	1015	55	10	2.32389	Up	3.41019e-08	2.11869e-08
LTCONS_00035154	536	11.94	51.88	-2.25491	Down	3.45384e-08	2.14442e-08
LTCONS_00071774	806	43.56	5.45	2.86314	Up	3.55954e-08	2.2077e-08
LTCONS_00125658	2454	45	6	2.77135	Up	3.60619e-08	2.23531e-08
LTCONS_00052801	794	8.39	44.78	-2.55165	Down	3.60623e-08	2.23531e-08
LTCONS_00176605	1912	12.55	52.94	-2.21221	Down	3.63218e-08	2.25102e-08
LTCONS_00161857	910	42.34	5.06	2.92927	Up	3.8882e-08	2.40413e-08
LTCONS_00146982	1102	56.87	10.93	2.24384	Up	3.92131e-08	2.4239e-08
LTCONS_00193883	1622	11.23	50.21	-2.29615	Down	4.08563e-08	2.52149e-08
LTCONS_00151684	2320	13.92	55.25	-2.12435	Down	4.10731e-08	2.53398e-08
LTCONS_00086901	1650	48.57	7.56	2.54807	Up	4.50151e-08	2.76714e-08
LTCONS_00166287	923	59	12	2.16214	Up	4.51466e-08	2.77476e-08
LTCONS_00073403	1007	15	57	-2.06154	Down	4.58247e-08	2.8147e-08
LTCONS_00067078	1358	14	55	-2.10954	Down	5.04961e-08	3.0899e-08
LTCONS_00141266	2382	63.01	14	2.03462	Up	5.39666e-08	3.29549e-08
LTCONS_00121020	817	5.51	37.84	-2.91533	Down	5.55192e-08	3.38592e-08
LTCONS_00011957	884	59.6	12.49	2.119	Up	5.7015e-08	3.4733e-08
LTCONS_00001646	375	7.6	42.29	-2.61178	Down	5.85647e-08	3.56508e-08
LTCONS_00062060	616	11.34	49.66	-2.2662	Down	6.16956e-08	3.7474e-08
LTCONS_00137570	987	52.93	9.64	2.32144	Up	6.27821e-08	3.81083e-08
LTCONS_00056643	1002	8	43	-2.5618	Down	6.28583e-08	3.81522e-08
LTCONS_00162262	874	49	8	2.47917	Up	6.31086e-08	3.82978e-08
LTCONS_00118332	1273	10	47	-2.3682	Down	6.3928e-08	3.87785e-08
LTCONS_00099029	986	10.85	48.48	-2.29523	Down	7.02826e-08	4.25024e-08
LTCONS_00099491	1112	15	56	-2.036	Down	7.64795e-08	4.61113e-08
LTCONS_00087344	1264	60.01	13	2.07115	Up	7.96608e-08	4.7972e-08
LTCONS_00118969	2185	59.97	13	2.07019	Up	8.11703e-08	4.88474e-08
LTCONS_00041015	1115	46	7	2.58067	Up	8.27598e-08	4.97712e-08
LTCONS_00175630	1045	14	54	-2.08307	Down	8.48303e-08	5.09665e-08
LTCONS_00027942	1745	14	54	-2.08307	Down	8.48303e-08	5.09665e-08
LTCONS_00196812	2229	14	53.95	-2.08173	Down	8.70524e-08	5.22468e-08
LTCONS_00187131	969	53	10	2.27045	Up	9.17528e-08	5.49659e-08
LTCONS_00146044	970	6.37	38.89	-2.74557	Down	9.20936e-08	5.51667e-08
LTCONS_00078292	1033	13	52	-2.13554	Down	9.29295e-08	5.56506e-08
LTCONS_00065660	404	10.51	47.27	-2.3047	Down	9.50472e-08	5.68708e-08
LTCONS_00056082	1417	6	38	-2.7985	Down	9.66826e-08	5.78098e-08
LTCONS_00186632	857	43	6	2.70576	Up	1.04938e-07	6.25527e-08
LTCONS_00078666	962	43	6	2.70576	Up	1.04938e-07	6.25527e-08
LTCONS_00095502	1469	48	8	2.44942	Up	1.05278e-07	6.27475e-08
LTCONS_00001023	1010	7	40	-2.65011	Down	1.05941e-07	6.31273e-08
LTCONS_00097546	2375	41.22	5.35	2.8102	Up	1.09203e-07	6.49947e-08
LTCONS_00104187	1121	10	46	-2.33717	Down	1.10841e-07	6.5939e-08
LTCONS_00064622	759	8	42	-2.52786	Down	1.11161e-07	6.6123e-08
LTCONS_00174595	3816	54.66	10.92	2.18797	Up	1.13582e-07	6.75158e-08
LTCONS_00108423	445	41.33	5.42	2.79529	Up	1.13756e-07	6.76083e-08
LTCONS_00032960	1793	48.25	8.22	2.41778	Up	1.21476e-07	7.20383e-08
LTCONS_00163570	1269	48.6	8.37	2.40212	Up	1.22078e-07	7.23855e-08
LTCONS_00054387	992	59	13	2.04667	Up	1.27804e-07	7.56465e-08
LTCONS_00068669	1200	14.59	54.22	-2.02938	Down	1.30615e-07	7.72261e-08
LTCONS_00130735	1834	54.26	10.97	2.17079	Up	1.45455e-07	8.56611e-08
LTCONS_00102067	1171	13.58	52.18	-2.07755	Down	1.46764e-07	8.63879e-08
LTCONS_00040873	461	52	10	2.24297	Up	1.4996e-07	8.82063e-08
LTCONS_00014466	759	45	7.09	2.53053	Up	1.56481e-07	9.18822e-08
LTCONS_00186195	1120	13	51	-2.10752	Down	1.5674e-07	9.20325e-08
LTCONS_00158862	1524	45.19	7.18	2.51841	Up	1.59146e-07	9.33881e-08
LTCONS_00168452	1627	51.9	10.04	2.23444	Up	1.64697e-07	9.65178e-08
LTCONS_00043083	1848	39.51	5.01	2.8438	Up	1.68594e-07	9.87261e-08
LTCONS_00157954	644	54	11	2.15992	Up	1.7026e-07	9.96507e-08
LTCONS_00001323	826	12	49	-2.16529	Down	1.70531e-07	9.97956e-08
LTCONS_00015194	1092	46.68	7.87	2.43283	Up	1.75838e-07	1.02778e-07
LTCONS_00073303	803	42	6	2.67182	Up	1.78502e-07	1.04245e-07
LTCONS_00151522	365	56	12	2.08685	Up	1.8827e-07	1.0976e-07
LTCONS_00110063	875	7	39	-2.61359	Down	1.88968e-07	1.10156e-07
LTCONS_00105727	1915	10	45	-2.30546	Down	1.91625e-07	1.11637e-07
LTCONS_00064170	492	10	45	-2.30546	Down	1.91625e-07	1.11637e-07
LTCONS_00099539	853	58	13	2.022	Up	2.03549e-07	1.18315e-07
LTCONS_00064012	1863	10.53	45.89	-2.25921	Down	2.05272e-07	1.19291e-07
LTCONS_00003049	404	47.1	8.19	2.38825	Up	2.09764e-07	1.21837e-07
LTCONS_00144360	1373	45.54	7.58	2.45133	Up	2.1995e-07	1.27523e-07
LTCONS_00106101	2565	11.84	48.22	-2.1615	Down	2.20185e-07	1.27649e-07
LTCONS_00022846	5529	50.83	9.95	2.21737	Up	2.51294e-07	1.44874e-07
LTCONS_00006031	715	13	50	-2.07895	Down	2.63532e-07	1.51641e-07
LTCONS_00034527	1316	13	50	-2.07895	Down	2.63532e-07	1.51641e-07
LTCONS_00097316	674	7.78	40.01	-2.49806	Down	2.66612e-07	1.53352e-07
LTCONS_00017861	1300	53	11	2.13295	Up	2.75e-07	1.5795e-07
LTCONS_00081777	1441	14.14	51.9	-2.01149	Down	2.83358e-07	1.62531e-07
LTCONS_00041743	1257	14.03	51.7	-2.01719	Down	2.84051e-07	1.6291e-07
LTCONS_00092079	903	13.06	49.92	-2.07	Down	2.90514e-07	1.66453e-07
LTCONS_00175652	519	6.59	37.34	-2.63791	Down	2.99764e-07	1.71502e-07
LTCONS_00167356	3587	50.18	9.83	2.21631	Up	3.02081e-07	1.72774e-07
LTCONS_00069294	1097	41	6	2.63705	Up	3.03016e-07	1.73273e-07
LTCONS_00013095	1235	41	6	2.63705	Up	3.03016e-07	1.73273e-07
LTCONS_00057475	1382	11	46	-2.19967	Down	3.11805e-07	1.78148e-07
LTCONS_00135614	877	11	46	-2.19967	Down	3.11805e-07	1.78148e-07
LTCONS_00140218	646	50.5	10	2.20075	Up	3.11847e-07	1.78168e-07
LTCONS_00197636	1617	6	36	-2.7205	Down	3.14396e-07	1.79573e-07
LTCONS_00094867	759	9.47	43	-2.31844	Down	3.26616e-07	1.86214e-07
LTCONS_00155794	316	7	37.98	-2.57535	Down	3.40086e-07	1.93626e-07
LTCONS_00192211	1074	9	42	-2.35793	Down	3.42112e-07	1.94738e-07
LTCONS_00196393	1504	12.12	47.84	-2.11637	Down	3.5265e-07	2.00526e-07
LTCONS_00180377	1998	11.73	47.11	-2.14137	Down	3.55277e-07	2.01985e-07
LTCONS_00179105	319	43.69	7.26	2.45372	Up	3.81132e-07	2.16029e-07
LTCONS_00072131	1283	43	7	2.48337	Up	3.9235e-07	2.22116e-07
LTCONS_00109537	1025	13	49.22	-2.05627	Down	3.94325e-07	2.23175e-07
LTCONS_00128132	816	14	51	-2.00061	Down	3.94687e-07	2.23367e-07
LTCONS_00030401	2382	48.94	9.53	2.22493	Up	3.96665e-07	2.24431e-07
LTCONS_00029048	1095	8.11	39.9	-2.43415	Down	4.13004e-07	2.33325e-07
LTCONS_00107442	431	13.03	49.16	-2.05119	Down	4.18142e-07	2.36089e-07
LTCONS_00179812	1027	9.58	42.74	-2.29303	Down	4.22891e-07	2.38648e-07
LTCONS_00073574	285	7.06	37.65	-2.55045	Down	4.41341e-07	2.48579e-07
LTCONS_00005079	1555	44.64	7.79	2.3831	Up	4.49482e-07	2.53011e-07
LTCONS_00143743	1853	6.53	36.43	-2.61551	Down	4.72097e-07	2.6523e-07
LTCONS_00130585	1363	54.01	12	2.03465	Up	4.79152e-07	2.69036e-07
LTCONS_00079180	1222	54	12	2.03439	Up	4.81393e-07	2.70223e-07
LTCONS_00053933	2021	45	8	2.35632	Up	4.81927e-07	2.70502e-07
LTCONS_00059086	1258	5.65	34.51	-2.74623	Down	4.84084e-07	2.71682e-07
LTCONS_00138820	1635	49.39	9.93	2.17882	Up	4.94957e-07	2.77538e-07
LTCONS_00011566	771	43	7.19	2.44474	Up	4.97544e-07	2.78921e-07
LTCONS_00093511	876	40	6	2.60143	Up	5.13279e-07	2.87358e-07
LTCONS_00007661	469	43.96	7.68	2.38148	Up	5.55397e-07	3.09952e-07
LTCONS_00127491	1180	47	9	2.24913	Up	5.6721e-07	3.16231e-07
LTCONS_00199644	1608	39.92	6.05	2.58657	Up	5.7193e-07	3.18766e-07
LTCONS_00161152	1066	9.68	42.34	-2.26448	Down	5.83482e-07	3.24876e-07
LTCONS_00130016	1536	52.3	11.41	2.06097	Up	5.8717e-07	3.26869e-07
LTCONS_00184637	425	8	39	-2.42094	Down	6.04794e-07	3.36265e-07
LTCONS_00005000	832	42.13	7.04	2.44566	Up	6.45012e-07	3.57697e-07
LTCONS_00144447	931	44.37	8	2.33597	Up	6.61411e-07	3.66334e-07
LTCONS_00054849	1961	11.28	45.03	-2.13266	Down	6.86825e-07	3.79824e-07
LTCONS_00020388	520	51	11	2.07746	Up	7.11557e-07	3.92895e-07
LTCONS_00020313	840	52.82	11.86	2.01944	Up	7.25062e-07	4.001e-07
LTCONS_00150897	3931	12.79	47.65	-2.033	Down	7.28556e-07	4.01953e-07
LTCONS_00168165	1368	10.26	42.96	-2.2015	Down	7.54546e-07	4.15591e-07
LTCONS_00064821	1674	53	12	2.00742	Up	7.66517e-07	4.21982e-07
LTCONS_00177771	1726	5.53	33.46	-2.73262	Down	7.71454e-07	4.24519e-07
LTCONS_00091513	1771	52.5	11.79	2.01922	Up	7.84693e-07	4.31469e-07
LTCONS_00129777	961	12	46	-2.07414	Down	8.21085e-07	4.50606e-07
LTCONS_00035965	813	39.1	6	2.5686	Up	8.23208e-07	4.51746e-07
LTCONS_00132745	1265	39	6	2.5649	Up	8.67468e-07	4.74765e-07
LTCONS_00142165	220	8.01	38.33	-2.39414	Down	8.89445e-07	4.86328e-07
LTCONS_00172249	393	7.15	36.6	-2.49137	Down	8.92408e-07	4.87876e-07
LTCONS_00129887	1117	11	44	-2.13554	Down	9.00987e-07	4.92313e-07
LTCONS_00128711	929	40.52	6.69	2.46302	Up	9.53129e-07	5.19746e-07
LTCONS_00081243	2249	38.58	5.95	2.56135	Up	1.01238e-06	5.50853e-07
LTCONS_00049117	863	6	34	-2.63804	Down	1.01242e-06	5.50866e-07
LTCONS_00199254	405	11.56	44.79	-2.08957	Down	1.01801e-06	5.53817e-07
LTCONS_00033332	2892	7.42	36.89	-2.44928	Down	1.03126e-06	5.60696e-07
LTCONS_00061038	1285	42.13	7.44	2.36594	Up	1.05038e-06	5.70676e-07
LTCONS_00097407	754	10	41.85	-2.20077	Down	1.05316e-06	5.72113e-07
LTCONS_00081801	745	7	36	-2.49811	Down	1.05534e-06	5.73225e-07
LTCONS_00050814	5333	12.41	46.24	-2.03318	Down	1.0607e-06	5.76e-07
LTCONS_00048548	2157	10.81	43.16	-2.13287	Down	1.16697e-06	6.30932e-07
LTCONS_00019003	2802	47.17	9.78	2.13443	Up	1.22834e-06	6.62693e-07
LTCONS_00175178	3850	47.38	9.93	2.11887	Up	1.30233e-06	7.00549e-07
LTCONS_00191097	1256	8.83	39.21	-2.28627	Down	1.32245e-06	7.10994e-07
LTCONS_00122878	1006	12	45	-2.04243	Down	1.37695e-06	7.39014e-07
LTCONS_00186974	762	45	9	2.18639	Up	1.50961e-06	8.07082e-07
LTCONS_00188981	1126	45	9	2.18639	Up	1.50961e-06	8.07082e-07
LTCONS_00097735	826	5.9	32.97	-2.6179	Down	1.63052e-06	8.6851e-07
LTCONS_00057630	1018	10	41	-2.17116	Down	1.65843e-06	8.82856e-07
LTCONS_00024422	372	8.89	38.84	-2.26283	Down	1.72263e-06	9.15546e-07
LTCONS_00199244	334	9	39	-2.25102	Down	1.7696e-06	9.39383e-07
LTCONS_00076129	298	8.41	37.84	-2.30527	Down	1.79848e-06	9.53957e-07
LTCONS_00118708	1525	40	7	2.37904	Up	1.82008e-06	9.64892e-07
LTCONS_00150170	1132	40	7	2.37904	Up	1.82008e-06	9.64892e-07
LTCONS_00177292	1055	8	37	-2.34499	Down	1.84268e-06	9.76248e-07
LTCONS_00018558	736	8	37	-2.34499	Down	1.84268e-06	9.76248e-07
LTCONS_00089837	937	8	37	-2.34499	Down	1.84268e-06	9.76248e-07
LTCONS_00127308	873	10.47	41.56	-2.12447	Down	1.9518e-06	1.03121e-06
LTCONS_00053794	863	49.06	11.11	2.00715	Up	1.97483e-06	1.04293e-06
LTCONS_00085511	1373	5.67	32.12	-2.63759	Down	2.01738e-06	1.06399e-06
LTCONS_00092970	1006	42	8	2.25678	Up	2.15502e-06	1.13341e-06
LTCONS_00133547	955	12	44	-2.01001	Down	2.30063e-06	1.20686e-06
LTCONS_00029269	783	10.25	40.84	-2.1299	Down	2.30619e-06	1.20965e-06
LTCONS_00156445	1461	37.57	6.2	2.4637	Up	2.35787e-06	1.23575e-06
LTCONS_00125863	1705	44	9	2.15397	Up	2.45194e-06	1.28291e-06
LTCONS_00118295	982	44	9	2.15397	Up	2.45194e-06	1.28291e-06
LTCONS_00024735	1257	41.72	8	2.24713	Up	2.4751e-06	1.2943e-06
LTCONS_00104729	1650	42.6	8.4	2.20685	Up	2.51366e-06	1.31384e-06
LTCONS_00154912	716	6	32.42	-2.56939	Down	2.53044e-06	1.32231e-06
LTCONS_00044842	562	11	42	-2.06842	Down	2.56706e-06	1.34074e-06
LTCONS_00078966	1253	11	42	-2.06842	Down	2.56706e-06	1.34074e-06
LTCONS_00038129	330	9.49	39.2	-2.18191	Down	2.61165e-06	1.36309e-06
LTCONS_00070391	931	34.79	5.16	2.61769	Up	2.6159e-06	1.36493e-06
LTCONS_00067130	599	46	10	2.0661	Up	2.70091e-06	1.40714e-06
LTCONS_00019762	857	6.07	32.44	-2.55354	Down	2.71942e-06	1.41637e-06
LTCONS_00149160	1008	10	40	-2.13554	Down	2.81991e-06	1.4664e-06
LTCONS_00079007	959	37.74	6.42	2.41991	Up	2.84056e-06	1.47692e-06
LTCONS_00018038	1474	40.61	7.68	2.26712	Up	2.97968e-06	1.54613e-06
LTCONS_00077517	2578	34.29	5.06	2.62504	Up	2.98083e-06	1.5467e-06
LTCONS_00012486	824	39	7	2.34251	Up	3.01908e-06	1.56603e-06
LTCONS_00008914	946	39	7	2.34251	Up	3.01908e-06	1.56603e-06
LTCONS_00120234	1200	8	36	-2.30546	Down	3.20016e-06	1.65565e-06
LTCONS_00179268	1727	8	36	-2.30546	Down	3.20016e-06	1.65565e-06
LTCONS_00055127	645	8	36	-2.30546	Down	3.20016e-06	1.65565e-06
LTCONS_00201900	3530	41.18	8.03	2.22293	Up	3.34111e-06	1.72585e-06
LTCONS_00072283	1996	6.14	32.2	-2.52629	Down	3.39141e-06	1.75092e-06
LTCONS_00028852	387	8.43	36.67	-2.25653	Down	3.48257e-06	1.79565e-06
LTCONS_00137393	4968	46.01	10.26	2.02938	Up	3.50304e-06	1.80548e-06
LTCONS_00014372	470	43.09	9	2.12382	Up	3.80211e-06	1.95189e-06
LTCONS_00082760	658	43	9	2.1208	Up	3.97012e-06	2.03435e-06
LTCONS_00175093	3278	45.5	10.15	2.02885	Up	3.98207e-06	2.04008e-06
LTCONS_00045547	712	11	41	-2.03366	Down	4.30851e-06	2.20013e-06
LTCONS_00024643	924	6.51	32.4	-2.4508	Down	4.64407e-06	2.36322e-06
LTCONS_00118773	2197	5.44	30.14	-2.60554	Down	4.8244e-06	2.4502e-06
LTCONS_00151338	996	38	7	2.30503	Up	4.99317e-06	2.53203e-06
LTCONS_00137569	922	8.63	36.38	-2.21125	Down	5.00355e-06	2.53712e-06
LTCONS_00141707	1279	7.52	34.21	-2.32115	Down	5.14579e-06	2.60596e-06
LTCONS_00127586	1332	9	37	-2.17507	Down	5.20074e-06	2.63285e-06
LTCONS_00008717	584	44.88	10.13	2.0119	Up	5.21672e-06	2.64044e-06
LTCONS_00129613	1404	11	40.62	-2.02022	Down	5.24001e-06	2.65156e-06
LTCONS_00138133	927	41.27	8.52	2.14063	Up	5.47274e-06	2.76458e-06
LTCONS_00072308	375	5.36	29.73	-2.60715	Down	5.55596e-06	2.80504e-06
LTCONS_00110992	677	43.8	9.7	2.03934	Up	5.61304e-06	2.83228e-06
LTCONS_00051568	452	9.09	37	-2.16071	Down	5.68646e-06	2.86792e-06
LTCONS_00102879	1198	6	31	-2.50477	Down	5.7265e-06	2.88728e-06
LTCONS_00172746	641	6	31	-2.50477	Down	5.7265e-06	2.88728e-06
LTCONS_00095869	1202	40	8	2.18639	Up	5.76381e-06	2.90525e-06
LTCONS_00177255	1449	41.88	8.92	2.09561	Up	6.2406e-06	3.13401e-06
LTCONS_00037144	769	42	9	2.08685	Up	6.40745e-06	3.21433e-06
LTCONS_00155557	4107	7.64	33.96	-2.28773	Down	6.71055e-06	3.35818e-06
LTCONS_00201769	450	5.06	28.74	-2.64139	Down	6.85217e-06	3.42577e-06
LTCONS_00164447	433	35	6	2.40878	Up	6.89877e-06	3.44762e-06
LTCONS_00051522	702	34.99	6	2.40837	Up	6.93424e-06	3.46435e-06
LTCONS_00170997	1042	9.35	37.07	-2.12275	Down	7.06672e-06	3.52782e-06
LTCONS_00106643	1113	39.95	8.2	2.14896	Up	7.34493e-06	3.66008e-06
LTCONS_00037195	932	35.63	6.32	2.35956	Up	7.37965e-06	3.67639e-06
LTCONS_00063323	543	8.85	35.99	-2.15938	Down	7.68982e-06	3.82317e-06
LTCONS_00084076	2534	41.39	8.93	2.07701	Up	7.96686e-06	3.95516e-06
LTCONS_00018033	1984	10.18	38.34	-2.04865	Down	7.98905e-06	3.96578e-06
LTCONS_00099634	837	10	38	-2.06154	Down	8.05869e-06	3.99802e-06
LTCONS_00026183	768	39	8	2.14986	Up	9.38062e-06	4.62376e-06
LTCONS_00188133	1037	10.28	38.2	-2.02927	Down	9.42318e-06	4.64385e-06
LTCONS_00076415	275	6.17	30.46	-2.43911	Down	9.47619e-06	4.66889e-06
LTCONS_00080143	288	8	34	-2.223	Down	9.54521e-06	4.70149e-06
LTCONS_00060855	864	6.99	31.99	-2.32979	Down	9.95493e-06	4.8956e-06
LTCONS_00152542	1804	7	32	-2.32818	Down	1.00072e-05	4.91978e-06
LTCONS_00148293	795	7	32	-2.32818	Down	1.00072e-05	4.91978e-06
LTCONS_00028886	271	7	32	-2.32818	Down	1.00072e-05	4.91978e-06
LTCONS_00122401	395	7	32	-2.32818	Down	1.00072e-05	4.91978e-06
LTCONS_00007785	486	7	32	-2.32818	Down	1.00072e-05	4.91978e-06
LTCONS_00125428	286	7	32	-2.32818	Down	1.00072e-05	4.91978e-06
LTCONS_00129728	526	37.36	7.33	2.21407	Up	1.00118e-05	4.92196e-06
LTCONS_00009032	277	8.32	34.51	-2.1879	Down	1.00238e-05	4.92735e-06
LTCONS_00115304	1406	41	9	2.05209	Up	1.0306e-05	5.05905e-06
LTCONS_00137546	1224	38.04	7.66	2.17656	Up	1.03371e-05	5.07356e-06
LTCONS_00113298	1783	40.96	9	2.05068	Up	1.0503e-05	5.15161e-06
LTCONS_00012902	292	6.07	30.01	-2.44121	Down	1.09181e-05	5.34316e-06
LTCONS_00007154	1853	34.04	5.99	2.37107	Up	1.11348e-05	5.44456e-06
LTCONS_00090412	2060	41.65	9.44	2.00592	Up	1.18481e-05	5.77849e-06
LTCONS_00096464	3292	9.94	37.1	-2.03564	Down	1.21641e-05	5.92603e-06
LTCONS_00019608	1924	37.67	7.83	2.13079	Up	1.4882e-05	7.17462e-06
LTCONS_00115050	2012	9	35	-2.0949	Down	1.5045e-05	7.24981e-06
LTCONS_00091047	668	7.82	32.78	-2.20311	Down	1.53884e-05	7.4059e-06
LTCONS_00141091	1347	31.42	5.21	2.45679	Up	1.63609e-05	7.8545e-06
LTCONS_00001831	1420	8	33	-2.17993	Down	1.63866e-05	7.86586e-06
LTCONS_00032274	598	8	33	-2.17993	Down	1.63866e-05	7.86586e-06
LTCONS_00011654	271	8	33	-2.17993	Down	1.63866e-05	7.86586e-06
LTCONS_00103300	1086	7	31	-2.28238	Down	1.73997e-05	8.33294e-06
LTCONS_00014527	4231	34.97	6.78	2.23122	Up	1.75778e-05	8.41405e-06
LTCONS_00038151	259	6	29	-2.40856	Down	1.78778e-05	8.55048e-06
LTCONS_00005321	712	6	29	-2.40856	Down	1.78778e-05	8.55048e-06
LTCONS_00126864	1383	39.65	8.95	2.01182	Up	1.85141e-05	8.84203e-06
LTCONS_00129369	538	37.25	8	2.08363	Up	2.18145e-05	1.03349e-05
LTCONS_00085225	630	35	7	2.18639	Up	2.21551e-05	1.04895e-05
LTCONS_00141547	2244	37.15	8.06	2.06897	Up	2.43611e-05	1.14718e-05
LTCONS_00045010	973	37	8	2.07392	Up	2.4587e-05	1.1573e-05
LTCONS_00024504	559	37	8	2.07392	Up	2.4587e-05	1.1573e-05
LTCONS_00026475	540	9	34	-2.05308	Down	2.54242e-05	1.19474e-05
LTCONS_00145188	1299	8.04	32.21	-2.13778	Down	2.60429e-05	1.22254e-05
LTCONS_00165547	1655	9.09	34.11	-2.04338	Down	2.61142e-05	1.22541e-05
LTCONS_00065018	1206	8	32	-2.13554	Down	2.80104e-05	1.30954e-05
LTCONS_00192672	972	8	32	-2.13554	Down	2.80104e-05	1.30954e-05
LTCONS_00065312	827	7	30	-2.23507	Down	3.01272e-05	1.4038e-05
LTCONS_00141441	244	7	30	-2.23507	Down	3.01272e-05	1.4038e-05
LTCONS_00068303	668	7	30	-2.23507	Down	3.01272e-05	1.4038e-05
LTCONS_00184775	2151	8.57	32.88	-2.07538	Down	3.04729e-05	1.41893e-05
LTCONS_00096402	1027	6	28	-2.35793	Down	3.14069e-05	1.46032e-05
LTCONS_00171731	598	6	28	-2.35793	Down	3.14069e-05	1.46032e-05
LTCONS_00018787	412	35.54	7.57	2.09554	Up	3.15508e-05	1.46688e-05
LTCONS_00038757	875	32	6	2.2795	Up	3.1663e-05	1.47168e-05
LTCONS_00013487	523	32	6	2.2795	Up	3.1663e-05	1.47168e-05
LTCONS_00202299	870	30.83	5.56	2.33564	Up	3.40615e-05	1.57745e-05
LTCONS_00068295	906	34	7	2.14457	Up	3.61499e-05	1.66975e-05
LTCONS_00097412	318	7	29.56	-2.21376	Down	3.83052e-05	1.76497e-05
LTCONS_00095241	1161	36	8	2.03439	Up	3.95823e-05	1.82075e-05
LTCONS_00007873	1147	9	33	-2.01001	Down	4.2765e-05	1.95813e-05
LTCONS_00126952	616	9	33	-2.01001	Down	4.2765e-05	1.95813e-05
LTCONS_00054375	1323	34.86	7.55	2.07149	Up	4.28278e-05	1.96058e-05
LTCONS_00159582	1044	8.44	31.85	-2.05152	Down	4.62741e-05	2.1103e-05
LTCONS_00022376	752	8.88	32.61	-2.01222	Down	4.68769e-05	2.13645e-05
LTCONS_00089173	1167	8	31	-2.08973	Down	4.76609e-05	2.17039e-05
LTCONS_00081632	847	7	29	-2.18616	Down	5.19329e-05	2.35445e-05
LTCONS_00085722	1371	7	29	-2.18616	Down	5.19329e-05	2.35445e-05
LTCONS_00005099	775	7	29	-2.18616	Down	5.19329e-05	2.35445e-05
LTCONS_00200480	905	30.93	5.98	2.23525	Up	5.28914e-05	2.39516e-05
LTCONS_00057202	854	6	27	-2.30546	Down	5.49417e-05	2.48367e-05
LTCONS_00130290	845	6	27	-2.30546	Down	5.49417e-05	2.48367e-05
LTCONS_00156423	922	6	27	-2.30546	Down	5.49417e-05	2.48367e-05
LTCONS_00097557	747	6	27	-2.30546	Down	5.49417e-05	2.48367e-05
LTCONS_00072104	290	6	26.97	-2.30386	Down	5.58675e-05	2.52322e-05
LTCONS_00120465	1102	33	7	2.1015	Up	5.87571e-05	2.64846e-05
LTCONS_00184820	392	33	7	2.1015	Up	5.87571e-05	2.64846e-05
LTCONS_00109730	751	33	7	2.1015	Up	5.87571e-05	2.64846e-05
LTCONS_00006272	228	7.01	28.62	-2.16508	Down	6.44357e-05	2.89064e-05
LTCONS_00078664	1638	7.68	29.78	-2.0907	Down	6.68683e-05	2.99471e-05
LTCONS_00115354	778	6.34	27.24	-2.23871	Down	6.8945e-05	3.08373e-05
LTCONS_00181422	1196	8.39	30.97	-2.01967	Down	6.9925e-05	3.12601e-05
LTCONS_00042958	698	28.74	5.37	2.28453	Up	7.8554e-05	3.49195e-05
LTCONS_00000666	650	8	30	-2.04243	Down	8.0704e-05	3.5802e-05
LTCONS_00018587	5984	6	26.3	-2.26757	Down	8.10497e-05	3.59468e-05
LTCONS_00158821	1032	30	6	2.18639	Up	8.58993e-05	3.79668e-05
LTCONS_00053333	852	7	28	-2.13554	Down	8.90969e-05	3.93027e-05
LTCONS_00089843	252	7	28	-2.13554	Down	8.90969e-05	3.93027e-05
LTCONS_00200649	255	7	27.93	-2.13193	Down	9.25106e-05	4.07361e-05
LTCONS_00014518	574	7.31	28.48	-2.09754	Down	9.33381e-05	4.10786e-05
LTCONS_00041634	1541	32	7	2.05711	Up	9.51124e-05	4.18267e-05
LTCONS_00005463	632	32	7	2.05711	Up	9.51124e-05	4.18267e-05
LTCONS_00086788	1175	32	7	2.05711	Up	9.51124e-05	4.18267e-05
LTCONS_00026622	598	6	26	-2.25102	Down	9.56768e-05	4.20513e-05
LTCONS_00004251	670	6	26	-2.25102	Down	9.56768e-05	4.20513e-05
LTCONS_00084594	2308	30.82	6.51	2.1076	Up	0.000100274	4.39623e-05
LTCONS_00018836	968	28.09	5.35	2.25691	Up	0.000106552	4.65509e-05
LTCONS_00060462	1073	30.97	6.67	2.07957	Up	0.000110516	4.81673e-05
LTCONS_00061809	832	28.46	5.58	2.21506	Up	0.000115191	5.01073e-05
LTCONS_00145880	1521	5.56	24.64	-2.28338	Down	0.000127644	5.52626e-05
LTCONS_00068067	1147	7.06	27.28	-2.08564	Down	0.000138834	5.98669e-05
LTCONS_00157154	1249	29	6	2.13748	Up	0.00014063	6.05974e-05
LTCONS_00113752	1423	29	6	2.13748	Up	0.00014063	6.05974e-05
LTCONS_00175946	1033	29	6	2.13748	Up	0.00014063	6.05974e-05
LTCONS_00010904	2289	7.08	27.28	-2.08156	Down	0.000141535	6.09621e-05
LTCONS_00151604	743	27.61	5.45	2.20532	Up	0.000151981	6.52231e-05
LTCONS_00044680	1198	7	27	-2.08307	Down	0.000152081	6.52598e-05
LTCONS_00042745	1460	7	27	-2.08307	Down	0.000152081	6.52598e-05
LTCONS_00042863	674	7	27	-2.08307	Down	0.000152081	6.52598e-05
LTCONS_00069257	2826	5.68	24.55	-2.2473	Down	0.000152395	6.53879e-05
LTCONS_00027989	1659	30.27	6.67	2.04659	Up	0.000154789	6.63015e-05
LTCONS_00048866	635	5.33	23.79	-2.29369	Down	0.000160302	6.8555e-05
LTCONS_00041783	1030	6.41	25.78	-2.14339	Down	0.000164125	7.00964e-05
LTCONS_00163371	1504	6	25	-2.19443	Down	0.0001658	7.07591e-05
LTCONS_00141234	735	6	25	-2.19443	Down	0.0001658	7.07591e-05
LTCONS_00033755	869	6	25	-2.19443	Down	0.0001658	7.07591e-05
LTCONS_00053777	786	6	25	-2.19443	Down	0.0001658	7.07591e-05
LTCONS_00043894	1655	30.72	6.95	2.00856	Up	0.000166432	7.10184e-05
LTCONS_00084089	600	7.48	27.64	-2.02119	Down	0.000170926	7.28132e-05
LTCONS_00124322	864	30.44	6.86	2.01415	Up	0.000173497	7.38448e-05
LTCONS_00148615	952	28	6	2.08685	Up	0.000229221	9.61197e-05
LTCONS_00126896	1879	28	6	2.08685	Up	0.000229221	9.61197e-05
LTCONS_00170844	1402	6.31	24.95	-2.11887	Down	0.00023261	9.74596e-05
LTCONS_00111339	849	27.5	5.83	2.10233	Up	0.000243882	0.00010195
LTCONS_00112947	587	7	26	-2.02862	Down	0.000258181	0.000107547
LTCONS_00082651	537	5.65	23.52	-2.1931	Down	0.000260635	0.000108535
LTCONS_00123735	726	6	24	-2.13554	Down	0.000285804	0.000118373
LTCONS_00121435	795	25.2	5.01	2.195	Up	0.000308288	0.000127006
LTCONS_00174619	881	25.85	5.32	2.14513	Up	0.000315249	0.00012973
LTCONS_00046276	693	28	6.34	2.00733	Up	0.000326641	0.000134183
LTCONS_00089009	3315	27.58	6.21	2.01542	Up	0.000349558	0.000143062
LTCONS_00052691	832	27	6	2.03439	Up	0.000371871	0.000151554
LTCONS_00014225	818	27	6	2.03439	Up	0.000371871	0.000151554
LTCONS_00074168	1396	27	6	2.03439	Up	0.000371871	0.000151554
LTCONS_00200272	772	6.35	23.8	-2.04167	Down	0.000447205	0.000180462
LTCONS_00040555	766	6	23	-2.07414	Down	0.000489862	0.000196735
LTCONS_00105169	305	6	23	-2.07414	Down	0.000489862	0.000196735
LTCONS_00037648	1179	6	23	-2.07414	Down	0.000489862	0.000196735
LTCONS_00153731	1156	6	23	-2.07414	Down	0.000489862	0.000196735
LTCONS_00027820	995	6	23	-2.07414	Down	0.000489862	0.000196735
LTCONS_00201188	390	6	23	-2.07414	Down	0.000489862	0.000196735
LTCONS_00028772	871	6	22	-2.01001	Down	0.000834436	0.00032416
LTCONS_00175140	655	6	22	-2.01001	Down	0.000834436	0.00032416
LTCONS_00192998	997	23.4	5.12	2.05675	Up	0.000846932	0.000328672
LTCONS_00082624	1410	23.8	5.38	2.00975	Up	0.000915247	0.000353476

## Sheet: Table S2b_DE lncRNAs in Tds
Table S2b: Differentially expressed lncRNAs in "MSTds-VS-MTds"
GeneID	length	MSTds Readnum	MTds Readnum	log2Ratio(MSTds/MTds)	Down-Up-Regulation(MSTds/MTds)	p-value	q-value(Storey et al. 2003)
LTCONS_00200298	974	111909	23186.3	2.27441	Up	0	0
LTCONS_00200175	541	377.56	15034.8	-5.31202	Down	0	0
LTCONS_00028204	643	13755	17.38	9.63174	Up	0	0
LTCONS_00046848	442	6936.47	172.4	5.3338	Up	0	0
LTCONS_00118134	4055	92.3	6304.17	-6.0904	Down	0	0
LTCONS_00118133	4054	6819.98	30.72	7.79788	Up	0	0
LTCONS_00115506	310	11026	2483	2.15419	Up	0	0
LTCONS_00018126	800	4858.03	200.81	4.5999	Up	0	0
LTCONS_00185232	1506	5558.11	517.82	3.4275	Up	0	0
LTCONS_00045334	2895	61.56	4406.66	-6.15812	Down	0	0
LTCONS_00199635	1489	3981.95	233.95	4.09264	Up	0	0
LTCONS_00012421	378	7730.65	1863	2.05639	Up	0	0
LTCONS_00199336	1208	4423.59	522.01	3.0865	Up	0	0
LTCONS_00113633	3053	4370.14	548.75	2.99689	Up	0	0
LTCONS_00074863	875	1267.06	5846.04	-2.20254	Down	0	0
LTCONS_00127699	3239	118	3028	-4.67807	Down	0	0
LTCONS_00028161	2807	540.9	3992.12	-2.88029	Down	0	0
LTCONS_00106199	399	12.12	2941.32	-7.9195	Down	0	0
LTCONS_00017449	482	890.96	4683.36	-2.39068	Down	0	0
LTCONS_00014426	1186	10	2986	-8.21864	Down	0	0
LTCONS_00152272	399	2555.37	27.58	6.5372	Up	0	0
LTCONS_00076667	1927	378.32	3285.64	-3.11506	Down	0	0
LTCONS_00140503	2162	22	2221.04	-6.65416	Down	0	0
LTCONS_00120915	5083	12.13	2319.07	-7.57539	Down	0	0
LTCONS_00201065	401	2174.91	106.45	4.35614	Up	0	0
LTCONS_00088950	2256	243.29	2476.88	-3.34434	Down	0	0
LTCONS_00082103	4659	395.62	2855.58	-2.84816	Down	0	0
LTCONS_00025415	5019	7	2106.47	-8.22982	Down	0	0
LTCONS_00045400	1390	43.98	1810.99	-5.36035	Down	0	0
LTCONS_00002443	2468	24.32	1741.62	-6.15871	Down	0	0
LTCONS_00082769	3240	137	1994	-3.85998	Down	0	0
LTCONS_00014880	1128	1737	44	5.30638	Up	0	0
LTCONS_00041086	1836	174.93	2085.43	-3.57206	Down	0	0
LTCONS_00081038	1561	6	1993.77	-8.37289	Down	0	0
LTCONS_00101509	373	2842	497	2.51902	Up	0	0
LTCONS_00139420	1162	3413.87	806.03	2.08594	Up	0	0
LTCONS_00030918	588	229	2117	-3.20517	Down	0	0
LTCONS_00014412	640	524	2790	-2.40919	Down	0	0
LTCONS_00020841	754	1738	106	4.03872	Up	0	0
LTCONS_00133257	6786	14.33	1549.84	-6.7535	Down	0	0
LTCONS_00200114	410	1485.23	16.96	6.45584	Up	0	0
LTCONS_00170490	7665	15.27	1488.06	-6.60316	Down	0	0
LTCONS_00076393	4226	454.43	2451.23	-2.42794	Down	0	0
LTCONS_00077889	1444	1683.65	151.49	3.47773	Up	0	0
LTCONS_00087304	3070	136.8	1637.14	-3.5776	Down	0	0
LTCONS_00124141	5458	10	1381.09	-7.10623	Down	0	0
LTCONS_00155204	2209	7.96	1411.82	-7.46714	Down	0	0
LTCONS_00179952	5076	31	1283.1	-5.36779	Down	3.70026e-302	7.01276e-301
LTCONS_00009188	1581	168.14	1657.87	-3.29816	Down	5.46375e-302	1.03494e-300
LTCONS_00026291	969	8	1351	-7.39638	Down	4.51482e-299	8.45718e-298
LTCONS_00094701	386	103.02	1456.53	-3.81811	Down	5.77512e-297	1.07162e-295
LTCONS_00153553	1307	275	1894	-2.7805	Down	1.89939e-293	3.47184e-292
LTCONS_00052704	380	1494.07	139	3.42952	Up	5.57004e-282	9.80758e-281
LTCONS_00022945	324	486	2304	-2.24168	Down	9.1276e-280	1.58903e-278
LTCONS_00127296	1876	10	1195	-6.89743	Down	1.15441e-273	1.96917e-272
LTCONS_00126507	328	2294	516	2.15586	Up	3.7947e-266	6.26808e-265
LTCONS_00086699	8080	2079.94	414	2.33227	Up	1.12577e-265	1.85523e-264
LTCONS_00086382	1195	57.88	1194.36	-4.3636	Down	1.60962e-263	2.63546e-262
LTCONS_00130038	11034	95.85	1294.61	-3.75216	Down	4.54648e-261	7.35921e-260
LTCONS_00065300	2110	9	1124	-6.96107	Down	1.36173e-256	2.16761e-255
LTCONS_00157883	4121	305.85	1797.46	-2.55163	Down	3.50153e-254	5.50706e-253
LTCONS_00000783	2318	8	1073.06	-7.06408	Down	1.57378e-243	2.37723e-242
LTCONS_00141516	790	101.53	1208.41	-3.5697	Down	3.57359e-235	5.201e-234
LTCONS_00081132	4575	81.01	1145.8	-3.81868	Down	4.29971e-234	6.21701e-233
LTCONS_00156676	5031	30	964.84	-5.00382	Down	1.52747e-224	2.12798e-223
LTCONS_00035379	4645	80	1086	-3.75945	Down	1.22642e-219	1.66862e-218
LTCONS_00082524	9794	1083.76	87.24	3.63834	Up	1.19513e-214	1.58535e-213
LTCONS_00114725	971	64.13	1009.62	-3.97324	Down	7.33122e-212	9.59579e-211
LTCONS_00081517	2793	60.21	997.02	-4.04611	Down	1.48613e-211	1.94018e-210
LTCONS_00001409	630	986.55	59.67	4.05075	Up	5.44424e-210	7.06342e-209
LTCONS_00127588	3287	209.77	1370.04	-2.70391	Down	9.09216e-207	1.16138e-205
LTCONS_00191949	3330	25	863.04	-5.10599	Down	4.49929e-202	5.64155e-201
LTCONS_00025440	3853	297.2	1540.31	-2.37028	Down	1.34288e-200	1.67082e-199
LTCONS_00022350	1177	60	950	-3.98146	Down	9.96646e-200	1.23441e-198
LTCONS_00175568	8835	847.87	10.06	6.40057	Up	1.13207e-199	1.40165e-198
LTCONS_00133092	5380	841.61	23.9	5.1415	Up	7.08524e-198	8.70263e-197
LTCONS_00162136	576	12	834.07	-6.11563	Down	1.72934e-197	2.12117e-196
LTCONS_00047967	3374	10.03	834.59	-6.37524	Down	2.79393e-196	3.41165e-195
LTCONS_00056457	616	204.62	1295.76	-2.65935	Down	2.94731e-192	3.51432e-191
LTCONS_00161182	3923	123.84	1093.8	-3.13937	Down	1.63648e-191	1.94412e-190
LTCONS_00193874	3640	18	807	-5.48307	Down	2.60938e-191	3.09577e-190
LTCONS_00087599	1489	63	894	-3.82342	Down	2.92146e-183	3.32384e-182
LTCONS_00013991	4372	37	815	-4.45777	Down	2.71816e-182	3.0797e-181
LTCONS_00014919	1068	1446	298	2.28212	Up	1.2734e-180	1.4309e-179
LTCONS_00131948	1877	62	876	-3.81716	Down	2.04356e-179	2.27757e-178
LTCONS_00057206	4391	158.22	1124.36	-2.82567	Down	5.9583e-178	6.59093e-177
LTCONS_00001039	3521	6	739.3	-6.94162	Down	1.11426e-169	1.16917e-168
LTCONS_00097547	2653	829.78	60.61	3.77853	Up	2.72322e-169	2.84816e-168
LTCONS_00199379	570	960.92	114.29	3.07515	Up	9.67484e-166	9.88287e-165
LTCONS_00117664	465	706.44	6.08	6.86378	Up	2.53751e-163	2.56696e-162
LTCONS_00016610	1874	23.86	701.07	-4.87346	Down	1.69364e-162	1.7031e-161
LTCONS_00006139	1044	20	687.5	-5.09986	Down	2.39214e-161	2.3859e-160
LTCONS_00061334	2139	9.93	668.97	-6.07057	Down	6.20001e-159	6.08804e-158
LTCONS_00014078	577	663.3	15.99	5.37785	Up	1.26446e-157	1.2277e-156
LTCONS_00060598	1164	133.61	977.99	-2.86836	Down	2.14632e-157	2.08051e-156
LTCONS_00197174	5879	14.33	656.46	-5.51416	Down	4.35034e-156	4.18269e-155
LTCONS_00193355	11947	1002.02	153.65	2.70862	Up	2.05402e-152	1.93555e-151
LTCONS_00020369	3957	8	634.07	-6.30507	Down	6.15164e-150	5.68958e-149
LTCONS_00152922	2359	1130.51	215.71	2.39324	Up	8.72007e-150	8.05459e-149
LTCONS_00201766	2400	236.76	1178.45	-2.31196	Down	1.59895e-149	1.475e-148
LTCONS_00166757	2439	914.34	127.22	2.84884	Up	1.25158e-146	1.13423e-145
LTCONS_00176844	1092	182.19	1045.01	-2.51657	Down	2.18368e-146	1.97489e-145
LTCONS_00022483	5865	15	595	-5.30642	Down	5.39827e-141	4.68402e-140
LTCONS_00161409	1609	21	607.31	-4.85054	Down	7.8751e-141	6.8248e-140
LTCONS_00118559	3111	29.33	626.58	-4.41362	Down	5.54993e-140	4.78172e-139
LTCONS_00152261	277	990.92	172.72	2.52377	Up	1.10568e-139	9.50554e-139
LTCONS_00000948	696	30.95	629.68	-4.34317	Down	1.36168e-139	1.17008e-138
LTCONS_00027944	4496	1259	303	2.05832	Up	9.99859e-139	8.54821e-138
LTCONS_00049201	1559	16.53	567.86	-5.09894	Down	1.29073e-133	1.06058e-132
LTCONS_00197989	2294	7.53	559.62	-6.21222	Down	6.76208e-133	5.53076e-132
LTCONS_00141917	2920	1157.91	267.05	2.11977	Up	1.47214e-132	1.20075e-131
LTCONS_00115486	1183	565.3	18.36	4.94781	Up	2.58334e-132	2.10324e-131
LTCONS_00177283	681	890.12	144	2.63136	Up	1.58488e-131	1.28474e-130
LTCONS_00065150	3262	157.3	922.68	-2.54888	Down	2.52522e-131	2.0442e-130
LTCONS_00015124	2028	12	548.68	-5.51143	Down	8.7241e-131	7.03501e-130
LTCONS_00006670	1004	18	558	-4.95076	Down	2.39311e-130	1.92366e-129
LTCONS_00014627	948	66	692.65	-3.38816	Down	3.01884e-130	2.42389e-129
LTCONS_00118132	229	10.44	545.3	-5.70342	Down	3.05417e-130	2.45116e-129
LTCONS_00189056	3380	78.57	726.01	-3.20451	Down	3.7872e-130	3.0367e-129
LTCONS_00087115	993	791.11	105	2.91692	Up	3.94217e-130	3.16025e-129
LTCONS_00179903	5845	744.99	87.4	3.09495	Up	1.0363e-129	8.2832e-129
LTCONS_00199986	3296	161.87	925.8	-2.51243	Down	1.11387e-129	8.90127e-129
LTCONS_00072586	2108	5.18	549.23	-6.72488	Down	4.8845e-128	3.85217e-127
LTCONS_00067916	8955	103	776	-2.90998	Down	4.33926e-127	3.38754e-126
LTCONS_00086249	4130	18	541.22	-4.90671	Down	3.65741e-126	2.83652e-125
LTCONS_00029652	6372	794.42	115.55	2.78482	Up	9.04372e-125	6.93512e-124
LTCONS_00202075	513	831	133	2.64685	Up	1.07327e-123	8.18257e-123
LTCONS_00072582	3239	94.36	739.61	-2.96708	Down	1.61298e-123	1.22841e-122
LTCONS_00027263	10123	163.78	900.91	-2.45619	Down	4.39717e-123	3.33306e-122
LTCONS_00047683	2100	721.6	89.74	3.01081	Up	1.57174e-122	1.18631e-121
LTCONS_00145461	2100	113.9	779.67	-2.77166	Down	1.29262e-121	9.67614e-121
LTCONS_00201970	3602	233	1038	-2.15197	Down	5.35728e-121	3.99094e-120
LTCONS_00105434	1248	683.98	77.58	3.14363	Up	6.04618e-121	4.50131e-120
LTCONS_00138185	1052	12	505	-5.39174	Down	3.03501e-120	2.25103e-119
LTCONS_00031386	7820	616.35	54.95	3.49099	Up	3.46158e-119	2.54719e-118
LTCONS_00023476	1950	1053	247	2.09536	Up	5.39726e-119	3.96251e-118
LTCONS_00118684	1433	12.3	494	-5.32435	Down	1.84654e-117	1.3418e-116
LTCONS_00027904	1897	20.56	511.18	-4.63249	Down	5.97487e-117	4.31606e-116
LTCONS_00183484	2394	571.3	42.25	3.76066	Up	8.37032e-117	6.03908e-116
LTCONS_00115050	2012	6	474	-6.30035	Down	1.3254e-112	9.21242e-112
LTCONS_00169299	4095	874.58	175.12	2.32368	Up	2.08384e-112	1.44643e-111
LTCONS_00192105	265	83	662.96	-2.99431	Down	6.88513e-112	4.76233e-111
LTCONS_00026831	3058	13	471	-5.17571	Down	1.60423e-111	1.10596e-110
LTCONS_00072811	2568	7.44	461.82	-5.95245	Down	1.62801e-110	1.11219e-109
LTCONS_00155744	713	247	1012.14	-2.03139	Down	8.37652e-110	5.67882e-109
LTCONS_00036335	1200	18.23	473.13	-4.69442	Down	6.18967e-109	4.1605e-108
LTCONS_00169296	3112	625.42	76.88	3.02758	Up	5.14274e-107	3.39633e-106
LTCONS_00152549	3829	116	722	-2.63444	Down	6.10548e-107	4.02839e-106
LTCONS_00064914	3964	581	61	3.25509	Up	3.21795e-106	2.11103e-105
LTCONS_00126728	3888	10.1	441.43	-5.44632	Down	1.75653e-105	1.14239e-104
LTCONS_00135946	1341	44	530.01	-3.58701	Down	1.1675e-104	7.54742e-104
LTCONS_00089840	2171	682.03	104.23	2.7135	Up	1.43295e-104	9.25675e-104
LTCONS_00002524	324	6	430	-6.1598	Down	1.07877e-102	6.84908e-102
LTCONS_00119379	5284	83.87	625.56	-2.89549	Down	2.47872e-102	1.56534e-101
LTCONS_00194140	2580	462	24	4.27022	Up	2.55276e-102	1.61152e-101
LTCONS_00138115	1145	54.22	545.14	-3.3263	Down	2.20543e-101	1.3795e-100
LTCONS_00195957	5489	12.71	429.26	-5.07438	Down	2.27257e-101	1.421e-100
LTCONS_00026187	2314	6.92	415.45	-5.90433	Down	1.1732e-99	7.22885e-99
LTCONS_00179836	4612	7.28	415.02	-5.82967	Down	1.34622e-99	8.28916e-99
LTCONS_00008485	224	6	415	-6.10857	Down	2.78823e-99	1.71236e-98
LTCONS_00089839	2216	725.97	133.77	2.44359	Up	3.22661e-99	1.97953e-98
LTCONS_00055462	9681	920.21	230.07	2.00332	Up	1.77528e-98	1.08203e-97
LTCONS_00050975	1052	670	111	2.59703	Up	4.2792e-98	2.59835e-97
LTCONS_00053640	7748	170.31	800.12	-2.22862	Down	8.65526e-98	5.24117e-97
LTCONS_00065154	3159	75.61	579.95	-2.93585	Down	2.69564e-96	1.60901e-95
LTCONS_00113076	3084	7	398	-5.82584	Down	1.35899e-95	8.06696e-95
LTCONS_00029650	9741	419.09	18.5	4.5051	Up	2.2985e-95	1.36143e-94
LTCONS_00105253	3469	91.51	614.47	-2.74391	Down	2.83385e-95	1.67712e-94
LTCONS_00037154	1509	42	487	-3.53203	Down	3.26627e-95	1.93207e-94
LTCONS_00093554	2706	9	395.96	-5.45585	Down	7.80776e-95	4.60924e-94
LTCONS_00161519	2284	8.28	395	-5.57265	Down	8.76893e-95	5.17064e-94
LTCONS_00084044	2246	47.15	499.25	-3.401	Down	1.0279e-94	6.05503e-94
LTCONS_00057791	3257	29	447	-3.94272	Down	1.8258e-94	1.07196e-93
LTCONS_00112622	1782	754.77	163.47	2.21044	Up	1.16007e-91	6.62152e-91
LTCONS_00020047	2823	185.6	802.32	-2.10855	Down	1.24898e-91	7.12444e-91
LTCONS_00084697	9253	410.21	21.57	4.2527	Up	7.11838e-91	4.03324e-90
LTCONS_00098935	2054	28.3	430.57	-3.92394	Down	8.5834e-91	4.85711e-90
LTCONS_00139860	7684	32.71	442.46	-3.75431	Down	1.38877e-90	7.83993e-90
LTCONS_00179665	2926	546.75	74.63	2.87649	Up	2.58154e-89	1.437e-88
LTCONS_00060853	5867	156.9	730.14	-2.2149	Down	9.64751e-89	5.33177e-88
LTCONS_00151617	5155	368.3	12.12	4.92885	Up	8.65502e-87	4.67411e-86
LTCONS_00188567	292	24.05	400.16	-4.05304	Down	3.48869e-86	1.87152e-85
LTCONS_00056747	1181	37.65	438.1	-3.53711	Down	6.14791e-86	3.28764e-85
LTCONS_00152921	6747	636.27	119.86	2.41172	Up	6.57926e-86	3.51725e-85
LTCONS_00085190	4677	9	358	-5.31046	Down	1.27422e-85	6.79149e-85
LTCONS_00026171	431	694.77	148.8	2.22659	Up	2.85509e-85	1.51514e-84
LTCONS_00002300	1410	25.56	395.43	-3.94803	Down	7.40698e-84	3.87569e-83
LTCONS_00058654	5509	67	506	-2.91347	Down	1.21551e-83	6.34238e-83
LTCONS_00033697	5315	664.79	138.32	2.26832	Up	1.67439e-83	8.71624e-83
LTCONS_00034380	5534	467.6	52.75	3.15146	Up	1.76469e-83	9.18229e-83
LTCONS_00020086	1632	9	349	-5.27373	Down	2.01337e-83	1.04624e-82
LTCONS_00000969	3547	7.7	341.66	-5.46813	Down	4.1363e-82	2.1178e-81
LTCONS_00085770	1896	7	338.87	-5.5938	Down	1.32166e-81	6.72909e-81
LTCONS_00162827	2984	677.25	148.75	2.19023	Up	1.56168e-81	7.94659e-81
LTCONS_00009186	950	180.07	741.62	-2.03869	Down	2.45143e-81	1.24526e-80
LTCONS_00023612	1716	66.41	493.12	-2.88903	Down	6.76432e-81	3.41751e-80
LTCONS_00005833	2600	80.81	524.03	-2.69361	Down	5.46778e-80	2.72638e-79
LTCONS_00085782	2141	726.01	177.37	2.03666	Up	9.48013e-80	4.71116e-79
LTCONS_00108887	3243	67	488	-2.86122	Down	2.54743e-79	1.25872e-78
LTCONS_00070438	1722	507.76	77	2.72465	Up	1.13406e-78	5.55255e-78
LTCONS_00059043	1995	67	484	-2.84934	Down	2.30609e-78	1.12537e-77
LTCONS_00112612	1074	344.75	16.32	4.40427	Up	5.36979e-78	2.60756e-77
LTCONS_00099630	3211	11.25	331.62	-4.8781	Down	6.46959e-78	3.1399e-77
LTCONS_00135792	1909	508	79	2.68834	Up	1.27431e-77	6.15351e-77
LTCONS_00000751	780	54.42	448.04	-3.03799	Down	2.84398e-77	1.36756e-76
LTCONS_00179221	924	56.49	452.14	-2.99727	Down	5.4612e-77	2.61439e-76
LTCONS_00113032	9534	45.95	424.54	-3.20433	Down	6.65603e-77	3.18124e-76
LTCONS_00161821	6116	102.03	557.34	-2.44613	Down	1.58868e-76	7.55038e-76
LTCONS_00088949	2509	131.16	619.61	-2.2366	Down	1.75172e-76	8.31743e-76
LTCONS_00034860	273	380	31	3.61909	Up	3.00389e-76	1.42249e-75
LTCONS_00091062	2038	20.83	350.7	-4.07007	Down	5.99444e-76	2.82734e-75
LTCONS_00084064	1328	6	314	-5.70623	Down	8.13497e-76	3.83135e-75
LTCONS_00198374	2839	638.47	143.33	2.15871	Up	1.25589e-75	5.89768e-75
LTCONS_00118563	2181	134.7	622.73	-2.20542	Down	1.41761e-75	6.6536e-75
LTCONS_00191808	1700	11	320	-4.85906	Down	3.67218e-75	1.71358e-74
LTCONS_00033161	1782	138.65	624.39	-2.16757	Down	3.36962e-74	1.5528e-73
LTCONS_00123555	987	99.29	540.34	-2.44071	Down	4.60117e-74	2.11511e-73
LTCONS_00130834	3096	456.2	63.7	2.84373	Up	5.35247e-74	2.45825e-73
LTCONS_00044085	1552	16.37	328.67	-4.32408	Down	1.25486e-73	5.74244e-73
LTCONS_00022218	2781	5.5	303.9	-5.78459	Down	1.90637e-73	8.70699e-73
LTCONS_00202020	1514	302.33	7.44	5.34811	Up	7.61234e-73	3.44357e-72
LTCONS_00147039	2719	407.9	46.42	3.13883	Up	8.40209e-73	3.79599e-72
LTCONS_00077709	3086	12	312	-4.69701	Down	1.68552e-72	7.58511e-72
LTCONS_00145474	7727	397.17	43.8	3.18419	Up	7.73479e-72	3.44842e-71
LTCONS_00071615	7268	302.34	9.57	4.98494	Up	8.32653e-72	3.70898e-71
LTCONS_00057909	6401	339.72	23.06	3.88431	Up	9.67448e-72	4.30563e-71
LTCONS_00005842	3605	8	297.75	-5.21452	Down	2.64069e-71	1.16908e-70
LTCONS_00161826	4882	14.65	313.33	-4.41528	Down	5.63688e-71	2.48255e-70
LTCONS_00083878	2424	52.45	417.06	-2.98781	Down	5.97312e-71	2.62933e-70
LTCONS_00167938	6744	115.7	561.31	-2.27498	Down	7.05556e-71	3.10427e-70
LTCONS_00057208	3776	151.21	632.46	-2.06099	Down	1.34357e-70	5.88804e-70
LTCONS_00098921	1231	72	462	-2.67839	Down	2.51448e-70	1.09747e-69
LTCONS_00156002	919	84	489	-2.53794	Down	3.58505e-70	1.56051e-69
LTCONS_00117488	3619	627.52	150.92	2.05931	Up	3.752e-70	1.63197e-69
LTCONS_00000507	872	289.93	7.03	5.36947	Up	5.67697e-70	2.46172e-69
LTCONS_00086990	1527	34	363	-3.41293	Down	1.41634e-69	6.10962e-69
LTCONS_00117453	5059	7	287.95	-5.35889	Down	2.50512e-69	1.07709e-68
LTCONS_00000971	5724	32.54	356.83	-3.45152	Down	4.93005e-69	2.1105e-68
LTCONS_00098151	287	292	10	4.87133	Up	5.83552e-69	2.49722e-68
LTCONS_00068654	5477	159.2	638.74	-2.00096	Down	1.13603e-68	4.8393e-68
LTCONS_00199334	1423	489.97	88.17	2.47777	Up	1.23826e-68	5.27224e-68
LTCONS_00200922	3563	91.47	497.84	-2.44088	Down	2.17132e-68	9.22401e-68
LTCONS_00068131	4884	576.2	129.53	2.15672	Up	2.34535e-68	9.95495e-68
LTCONS_00096038	345	11.22	293.01	-4.70337	Down	3.1116e-68	1.31868e-67
LTCONS_00198197	691	25	332	-3.72775	Down	4.15659e-68	1.75672e-67
LTCONS_00117431	1527	15	303	-4.33285	Down	4.33319e-68	1.83093e-67
LTCONS_00098934	1633	119.7	552.43	-2.20294	Down	3.66687e-67	1.53008e-66
LTCONS_00131576	6071	8	279.91	-5.12539	Down	6.56032e-67	2.72717e-66
LTCONS_00056456	580	138.98	590.14	-2.08275	Down	7.22367e-67	3.00152e-66
LTCONS_00018841	12389	318.69	22.52	3.82631	Up	9.19243e-67	3.81376e-66
LTCONS_00042410	1720	414	59	2.81428	Up	1.23896e-66	5.13478e-66
LTCONS_00109287	9318	33.54	347.44	-3.36938	Down	5.45995e-66	2.24373e-65
LTCONS_00153014	2430	36.8	353.12	-3.25895	Down	3.25393e-65	1.32112e-64
LTCONS_00054053	4660	11	278.41	-4.6582	Down	1.07263e-64	4.32427e-64
LTCONS_00079016	2490	554.05	128.1	2.11618	Up	2.73771e-64	1.09698e-63
LTCONS_00183482	2321	264.78	6.51	5.34943	Up	4.97455e-64	1.98519e-63
LTCONS_00068805	723	121	539	-2.15185	Down	9.72232e-64	3.86467e-63
LTCONS_00130833	2864	29.02	326.01	-3.48636	Down	1.00482e-63	3.99241e-63
LTCONS_00088466	3013	444	78	2.51245	Up	2.49186e-63	9.85558e-63
LTCONS_00170802	5565	444.26	78.14	2.5107	Up	2.5628e-63	1.01339e-62
LTCONS_00172194	567	83	456	-2.45442	Down	3.46668e-63	1.36731e-62
LTCONS_00121071	347	51	380	-2.894	Down	7.18327e-63	2.82002e-62
LTCONS_00046265	1827	108	508	-2.23036	Down	7.85741e-63	3.08263e-62
LTCONS_00162183	1207	48.36	372.51	-2.94196	Down	1.19957e-62	4.69734e-62
LTCONS_00107077	802	7	260.36	-5.21358	Down	1.39961e-62	5.4722e-62
LTCONS_00010265	2982	565.58	138.97	2.02839	Up	3.22112e-62	1.25333e-61
LTCONS_00200890	1024	295.13	20.57	3.84617	Up	3.58111e-62	1.39233e-61
LTCONS_00033157	2867	5.1	255.85	-5.64522	Down	4.2569e-62	1.65254e-61
LTCONS_00059558	4251	259.24	8.07	5.00901	Up	6.54608e-62	2.53344e-61
LTCONS_00027181	1782	7	256	-5.18921	Down	1.65388e-61	6.3661e-61
LTCONS_00039890	624	490.2	103.51	2.24703	Up	2.25021e-61	8.63151e-61
LTCONS_00102208	3965	334.22	35.99	3.21856	Up	2.60684e-61	9.98979e-61
LTCONS_00050081	2339	50	371	-2.88799	Down	2.66392e-61	1.02052e-60
LTCONS_00096039	678	13.98	273.39	-4.28609	Down	2.74483e-61	1.05118e-60
LTCONS_00155953	2042	16	276	-4.10509	Down	1.85722e-60	7.01639e-60
LTCONS_00120556	1464	304.5	26.32	3.53564	Up	2.03022e-60	7.66591e-60
LTCONS_00134794	3235	7	251	-5.16076	Down	2.82197e-60	1.06283e-59
LTCONS_00102449	6174	465.44	94.29	2.30685	Up	3.40639e-60	1.28023e-59
LTCONS_00006394	2036	6	248	-5.3658	Down	5.64309e-60	2.11235e-59
LTCONS_00090306	1067	114.14	505.48	-2.14342	Down	1.32824e-59	4.94016e-59
LTCONS_00056582	967	134	543.86	-2.01757	Down	2.32475e-59	8.61219e-59
LTCONS_00183702	6569	69.83	405.88	-2.5357	Down	1.68283e-58	6.16022e-58
LTCONS_00118685	2796	57.91	373.94	-2.68749	Down	1.79301e-57	6.44004e-57
LTCONS_00138095	632	286.01	24.37	3.55632	Up	4.14813e-57	1.47987e-56
LTCONS_00026605	2508	11	248.36	-4.49342	Down	4.43498e-57	1.58077e-56
LTCONS_00002446	3671	5.13	234.91	-5.51357	Down	4.45652e-57	1.58829e-56
LTCONS_00054019	4067	7	237	-5.07796	Down	8.17278e-57	2.90198e-56
LTCONS_00068512	643	28.44	296.7	-3.37958	Down	9.32358e-57	3.30663e-56
LTCONS_00135764	1224	512.88	125.8	2.03092	Up	1.11455e-56	3.94804e-56
LTCONS_00072264	4834	345.39	48	2.85055	Up	1.32761e-56	4.69715e-56
LTCONS_00045901	249	348.74	49.47	2.82096	Up	1.49908e-56	5.29958e-56
LTCONS_00150926	5069	446.5	93.93	2.25243	Up	3.17869e-56	1.1174e-55
LTCONS_00072583	3391	94.5	448.99	-2.24486	Down	3.57037e-56	1.25347e-55
LTCONS_00162535	12445	105.02	468.66	-2.15444	Down	9.69247e-56	3.3774e-55
LTCONS_00057207	3550	11.67	244.94	-4.38812	Down	1.0015e-55	3.4874e-55
LTCONS_00149547	1154	489.32	116.82	2.06992	Up	1.85281e-55	6.4222e-55
LTCONS_00085346	5483	5.45	227.87	-5.38238	Down	2.81639e-55	9.71754e-55
LTCONS_00018773	1960	390.34	69.84	2.48604	Up	2.98082e-55	1.02799e-54
LTCONS_00020151	852	469.32	107.32	2.13209	Up	3.07072e-55	1.05889e-54
LTCONS_00011336	4594	31.71	299.36	-3.23544	Down	3.17998e-55	1.09635e-54
LTCONS_00080875	1503	10.02	238.16	-4.56754	Down	3.48936e-55	1.20232e-54
LTCONS_00035606	7301	239.61	10.78	4.47769	Up	3.55264e-55	1.22388e-54
LTCONS_00029307	2897	15	252	-4.06696	Down	4.56271e-55	1.56956e-54
LTCONS_00025899	2376	10.5	238.39	-4.50143	Down	6.66764e-55	2.28767e-54
LTCONS_00116921	6477	261.12	19.13	3.77424	Up	1.54863e-54	5.27916e-54
LTCONS_00078832	2354	25	278.18	-3.47259	Down	1.77926e-54	6.0607e-54
LTCONS_00000506	922	337.01	48.31	2.80583	Up	2.03207e-54	6.91392e-54
LTCONS_00033701	2105	371.43	63.19	2.55875	Up	2.43069e-54	8.25514e-54
LTCONS_00199577	584	59.78	364.67	-2.60542	Down	2.66854e-54	9.05253e-54
LTCONS_00028546	2834	391.59	72.65	2.43374	Up	3.93987e-54	1.3322e-53
LTCONS_00116371	2537	7	225	-5.00299	Down	7.83142e-54	2.63651e-53
LTCONS_00035353	696	231	10	4.53325	Up	1.54676e-53	5.18858e-53
LTCONS_00106334	1124	86.06	418.4	-2.27804	Down	2.21305e-53	7.40617e-53
LTCONS_00004203	3689	52.65	343.62	-2.70288	Down	2.851e-53	9.52313e-53
LTCONS_00049949	1131	36.68	303.83	-3.04677	Down	3.93519e-53	1.31138e-52
LTCONS_00197190	5250	409.04	83.12	2.30241	Up	5.3181e-53	1.76791e-52
LTCONS_00105197	2476	70.04	382.1	-2.44427	Down	5.37802e-53	1.78733e-52
LTCONS_00202301	1735	7.81	222.92	-4.83163	Down	8.01549e-53	2.65591e-52
LTCONS_00114198	3793	76.41	395.06	-2.36681	Down	8.82142e-53	2.91993e-52
LTCONS_00162372	5458	454	106	2.10206	Up	1.4183e-52	4.68027e-52
LTCONS_00026603	1041	6	216	-5.16649	Down	3.90517e-52	1.27904e-51
LTCONS_00047312	1619	31	284	-3.19212	Down	7.00705e-52	2.28508e-51
LTCONS_00014591	1197	47	323	-2.77737	Down	1.38763e-51	4.50453e-51
LTCONS_00197628	4537	410.78	87.33	2.23725	Up	1.8554e-51	6.00979e-51
LTCONS_00036368	1415	310.28	42.45	2.87317	Up	1.99633e-51	6.461e-51
LTCONS_00124175	5328	297.32	37.32	2.99743	Up	2.25133e-51	7.28098e-51
LTCONS_00016319	3876	80.85	398.04	-2.29616	Down	2.41819e-51	7.81632e-51
LTCONS_00138367	2105	33.9	288.47	-3.08563	Down	4.0531e-51	1.3051e-50
LTCONS_00059085	1706	44.86	315.64	-2.81135	Down	4.5997e-51	1.47922e-50
LTCONS_00070785	2467	8.97	218.23	-4.60116	Down	7.28863e-51	2.33381e-50
LTCONS_00056601	1161	18	242	-3.74551	Down	2.67379e-50	8.46448e-50
LTCONS_00057203	1432	16.74	237.42	-3.82264	Down	4.70458e-50	1.48246e-49
LTCONS_00010612	1629	9.66	216.81	-4.48483	Down	5.13495e-50	1.61635e-49
LTCONS_00011545	334	16.89	237.07	-3.80764	Down	7.44623e-50	2.33726e-49
LTCONS_00096375	894	18	240	-3.73353	Down	8.6379e-50	2.70771e-49
LTCONS_00193354	11369	101.75	433.39	-2.0872	Down	1.01764e-49	3.18605e-49
LTCONS_00201109	3331	29.58	271.33	-3.19392	Down	1.13818e-49	3.55966e-49
LTCONS_00188930	2877	66.94	360.3	-2.42483	Down	1.24715e-49	3.89841e-49
LTCONS_00201110	4818	208.6	7.62	4.77824	Up	1.76297e-49	5.49241e-49
LTCONS_00197947	11045	79.01	385.41	-2.28285	Down	1.95571e-49	6.09074e-49
LTCONS_00095833	1368	347	62	2.48803	Up	2.32657e-49	7.23746e-49
LTCONS_00171182	2750	74	374.14	-2.33455	Down	2.66078e-49	8.26192e-49
LTCONS_00174620	658	264.44	27.96	3.24494	Up	3.1691e-49	9.82482e-49
LTCONS_00018019	2203	11.72	218.91	-4.21986	Down	4.79814e-49	1.4826e-48
LTCONS_00089012	3697	18.51	238.4	-3.68357	Down	5.16933e-49	1.59618e-48
LTCONS_00192261	1928	62	346.62	-2.47958	Down	5.1891e-49	1.60214e-48
LTCONS_00082590	2041	75.87	376.42	-2.30731	Down	6.33349e-49	1.95208e-48
LTCONS_00053642	1500	14.35	225.89	-3.97307	Down	7.10084e-49	2.18669e-48
LTCONS_00162803	1584	230	16	3.84892	Up	7.1426e-49	2.19917e-48
LTCONS_00020760	1193	24	252	-3.38888	Down	1.39275e-48	4.26565e-48
LTCONS_00166637	6427	248.45	23.74	3.391	Up	4.6724e-48	1.41504e-47
LTCONS_00034473	663	10.25	210.78	-4.35861	Down	4.72096e-48	1.42926e-47
LTCONS_00036394	5949	81	382.89	-2.2375	Down	5.55682e-48	1.67931e-47
LTCONS_00093780	678	275	34	3.01926	Up	5.69632e-48	1.72132e-47
LTCONS_00157460	3663	226.31	15.95	3.8301	Up	5.77053e-48	1.7433e-47
LTCONS_00082717	3242	280	36	2.96279	Up	5.80039e-48	1.75217e-47
LTCONS_00178120	2447	217.65	13.53	4.01121	Up	1.55805e-47	4.66602e-47
LTCONS_00101707	713	72.36	361.97	-2.31917	Down	2.14844e-47	6.41356e-47
LTCONS_00072486	4178	13	216.08	-4.05155	Down	2.27202e-47	6.77848e-47
LTCONS_00016615	1155	6	196	-5.02631	Down	3.52313e-47	1.0475e-46
LTCONS_00124323	886	237.18	20.93	3.50577	Up	3.70767e-47	1.10191e-46
LTCONS_00063211	812	7	198	-4.81857	Down	4.46502e-47	1.32444e-46
LTCONS_00137857	2974	7	196	-4.80392	Down	1.42187e-46	4.17057e-46
LTCONS_00153013	1609	16.11	220.16	-3.76909	Down	4.09777e-46	1.19005e-45
LTCONS_00114886	6477	358.4	74.62	2.26737	Up	7.77724e-46	2.24557e-45
LTCONS_00091897	5306	226	19	3.57568	Up	1.10539e-45	3.18312e-45
LTCONS_00035060	945	17.16	220.11	-3.67767	Down	2.44649e-45	6.99392e-45
LTCONS_00057220	3035	17	219	-3.68389	Down	3.59076e-45	1.02354e-44
LTCONS_00133898	3503	46	293	-2.66776	Down	4.47026e-45	1.27098e-44
LTCONS_00042096	2413	203.63	12.08	4.07869	Up	5.14371e-45	1.45976e-44
LTCONS_00081296	2594	21.26	230.15	-3.43293	Down	5.6108e-45	1.59143e-44
LTCONS_00185352	244	270	37	2.87079	Up	6.05039e-45	1.71488e-44
LTCONS_00022528	972	54.03	310.83	-2.52086	Down	6.20521e-45	1.75834e-44
LTCONS_00037614	3894	10.95	200.54	-4.19145	Down	6.40714e-45	1.81513e-44
LTCONS_00115678	3378	6	186	-4.95076	Down	1.09808e-44	3.09552e-44
LTCONS_00049200	1191	16.47	215.14	-3.70393	Down	1.42394e-44	4.00046e-44
LTCONS_00117930	2358	66	335	-2.34019	Down	1.8843e-44	5.28129e-44
LTCONS_00067444	2542	6.7	186.44	-4.79497	Down	2.31898e-44	6.4868e-44
LTCONS_00176959	1283	93	390	-2.06474	Down	2.52364e-44	7.05427e-44
LTCONS_00073738	3222	318.24	59.31	2.4272	Up	3.42217e-44	9.53887e-44
LTCONS_00052981	341	8.83	191.51	-4.43543	Down	3.58425e-44	9.98828e-44
LTCONS_00039504	1423	38	270	-2.82546	Down	3.74622e-44	1.04372e-43
LTCONS_00145479	2191	268.99	37.98	2.82767	Up	3.95962e-44	1.10222e-43
LTCONS_00145427	2056	28.66	246.41	-3.10052	Down	4.11235e-44	1.14456e-43
LTCONS_00196021	2252	314	58	2.44007	Up	6.96268e-44	1.93e-43
LTCONS_00010779	1857	206.95	15.01	3.78872	Up	1.05791e-43	2.92331e-43
LTCONS_00181672	3307	213.18	17.36	3.62167	Up	1.36365e-43	3.75793e-43
LTCONS_00201971	5723	15	207	-3.78316	Down	1.43305e-43	3.94581e-43
LTCONS_00113158	1926	7.41	183.45	-4.62634	Down	3.95126e-43	1.07949e-42
LTCONS_00043458	1782	201	14	3.84713	Up	6.40411e-43	1.74304e-42
LTCONS_00094369	2127	21.1	220.99	-3.38523	Down	8.74726e-43	2.37188e-42
LTCONS_00106225	4709	291.77	50.53	2.53305	Up	1.32742e-42	3.58489e-42
LTCONS_00137432	2419	81.25	357.65	-2.13468	Down	1.75017e-42	4.71905e-42
LTCONS_00201534	1332	10.08	187.55	-4.21428	Down	3.0445e-42	8.16186e-42
LTCONS_00071610	4176	353.07	80.17	2.14225	Up	3.08144e-42	8.25965e-42
LTCONS_00013592	1471	8	181.07	-4.49697	Down	4.13318e-42	1.10462e-41
LTCONS_00171627	2584	217	21.28	3.35356	Up	7.97326e-42	2.11927e-41
LTCONS_00079256	4373	317.69	64.96	2.29343	Up	2.26049e-41	5.93455e-41
LTCONS_00183944	5205	35.77	252.42	-2.81557	Down	2.99499e-41	7.84662e-41
LTCONS_00129356	2587	304.34	59	2.37033	Up	3.14356e-41	8.22977e-41
LTCONS_00057629	5509	65.29	318.11	-2.28116	Down	4.48419e-41	1.16929e-40
LTCONS_00149306	2233	292	54	2.43837	Up	6.70849e-41	1.74265e-40
LTCONS_00183481	2170	339.66	76.74	2.14947	Up	7.27405e-41	1.8879e-40
LTCONS_00152368	3973	200.97	17.02	3.56511	Up	9.9373e-41	2.57235e-40
LTCONS_00189759	2122	192.31	14.02	3.78131	Up	1.10922e-40	2.86755e-40
LTCONS_00078582	3736	296.28	56.69	2.38923	Up	1.52333e-40	3.92552e-40
LTCONS_00149180	1463	295.08	56.25	2.39461	Up	1.72951e-40	4.451e-40
LTCONS_00085294	771	42	263	-2.64317	Down	2.97617e-40	7.61135e-40
LTCONS_00025260	4103	234.02	30.29	2.95315	Up	2.97921e-40	7.61858e-40
LTCONS_00152920	6829	176.45	9.29	4.25087	Up	4.10575e-40	1.04723e-39
LTCONS_00027425	5365	15	192.78	-3.68049	Down	6.02228e-40	1.53166e-39
LTCONS_00030080	5914	11.09	179.75	-4.01523	Down	1.70496e-39	4.29077e-39
LTCONS_00022766	1727	346.48	83.44	2.05739	Up	1.72517e-39	4.34102e-39
LTCONS_00032916	2117	16	193	-3.58902	Down	2.76915e-39	6.93209e-39
LTCONS_00126105	1708	23	211	-3.1941	Down	5.11007e-39	1.27088e-38
LTCONS_00095287	2019	13	183	-3.81183	Down	6.52726e-39	1.61971e-38
LTCONS_00181325	1638	17	194.01	-3.50909	Down	7.85106e-39	1.94481e-38
LTCONS_00064878	2351	259	43.36	2.58195	Up	8.55403e-39	2.11687e-38
LTCONS_00187965	5349	195.78	18.01	3.4458	Up	1.01466e-38	2.50436e-38
LTCONS_00033698	1992	160.88	5.89	4.77501	Up	1.49011e-38	3.6618e-38
LTCONS_00162826	2570	181.35	13.11	3.79347	Up	1.52634e-38	3.75033e-38
LTCONS_00196104	6077	216	26	3.05788	Up	1.70875e-38	4.19415e-38
LTCONS_00023901	2833	11.92	177.65	-3.89415	Down	2.42944e-38	5.9401e-38
LTCONS_00040959	4140	262.64	46.01	2.5165	Up	2.97518e-38	7.26094e-38
LTCONS_00089893	2367	201.55	21.23	3.25039	Up	5.4768e-38	1.32794e-37
LTCONS_00103087	2103	15.95	187.63	-3.55283	Down	5.86726e-38	1.42174e-37
LTCONS_00111135	1225	34.92	236.34	-2.75531	Down	6.50163e-38	1.57396e-37
LTCONS_00093462	1188	5.46	157.29	-4.84495	Down	8.05855e-38	1.94583e-37
LTCONS_00179901	6577	308.75	68.89	2.16751	Up	1.11989e-37	2.69695e-37
LTCONS_00072978	4039	43	254	-2.55899	Down	1.23531e-37	2.97369e-37
LTCONS_00182359	1926	17	189	-3.47135	Down	1.4483e-37	3.48075e-37
LTCONS_00032194	4976	210.57	25.97	3.02281	Up	3.51736e-37	8.37345e-37
LTCONS_00130912	1545	268.7	50.96	2.40199	Up	3.76743e-37	8.95914e-37
LTCONS_00024017	1074	168.77	10.83	3.96539	Up	5.33838e-37	1.265e-36
LTCONS_00098339	3649	23.87	204.43	-3.0949	Down	7.81161e-37	1.84362e-36
LTCONS_00083387	2243	13	174.5	-3.74321	Down	9.64713e-37	2.27146e-36
LTCONS_00021782	2358	31.64	222.91	-2.81321	Down	1.33959e-36	3.14204e-36
LTCONS_00188936	17355	76.43	319.63	-2.06076	Down	1.49004e-36	3.49031e-36
LTCONS_00114888	6443	306.41	70.39	2.12545	Up	1.5461e-36	3.62067e-36
LTCONS_00095257	1252	43	249	-2.5303	Down	1.73699e-36	4.06127e-36
LTCONS_00152464	1597	197.46	22.03	3.16745	Up	1.90913e-36	4.45905e-36
LTCONS_00199004	1141	215	29	2.89364	Up	2.03923e-36	4.76105e-36
LTCONS_00192861	3432	19.61	191.33	-3.28297	Down	2.29591e-36	5.35504e-36
LTCONS_00097443	990	28.07	213.1	-2.921	Down	2.37687e-36	5.54205e-36
LTCONS_00034377	3408	170.43	12.31	3.79471	Up	2.47312e-36	5.76497e-36
LTCONS_00136350	1663	62	289.35	-2.21904	Down	2.48206e-36	5.78542e-36
LTCONS_00030263	1897	194	21	3.21103	Up	2.94924e-36	6.8622e-36
LTCONS_00087588	2311	41.14	243.66	-2.56282	Down	3.13695e-36	7.29419e-36
LTCONS_00148717	1311	169	12	3.81935	Up	3.40546e-36	7.91075e-36
LTCONS_00060630	1068	197.75	22.57	3.13463	Up	3.6076e-36	8.37758e-36
LTCONS_00005531	556	201.46	24.05	3.06982	Up	3.8248e-36	8.87848e-36
LTCONS_00028549	2772	22.16	196.91	-3.14807	Down	4.4812e-36	1.03784e-35
LTCONS_00155738	3531	10	162.68	-4.02053	Down	6.1876e-36	1.42736e-35
LTCONS_00150896	3653	54.14	270.95	-2.31983	Down	6.32241e-36	1.45799e-35
LTCONS_00109485	5230	242.09	41.42	2.55058	Up	6.60943e-36	1.52368e-35
LTCONS_00019960	2998	187	19	3.3024	Up	7.79878e-36	1.79483e-35
LTCONS_00112476	1286	278.3	58.32	2.25801	Up	8.29194e-36	1.90722e-35
LTCONS_00045401	1022	29.02	213.01	-2.87237	Down	9.22222e-36	2.11776e-35
LTCONS_00174877	1372	27.7	209.53	-2.91577	Down	1.03898e-35	2.38249e-35
LTCONS_00033760	3974	295.51	67.15	2.14118	Up	1.30173e-35	2.97789e-35
LTCONS_00064249	1379	189.54	20.42	3.21788	Up	1.58536e-35	3.61762e-35
LTCONS_00187547	4768	242.63	42.48	2.51733	Up	1.75626e-35	4.00374e-35
LTCONS_00102716	2066	172.73	14.3	3.59786	Up	1.75794e-35	4.00731e-35
LTCONS_00153015	2205	35.97	228.29	-2.66257	Down	1.96626e-35	4.47731e-35
LTCONS_00197467	982	29.43	211.97	-2.84507	Down	2.85864e-35	6.47526e-35
LTCONS_00199333	1217	20.91	190.26	-3.18227	Down	3.06488e-35	6.93799e-35
LTCONS_00100739	1629	18	182	-3.33444	Down	4.07789e-35	9.20472e-35
LTCONS_00030880	2556	50.69	259.85	-2.35447	Down	4.15562e-35	9.379e-35
LTCONS_00102024	2041	211.16	29.67	2.83469	Up	4.2552e-35	9.60131e-35
LTCONS_00078370	930	10	159	-3.98752	Down	5.42302e-35	1.21961e-34
LTCONS_00076514	5717	169.34	13.8	3.62062	Up	5.63831e-35	1.26746e-34
LTCONS_00018217	2308	54	266	-2.29696	Down	6.65204e-35	1.49326e-34
LTCONS_00007857	1781	158.95	10.32	3.94849	Up	7.40998e-35	1.66098e-34
LTCONS_00136390	1753	6.64	148.55	-4.48019	Down	8.40797e-35	1.88113e-34
LTCONS_00109857	424	57.82	273.31	-2.23747	Down	9.56142e-35	2.13569e-34
LTCONS_00049017	1187	64	286	-2.15644	Down	9.78516e-35	2.1847e-34
LTCONS_00048762	721	9	155	-4.10277	Down	1.03255e-34	2.3036e-34
LTCONS_00054988	3201	23.51	194.47	-3.04477	Down	1.29126e-34	2.87284e-34
LTCONS_00121186	1225	7.4	149.89	-4.3368	Down	1.36537e-34	3.03562e-34
LTCONS_00084373	2138	226	37	2.61416	Up	1.63147e-34	3.61975e-34
LTCONS_00132694	1148	179	18	3.31732	Up	1.68353e-34	3.73411e-34
LTCONS_00090050	3434	9	153.68	-4.09043	Down	2.25002e-34	4.97258e-34
LTCONS_00031842	1822	73	302	-2.04515	Down	2.6078e-34	5.75537e-34
LTCONS_00001497	1213	247.54	47.07	2.39821	Up	2.67329e-34	5.89846e-34
LTCONS_00177578	1763	250.26	48.35	2.37527	Up	2.74349e-34	6.05071e-34
LTCONS_00028862	4712	247	47	2.39721	Up	3.26643e-34	7.18887e-34
LTCONS_00178398	7791	180.93	19.18	3.24119	Up	3.39366e-34	7.46564e-34
LTCONS_00064183	1004	60	275	-2.19296	Down	3.8833e-34	8.52641e-34
LTCONS_00030510	1402	33.27	216.15	-2.69631	Down	4.50393e-34	9.86833e-34
LTCONS_00201437	4075	210.85	31.63	2.74028	Up	6.69419e-34	1.46006e-33
LTCONS_00023932	595	28	202	-2.84742	Down	1.01916e-33	2.21403e-33
LTCONS_00189596	2405	24	192	-2.99657	Down	1.04627e-33	2.27223e-33
LTCONS_00059229	1837	168.11	15.23	3.46785	Up	1.18555e-33	2.5714e-33
LTCONS_00062031	1004	29	204	-2.81101	Down	1.29641e-33	2.80894e-33
LTCONS_00052071	1853	267.22	57.92	2.20933	Up	1.3802e-33	2.98849e-33
LTCONS_00087257	5960	206.54	30.53	2.76155	Up	1.68918e-33	3.64866e-33
LTCONS_00080973	782	66	283.75	-2.10065	Down	2.07622e-33	4.47372e-33
LTCONS_00002094	3702	7	144	-4.35914	Down	2.22673e-33	4.79336e-33
LTCONS_00019061	1326	18.4	175.64	-3.25141	Down	2.94473e-33	6.32171e-33
LTCONS_00000576	1646	28	200	-2.83307	Down	3.07364e-33	6.59408e-33
LTCONS_00093675	901	9	149	-4.04581	Down	3.56219e-33	7.63158e-33
LTCONS_00099978	1792	10	151.85	-3.92114	Down	3.67873e-33	7.87746e-33
LTCONS_00053310	1951	33.18	211.58	-2.66938	Down	4.74998e-33	1.01426e-32
LTCONS_00121079	3848	29.93	202.97	-2.75817	Down	7.79127e-33	1.65293e-32
LTCONS_00118170	1250	232.09	43.19	2.42935	Up	9.99639e-33	2.11468e-32
LTCONS_00050978	1764	22.69	184.33	-3.01873	Down	1.20476e-32	2.54271e-32
LTCONS_00133090	4882	221.01	38.4	2.52837	Up	1.26805e-32	2.67469e-32
LTCONS_00021243	4489	145.7	8.97	4.02518	Up	1.86388e-32	3.91194e-32
LTCONS_00075777	4353	59.17	265.29	-2.1612	Down	1.98803e-32	4.17004e-32
LTCONS_00009663	2387	40	224	-2.48199	Down	2.55647e-32	5.34659e-32
LTCONS_00006696	2145	12.23	154.07	-3.65166	Down	4.29312e-32	8.92915e-32
LTCONS_00011176	1561	30	200	-2.73353	Down	4.31241e-32	8.96821e-32
LTCONS_00169446	3708	243.88	50.02	2.28903	Up	4.35587e-32	9.05807e-32
LTCONS_00153012	2223	39.9	221.43	-2.46896	Down	8.72374e-32	1.79758e-31
LTCONS_00057518	3905	160	15	3.41847	Up	9.24368e-32	1.90361e-31
LTCONS_00025898	2735	63.07	269.61	-2.09242	Down	1.11787e-31	2.29372e-31
LTCONS_00040736	1349	220	40	2.46286	Up	1.40796e-31	2.88112e-31
LTCONS_00040442	2787	40.9	222.6	-2.44085	Down	1.50402e-31	3.07483e-31
LTCONS_00123923	3561	177.94	22.58	2.98171	Up	2.7285e-31	5.5399e-31
LTCONS_00200196	956	135.39	7	4.27706	Up	2.85852e-31	5.80057e-31
LTCONS_00120557	1600	245.5	52.68	2.22383	Up	3.13082e-31	6.34696e-31
LTCONS_00077947	324	11	147	-3.73681	Down	3.49071e-31	7.06687e-31
LTCONS_00167776	3150	17.82	165.66	-3.21322	Down	3.72298e-31	7.53194e-31
LTCONS_00106102	6167	256.77	58.47	2.13814	Up	4.10972e-31	8.30393e-31
LTCONS_00184093	2080	10.51	144.9	-3.78179	Down	5.25767e-31	1.05993e-30
LTCONS_00011959	861	19	168	-3.14096	Down	5.74896e-31	1.15825e-30
LTCONS_00078059	1668	162	17	3.25582	Up	6.56217e-31	1.31932e-30
LTCONS_00141439	278	131	6	4.45189	Up	7.09291e-31	1.42409e-30
LTCONS_00120791	5712	265.84	63.71	2.0644	Up	8.02578e-31	1.60874e-30
LTCONS_00162490	963	51.94	242.09	-2.21719	Down	1.20818e-30	2.41169e-30
LTCONS_00067063	5824	244.63	53.91	2.18541	Up	1.69018e-30	3.35853e-30
LTCONS_00022963	3179	59	255	-2.10828	Down	2.51309e-30	4.96922e-30
LTCONS_00173440	1772	34.87	203.66	-2.54267	Down	2.62724e-30	5.19177e-30
LTCONS_00199203	4262	266.75	65.52	2.02891	Up	2.83124e-30	5.59053e-30
LTCONS_00081021	2907	54.61	245.78	-2.1667	Down	2.94523e-30	5.81304e-30
LTCONS_00146912	4510	195.6	31.86	2.62152	Up	3.47475e-30	6.84369e-30
LTCONS_00165783	1742	169	21	3.01199	Up	4.45888e-30	8.75817e-30
LTCONS_00044652	2708	195.49	32.57	2.58891	Up	8.82382e-30	1.7192e-29
LTCONS_00062306	846	66.37	266.83	-2.00388	Down	9.30528e-30	1.81241e-29
LTCONS_00050475	1642	39	210	-2.42541	Down	1.18681e-29	2.30374e-29
LTCONS_00096658	2651	169.55	22.05	2.94629	Up	1.44051e-29	2.78765e-29
LTCONS_00181583	1905	17	157	-3.20373	Down	1.53286e-29	2.96428e-29
LTCONS_00050363	758	179	26	2.78681	Up	1.61592e-29	3.12251e-29
LTCONS_00165943	1373	245.73	56.82	2.11604	Up	1.7659e-29	3.40972e-29
LTCONS_00149545	3769	216.93	43.07	2.33591	Up	2.15978e-29	4.16009e-29
LTCONS_00163073	1860	49.2	230.57	-2.22504	Down	2.19111e-29	4.21929e-29
LTCONS_00069540	3317	27.5	182.31	-2.72546	Down	2.57888e-29	4.95658e-29
LTCONS_00103086	4043	11.98	142.42	-3.56802	Down	2.61018e-29	5.01592e-29
LTCONS_00016356	978	229	49	2.22793	Up	2.62952e-29	5.05227e-29
LTCONS_00013827	2367	254.77	62.01	2.04206	Up	3.21669e-29	6.16375e-29
LTCONS_00027990	2922	212.74	41.56	2.35926	Up	3.5253e-29	6.74527e-29
LTCONS_00050271	332	60.67	252.67	-2.05477	Down	3.80503e-29	7.27031e-29
LTCONS_00151451	1583	130	8	4.0258	Up	3.84296e-29	7.34201e-29
LTCONS_00087477	1728	52	235	-2.17264	Down	4.26004e-29	8.13007e-29
LTCONS_00183486	2277	162.3	20.02	3.02258	Up	4.83116e-29	9.20766e-29
LTCONS_00094892	552	138.04	11	3.65294	Up	5.31867e-29	1.01259e-28
LTCONS_00135192	1225	239.03	54.68	2.13154	Up	5.6829e-29	1.08055e-28
LTCONS_00098875	2828	199.34	36.21	2.4642	Up	8.71432e-29	1.64725e-28
LTCONS_00018018	2203	11.89	139.58	-3.54984	Down	1.18547e-28	2.23217e-28
LTCONS_00121771	3100	22.66	167.78	-2.88492	Down	1.21164e-28	2.28061e-28
LTCONS_00081241	750	38.54	204.32	-2.40297	Down	1.33138e-28	2.50253e-28
LTCONS_00134958	1446	161.07	20.26	2.99441	Up	1.36158e-28	2.5582e-28
LTCONS_00139346	1977	145.33	14.31	3.34767	Up	1.56323e-28	2.93212e-28
LTCONS_00061247	1077	159.13	19.69	3.0181	Up	1.80628e-28	3.3821e-28
LTCONS_00137349	2063	24.62	171.59	-2.79763	Down	2.08083e-28	3.88878e-28
LTCONS_00199301	325	240.95	57.14	2.07959	Up	2.42473e-28	4.5215e-28
LTCONS_00113156	1902	6.77	123.14	-4.18157	Down	3.31633e-28	6.15596e-28
LTCONS_00058076	2638	136.47	11.77	3.53883	Up	4.74057e-28	8.75941e-28
LTCONS_00189821	1922	147.17	15.75	3.22749	Up	4.97556e-28	9.18786e-28
LTCONS_00201456	2278	136.44	11.87	3.52631	Up	5.67679e-28	1.04604e-27
LTCONS_00034391	1341	12	137	-3.50964	Down	6.40097e-28	1.17784e-27
LTCONS_00108685	2989	183.69	30.93	2.57363	Up	6.53711e-28	1.20245e-27
LTCONS_00003193	211	19.57	157	-3.00062	Down	6.68238e-28	1.22854e-27
LTCONS_00116657	2370	22	163	-2.88586	Down	6.97619e-28	1.28162e-27
LTCONS_00113176	4018	164.27	22.73	2.85683	Up	6.98445e-28	1.28301e-27
LTCONS_00179811	1333	20	158	-2.97842	Down	7.01649e-28	1.28876e-27
LTCONS_00108478	3162	231.41	53.51	2.116	Up	7.39069e-28	1.35658e-27
LTCONS_00015284	1500	172	26	2.72926	Up	7.49567e-28	1.37571e-27
LTCONS_00003425	1511	49.77	223.93	-2.16627	Down	1.04171e-27	1.90401e-27
LTCONS_00118683	2007	8.79	127.06	-3.85007	Down	1.04576e-27	1.91131e-27
LTCONS_00112623	1036	134.23	11.53	3.54468	Up	1.19121e-27	2.17379e-27
LTCONS_00133498	1581	119.07	6.26	4.25294	Up	1.26329e-27	2.30307e-27
LTCONS_00014638	1239	11	133	-3.59242	Down	1.29322e-27	2.35704e-27
LTCONS_00084882	3100	39	200	-2.35502	Down	2.04973e-27	3.71165e-27
LTCONS_00062894	2362	142.89	15.12	3.24381	Up	2.23996e-27	4.05076e-27
LTCONS_00015842	814	11	132	-3.58153	Down	2.32289e-27	4.19859e-27
LTCONS_00169179	2000	56	234.68	-2.06376	Down	2.47587e-27	4.4701e-27
LTCONS_00079406	5327	36.66	194.18	-2.40168	Down	3.00396e-27	5.40622e-27
LTCONS_00202261	1526	179.15	30.29	2.56769	Up	3.38819e-27	6.08814e-27
LTCONS_00062842	2295	206.73	43.9	2.23889	Up	9.08593e-27	1.60981e-26
LTCONS_00018544	2446	55.14	229.92	-2.05653	Down	1.0669e-26	1.8853e-26
LTCONS_00060296	526	114.65	6	4.25956	Up	1.11009e-26	1.96044e-26
LTCONS_00117282	1767	193.39	37.77	2.35963	Up	1.11198e-26	1.9637e-26
LTCONS_00014995	1632	163.1	24.44	2.74187	Up	1.28781e-26	2.26878e-26
LTCONS_00176514	2109	51.37	221.81	-2.10689	Down	1.42054e-26	2.49989e-26
LTCONS_00133094	5726	148.99	18.75	2.99369	Up	1.44694e-26	2.54545e-26
LTCONS_00035607	2818	136	14	3.28354	Up	2.14046e-26	3.74362e-26
LTCONS_00145048	2496	10.71	127.16	-3.56618	Down	2.45354e-26	4.28337e-26
LTCONS_00079160	423	223	53	2.07641	Up	2.63976e-26	4.60259e-26
LTCONS_00001975	1408	40	197	-2.29669	Down	2.79943e-26	4.87692e-26
LTCONS_00115563	1281	48.44	214.19	-2.14119	Down	3.25557e-26	5.65962e-26
LTCONS_00057507	3121	6	113	-4.23178	Down	3.54296e-26	6.15198e-26
LTCONS_00013581	1438	178	32	2.47917	Up	4.7536e-26	8.21596e-26
LTCONS_00063022	2200	122.76	9.75	3.65773	Up	5.37001e-26	9.26781e-26
LTCONS_00095559	1649	161.77	25.05	2.69449	Up	5.83675e-26	1.00552e-25
LTCONS_00193193	4083	154.44	22.03	2.81294	Up	6.30598e-26	1.08489e-25
LTCONS_00068928	2361	119.67	8.78	3.77213	Up	6.54961e-26	1.12593e-25
LTCONS_00049433	1321	166	27	2.62358	Up	6.88375e-26	1.18251e-25
LTCONS_00053060	5416	156.35	22.94	2.77227	Up	7.34809e-26	1.26093e-25
LTCONS_00115711	2002	168.6	28.22	2.58225	Up	7.65147e-26	1.31211e-25
LTCONS_00053823	1712	26	164	-2.65368	Down	7.74774e-26	1.32823e-25
LTCONS_00037860	1370	112.77	6.56	4.10698	Up	8.82142e-26	1.50974e-25
LTCONS_00085829	1762	32	177	-2.46417	Down	1.09459e-25	1.86794e-25
LTCONS_00115940	2193	24.63	159.96	-2.69579	Down	1.21112e-25	2.06392e-25
LTCONS_00139347	3042	215.13	50.69	2.08887	Up	1.28673e-25	2.19098e-25
LTCONS_00115124	4746	26	163	-2.64486	Down	1.3282e-25	2.26018e-25
LTCONS_00198339	1682	108.59	5.42	4.32789	Up	1.4962e-25	2.54216e-25
LTCONS_00171713	1601	10	122	-3.60538	Down	1.56709e-25	2.66044e-25
LTCONS_00101737	3644	140	17	3.04525	Up	1.90549e-25	3.22431e-25
LTCONS_00014831	455	12.41	128.14	-3.36471	Down	2.13748e-25	3.61136e-25
LTCONS_00176193	1915	15	135	-3.16649	Down	2.20723e-25	3.72636e-25
LTCONS_00196099	1398	42.76	198.53	-2.21159	Down	2.3588e-25	3.97866e-25
LTCONS_00184965	3157	131.31	13.86	3.24741	Up	2.58763e-25	4.35882e-25
LTCONS_00004747	2804	216	52	2.05788	Up	2.94651e-25	4.95067e-25
LTCONS_00077519	2401	124.43	11.41	3.4504	Up	3.03104e-25	5.08933e-25
LTCONS_00188402	2817	117.07	8.88	3.7241	Up	3.59778e-25	6.02325e-25
LTCONS_00105929	722	184.58	36.88	2.32677	Up	3.8187e-25	6.38738e-25
LTCONS_00052021	2296	12	126	-3.38888	Down	3.86893e-25	6.47019e-25
LTCONS_00092127	2525	215.61	52.1	2.0525	Up	3.90226e-25	6.52501e-25
LTCONS_00176308	2133	31	172	-2.46864	Down	4.68033e-25	7.80104e-25
LTCONS_00070207	428	27.44	163.79	-2.57406	Down	5.15941e-25	8.58785e-25
LTCONS_00174535	1178	32	174	-2.43951	Down	5.23587e-25	8.7143e-25
LTCONS_00074188	1071	24	155.55	-2.69284	Down	5.92129e-25	9.83755e-25
LTCONS_00181303	1088	122.8	11.41	3.43137	Up	7.84805e-25	1.29894e-24
LTCONS_00095108	2337	25.39	158.21	-2.63608	Down	8.15655e-25	1.34918e-24
LTCONS_00010867	1142	25	157	-2.64733	Down	9.60011e-25	1.58383e-24
LTCONS_00035813	3272	213	52	2.0377	Up	1.23551e-24	2.03042e-24
LTCONS_00154354	3986	49.09	207.77	-2.07805	Down	1.37398e-24	2.25475e-24
LTCONS_00035628	1922	172.26	32.68	2.40154	Up	2.0723e-24	3.37745e-24
LTCONS_00040727	7033	212.54	52.37	2.02435	Up	2.16912e-24	3.53233e-24
LTCONS_00153032	2685	162.33	28.25	2.52604	Up	2.2345e-24	3.63729e-24
LTCONS_00094085	2775	154.08	24.66	2.64687	Up	2.30424e-24	3.74824e-24
LTCONS_00133169	1486	42.18	192.27	-2.18507	Down	2.894e-24	4.69425e-24
LTCONS_00028893	3825	9.97	116.81	-3.54699	Down	3.1218e-24	5.05751e-24
LTCONS_00069330	1685	203	48	2.08381	Up	3.40494e-24	5.50992e-24
LTCONS_00176909	1777	152.52	24.32	2.65222	Up	3.49596e-24	5.65541e-24
LTCONS_00071781	3331	10.56	117.85	-3.47684	Down	4.43715e-24	7.15158e-24
LTCONS_00051849	5209	112.8	8.96	3.65756	Up	5.10234e-24	8.20842e-24
LTCONS_00008498	3672	188	41	2.20047	Up	5.21809e-24	8.39121e-24
LTCONS_00178336	4924	205.45	49.7	2.0509	Up	5.26806e-24	8.46965e-24
LTCONS_00133091	5837	140.37	19.55	2.84743	Up	5.46269e-24	8.77621e-24
LTCONS_00046534	1073	12.92	123.84	-3.25737	Down	5.6744e-24	9.11343e-24
LTCONS_00074670	1865	43.61	193.79	-2.14833	Down	5.7651e-24	9.25659e-24
LTCONS_00130015	2120	10.42	116.76	-3.48269	Down	6.68522e-24	1.07102e-23
LTCONS_00038440	1659	11.08	118.33	-3.41335	Down	7.72899e-24	1.23584e-23
LTCONS_00057185	1558	18	136.36	-2.91792	Down	7.77789e-24	1.24349e-23
LTCONS_00052168	2756	7	106.69	-3.92649	Down	8.25497e-24	1.31793e-23
LTCONS_00116735	469	143	21	2.77099	Up	8.83131e-24	1.4083e-23
LTCONS_00124097	351	16	131	-3.02999	Down	9.33079e-24	1.48661e-23
LTCONS_00074162	838	48.46	202.48	-2.05948	Down	9.52969e-24	1.51762e-23
LTCONS_00027912	1463	172	34	2.34223	Up	1.02647e-23	1.63277e-23
LTCONS_00082984	4410	24	150	-2.64042	Down	1.19036e-23	1.88982e-23
LTCONS_00118558	1329	8.67	110.42	-3.66739	Down	1.54722e-23	2.44326e-23
LTCONS_00049987	1244	164.68	31	2.41276	Up	1.58716e-23	2.50477e-23
LTCONS_00050830	1074	169	33	2.35992	Up	1.59355e-23	2.51463e-23
LTCONS_00019005	3010	132.45	17.2	2.9484	Up	1.7961e-23	2.83072e-23
LTCONS_00083787	3377	9.61	112.72	-3.54863	Down	1.89863e-23	2.98874e-23
LTCONS_00056351	8604	44.96	193.62	-2.10308	Down	2.35995e-23	3.7036e-23
LTCONS_00089173	1167	20	139	-2.79358	Down	2.72697e-23	4.27203e-23
LTCONS_00153294	2157	152.65	26.05	2.55431	Up	2.7417e-23	4.29491e-23
LTCONS_00152553	2126	50.77	204.65	-2.00768	Down	2.93731e-23	4.59666e-23
LTCONS_00166504	1066	5.7	100.69	-4.13938	Down	3.07392e-23	4.80727e-23
LTCONS_00117283	2865	138.74	20.34	2.77342	Up	3.86078e-23	6.01901e-23
LTCONS_00192444	789	193.64	45.85	2.08182	Up	3.97568e-23	6.19542e-23
LTCONS_00028272	3186	22	143	-2.69701	Down	4.16529e-23	6.4852e-23
LTCONS_00180185	6631	194.99	46.78	2.06287	Up	5.03306e-23	7.81367e-23
LTCONS_00201765	396	39.7	180.79	-2.18367	Down	6.77274e-23	1.04664e-22
LTCONS_00199807	690	112.51	10.46	3.43053	Up	6.98467e-23	1.07869e-22
LTCONS_00097933	1172	128.78	16.87	2.93581	Up	8.89276e-23	1.36753e-22
LTCONS_00037655	1638	124.41	15.2	3.03639	Up	9.80657e-23	1.50565e-22
LTCONS_00172742	1906	152.31	27	2.49941	Up	1.01907e-22	1.56375e-22
LTCONS_00060134	3028	38.53	176.31	-2.19063	Down	1.88853e-22	2.86841e-22
LTCONS_00013822	2703	25.21	147.37	-2.54394	Down	2.14879e-22	3.2566e-22
LTCONS_00125496	875	98	6	4.03318	Up	2.15395e-22	3.26427e-22
LTCONS_00138458	1263	47	193	-2.03444	Down	2.21852e-22	3.35998e-22
LTCONS_00200484	1612	176.5	39.1	2.17786	Up	2.2666e-22	3.43089e-22
LTCONS_00160793	1653	36.47	171.5	-2.22999	Down	2.4788e-22	3.74683e-22
LTCONS_00013216	2753	155	29	2.42158	Up	2.51895e-22	3.80621e-22
LTCONS_00094415	1911	153.25	28.21	2.44504	Up	2.54312e-22	3.84225e-22
LTCONS_00152147	1304	23.26	142.31	-2.60968	Down	2.95758e-22	4.45856e-22
LTCONS_00010340	1436	22	139	-2.65608	Down	3.63897e-22	5.46649e-22
LTCONS_00095350	1300	171	37	2.21183	Up	4.10054e-22	6.14634e-22
LTCONS_00078345	1626	24	143	-2.57148	Down	5.07485e-22	7.5805e-22
LTCONS_00165104	2379	147	26	2.50267	Up	5.17902e-22	7.73383e-22
LTCONS_00070419	1412	15.98	123.8	-2.95024	Down	5.22846e-22	7.80634e-22
LTCONS_00141547	2244	128.75	18.2	2.82599	Up	5.58562e-22	8.33084e-22
LTCONS_00083880	2355	159.48	31.82	2.3288	Up	5.75924e-22	8.58582e-22
LTCONS_00121594	3188	9.35	106.14	-3.50143	Down	5.8429e-22	8.70798e-22
LTCONS_00018587	5984	34.32	165.26	-2.26418	Down	5.94095e-22	8.8515e-22
LTCONS_00180475	3573	111.05	11.28	3.3028	Up	5.94206e-22	8.85278e-22
LTCONS_00112320	1298	151	28	2.43448	Up	6.47606e-22	9.6334e-22
LTCONS_00014352	1540	28.61	152.58	-2.41154	Down	7.43469e-22	1.1034e-21
LTCONS_00019548	2343	6	96	-3.99657	Down	8.28726e-22	1.22741e-21
LTCONS_00071353	2685	42.75	181.83	-2.08516	Down	8.29175e-22	1.22803e-21
LTCONS_00140867	1970	183.07	43.85	2.06518	Up	9.60177e-22	1.41826e-21
LTCONS_00010048	1794	13	115	-3.14162	Down	1.02172e-21	1.5074e-21
LTCONS_00088281	3428	20.42	133.35	-2.70373	Down	1.04108e-21	1.53552e-21
LTCONS_00118272	3425	98.2	7.08	3.79733	Up	1.21113e-21	1.78108e-21
LTCONS_00157283	2132	156.38	31.05	2.33582	Up	1.21479e-21	1.78638e-21
LTCONS_00197449	555	22.52	137.78	-2.60966	Down	1.34484e-21	1.97477e-21
LTCONS_00020985	2285	19.62	130.11	-2.7259	Down	2.16614e-21	3.15377e-21
LTCONS_00156216	710	116.25	14.21	3.03568	Up	2.41024e-21	3.50312e-21
LTCONS_00059468	4214	45	184	-2.02828	Down	2.47087e-21	3.58948e-21
LTCONS_00109482	1208	16	121	-2.91543	Down	2.57956e-21	3.74508e-21
LTCONS_00177718	1147	24	139.92	-2.54006	Down	2.61307e-21	3.79248e-21
LTCONS_00157284	2841	10.8	107.38	-3.31019	Down	2.85724e-21	4.14178e-21
LTCONS_00082100	2544	30.53	153.72	-2.32857	Down	3.50789e-21	5.06901e-21
LTCONS_00113401	3006	115	14	3.04157	Up	3.61902e-21	5.22619e-21
LTCONS_00164530	5551	39.15	171.38	-2.12668	Down	3.95522e-21	5.70358e-21
LTCONS_00091750	1076	17.65	124.13	-2.81068	Down	4.30461e-21	6.19834e-21
LTCONS_00057205	3411	26.82	144.89	-2.43014	Down	5.24786e-21	7.53212e-21
LTCONS_00000898	1713	11.86	108.98	-3.19645	Down	5.79232e-21	8.30249e-21
LTCONS_00186833	1665	124	18	2.7877	Up	5.92005e-21	8.48214e-21
LTCONS_00118485	2192	25.18	140.99	-2.48181	Down	6.03125e-21	8.63833e-21
LTCONS_00041843	6113	182.25	45.4	2.00859	Up	6.04101e-21	8.65161e-21
LTCONS_00032469	882	92.47	6.03	3.94219	Up	6.04703e-21	8.65988e-21
LTCONS_00021214	1855	20.88	131.02	-2.64616	Down	6.60923e-21	9.44595e-21
LTCONS_00046607	2548	101.76	9.42	3.43673	Up	7.07191e-21	1.00938e-20
LTCONS_00081249	2590	23.73	137.17	-2.52775	Down	8.12475e-21	1.15654e-20
LTCONS_00178337	5209	130.81	21.17	2.63081	Up	8.45023e-21	1.20162e-20
LTCONS_00050814	5333	125.28	18.84	2.73672	Up	8.81874e-21	1.25296e-20
LTCONS_00020617	2745	156.37	32.95	2.25005	Up	9.32988e-21	1.32389e-20
LTCONS_00042959	4710	148	29	2.35491	Up	9.43535e-21	1.33864e-20
LTCONS_00004084	2098	136.21	23.67	2.52813	Up	9.89964e-21	1.4035e-20
LTCONS_00177715	287	17	121	-2.82797	Down	1.01414e-20	1.43714e-20
LTCONS_00075780	3910	153.53	31.71	2.27894	Up	1.05654e-20	1.49623e-20
LTCONS_00152945	3385	23	135	-2.54982	Down	1.06858e-20	1.51291e-20
LTCONS_00058690	1155	19	125.49	-2.72007	Down	1.20766e-20	1.70621e-20
LTCONS_00117660	1995	8	97	-3.59648	Down	1.35694e-20	1.91315e-20
LTCONS_00093978	800	163.01	36.7	2.15454	Up	1.58371e-20	2.22802e-20
LTCONS_00053643	7828	16.22	118.2	-2.86195	Down	1.66375e-20	2.33896e-20
LTCONS_00016084	2152	33.62	157.03	-2.22022	Down	1.76301e-20	2.47584e-20
LTCONS_00040496	1451	40	170	-2.08403	Down	1.7662e-20	2.48013e-20
LTCONS_00183945	4775	22.39	132.36	-2.56011	Down	2.08106e-20	2.91304e-20
LTCONS_00133786	1495	11	104.41	-3.24325	Down	2.16436e-20	3.0275e-20
LTCONS_00097548	2271	88.44	5.39	4.03977	Up	2.20702e-20	3.08571e-20
LTCONS_00038386	1575	5.87	89.89	-3.9333	Down	2.47349e-20	3.45052e-20
LTCONS_00061916	2461	110.47	13.67	3.018	Up	2.94024e-20	4.08558e-20
LTCONS_00139744	4815	95.88	8.22	3.54745	Up	3.18634e-20	4.41786e-20
LTCONS_00173569	2274	20	126	-2.65192	Down	3.28613e-20	4.55355e-20
LTCONS_00011388	7095	39.25	167.21	-2.08746	Down	3.29645e-20	4.56732e-20
LTCONS_00178242	3951	156	34	2.20137	Up	3.32925e-20	4.61187e-20
LTCONS_00019602	1704	98.63	9.26	3.41638	Up	3.41168e-20	4.72311e-20
LTCONS_00055464	3331	23.9	134.62	-2.49038	Down	3.82368e-20	5.2805e-20
LTCONS_00040695	1415	32.4	152.79	-2.23405	Down	4.12754e-20	5.68884e-20
LTCONS_00129638	2820	162.42	37.4	2.12205	Up	4.22551e-20	5.82161e-20
LTCONS_00146632	1661	128.9	21.66	2.57658	Up	4.31979e-20	5.94965e-20
LTCONS_00156675	5222	12.3	106.18	-3.10635	Down	5.5542e-20	7.61877e-20
LTCONS_00192683	2804	5.99	88.72	-3.8852	Down	6.07755e-20	8.32603e-20
LTCONS_00068005	1328	169.17	41.21	2.04084	Up	6.23902e-20	8.54395e-20
LTCONS_00014982	1296	170	42	2.02051	Up	8.76832e-20	1.19244e-19
LTCONS_00194196	6834	142.49	28.55	2.32273	Up	9.72739e-20	1.32019e-19
LTCONS_00019062	1140	31.48	148.96	-2.23898	Down	1.07491e-19	1.45674e-19
LTCONS_00129750	1703	123.69	20.14	2.62203	Up	1.09404e-19	1.48203e-19
LTCONS_00033367	3431	12	104	-3.11204	Down	1.23598e-19	1.67055e-19
LTCONS_00193869	1446	33.69	153.22	-2.18178	Down	1.2561e-19	1.69756e-19
LTCONS_00056188	3206	148.53	31.78	2.228	Up	1.41107e-19	1.90228e-19
LTCONS_00026688	1861	14.78	110.69	-2.90137	Down	1.51053e-19	2.03359e-19
LTCONS_00108684	1270	112.61	15.76	2.84043	Up	1.6246e-19	2.18458e-19
LTCONS_00019983	1314	86.81	6.04	3.84867	Up	1.77114e-19	2.37813e-19
LTCONS_00070439	899	92.24	8	3.53075	Up	1.89024e-19	2.53536e-19
LTCONS_00068433	2021	33.97	152.32	-2.16134	Down	2.59766e-19	3.46679e-19
LTCONS_00044695	1228	34	152	-2.15703	Down	3.13334e-19	4.16837e-19
LTCONS_00096971	1070	36	156	-2.11204	Down	3.20894e-19	4.26591e-19
LTCONS_00060249	2444	143.71	30.34	2.2473	Up	3.53861e-19	4.6945e-19
LTCONS_00175721	1918	152.36	34.63	2.14082	Up	3.79514e-19	5.02787e-19
LTCONS_00174536	577	14	107	-2.93068	Down	4.02475e-19	5.3265e-19
LTCONS_00199134	1882	31.52	146.33	-2.21145	Down	4.1684e-19	5.51331e-19
LTCONS_00186362	1972	92.94	8.93	3.383	Up	5.59886e-19	7.36416e-19
LTCONS_00143519	1705	108.34	14.92	2.86368	Up	5.60067e-19	7.36626e-19
LTCONS_00156509	1371	18.45	117.09	-2.66249	Down	5.754e-19	7.56176e-19
LTCONS_00112210	2724	148.51	33.17	2.16604	Up	5.88845e-19	7.73587e-19
LTCONS_00126727	3881	16.33	111.83	-2.77228	Down	6.53935e-19	8.57259e-19
LTCONS_00171742	1663	138.2	28.33	2.28979	Up	6.83296e-19	8.94824e-19
LTCONS_00167778	3940	99.77	11.71	3.0943	Up	7.53455e-19	9.84776e-19
LTCONS_00129734	5460	157.07	37.89	2.05495	Up	9.03837e-19	1.1773e-18
LTCONS_00140205	2605	23.52	127.52	-2.43533	Down	1.01638e-18	1.32103e-18
LTCONS_00000485	1722	84.89	6.5	3.71052	Up	1.20444e-18	1.56009e-18
LTCONS_00042773	569	132.82	26.42	2.3332	Up	1.34862e-18	1.7436e-18
LTCONS_00020040	2666	147.66	33.62	2.13832	Up	1.40166e-18	1.81072e-18
LTCONS_00082540	710	13	102	-2.96855	Down	1.63567e-18	2.10692e-18
LTCONS_00172261	1079	108.99	15.99	2.77239	Up	1.64099e-18	2.11359e-18
LTCONS_00173574	3175	126.98	24.01	2.40633	Up	1.88616e-18	2.42207e-18
LTCONS_00005425	2427	97.27	11.37	3.1002	Up	1.90742e-18	2.44876e-18
LTCONS_00060136	2955	150.26	35.27	2.09438	Up	1.97907e-18	2.53882e-18
LTCONS_00108964	2944	16	109	-2.76475	Down	2.00583e-18	2.57277e-18
LTCONS_00081027	1136	16	109	-2.76475	Down	2.00583e-18	2.57277e-18
LTCONS_00117562	2240	96	11	3.12896	Up	2.28351e-18	2.92292e-18
LTCONS_00046400	1170	87.52	7.85	3.48228	Up	2.36991e-18	3.0311e-18
LTCONS_00109384	2177	15	106	-2.8176	Down	2.77098e-18	3.53312e-18
LTCONS_00036272	932	147	34	2.11564	Up	2.81396e-18	3.58586e-18
LTCONS_00142560	598	13	101	-2.95434	Down	2.87183e-18	3.65816e-18
LTCONS_00183266	713	82	6	3.77602	Up	2.87221e-18	3.65851e-18
LTCONS_00092327	2128	6.21	82.83	-3.73406	Down	2.88508e-18	3.67451e-18
LTCONS_00049929	2043	16.91	110.5	-2.70467	Down	2.89048e-18	3.68126e-18
LTCONS_00033792	934	113	18.23	2.63537	Up	3.26122e-18	4.14272e-18
LTCONS_00167942	2322	9.15	90.68	-3.30551	Down	3.46068e-18	4.38996e-18
LTCONS_00189792	3671	28.49	135.64	-2.24782	Down	3.73907e-18	4.73634e-18
LTCONS_00176933	2106	17	110	-2.69046	Down	4.26157e-18	5.3834e-18
LTCONS_00022429	2407	121	22	2.46286	Up	4.2954e-18	5.42421e-18
LTCONS_00031525	523	89.45	8.94	3.32617	Up	4.34767e-18	5.48924e-18
LTCONS_00116303	1945	84	7	3.5884	Up	4.68688e-18	5.90702e-18
LTCONS_00166499	3580	27	132	-2.28607	Down	4.82817e-18	6.08184e-18
LTCONS_00029506	834	13	100	-2.93998	Down	5.03844e-18	6.33907e-18
LTCONS_00090216	1294	18	112	-2.634	Down	5.12075e-18	6.44034e-18
LTCONS_00156133	2710	8.77	88.89	-3.33794	Down	5.39245e-18	6.77606e-18
LTCONS_00018727	2572	16	107	-2.73803	Down	6.01406e-18	7.54328e-18
LTCONS_00005148	4998	135.65	29.22	2.21829	Up	6.30365e-18	7.8998e-18
LTCONS_00041770	2469	27.13	131.39	-2.27246	Down	7.5536e-18	9.43228e-18
LTCONS_00011741	1009	11	94	-3.09172	Down	8.4774e-18	1.05561e-17
LTCONS_00134959	1422	34.7	146.61	-2.07554	Down	8.58875e-18	1.06929e-17
LTCONS_00121187	920	24.64	125.81	-2.34874	Down	8.70972e-18	1.0839e-17
LTCONS_00057465	507	22.27	120.65	-2.43422	Down	8.71249e-18	1.08413e-17
LTCONS_00176832	1749	135.07	29.28	2.20915	Up	8.96155e-18	1.11434e-17
LTCONS_00132783	1628	12.68	97.93	-2.94576	Down	1.0284e-17	1.27529e-17
LTCONS_00160508	6039	141	32.39	2.12551	Up	1.08938e-17	1.34912e-17
LTCONS_00120116	2306	30.04	136.39	-2.17935	Down	1.27533e-17	1.57463e-17
LTCONS_00020523	1978	139.67	32.07	2.12616	Up	1.52484e-17	1.87701e-17
LTCONS_00109798	1027	107	17	2.65744	Up	1.7984e-17	2.20756e-17
LTCONS_00010666	4260	9.74	89.33	-3.19372	Down	1.8713e-17	2.2957e-17
LTCONS_00057545	740	137	31	2.14727	Up	1.9613e-17	2.40436e-17
LTCONS_00029193	1922	35.93	147.27	-2.03177	Down	2.00791e-17	2.46056e-17
LTCONS_00034100	2481	12	95	-2.98146	Down	2.04621e-17	2.50689e-17
LTCONS_00072878	947	94.96	12.11	2.97455	Up	2.06774e-17	2.53266e-17
LTCONS_00050133	1073	8.23	84.9	-3.36337	Down	2.34207e-17	2.86205e-17
LTCONS_00162442	15354	110.75	18.93	2.55199	Up	2.58871e-17	3.15802e-17
LTCONS_00049109	1613	78.13	6	3.70627	Up	2.84874e-17	3.4682e-17
LTCONS_00068954	1291	78	6	3.70387	Up	3.07685e-17	3.73873e-17
LTCONS_00122123	1238	129.2	27.66	2.22717	Up	3.17362e-17	3.85434e-17
LTCONS_00109290	2136	12	94	-2.96619	Down	3.59701e-17	4.3599e-17
LTCONS_00191487	1793	121.59	24.16	2.33476	Up	3.61785e-17	4.38455e-17
LTCONS_00071797	1234	9	86	-3.25291	Down	4.11938e-17	4.98064e-17
LTCONS_00075779	3745	106.09	17.28	2.62155	Up	4.18433e-17	5.05864e-17
LTCONS_00067872	4149	76.45	5.7	3.74892	Up	4.65228e-17	5.60909e-17
LTCONS_00068483	3386	23	119	-2.36782	Down	4.69124e-17	5.65567e-17
LTCONS_00072109	2314	90.22	10.85	3.05918	Up	4.99284e-17	6.0099e-17
LTCONS_00058652	2126	124.69	26.03	2.26353	Up	5.57791e-17	6.69553e-17
LTCONS_00146710	1714	8	82.78	-3.36778	Down	5.59232e-17	6.71238e-17
LTCONS_00056327	1482	88.07	10.19	3.11493	Up	6.47644e-17	7.75312e-17
LTCONS_00011281	2009	32	137	-2.0946	Down	6.61516e-17	7.91491e-17
LTCONS_00073295	865	107.58	18.31	2.55814	Up	6.65794e-17	7.96502e-17
LTCONS_00139222	601	33	138.94	-2.07049	Down	6.78966e-17	8.1185e-17
LTCONS_00048206	1228	17.18	105.3	-2.61227	Down	6.82037e-17	8.15467e-17
LTCONS_00001431	1777	102.14	16	2.67784	Up	7.12433e-17	8.51122e-17
LTCONS_00022517	1810	7.9	81.73	-3.36751	Down	8.79889e-17	1.04663e-16
LTCONS_00162192	1465	97	14	2.79599	Up	8.8705e-17	1.05501e-16
LTCONS_00078232	2068	96.81	13.93	2.80039	Up	8.97684e-17	1.06751e-16
LTCONS_00016154	1396	20.61	112.33	-2.44289	Down	9.95113e-17	1.18041e-16
LTCONS_00007994	3780	19.85	110.62	-2.47497	Down	1.00799e-16	1.19537e-16
LTCONS_00192401	842	83.21	8.63	3.27276	Up	1.00928e-16	1.19677e-16
LTCONS_00013605	1317	7	79	-3.49299	Down	1.02259e-16	1.2121e-16
LTCONS_00188928	2923	142.3	35.65	2.00039	Up	1.2898e-16	1.52172e-16
LTCONS_00025959	2677	114.09	21.83	2.38922	Up	1.31061e-16	1.54602e-16
LTCONS_00087916	1337	127	28	2.18476	Up	1.35034e-16	1.59194e-16
LTCONS_00036208	10588	19.47	109.15	-2.48355	Down	1.3994e-16	1.64835e-16
LTCONS_00159073	1268	23	116.82	-2.34115	Down	1.44034e-16	1.69539e-16
LTCONS_00105928	1008	103.42	17.12	2.59819	Up	1.44996e-16	1.70643e-16
LTCONS_00001125	2077	85.92	10	3.10643	Up	1.67677e-16	1.96756e-16
LTCONS_00145618	2343	20.27	110.47	-2.4428	Down	1.77851e-16	2.0844e-16
LTCONS_00136098	2907	14	96	-2.77417	Down	1.8298e-16	2.1433e-16
LTCONS_00045711	1192	33.44	137.7	-2.03845	Down	1.86891e-16	2.18803e-16
LTCONS_00128605	10886	25.77	122.13	-2.24122	Down	1.90809e-16	2.23265e-16
LTCONS_00086691	495	22	114	-2.37003	Down	2.02738e-16	2.36918e-16
LTCONS_00187645	1369	5.65	73.98	-3.70738	Down	2.10138e-16	2.45307e-16
LTCONS_00049439	1328	109	20	2.44969	Up	2.32147e-16	2.70333e-16
LTCONS_00190046	1782	11.03	87.97	-2.99215	Down	2.72204e-16	3.16077e-16
LTCONS_00002203	1129	90.01	12	2.91048	Up	2.8874e-16	3.34786e-16
LTCONS_00010348	965	114.2	22.63	2.33869	Up	3.01331e-16	3.49145e-16
LTCONS_00039505	2222	12	90	-2.90346	Down	3.40698e-16	3.93833e-16
LTCONS_00060075	1167	131.12	31.18	2.07563	Up	4.12643e-16	4.75373e-16
LTCONS_00016144	1743	9.74	83.89	-3.10307	Down	4.24061e-16	4.88241e-16
LTCONS_00140629	1913	114	23	2.31276	Up	5.00105e-16	5.73599e-16
LTCONS_00063383	1014	76	7	3.44401	Up	5.19468e-16	5.95174e-16
LTCONS_00109953	2419	18.73	104.94	-2.48271	Down	5.39465e-16	6.17706e-16
LTCONS_00121077	4074	26.29	121.09	-2.20006	Down	5.50842e-16	6.30387e-16
LTCONS_00075194	1540	124	28	2.15027	Up	5.96555e-16	6.81537e-16
LTCONS_00042962	2405	103.63	18.45	2.49318	Up	6.45323e-16	7.3576e-16
LTCONS_00048319	1181	15	96	-2.67464	Down	6.72301e-16	7.65904e-16
LTCONS_00110511	1890	86	11	2.97027	Up	6.8135e-16	7.75963e-16
LTCONS_00089170	3027	19	104.92	-2.46179	Down	7.48154e-16	8.50516e-16
LTCONS_00140622	3087	5.05	69.97	-3.78895	Down	8.17435e-16	9.27642e-16
LTCONS_00192245	1647	7.59	77	-3.33925	Down	8.47294e-16	9.60944e-16
LTCONS_00004079	1609	19.52	105.64	-2.4327	Down	9.37173e-16	1.06051e-15
LTCONS_00035608	1123	87.14	11.85	2.88188	Up	1.17525e-15	1.32401e-15
LTCONS_00121069	4236	7.49	76.13	-3.34199	Down	1.20103e-15	1.35262e-15
LTCONS_00050114	284	7.14	75.04	-3.39023	Down	1.3017e-15	1.46409e-15
LTCONS_00042439	1074	110	22	2.32536	Up	1.3081e-15	1.4711e-15
LTCONS_00168028	2813	14.72	94.07	-2.67252	Down	1.34429e-15	1.5109e-15
LTCONS_00152830	3700	113.91	23.97	2.25203	Up	1.47677e-15	1.65612e-15
LTCONS_00109274	4013	82.03	10	3.03958	Up	1.54953e-15	1.73553e-15
LTCONS_00104729	1650	101.79	18.39	2.47204	Up	1.59175e-15	1.78186e-15
LTCONS_00108755	10258	25.93	118.12	-2.18413	Down	1.66843e-15	1.86528e-15
LTCONS_00150887	4426	23.55	113.08	-2.26011	Down	1.75335e-15	1.95844e-15
LTCONS_00025256	2516	83.49	10.72	2.96473	Up	1.89673e-15	2.11499e-15
LTCONS_00021350	2412	7	74	-3.39867	Down	1.91129e-15	2.13082e-15
LTCONS_00038820	2328	7	74	-3.39867	Down	1.91129e-15	2.13082e-15
LTCONS_00029212	1904	28.63	123.16	-2.1015	Down	2.06921e-15	2.30247e-15
LTCONS_00138288	2741	126.01	30.32	2.05863	Up	2.14386e-15	2.3836e-15
LTCONS_00068929	2382	7.45	74.83	-3.32487	Down	2.4037e-15	2.66597e-15
LTCONS_00053933	2021	113	24	2.23865	Up	2.4123e-15	2.67501e-15
LTCONS_00071136	4108	124.44	29.68	2.07132	Up	2.48595e-15	2.75497e-15
LTCONS_00185472	1218	87	12.36	2.81877	Up	2.54461e-15	2.81838e-15
LTCONS_00042597	4561	14.74	92.89	-2.65235	Down	2.61857e-15	2.8984e-15
LTCONS_00089969	3196	26.32	117.99	-2.161	Down	2.6418e-15	2.92366e-15
LTCONS_00171670	1281	8.52	77.45	-3.18091	Down	2.74868e-15	3.03958e-15
LTCONS_00010931	3019	76.71	8.35	3.203	Up	2.84035e-15	3.1386e-15
LTCONS_00014628	1279	8	76	-3.24449	Down	2.86885e-15	3.16941e-15
LTCONS_00089842	466	24	112	-2.21896	Down	4.83986e-15	5.28555e-15
LTCONS_00077518	2081	102.95	19.9	2.37454	Up	4.88036e-15	5.32814e-15
LTCONS_00096011	961	113.6	25	2.1874	Up	5.01634e-15	5.47406e-15
LTCONS_00056249	371	78.72	9.54	3.0481	Up	5.25087e-15	5.72507e-15
LTCONS_00092221	1648	87.97	13.47	2.71069	Up	6.4402e-15	6.99153e-15
LTCONS_00085561	885	69.84	6.32	3.46949	Up	6.47251e-15	7.02575e-15
LTCONS_00035811	2607	125	31	2.01502	Up	6.58699e-15	7.14717e-15
LTCONS_00099895	1077	26.36	116.07	-2.13514	Down	7.07597e-15	7.66766e-15
LTCONS_00176497	1672	70.19	6.55	3.42513	Up	7.63419e-15	8.26095e-15
LTCONS_00070435	350	84	12	2.81079	Up	8.32449e-15	8.99203e-15
LTCONS_00088287	1357	14.46	89.99	-2.63426	Down	8.86059e-15	9.55339e-15
LTCONS_00196891	2657	85.86	12.85	2.74365	Up	9.17468e-15	9.88512e-15
LTCONS_00076177	1890	18.22	98.24	-2.42735	Down	1.00647e-14	1.08201e-14
LTCONS_00180377	1998	21.23	104.52	-2.29617	Down	1.1258e-14	1.20696e-14
LTCONS_00053862	5296	7.54	72.39	-3.25972	Down	1.14138e-14	1.22319e-14
LTCONS_00106111	1997	29	120	-2.04548	Down	1.35888e-14	1.45072e-14
LTCONS_00143419	3646	13.73	87.47	-2.66802	Down	1.38118e-14	1.47399e-14
LTCONS_00138426	1158	73	8	3.19326	Up	1.42692e-14	1.52152e-14
LTCONS_00020090	2172	96.5	17.9	2.434	Up	1.46112e-14	1.55682e-14
LTCONS_00117787	2155	111.95	25.29	2.14965	Up	1.52416e-14	1.62248e-14
LTCONS_00096020	1514	29.6	120.91	-2.02683	Down	1.54632e-14	1.64563e-14
LTCONS_00113298	1783	75.45	9	3.07096	Up	1.54784e-14	1.6472e-14
LTCONS_00042554	815	79.82	10.83	2.88515	Up	1.75132e-14	1.85895e-14
LTCONS_00179991	1320	7	70	-3.3185	Down	1.97175e-14	2.08774e-14
LTCONS_00083320	2008	18.16	96.68	-2.40902	Down	2.12204e-14	2.24212e-14
LTCONS_00118969	2185	66.94	6	3.48327	Up	2.12427e-14	2.24442e-14
LTCONS_00046219	2397	14.44	88.02	-2.60433	Down	2.5064e-14	2.63967e-14
LTCONS_00007322	1037	14	87	-2.63216	Down	2.5096e-14	2.64289e-14
LTCONS_00018258	2314	81.87	12	2.77373	Up	2.71608e-14	2.85508e-14
LTCONS_00164526	3784	19.76	99.6	-2.33013	Down	2.80947e-14	2.9502e-14
LTCONS_00101207	588	114.76	27.34	2.07297	Up	2.86789e-14	3.00993e-14
LTCONS_00046524	654	29.67	119.35	-2.00469	Down	3.46785e-14	3.62365e-14
LTCONS_00101618	2467	21.85	103.56	-2.24133	Down	3.54592e-14	3.70239e-14
LTCONS_00145190	1141	6.31	67	-3.40502	Down	3.80297e-14	3.9646e-14
LTCONS_00042014	1296	63.67	5.19	3.62024	Up	3.87104e-14	4.03331e-14
LTCONS_00059895	2454	87.33	14.64	2.57999	Up	3.98572e-14	4.15061e-14
LTCONS_00018294	2889	110.71	25.87	2.10087	Up	4.96732e-14	5.14279e-14
LTCONS_00112216	1856	83.32	13.19	2.66265	Up	5.73303e-14	5.91692e-14
LTCONS_00099879	1369	17.76	93.87	-2.3986	Down	5.81893e-14	6.00365e-14
LTCONS_00011386	7925	66.29	6.39	3.37834	Up	5.8268e-14	6.0116e-14
LTCONS_00084253	1401	13	83	-2.67117	Down	6.21096e-14	6.39567e-14
LTCONS_00098507	1423	7.02	67.95	-3.2715	Down	6.70233e-14	6.88807e-14
LTCONS_00036138	1111	11	78	-2.82254	Down	7.0332e-14	7.21954e-14
LTCONS_00059466	1203	9	73	-3.01647	Down	7.14647e-14	7.33348e-14
LTCONS_00196811	1999	88.63	15.76	2.49496	Up	7.67263e-14	7.85841e-14
LTCONS_00046421	2218	72.64	9	3.0162	Up	7.70604e-14	7.89101e-14
LTCONS_00099586	1461	112.99	27.5	2.04212	Up	7.84779e-14	8.03248e-14
LTCONS_00013554	1498	106	24	2.14639	Up	7.93791e-14	8.12239e-14
LTCONS_00071123	488	20	98	-2.28935	Down	8.26825e-14	8.4526e-14
LTCONS_00053306	2950	8.59	71.67	-3.05721	Down	8.39731e-14	8.58157e-14
LTCONS_00093719	1676	8	70	-3.12585	Down	9.13037e-14	9.3149e-14
LTCONS_00100759	1427	99.26	20.92	2.24976	Up	9.7999e-14	9.98333e-14
LTCONS_00036329	1513	9.06	72.48	-2.99657	Down	1.04699e-13	1.06492e-13
LTCONS_00199045	1045	67.43	7.23	3.22476	Up	1.11204e-13	1.12919e-13
LTCONS_00037520	2061	13.17	82.32	-2.64055	Down	1.11588e-13	1.13303e-13
LTCONS_00098386	545	14.78	85.44	-2.52783	Down	1.51628e-13	1.52674e-13
LTCONS_00117445	6325	14.38	84.47	-2.55094	Down	1.56874e-13	1.57812e-13
LTCONS_00177112	1878	66	7	3.24047	Up	1.79261e-13	1.79829e-13
LTCONS_00141353	1186	91.84	18	2.35456	Up	1.85823e-13	1.86307e-13
LTCONS_00019131	943	12	78.62	-2.70843	Down	1.87946e-13	1.88377e-13
LTCONS_00046490	2150	112.13	28.02	2.00408	Up	1.9239e-13	1.927e-13
LTCONS_00075672	1277	86.64	15.66	2.47138	Up	1.95942e-13	1.96169e-13
LTCONS_00057022	1057	110	27	2.0299	Up	2.06182e-13	2.06119e-13
LTCONS_00170310	2416	110.14	27.09	2.02694	Up	2.09747e-13	2.09606e-13
LTCONS_00179080	1350	71.9	9.41	2.93716	Up	2.1034e-13	2.10181e-13
LTCONS_00102270	3345	14	83	-2.56425	Down	2.1694e-13	2.16618e-13
LTCONS_00022431	1835	78	12	2.70387	Up	2.29809e-13	2.29158e-13
LTCONS_00152929	1911	87	16	2.44638	Up	2.40825e-13	2.39846e-13
LTCONS_00025199	974	6	63	-3.38888	Down	2.40927e-13	2.39934e-13
LTCONS_00032180	1576	73	10	2.87133	Up	2.57057e-13	2.55568e-13
LTCONS_00152138	1430	80.44	13.16	2.61519	Up	2.64546e-13	2.62845e-13
LTCONS_00022961	3137	16	87	-2.43951	Down	2.80649e-13	2.78369e-13
LTCONS_00082525	1766	16	87	-2.43951	Down	2.80649e-13	2.78369e-13
LTCONS_00035676	1219	15.56	85.98	-2.46273	Down	2.8756e-13	2.85112e-13
LTCONS_00008069	4897	6.64	64.36	-3.27348	Down	2.99008e-13	2.96157e-13
LTCONS_00177471	1543	75.14	11.01	2.7742	Up	3.04766e-13	3.01683e-13
LTCONS_00135988	2015	93	19	2.29466	Up	3.0568e-13	3.02562e-13
LTCONS_00183946	4535	6.76	64.64	-3.2539	Down	3.06144e-13	3.03013e-13
LTCONS_00036235	3167	77.47	12.11	2.68087	Up	3.54104e-13	3.49187e-13
LTCONS_00055204	1225	84	15	2.48886	Up	3.65354e-13	3.59992e-13
LTCONS_00140722	2049	20	95	-2.24449	Down	3.78519e-13	3.72725e-13
LTCONS_00075782	3595	65.97	7.49	3.14221	Up	3.83961e-13	3.77916e-13
LTCONS_00092558	2027	72.76	10.24	2.83236	Up	4.08142e-13	4.01116e-13
LTCONS_00042630	1441	26.38	107.67	-2.02567	Down	4.22812e-13	4.15154e-13
LTCONS_00145861	5514	91.93	18.8	2.29324	Up	4.25844e-13	4.18061e-13
LTCONS_00100193	1479	6	62	-3.3658	Down	4.32628e-13	4.24592e-13
LTCONS_00201413	742	10.47	73.4	-2.80609	Down	4.44087e-13	4.35658e-13
LTCONS_00116917	6027	90.37	18.12	2.32169	Up	4.52968e-13	4.44063e-13
LTCONS_00144644	1007	12	77	-2.67839	Down	4.56237e-13	4.47182e-13
LTCONS_00068424	1037	63.12	6.56	3.26976	Up	4.85591e-13	4.75363e-13
LTCONS_00052832	3189	104.74	25.25	2.05589	Up	4.97054e-13	4.86235e-13
LTCONS_00071689	2604	78.19	12.7	2.62559	Up	5.04906e-13	4.93807e-13
LTCONS_00042616	1896	8.71	68.76	-2.97739	Down	5.23188e-13	5.11322e-13
LTCONS_00073726	1156	106.06	26	2.03173	Up	5.34643e-13	5.22143e-13
LTCONS_00148160	747	71.56	9.98	2.84547	Up	5.60863e-13	5.47238e-13
LTCONS_00043238	776	74	11	2.75345	Up	5.6573e-13	5.51744e-13
LTCONS_00106034	3020	91.76	19.07	2.26999	Up	6.2041e-13	6.03828e-13
LTCONS_00003995	844	85.17	16	2.41571	Up	6.30269e-13	6.1312e-13
LTCONS_00057202	854	7	64	-3.18921	Down	6.4129e-13	6.23415e-13
LTCONS_00006432	1758	8	66.31	-3.04772	Down	7.5596e-13	7.31783e-13
LTCONS_00162902	1451	6	61	-3.34234	Down	7.76401e-13	7.51221e-13
LTCONS_00184939	2003	10.39	72.14	-2.79217	Down	8.03129e-13	7.76427e-13
LTCONS_00193138	1826	18.36	89.98	-2.28961	Down	8.40109e-13	8.11315e-13
LTCONS_00185781	2373	22.11	97.7	-2.14023	Down	8.58942e-13	8.28984e-13
LTCONS_00059960	2041	15.05	82.65	-2.45382	Down	9.16731e-13	8.82861e-13
LTCONS_00102355	2074	21.58	96.46	-2.1568	Down	9.30775e-13	8.96022e-13
LTCONS_00119943	2142	72.69	10.89	2.74219	Up	1.01046e-12	9.70386e-13
LTCONS_00007840	1676	84.76	16.24	2.38726	Up	1.02595e-12	9.84786e-13
LTCONS_00108148	1319	96.76	22	2.14034	Up	1.03607e-12	9.94153e-13
LTCONS_00181844	2396	102.45	24.89	2.04471	Up	1.0668e-12	1.0227e-12
LTCONS_00121518	1294	68	9	2.92097	Up	1.07342e-12	1.02879e-12
LTCONS_00149231	394	5.26	58.35	-3.46817	Down	1.12017e-12	1.07244e-12
LTCONS_00196966	1278	7	63	-3.16649	Down	1.14278e-12	1.09347e-12
LTCONS_00066115	1197	12.83	77.22	-2.58602	Down	1.1519e-12	1.10195e-12
LTCONS_00150404	1937	75.21	12.07	2.64293	Up	1.15731e-12	1.10698e-12
LTCONS_00112050	1130	74.91	11.97	2.64917	Up	1.20115e-12	1.14786e-12
LTCONS_00172008	1516	12.3	75.86	-2.62125	Down	1.24168e-12	1.18561e-12
LTCONS_00065297	2941	84.07	16.14	2.38438	Up	1.31345e-12	1.25208e-12
LTCONS_00125276	717	12	75	-2.64042	Down	1.35724e-12	1.29268e-12
LTCONS_00133639	1788	90.06	19	2.24832	Up	1.36603e-12	1.30074e-12
LTCONS_00030254	2405	60.28	6.2	3.28477	Up	1.45451e-12	1.38269e-12
LTCONS_00095739	1510	10.23	70.63	-2.78404	Down	1.49866e-12	1.4234e-12
LTCONS_00083798	5637	12.95	77	-2.56847	Down	1.50338e-12	1.42773e-12
LTCONS_00083215	2731	21.79	95.91	-2.13458	Down	1.50727e-12	1.4312e-12
LTCONS_00097264	1084	81.74	15.21	2.42945	Up	1.54189e-12	1.46305e-12
LTCONS_00183219	808	86.06	17.48	2.30307	Up	2.06574e-12	1.9452e-12
LTCONS_00186133	1564	9	67	-2.89273	Down	2.12785e-12	2.00246e-12
LTCONS_00125193	408	59	6	3.30111	Up	2.24844e-12	2.11258e-12
LTCONS_00106304	3024	69	10	2.79003	Up	2.40703e-12	2.25759e-12
LTCONS_00034478	1670	95	22	2.11386	Up	2.46567e-12	2.31088e-12
LTCONS_00014655	798	76.16	13.12	2.5407	Up	2.53589e-12	2.37474e-12
LTCONS_00061808	2323	75.88	13	2.54864	Up	2.54818e-12	2.38594e-12
LTCONS_00195166	1425	19.19	89.36	-2.21584	Down	2.77203e-12	2.58939e-12
LTCONS_00083010	981	80	15	2.41847	Up	3.02308e-12	2.81729e-12
LTCONS_00098051	1767	89.7	19.63	2.19548	Up	3.15652e-12	2.93841e-12
LTCONS_00060773	2976	76.71	13.61	2.49818	Up	3.40165e-12	3.16023e-12
LTCONS_00073079	961	7.53	62.45	-3.04855	Down	3.45097e-12	3.20496e-12
LTCONS_00030401	2382	22.56	95.73	-2.08177	Down	3.50827e-12	3.25698e-12
LTCONS_00035046	1698	73	12	2.60829	Up	3.52712e-12	3.27388e-12
LTCONS_00063539	986	13.48	76.6	-2.50309	Down	3.53769e-12	3.28309e-12
LTCONS_00152926	4991	80.95	15.59	2.37984	Up	3.59532e-12	3.335e-12
LTCONS_00073567	1456	7.35	61.88	-3.07022	Down	3.67139e-12	3.40334e-12
LTCONS_00106140	4646	73.69	12.43	2.57108	Up	4.13209e-12	3.81983e-12
LTCONS_00007458	2473	5.5	56.77	-3.36419	Down	4.17122e-12	3.8555e-12
LTCONS_00200346	709	63.91	8.38	2.93445	Up	4.54965e-12	4.19524e-12
LTCONS_00004262	1701	10	68	-2.7621	Down	4.7392e-12	4.36537e-12
LTCONS_00098353	2488	9.78	67.45	-2.78248	Down	4.79527e-12	4.41587e-12
LTCONS_00011787	553	10	67.82	-2.75828	Down	5.2358e-12	4.81206e-12
LTCONS_00032191	4538	64.03	8.56	2.9065	Up	5.47087e-12	5.02211e-12
LTCONS_00091064	2889	16.93	83.22	-2.29392	Down	5.64802e-12	5.17966e-12
LTCONS_00099577	854	12.91	74.42	-2.52377	Down	5.7082e-12	5.23295e-12
LTCONS_00135752	3522	9.42	66.19	-2.80938	Down	5.95617e-12	5.45281e-12
LTCONS_00060055	6083	5.45	56	-3.35767	Down	6.04824e-12	5.53439e-12
LTCONS_00082432	594	65.32	9.18	2.83439	Up	6.21965e-12	5.68743e-12
LTCONS_00000035	1124	74.16	13	2.51556	Up	6.40788e-12	5.85291e-12
LTCONS_00109131	1491	66.8	9.82	2.76949	Up	6.43795e-12	5.87947e-12
LTCONS_00029340	1548	17	83	-2.28414	Down	6.81649e-12	6.21701e-12
LTCONS_00147732	1083	5.21	55.06	-3.39822	Down	7.15274e-12	6.51483e-12
LTCONS_00051568	452	6	57.15	-3.24829	Down	7.33122e-12	6.67069e-12
LTCONS_00103112	1847	7	59.73	-3.0896	Down	7.51269e-12	6.83058e-12
LTCONS_00145287	2254	21	91	-2.11204	Down	7.68513e-12	6.98199e-12
LTCONS_00192022	1161	5.78	56.48	-3.28517	Down	7.68966e-12	6.98593e-12
LTCONS_00085396	976	6	57	-3.24449	Down	7.99965e-12	7.25827e-12
LTCONS_00007700	264	6	57	-3.24449	Down	7.99965e-12	7.25827e-12
LTCONS_00177147	1097	91.35	21.4	2.09723	Up	8.20216e-12	7.43795e-12
LTCONS_00062649	1058	10	67	-2.74073	Down	8.23942e-12	7.47066e-12
LTCONS_00185595	765	19.49	87.78	-2.16773	Down	8.31073e-12	7.53301e-12
LTCONS_00101097	1591	69	11	2.65253	Up	8.86204e-12	8.01921e-12
LTCONS_00101472	1525	78.31	15.17	2.37141	Up	8.87465e-12	8.03041e-12
LTCONS_00071510	2911	95.9	23.99	2.00253	Up	1.06417e-11	9.58637e-12
LTCONS_00181485	1423	7	59	-3.07186	Down	1.14228e-11	1.02715e-11
LTCONS_00200416	1373	54.28	5.32	3.35436	Up	1.22431e-11	1.09907e-11
LTCONS_00020988	1219	56	6	3.22583	Up	1.29511e-11	1.16116e-11
LTCONS_00014675	2105	6	56	-3.21896	Down	1.43055e-11	1.27952e-11
LTCONS_00045742	2929	60.24	7.72	2.96748	Up	1.4362e-11	1.28441e-11
LTCONS_00094041	2463	20.54	88.72	-2.10739	Down	1.49318e-11	1.33406e-11
LTCONS_00155209	1720	68.04	11	2.63231	Up	1.497e-11	1.33741e-11
LTCONS_00102471	13087	5.58	54.75	-3.29109	Down	1.54293e-11	1.37706e-11
LTCONS_00029159	816	63.14	9	2.81399	Up	1.65116e-11	1.47099e-11
LTCONS_00032192	3660	17.72	82.76	-2.22012	Down	1.65315e-11	1.47273e-11
LTCONS_00167992	4098	9.97	65.61	-2.71482	Down	1.70522e-11	1.51763e-11
LTCONS_00091675	1274	91	22	2.0518	Up	1.73391e-11	1.54258e-11
LTCONS_00030509	3626	18	83	-2.20168	Down	1.96064e-11	1.73771e-11
LTCONS_00039401	2703	14	74.48	-2.40799	Down	1.99095e-11	1.76374e-11
LTCONS_00134043	2419	21	89	-2.07998	Down	2.04104e-11	1.80685e-11
LTCONS_00192409	1671	77.34	15.47	2.32517	Up	2.04818e-11	1.81286e-11
LTCONS_00184757	1151	87.94	20.64	2.09451	Up	2.07492e-11	1.83611e-11
LTCONS_00120768	1094	55	6	3.19983	Up	2.31785e-11	2.04496e-11
LTCONS_00193884	1387	63.96	9.65	2.732	Up	2.48548e-11	2.189e-11
LTCONS_00042346	1560	8.55	61.49	-2.84292	Down	2.52014e-11	2.21859e-11
LTCONS_00038897	1151	10.12	65.18	-2.68379	Down	2.62397e-11	2.30748e-11
LTCONS_00129153	759	73.16	13.83	2.40669	Up	2.87576e-11	2.52327e-11
LTCONS_00119778	1443	11	67	-2.60322	Down	2.97157e-11	2.60521e-11
LTCONS_00105727	1915	11	67	-2.60322	Down	2.97157e-11	2.60521e-11
LTCONS_00097027	1104	22	90	-2.02899	Down	3.27346e-11	2.86042e-11
LTCONS_00173209	1930	12.55	70.24	-2.48117	Down	3.44075e-11	3.00224e-11
LTCONS_00066093	2127	90.66	22.61	2.00694	Up	3.62333e-11	3.15634e-11
LTCONS_00145899	1216	83.82	19.19	2.13037	Up	3.7764e-11	3.28526e-11
LTCONS_00046063	1959	60	8.36	2.84682	Up	4.02142e-11	3.4925e-11
LTCONS_00057521	1255	54	6	3.17336	Up	4.14457e-11	3.59673e-11
LTCONS_00018012	2415	65.88	10.9	2.59895	Up	4.27962e-11	3.71075e-11
LTCONS_00006752	2307	59	8	2.88608	Up	4.30109e-11	3.72855e-11
LTCONS_00181090	992	82.5	18.68	2.14633	Up	4.36245e-11	3.77953e-11
LTCONS_00102378	2397	66.19	11.07	2.58339	Up	4.46602e-11	3.86803e-11
LTCONS_00184097	1854	15.17	75.42	-2.31029	Down	4.53028e-11	3.92187e-11
LTCONS_00142447	1149	6	54	-3.16649	Down	4.563e-11	3.94942e-11
LTCONS_00105973	1219	6	54	-3.16649	Down	4.563e-11	3.94942e-11
LTCONS_00029328	2177	6	54	-3.16649	Down	4.563e-11	3.94942e-11
LTCONS_00034375	955	81	18	2.17336	Up	4.63054e-11	4.00631e-11
LTCONS_00151570	2410	85	20	2.0909	Up	4.69041e-11	4.05712e-11
LTCONS_00075778	2960	78.94	17.06	2.21357	Up	4.9514e-11	4.27829e-11
LTCONS_00071820	3000	9.68	62.89	-2.69632	Down	5.22367e-11	4.50671e-11
LTCONS_00199693	1410	78.87	17.1	2.20891	Up	5.34683e-11	4.61042e-11
LTCONS_00200020	302	20.03	85.01	-2.08204	Down	5.55614e-11	4.78568e-11
LTCONS_00002894	735	13.9	72.26	-2.37468	Down	5.66567e-11	4.8773e-11
LTCONS_00095870	1050	8.17	59.01	-2.84912	Down	6.01074e-11	5.16545e-11
LTCONS_00014242	2910	15.74	76.07	-2.26946	Down	6.02316e-11	5.17526e-11
LTCONS_00061942	934	21.24	87.21	-2.03428	Down	6.10664e-11	5.24483e-11
LTCONS_00170804	5577	72.82	14.42	2.3397	Up	6.66936e-11	5.71348e-11
LTCONS_00077567	1052	54.13	6.41	3.08146	Up	7.1055e-11	6.07698e-11
LTCONS_00142070	1253	14.75	73.65	-2.31654	Down	7.10592e-11	6.0772e-11
LTCONS_00075923	1238	14	72	-2.35914	Down	7.25833e-11	6.20381e-11
LTCONS_00109642	2454	54.9	6.73	3.03156	Up	7.29857e-11	6.237e-11
LTCONS_00019607	1492	78.04	17	2.20211	Up	7.32204e-11	6.256e-11
LTCONS_00097936	1253	82	19	2.11306	Up	7.67962e-11	6.55206e-11
LTCONS_00118548	1723	8	58	-2.85455	Down	8.38754e-11	7.14162e-11
LTCONS_00137413	2024	6.9	55.19	-2.99631	Down	8.72998e-11	7.42287e-11
LTCONS_00121699	1173	19	82	-2.10619	Down	8.83764e-11	7.51152e-11
LTCONS_00112898	2781	11	64.93	-2.55795	Down	9.0936e-11	7.72403e-11
LTCONS_00026706	288	11.78	66.61	-2.49597	Down	9.49913e-11	8.05871e-11
LTCONS_00084264	1390	78.42	17.49	2.16812	Up	1.00006e-10	8.47074e-11
LTCONS_00200680	743	18.44	80.57	-2.12397	Down	1.02558e-10	8.68283e-11
LTCONS_00050383	1990	51.96	5.82	3.16174	Up	1.03142e-10	8.73058e-11
LTCONS_00152742	1553	9	60	-2.73353	Down	1.05728e-10	8.94367e-11
LTCONS_00018560	1782	55.67	7.33	2.92845	Up	1.11088e-10	9.38418e-11
LTCONS_00149447	1313	7	55	-2.97057	Down	1.12331e-10	9.4853e-11
LTCONS_00094160	826	7	55	-2.97057	Down	1.12331e-10	9.4853e-11
LTCONS_00163914	1027	82.97	19.99	2.05674	Up	1.24977e-10	1.05179e-10
LTCONS_00080910	1478	68.66	13.05	2.39885	Up	1.25362e-10	1.05493e-10
LTCONS_00175628	1339	57	8	2.83632	Up	1.32713e-10	1.11523e-10
LTCONS_00187499	4100	11.83	66.06	-2.47789	Down	1.35098e-10	1.13444e-10
LTCONS_00031470	1484	12.43	67.3	-2.43335	Down	1.41648e-10	1.18815e-10
LTCONS_00076038	984	6	52	-3.11204	Down	1.44998e-10	1.2153e-10
LTCONS_00154845	1071	53.3	6.58	3.02141	Up	1.46929e-10	1.23102e-10
LTCONS_00121161	5319	58.12	8.58	2.76342	Up	1.5492e-10	1.29571e-10
LTCONS_00200894	1704	83	20.26	2.03791	Up	1.59245e-10	1.33074e-10
LTCONS_00067127	899	59	9	2.71615	Up	1.65291e-10	1.37958e-10
LTCONS_00140497	1097	68	13	2.39046	Up	1.67431e-10	1.39659e-10
LTCONS_00062244	2674	12.89	67.89	-2.39351	Down	1.76398e-10	1.46928e-10
LTCONS_00147029	1223	9	59	-2.70929	Down	1.83685e-10	1.5279e-10
LTCONS_00163814	2170	79.92	18.86	2.08666	Up	1.8594e-10	1.54611e-10
LTCONS_00021670	1281	76	17	2.1639	Up	2.03572e-10	1.68825e-10
LTCONS_00060854	781	10.23	61.61	-2.58693	Down	2.11206e-10	1.74899e-10
LTCONS_00118920	1003	53.41	6.9	2.95587	Up	2.18596e-10	1.8082e-10
LTCONS_00118919	1003	53.41	6.9	2.95587	Up	2.18596e-10	1.8082e-10
LTCONS_00136539	351	16	74	-2.20602	Down	2.26115e-10	1.86857e-10
LTCONS_00070827	2302	20	82	-2.03219	Down	2.32018e-10	1.91597e-10
LTCONS_00012486	824	56	8	2.81079	Up	2.32635e-10	1.92089e-10
LTCONS_00166286	541	56	8	2.81079	Up	2.32635e-10	1.92089e-10
LTCONS_00020388	520	56	8	2.81079	Up	2.32635e-10	1.92089e-10
LTCONS_00112239	2032	12.13	65.64	-2.43256	Down	2.39925e-10	1.97883e-10
LTCONS_00070232	739	76.51	17.45	2.13585	Up	2.48495e-10	2.04741e-10
LTCONS_00106050	776	15.47	72.62	-2.22746	Down	2.6057e-10	2.14357e-10
LTCONS_00068605	2009	67.65	13.26	2.35444	Up	2.69447e-10	2.2145e-10
LTCONS_00064102	1288	13.09	67.46	-2.36213	Down	2.76883e-10	2.27361e-10
LTCONS_00189430	2556	16.49	74.59	-2.17396	Down	2.7883e-10	2.28912e-10
LTCONS_00092377	1101	15.5	72.42	-2.22069	Down	2.97503e-10	2.43841e-10
LTCONS_00137773	1385	7.86	55.39	-2.81359	Down	2.99191e-10	2.45185e-10
LTCONS_00018292	1377	69.29	14.13	2.29732	Up	3.00598e-10	2.46292e-10
LTCONS_00001452	2118	54.29	7.52	2.85531	Up	3.16035e-10	2.58583e-10
LTCONS_00104390	1356	13	67	-2.36222	Down	3.1793e-10	2.6005e-10
LTCONS_00197616	2332	53	7	2.924	Up	3.18041e-10	2.60134e-10
LTCONS_00122932	1694	74.12	16.52	2.16908	Up	3.19773e-10	2.61527e-10
LTCONS_00041490	1525	58.98	9.51	2.63614	Up	3.21937e-10	2.63206e-10
LTCONS_00118477	2662	51	6.22	3.03894	Up	3.25779e-10	2.66255e-10
LTCONS_00025633	2125	81	20	2.02135	Up	3.27039e-10	2.67254e-10
LTCONS_00109486	4369	56.72	8.62	2.72153	Up	3.55492e-10	2.89871e-10
LTCONS_00027986	1523	78.85	19	2.05654	Up	3.58711e-10	2.92409e-10
LTCONS_00197468	520	17	74.99	-2.13773	Down	3.83115e-10	3.1163e-10
LTCONS_00112641	815	13.5	67.38	-2.31593	Down	4.5529e-10	3.68329e-10
LTCONS_00145370	1738	6.7	51.78	-2.94673	Down	4.57042e-10	3.69678e-10
LTCONS_00082918	1181	68.45	14.14	2.2787	Up	4.67901e-10	3.78082e-10
LTCONS_00053413	522	12	64	-2.4116	Down	4.89642e-10	3.95066e-10
LTCONS_00135945	630	55.48	8.36	2.73383	Up	5.02776e-10	4.05313e-10
LTCONS_00036688	854	11	61.73	-2.48504	Down	5.0515e-10	4.07188e-10
LTCONS_00014914	523	20	80.3	-2.00197	Down	5.24449e-10	4.22315e-10
LTCONS_00135687	1840	70	15	2.22583	Up	5.29486e-10	4.26245e-10
LTCONS_00048664	1928	76	18	2.08144	Up	5.49292e-10	4.41428e-10
LTCONS_00107809	755	59	10	2.56415	Up	5.868e-10	4.70708e-10
LTCONS_00091861	891	14.29	68.53	-2.2583	Down	5.94644e-10	4.76795e-10
LTCONS_00043083	1848	5.42	48	-3.14324	Down	6.12215e-10	4.90551e-10
LTCONS_00053012	1705	7	52	-2.88965	Down	6.15894e-10	4.93366e-10
LTCONS_00144180	430	63.52	12.19	2.38495	Up	6.995e-10	5.58197e-10
LTCONS_00152178	2847	8.78	56.04	-2.67073	Down	7.04454e-10	5.61974e-10
LTCONS_00057630	1018	8.01	54.13	-2.75312	Down	7.39071e-10	5.88702e-10
LTCONS_00091259	2823	11	61	-2.46787	Down	7.45018e-10	5.93293e-10
LTCONS_00183848	1698	11	61	-2.46787	Down	7.45018e-10	5.93293e-10
LTCONS_00058129	910	49	6	3.03318	Up	7.46247e-10	5.94246e-10
LTCONS_00156135	1519	15.71	71.01	-2.17291	Down	7.50938e-10	5.97887e-10
LTCONS_00190152	976	12.58	64.41	-2.35272	Down	7.63541e-10	6.0758e-10
LTCONS_00018497	1244	70.79	15.76	2.17071	Up	7.80412e-10	6.20672e-10
LTCONS_00145055	1827	8.91	56.12	-2.65158	Down	7.96563e-10	6.32964e-10
LTCONS_00071609	3392	49.01	6.07	3.01674	Up	8.21654e-10	6.51996e-10
LTCONS_00200138	1259	48.98	6.13	3.00167	Up	9.11924e-10	7.21402e-10
LTCONS_00200414	356	10.51	59.5	-2.49769	Down	9.2518e-10	7.31595e-10
LTCONS_00146909	1571	72.36	16.74	2.11533	Up	9.56659e-10	7.55461e-10
LTCONS_00054073	3419	53.83	8.16	2.7252	Up	9.6629e-10	7.62879e-10
LTCONS_00049522	998	5.32	46.95	-3.13819	Down	9.67205e-10	7.63585e-10
LTCONS_00099095	1430	51	7	2.8685	Up	9.88276e-10	7.797e-10
LTCONS_00176995	1357	15	69	-2.1982	Down	9.90006e-10	7.80943e-10
LTCONS_00158905	1427	74.9	18.09	2.05321	Up	1.0246e-09	8.07373e-10
LTCONS_00038129	330	12.67	63.96	-2.33232	Down	1.06625e-09	8.3928e-10
LTCONS_00046950	985	7	51	-2.86164	Down	1.08304e-09	8.5217e-10
LTCONS_00171987	959	13.13	64.87	-2.30125	Down	1.10612e-09	8.69734e-10
LTCONS_00074771	1806	70.57	16.01	2.14351	Up	1.12194e-09	8.81939e-10
LTCONS_00169388	474	60	11	2.45089	Up	1.13869e-09	8.94769e-10
LTCONS_00012179	334	59.77	11	2.44535	Up	1.28668e-09	1.0068e-09
LTCONS_00125339	922	48	6	3.00343	Up	1.32575e-09	1.03642e-09
LTCONS_00135069	1604	12	62	-2.3658	Down	1.39593e-09	1.08905e-09
LTCONS_00041015	1115	74	18	2.04296	Up	1.4558e-09	1.13394e-09
LTCONS_00012911	1339	72	17	2.08589	Up	1.47459e-09	1.14792e-09
LTCONS_00124248	653	15	68	-2.17714	Down	1.63542e-09	1.26897e-09
LTCONS_00083594	275	9	55	-2.608	Down	1.64629e-09	1.27707e-09
LTCONS_00139472	1578	18	74	-2.0361	Down	1.65124e-09	1.28082e-09
LTCONS_00083537	1590	61.47	12.04	2.35548	Up	1.72692e-09	1.33769e-09
LTCONS_00177616	1473	61.8	12.2	2.34416	Up	1.73847e-09	1.3464e-09
LTCONS_00189005	1715	10	57	-2.50753	Down	1.9113e-09	1.47616e-09
LTCONS_00192644	913	8	52.37	-2.70724	Down	1.93514e-09	1.49395e-09
LTCONS_00150478	2500	67.24	15	2.16779	Up	2.12872e-09	1.63888e-09
LTCONS_00150132	1534	52	8	2.70387	Up	2.16279e-09	1.66409e-09
LTCONS_00124945	3935	8.96	54.39	-2.59834	Down	2.18249e-09	1.67867e-09
LTCONS_00052206	209	63	13	2.28027	Up	2.24702e-09	1.727e-09
LTCONS_00096024	1381	8.69	53.68	-2.62352	Down	2.28815e-09	1.75765e-09
LTCONS_00072829	1480	8	52	-2.69701	Down	2.37419e-09	1.8213e-09
LTCONS_00113848	1047	6.83	49.19	-2.84497	Down	2.37471e-09	1.82166e-09
LTCONS_00136245	312	61.87	12.53	2.30729	Up	2.41372e-09	1.85011e-09
LTCONS_00007851	1554	13	63	-2.27341	Down	2.50913e-09	1.92129e-09
LTCONS_00050686	625	17.24	71.6	-2.05077	Down	2.55577e-09	1.95591e-09
LTCONS_00192211	1074	6	47	-2.96619	Down	2.55946e-09	1.95843e-09
LTCONS_00141203	901	54	9	2.5884	Up	2.57499e-09	1.96993e-09
LTCONS_00051738	1105	64.69	13.94	2.21774	Up	2.57565e-09	1.9704e-09
LTCONS_00184661	2793	18	73	-2.01647	Down	2.67388e-09	2.04351e-09
LTCONS_00152208	1519	61.01	12.24	2.32087	Up	2.74014e-09	2.09263e-09
LTCONS_00000831	982	5.78	46.28	-2.99781	Down	2.81258e-09	2.14628e-09
LTCONS_00150885	4762	13.77	64.27	-2.21918	Down	2.9831e-09	2.27172e-09
LTCONS_00162838	1411	17.36	71.5	-2.03874	Down	3.00861e-09	2.29066e-09
LTCONS_00105567	1395	16.75	70.27	-2.06532	Down	3.04487e-09	2.31732e-09
LTCONS_00186942	1203	49	7	2.81079	Up	3.05272e-09	2.3231e-09
LTCONS_00199534	2054	11.03	58.34	-2.39962	Down	3.14893e-09	2.39467e-09
LTCONS_00007711	741	67.3	15.42	2.12924	Up	3.15656e-09	2.40021e-09
LTCONS_00074087	2752	12.87	62.24	-2.2704	Down	3.21865e-09	2.44574e-09
LTCONS_00092286	352	8.77	53.2	-2.59734	Down	3.28777e-09	2.49634e-09
LTCONS_00025295	1373	11.88	60.06	-2.33444	Down	3.3495e-09	2.54191e-09
LTCONS_00160941	2453	70.35	17.07	2.04652	Up	3.53193e-09	2.67641e-09
LTCONS_00143333	1206	60	12	2.32536	Up	3.55149e-09	2.69065e-09
LTCONS_00005676	971	14.38	65.17	-2.17671	Down	3.57231e-09	2.70591e-09
LTCONS_00030255	2724	8.17	51.61	-2.65581	Down	3.66668e-09	2.77585e-09
LTCONS_00123040	617	5.84	45.94	-2.97228	Down	3.72616e-09	2.8195e-09
LTCONS_00192803	1679	51	8	2.67586	Up	3.76071e-09	2.84455e-09
LTCONS_00103670	896	72	18	2.00343	Up	3.82365e-09	2.89074e-09
LTCONS_00044449	1422	66	15	2.14094	Up	3.95558e-09	2.9873e-09
LTCONS_00144335	1232	54.26	9.47	2.52189	Up	3.98152e-09	3.00637e-09
LTCONS_00117663	499	6	46	-2.93517	Down	4.52703e-09	3.40294e-09
LTCONS_00085753	1115	6	46	-2.93517	Down	4.52703e-09	3.40294e-09
LTCONS_00038410	5849	47.61	6.84	2.80263	Up	5.36866e-09	4.01577e-09
LTCONS_00044881	1183	52.12	8.78	2.57298	Up	5.45303e-09	4.07673e-09
LTCONS_00133653	1261	57	11	2.37689	Up	5.55689e-09	4.15175e-09
LTCONS_00001596	885	7	48	-2.77417	Down	5.83479e-09	4.35251e-09
LTCONS_00176801	1705	5.65	44.64	-2.97858	Down	5.96056e-09	4.44371e-09
LTCONS_00130685	2368	10.47	55.88	-2.41264	Down	6.0373e-09	4.49904e-09
LTCONS_00110107	2062	67	16	2.06952	Up	6.47408e-09	4.81372e-09
LTCONS_00059567	1119	65	15	2.11891	Up	6.50258e-09	4.8344e-09
LTCONS_00116363	382	52.91	9.29	2.51322	Up	6.63043e-09	4.92574e-09
LTCONS_00121442	1121	12.04	59	-2.28945	Down	6.90997e-09	5.1259e-09
LTCONS_00143857	1534	8	50	-2.64042	Down	7.1395e-09	5.29152e-09
LTCONS_00018331	524	17	69	-2.01763	Down	7.15239e-09	5.30041e-09
LTCONS_00049746	2102	58.62	11.99	2.29299	Up	7.17889e-09	5.31816e-09
LTCONS_00117426	1250	10.01	54.49	-2.44112	Down	7.37659e-09	5.45961e-09
LTCONS_00187113	1025	52	9	2.53395	Up	7.62406e-09	5.63607e-09
LTCONS_00094445	443	52	9	2.53395	Up	7.62406e-09	5.63607e-09
LTCONS_00121547	1425	52	9	2.53395	Up	7.62406e-09	5.63607e-09
LTCONS_00101029	1323	50.76	8.49	2.58329	Up	7.9804e-09	5.89078e-09
LTCONS_00090193	2108	54.33	10.1	2.43083	Up	8.09818e-09	5.97598e-09
LTCONS_00192399	1234	9	52	-2.52708	Down	8.36591e-09	6.16561e-09
LTCONS_00116153	892	47.14	7	2.75496	Up	8.66271e-09	6.37666e-09
LTCONS_00065660	404	11.77	57.95	-2.29626	Down	8.83968e-09	6.50329e-09
LTCONS_00088650	812	10	54.1	-2.4322	Down	8.96588e-09	6.59286e-09
LTCONS_00034233	741	63.7	14.71	2.11793	Up	9.28593e-09	6.81986e-09
LTCONS_00131933	1175	53.11	9.67	2.46083	Up	9.37146e-09	6.8804e-09
LTCONS_00042331	923	56	11	2.35136	Up	9.38498e-09	6.88975e-09
LTCONS_00046154	1282	58	12	2.27645	Up	9.99107e-09	7.31926e-09
LTCONS_00200335	635	9.83	53.51	-2.44111	Down	1.00501e-08	7.36146e-09
LTCONS_00024988	3455	58.42	12.24	2.25829	Up	1.04232e-08	7.62719e-09
LTCONS_00149357	1093	64	15	2.09654	Up	1.06639e-08	7.79721e-09
LTCONS_00059404	1015	64	15	2.09654	Up	1.06639e-08	7.79721e-09
LTCONS_00077229	421	64	15	2.09654	Up	1.06639e-08	7.79721e-09
LTCONS_00070085	922	46.39	6.86	2.76097	Up	1.09343e-08	7.98913e-09
LTCONS_00109002	1998	8.43	50.15	-2.56921	Down	1.12983e-08	8.2473e-09
LTCONS_00004066	1486	13	60	-2.20302	Down	1.15478e-08	8.42439e-09
LTCONS_00044678	791	14	62	-2.14341	Down	1.18242e-08	8.62109e-09
LTCONS_00052966	1028	8	49	-2.61128	Down	1.23453e-08	8.98701e-09
LTCONS_00083789	938	8	49	-2.61128	Down	1.23453e-08	8.98701e-09
LTCONS_00185656	1689	51	9	2.50593	Up	1.30784e-08	9.49983e-09
LTCONS_00023768	362	57.45	12	2.26271	Up	1.32567e-08	9.62578e-09
LTCONS_00050990	1678	9	51	-2.49907	Down	1.43247e-08	1.03753e-08
LTCONS_00010664	3058	55.63	11.21	2.31451	Up	1.43722e-08	1.04083e-08
LTCONS_00111510	1948	56.65	11.7	2.279	Up	1.44786e-08	1.04824e-08
LTCONS_00171389	1730	53	10	2.40943	Up	1.45986e-08	1.0566e-08
LTCONS_00147205	1594	10.86	54.96	-2.33593	Down	1.52268e-08	1.10072e-08
LTCONS_00029761	1122	43.48	5.91	2.88255	Up	1.54378e-08	1.11561e-08
LTCONS_00128532	1662	12	57.33	-2.25282	Down	1.55894e-08	1.12622e-08
LTCONS_00104443	1558	10	53	-2.40256	Down	1.60383e-08	1.15756e-08
LTCONS_00063024	4850	49.02	8.31	2.56388	Up	1.64702e-08	1.18763e-08
LTCONS_00118031	1198	10.93	54.94	-2.32613	Down	1.66332e-08	1.19899e-08
LTCONS_00107722	1121	57	12	2.25136	Up	1.66991e-08	1.2034e-08
LTCONS_00200025	1133	51.38	9.4	2.45391	Up	1.71723e-08	1.23642e-08
LTCONS_00087481	299	7.38	46.94	-2.66569	Down	1.73397e-08	1.24804e-08
LTCONS_00050623	371	44.12	6.28	2.81603	Up	1.79019e-08	1.28726e-08
LTCONS_00073818	1930	42.42	5.61	2.9221	Up	1.85268e-08	1.33084e-08
LTCONS_00085331	895	45.73	7	2.71115	Up	1.90212e-08	1.36509e-08
LTCONS_00179268	1727	16	65	-2.01894	Down	1.91601e-08	1.37483e-08
LTCONS_00108761	2095	15	63	-2.06696	Down	1.94366e-08	1.39366e-08
LTCONS_00197807	1568	41.33	5.21	2.99127	Up	1.95217e-08	1.39959e-08
LTCONS_00069391	1444	48	8	2.5884	Up	1.95473e-08	1.40137e-08
LTCONS_00146633	784	47.91	8	2.58569	Up	2.05324e-08	1.46914e-08
LTCONS_00031687	1188	50	9	2.47736	Up	2.23863e-08	1.596e-08
LTCONS_00032978	982	50	9	2.47736	Up	2.23863e-08	1.596e-08
LTCONS_00096066	2465	64.21	15.89	2.01811	Up	2.26637e-08	1.6151e-08
LTCONS_00077358	1116	9	50	-2.4705	Down	2.44743e-08	1.73976e-08
LTCONS_00145392	1350	49.06	8.67	2.50388	Up	2.5e-08	1.77582e-08
LTCONS_00019121	980	45	7	2.68793	Up	2.8539e-08	2.01823e-08
LTCONS_00046858	567	54	11.07	2.28974	Up	2.86954e-08	2.02877e-08
LTCONS_00113300	818	42.56	6.01	2.82749	Up	2.98713e-08	2.10851e-08
LTCONS_00115431	431	5.34	41.04	-2.93869	Down	2.99374e-08	2.11305e-08
LTCONS_00035594	821	15	62	-2.04387	Down	3.16527e-08	2.23017e-08
LTCONS_00017569	1997	12.1	56	-2.20699	Down	3.41096e-08	2.397e-08
LTCONS_00108448	1198	45.8	7.55	2.60423	Up	3.7087e-08	2.59831e-08
LTCONS_00147762	1693	48.12	8.6	2.48766	Up	3.8129e-08	2.66862e-08
LTCONS_00158862	1524	53.53	11.11	2.27192	Up	3.82003e-08	2.6733e-08
LTCONS_00134799	1397	49	9	2.44822	Up	3.82319e-08	2.67519e-08
LTCONS_00047221	1124	49	9	2.44822	Up	3.82319e-08	2.67519e-08
LTCONS_00197954	907	53.16	11	2.27627	Up	4.10458e-08	2.86463e-08
LTCONS_00124187	1445	9	49	-2.44135	Down	4.17204e-08	2.91034e-08
LTCONS_00141354	1283	55.16	12	2.20402	Up	4.26931e-08	2.97586e-08
LTCONS_00068305	1245	5.94	41.89	-2.81464	Down	4.27549e-08	2.98005e-08
LTCONS_00152250	2320	55.78	12.32	2.18218	Up	4.34744e-08	3.02812e-08
LTCONS_00094728	1463	61	15	2.02728	Up	4.63254e-08	3.22025e-08
LTCONS_00118708	1525	59	14	2.07872	Up	4.70794e-08	3.27087e-08
LTCONS_00106212	1031	44	7	2.65551	Up	4.96648e-08	3.44402e-08
LTCONS_00052957	3182	58.89	14.01	2.075	Up	5.01857e-08	3.47886e-08
LTCONS_00109947	2581	10.22	51.25	-2.32272	Down	5.1454e-08	3.56385e-08
LTCONS_00144802	1056	14	59	-2.07186	Down	5.21081e-08	3.60725e-08
LTCONS_00095013	931	13.03	57	-2.12569	Down	5.35925e-08	3.70596e-08
LTCONS_00177717	388	7	44	-2.64864	Down	5.37582e-08	3.71692e-08
LTCONS_00054378	1323	50.63	10.1	2.32907	Up	5.68468e-08	3.92204e-08
LTCONS_00022146	3754	45.88	7.95	2.53227	Up	5.82845e-08	4.01704e-08
LTCONS_00039335	1560	9.14	48.46	-2.4031	Down	6.5403e-08	4.48527e-08
LTCONS_00194524	1522	14.76	59.94	-2.01839	Down	6.84009e-08	4.6839e-08
LTCONS_00057377	2056	6.36	42.04	-2.72123	Down	6.91682e-08	4.73443e-08
LTCONS_00040873	461	41	6	2.77602	Up	7.10507e-08	4.85954e-08
LTCONS_00115220	2565	58.13	14.01	2.05626	Up	7.28836e-08	4.9803e-08
LTCONS_00012222	1736	52	11	2.24444	Up	7.45598e-08	5.09101e-08
LTCONS_00082972	894	58	14	2.05406	Up	7.69301e-08	5.2466e-08
LTCONS_00044564	839	56	13	2.11035	Up	7.75397e-08	5.28685e-08
LTCONS_00029513	2190	5.62	40.02	-2.82865	Down	7.91784e-08	5.39434e-08
LTCONS_00105198	1059	40.77	6	2.76791	Up	8.08645e-08	5.5053e-08
LTCONS_00162460	1561	55.54	12.82	2.11856	Up	8.14719e-08	5.54473e-08
LTCONS_00020091	2646	45.53	8.1	2.49426	Up	8.44664e-08	5.73973e-08
LTCONS_00077649	1492	39.59	5.55	2.83801	Up	8.53548e-08	5.79833e-08
LTCONS_00063497	1201	13	56	-2.10348	Down	8.54225e-08	5.80248e-08
LTCONS_00119570	276	53.73	11.99	2.16733	Up	8.71154e-08	5.91306e-08
LTCONS_00111512	2696	50.23	10.31	2.28794	Up	8.82148e-08	5.98528e-08
LTCONS_00162835	1408	44.62	7.78	2.52328	Up	9.38181e-08	6.35186e-08
LTCONS_00109265	1834	9.29	48.05	-2.36735	Down	9.64112e-08	6.51921e-08
LTCONS_00120044	860	42.12	6.71	2.65355	Up	9.68019e-08	6.54513e-08
LTCONS_00120514	1731	57.45	13.98	2.04238	Up	9.87563e-08	6.67321e-08
LTCONS_00062158	917	5.17	38.51	-2.89356	Down	9.96657e-08	6.73222e-08
LTCONS_00196532	1108	45	8	2.49529	Up	9.96872e-08	6.73355e-08
LTCONS_00075776	3840	51.08	10.88	2.23451	Up	1.05161e-07	7.09004e-08
LTCONS_00107252	772	12.39	54.17	-2.12489	Down	1.15202e-07	7.73646e-08
LTCONS_00069926	1780	7.06	42.74	-2.59441	Down	1.15927e-07	7.78416e-08
LTCONS_00052938	844	48.08	9.55	2.3353	Up	1.16822e-07	7.84273e-08
LTCONS_00201769	450	6	40.15	-2.73893	Down	1.2317e-07	8.25298e-08
LTCONS_00060101	1496	40	6	2.7404	Up	1.24605e-07	8.34599e-08
LTCONS_00175664	657	40	6	2.7404	Up	1.24605e-07	8.34599e-08
LTCONS_00067130	599	40	6	2.7404	Up	1.24605e-07	8.34599e-08
LTCONS_00159248	1064	57	14	2.02897	Up	1.25358e-07	8.39467e-08
LTCONS_00197962	1415	53	12	2.14639	Up	1.27059e-07	8.50283e-08
LTCONS_00062238	954	53	12	2.14639	Up	1.27059e-07	8.50283e-08
LTCONS_00066301	1779	55	13	2.08435	Up	1.27273e-07	8.5165e-08
LTCONS_00057993	445	42.27	7	2.59764	Up	1.28856e-07	8.61773e-08
LTCONS_00141092	961	45.84	8.62	2.41428	Up	1.32196e-07	8.83302e-08
LTCONS_00165926	791	6	40	-2.73353	Down	1.33945e-07	8.94595e-08
LTCONS_00094501	1456	7.65	43.78	-2.51331	Down	1.36604e-07	9.11754e-08
LTCONS_00172521	912	9.16	46.99	-2.3555	Down	1.45164e-07	9.66923e-08
LTCONS_00041108	1090	7.49	43.29	-2.52756	Down	1.465e-07	9.75566e-08
LTCONS_00127591	1529	42	7	2.5884	Up	1.49438e-07	9.94477e-08
LTCONS_00140927	1682	48.77	10.12	2.27222	Up	1.52754e-07	1.01582e-07
LTCONS_00120442	861	56.65	14.03	2.01699	Up	1.52896e-07	1.01669e-07
LTCONS_00007154	1853	42.36	7.33	2.53425	Up	1.84762e-07	1.21981e-07
LTCONS_00072677	1101	46	9	2.35707	Up	1.87678e-07	1.23816e-07
LTCONS_00081163	644	47.98	10	2.26587	Up	2.01786e-07	1.32702e-07
LTCONS_00184375	341	54.72	13.34	2.03974	Up	2.03069e-07	1.33501e-07
LTCONS_00139112	843	9	46	-2.3502	Down	2.03659e-07	1.33874e-07
LTCONS_00109665	1149	50	11	2.18786	Up	2.06905e-07	1.35917e-07
LTCONS_00194255	1522	54	13	2.05788	Up	2.08309e-07	1.36796e-07
LTCONS_00003376	959	54	13	2.05788	Up	2.08309e-07	1.36796e-07
LTCONS_00017250	856	10	48	-2.2596	Down	2.17345e-07	1.42517e-07
LTCONS_00176820	1392	10	48	-2.2596	Down	2.17345e-07	1.42517e-07
LTCONS_00144823	1012	39	6	2.70387	Up	2.18071e-07	1.42977e-07
LTCONS_00183242	797	11	50	-2.18099	Down	2.2581e-07	1.47841e-07
LTCONS_00035073	606	46.94	9.62	2.29014	Up	2.28753e-07	1.49673e-07
LTCONS_00087818	1979	6	39.04	-2.69849	Down	2.28848e-07	1.49733e-07
LTCONS_00142508	432	6	39	-2.69701	Down	2.34002e-07	1.52978e-07
LTCONS_00130682	1163	9.67	46.98	-2.27703	Down	2.57109e-07	1.67563e-07
LTCONS_00077416	1335	13.33	54.29	-2.02258	Down	2.72323e-07	1.77124e-07
LTCONS_00195380	1687	41.32	7.19	2.52621	Up	2.74061e-07	1.78212e-07
LTCONS_00026909	472	45.42	9.16	2.31334	Up	3.04277e-07	1.97142e-07
LTCONS_00150174	1305	49.32	11.07	2.15895	Up	3.13734e-07	2.03091e-07
LTCONS_00138048	922	45	9	2.32536	Up	3.173e-07	2.05302e-07
LTCONS_00111221	790	45	9	2.32536	Up	3.173e-07	2.05302e-07
LTCONS_00063294	919	41.38	7.38	2.49067	Up	3.34028e-07	2.15708e-07
LTCONS_00199312	1197	47	10	2.23609	Up	3.34321e-07	2.15874e-07
LTCONS_00071955	1465	51	12	2.0909	Up	3.44731e-07	2.22313e-07
LTCONS_00200219	952	40.8	7.16	2.51397	Up	3.50475e-07	2.25922e-07
LTCONS_00169465	1319	48.53	10.79	2.17261	Up	3.50752e-07	2.26081e-07
LTCONS_00147419	1364	11	49	-2.15185	Down	3.73843e-07	2.40223e-07
LTCONS_00123854	1410	38	6	2.6664	Up	3.80805e-07	2.44488e-07
LTCONS_00088583	3446	44.49	8.94	2.31857	Up	3.87633e-07	2.48723e-07
LTCONS_00120516	1137	46	9.71	2.24752	Up	4.10161e-07	2.6268e-07
LTCONS_00116930	6072	5.82	37.55	-2.68629	Down	4.1426e-07	2.65209e-07
LTCONS_00192236	2108	11.2	49.05	-2.12732	Down	4.46764e-07	2.85252e-07
LTCONS_00158906	1133	42.13	7.98	2.40382	Up	4.53521e-07	2.89431e-07
LTCONS_00167119	3299	12	50.61	-2.07296	Down	4.56455e-07	2.9123e-07
LTCONS_00038323	791	39.95	7	2.5162	Up	4.57711e-07	2.91995e-07
LTCONS_00109802	942	7	40	-2.51114	Down	4.78668e-07	3.04904e-07
LTCONS_00125077	555	47.11	10.4	2.18288	Up	4.81384e-07	3.06568e-07
LTCONS_00121435	795	6.53	38.91	-2.57155	Down	4.8512e-07	3.08847e-07
LTCONS_00072967	1296	42	8	2.39575	Up	4.97368e-07	3.1635e-07
LTCONS_00143563	1002	42	8	2.39575	Up	4.97368e-07	3.1635e-07
LTCONS_00178243	1477	44	9	2.29294	Up	5.34937e-07	3.39303e-07
LTCONS_00156617	663	8	42	-2.38888	Down	5.36105e-07	3.40032e-07
LTCONS_00077013	1091	48.01	11	2.12926	Up	5.6476e-07	3.57517e-07
LTCONS_00089443	990	48	11	2.12896	Up	5.67599e-07	3.5925e-07
LTCONS_00168170	1009	9	44	-2.28607	Down	5.78296e-07	3.65786e-07
LTCONS_00134298	932	51.31	12.75	2.01218	Up	6.10869e-07	3.85578e-07
LTCONS_00194138	884	43	8.66	2.31533	Up	6.19431e-07	3.90823e-07
LTCONS_00058612	1024	42.19	8.29	2.35089	Up	6.26317e-07	3.95027e-07
LTCONS_00012223	885	36.94	5.94	2.64008	Up	6.35108e-07	4.00258e-07
LTCONS_00002423	784	9.75	45.17	-2.20846	Down	7.09845e-07	4.45477e-07
LTCONS_00072504	1504	39	7	2.48148	Up	7.66089e-07	4.79477e-07
LTCONS_00073439	2108	9.7	44.85	-2.20562	Down	7.92803e-07	4.95567e-07
LTCONS_00157932	709	41	8	2.36098	Up	8.45265e-07	5.2708e-07
LTCONS_00081323	2841	11	47.27	-2.09999	Down	8.87893e-07	5.52651e-07
LTCONS_00121436	2727	9.55	44.31	-2.21063	Down	8.91478e-07	5.54766e-07
LTCONS_00003204	1084	11	47.25	-2.09938	Down	8.96767e-07	5.57881e-07
LTCONS_00160479	1486	49	12	2.03318	Up	9.24013e-07	5.73936e-07
LTCONS_00081869	1604	49.49	12.26	2.01661	Up	9.31818e-07	5.78571e-07
LTCONS_00100094	856	47	11	2.09859	Up	9.35786e-07	5.80943e-07
LTCONS_00108766	1934	9	43	-2.25291	Down	9.70233e-07	6.01592e-07
LTCONS_00163807	945	11	47	-2.09172	Down	1.01536e-06	6.28544e-07
LTCONS_00015193	1307	40.87	8.11	2.3367	Up	1.02514e-06	6.34305e-07
LTCONS_00059605	523	35.44	5.67	2.64739	Up	1.03232e-06	6.38574e-07
LTCONS_00122994	702	34.46	5.33	2.69615	Up	1.14573e-06	7.05489e-07
LTCONS_00186652	1191	41.58	8.56	2.28364	Up	1.1645e-06	7.16565e-07
LTCONS_00108659	1806	40.87	8.26	2.31026	Up	1.21213e-06	7.44867e-07
LTCONS_00115070	1167	36	6.06	2.57404	Up	1.24312e-06	7.63239e-07
LTCONS_00137419	1781	6.42	36.92	-2.52032	Down	1.2539e-06	7.69546e-07
LTCONS_00047799	1298	38	7	2.44401	Up	1.31392e-06	8.04887e-07
LTCONS_00047239	318	5.11	33.66	-2.71621	Down	1.4268e-06	8.71083e-07
LTCONS_00059905	1907	6.68	37.13	-2.47123	Down	1.5342e-06	9.34081e-07
LTCONS_00034671	1351	9	42	-2.21896	Down	1.62277e-06	9.85844e-07
LTCONS_00139033	1329	47.63	11.9	2.00434	Up	1.64017e-06	9.96126e-07
LTCONS_00155818	1034	10	44	-2.13407	Down	1.6635e-06	1.00965e-06
LTCONS_00020106	1822	45.93	11.09	2.05361	Up	1.73787e-06	1.05296e-06
LTCONS_00137055	446	6.51	36.44	-2.48136	Down	1.81512e-06	1.09785e-06
LTCONS_00118752	2584	7.24	38.03	-2.38964	Down	1.83307e-06	1.10822e-06
LTCONS_00046652	340	34.49	5.74	2.59049	Up	1.9112e-06	1.15366e-06
LTCONS_00035810	633	42.3	9.38	2.17643	Up	1.92708e-06	1.16291e-06
LTCONS_00199003	419	37	6.91	2.4242	Up	2.02259e-06	1.2173e-06
LTCONS_00070152	1357	45	10.8	2.06233	Up	2.07485e-06	1.24736e-06
LTCONS_00199291	268	44.08	10.44	2.08144	Up	2.30026e-06	1.37638e-06
LTCONS_00189954	1958	39.19	8.09	2.27971	Up	2.41854e-06	1.44378e-06
LTCONS_00110926	222	41.07	9	2.19352	Up	2.42841e-06	1.44945e-06
LTCONS_00070566	222	8.45	40.02	-2.24027	Down	2.49401e-06	1.48703e-06
LTCONS_00122214	1563	45	11	2.03585	Up	2.51864e-06	1.50109e-06
LTCONS_00060802	1181	43	10	2.10777	Up	2.54659e-06	1.51718e-06
LTCONS_00151859	574	6.6	35.97	-2.44282	Down	2.60493e-06	1.55051e-06
LTCONS_00047158	980	11	45	-2.02899	Down	2.72215e-06	1.61762e-06
LTCONS_00084588	843	37	7.17	2.37091	Up	2.73441e-06	1.62464e-06
LTCONS_00029512	1444	35.83	6.81	2.39887	Up	3.36903e-06	1.98604e-06
LTCONS_00164446	1240	44.36	11	2.01519	Up	3.44744e-06	2.03044e-06
LTCONS_00035390	634	35.21	6.57	2.42545	Up	3.54888e-06	2.08721e-06
LTCONS_00000790	1806	37.32	7.58	2.30311	Up	3.66657e-06	2.15328e-06
LTCONS_00104585	3610	6	34	-2.49907	Down	3.67265e-06	2.15642e-06
LTCONS_00087640	2454	40.12	9.03	2.15496	Up	4.06584e-06	2.37762e-06
LTCONS_00080678	855	38	8	2.25136	Up	4.07358e-06	2.38171e-06
LTCONS_00129358	1517	38	8	2.25136	Up	4.07358e-06	2.38171e-06
LTCONS_00110669	955	40	9	2.15544	Up	4.18991e-06	2.4467e-06
LTCONS_00070183	818	8	38	-2.24449	Down	4.35786e-06	2.54097e-06
LTCONS_00132864	1044	33.55	6	2.48671	Up	4.41359e-06	2.57173e-06
LTCONS_00182302	1889	9.08	40	-2.1358	Down	4.87917e-06	2.83293e-06
LTCONS_00008846	854	41.87	10.15	2.04787	Up	5.18214e-06	3.00123e-06
LTCONS_00172416	789	33	6	2.46286	Up	5.95122e-06	3.42846e-06
LTCONS_00134267	389	8.64	38.61	-2.15644	Down	6.27186e-06	3.60377e-06
LTCONS_00169271	858	6	33	-2.456	Down	6.31698e-06	3.62828e-06
LTCONS_00022353	2438	7.88	37.03	-2.22899	Down	6.32179e-06	3.63087e-06
LTCONS_00042437	1025	35	7	2.32536	Up	6.50947e-06	3.73323e-06
LTCONS_00054006	1059	36.66	7.8	2.23609	Up	6.57994e-06	3.77133e-06
LTCONS_00102183	454	6.76	34.57	-2.35099	Down	6.628e-06	3.79752e-06
LTCONS_00057703	422	9.22	39.64	-2.10069	Down	6.73749e-06	3.85726e-06
LTCONS_00099673	920	37	8	2.21289	Up	6.83516e-06	3.91053e-06
LTCONS_00124642	703	41	10	2.03906	Up	6.88753e-06	3.93929e-06
LTCONS_00084538	1004	39	9	2.11891	Up	6.95015e-06	3.97331e-06
LTCONS_00168839	1726	8.37	37.82	-2.17242	Down	7.08119e-06	4.04503e-06
LTCONS_00200485	988	32.43	5.91	2.45953	Up	7.27931e-06	4.1538e-06
LTCONS_00087478	988	8	37	-2.20602	Down	7.29821e-06	4.16411e-06
LTCONS_00017956	855	8	37	-2.20602	Down	7.29821e-06	4.16411e-06
LTCONS_00030245	636	10	41	-2.03219	Down	7.39491e-06	4.21617e-06
LTCONS_00187229	833	10	41	-2.03219	Down	7.39491e-06	4.21617e-06
LTCONS_00070520	1281	9	39	-2.11204	Down	7.44179e-06	4.2416e-06
LTCONS_00031304	350	37.45	8.33	2.17201	Up	7.67671e-06	4.3703e-06
LTCONS_00151681	1205	6.46	33.53	-2.37241	Down	8.16353e-06	4.63747e-06
LTCONS_00061043	1145	9.34	39.49	-2.07656	Down	8.18465e-06	4.64866e-06
LTCONS_00059911	1938	37.38	8.43	2.15209	Up	8.82398e-06	4.9958e-06
LTCONS_00138331	1287	37.61	8.6	2.13214	Up	9.3464e-06	5.27936e-06
LTCONS_00004209	1309	6	32	-2.4116	Down	1.08304e-05	6.07797e-06
LTCONS_00028458	713	6	32	-2.4116	Down	1.08304e-05	6.07797e-06
LTCONS_00200055	533	31.9	6.01	2.41155	Up	1.09159e-05	6.12334e-06
LTCONS_00035171	600	34	7	2.28354	Up	1.10233e-05	6.18056e-06
LTCONS_00016574	438	34	7	2.28354	Up	1.10233e-05	6.18056e-06
LTCONS_00158821	1032	40	10	2.00343	Up	1.12637e-05	6.3068e-06
LTCONS_00097097	759	36	8	2.17336	Up	1.14274e-05	6.39386e-06
LTCONS_00168453	1327	36	8	2.17336	Up	1.14274e-05	6.39386e-06
LTCONS_00091036	1006	7	34	-2.27668	Down	1.1714e-05	6.54631e-06
LTCONS_00055891	821	9	38	-2.07457	Down	1.22744e-05	6.8467e-06
LTCONS_00161437	1340	9.57	38.95	-2.0216	Down	1.33845e-05	7.43759e-06
LTCONS_00198888	1154	38.12	9.22	2.05114	Up	1.34356e-05	7.46506e-06
LTCONS_00047259	774	36.65	8.48	2.11511	Up	1.34457e-05	7.47053e-06
LTCONS_00013627	2013	37.63	9	2.06732	Up	1.38184e-05	7.6686e-06
LTCONS_00010904	2289	9.03	37.77	-2.06101	Down	1.41773e-05	7.85771e-06
LTCONS_00155096	923	31.37	6.05	2.37781	Up	1.52054e-05	8.40524e-06
LTCONS_00004310	985	9.22	37.99	-2.03935	Down	1.53112e-05	8.46037e-06
LTCONS_00142520	989	36.91	8.79	2.07351	Up	1.60906e-05	8.87395e-06
LTCONS_00007007	2037	5.45	30.01	-2.45768	Down	1.64912e-05	9.0857e-06
LTCONS_00178171	709	31	6	2.37267	Up	1.74986e-05	9.6158e-06
LTCONS_00106968	827	6	31	-2.3658	Down	1.85053e-05	1.01436e-05
LTCONS_00138685	1190	33	7	2.24047	Up	1.8599e-05	1.01919e-05
LTCONS_00096741	817	33	7	2.24047	Up	1.8599e-05	1.01919e-05
LTCONS_00062372	854	33	7	2.24047	Up	1.8599e-05	1.01919e-05
LTCONS_00037231	938	37	9	2.04296	Up	1.89073e-05	1.03516e-05
LTCONS_00176556	776	7	33	-2.23361	Down	1.97269e-05	1.07822e-05
LTCONS_00051428	973	7	33	-2.23361	Down	1.97269e-05	1.07822e-05
LTCONS_00188475	668	8.56	36.17	-2.07568	Down	1.97652e-05	1.0802e-05
LTCONS_00057996	999	8	35	-2.12585	Down	2.02433e-05	1.10529e-05
LTCONS_00058195	811	28.72	5.18	2.47446	Up	2.27888e-05	1.2357e-05
LTCONS_00061354	1139	28.36	5.18	2.45627	Up	2.77404e-05	1.49065e-05
LTCONS_00121430	1133	36	9	2.00343	Up	3.09959e-05	1.6581e-05
LTCONS_00068121	831	36	9	2.00343	Up	3.09959e-05	1.6581e-05
LTCONS_00150745	1148	36	9	2.00343	Up	3.09959e-05	1.6581e-05
LTCONS_00098533	395	32	7	2.19608	Up	3.12593e-05	1.67146e-05
LTCONS_00126442	966	6	30	-2.3185	Down	3.15036e-05	1.6841e-05
LTCONS_00033080	622	31.99	7.02	2.19151	Up	3.20944e-05	1.71413e-05
LTCONS_00115942	1525	6.51	31.04	-2.24997	Down	3.21344e-05	1.71611e-05
LTCONS_00058005	1136	8	34	-2.08403	Down	3.35139e-05	1.78655e-05
LTCONS_00159991	1281	8	34	-2.08403	Down	3.35139e-05	1.78655e-05
LTCONS_00011957	884	29.54	5.91	2.32487	Up	3.44302e-05	1.83303e-05
LTCONS_00137441	1405	31.56	7.04	2.16788	Up	4.09123e-05	2.16035e-05
LTCONS_00040469	1017	5.3	28	-2.39793	Down	4.09428e-05	2.16193e-05
LTCONS_00179871	596	32.85	7.69	2.09827	Up	4.13087e-05	2.17985e-05
LTCONS_00010166	1127	7.15	31.86	-2.1523	Down	4.16241e-05	2.19545e-05
LTCONS_00115269	1125	29.99	6.31	2.2522	Up	4.23621e-05	2.23272e-05
LTCONS_00068799	998	5.68	28.69	-2.33315	Down	4.39316e-05	2.31139e-05
LTCONS_00175569	2277	8.32	34	-2.02745	Down	4.59531e-05	2.41285e-05
LTCONS_00150522	978	29	6	2.27645	Up	5.0707e-05	2.64887e-05
LTCONS_00115643	401	29	6	2.27645	Up	5.0707e-05	2.64887e-05
LTCONS_00135179	528	29	6	2.27645	Up	5.0707e-05	2.64887e-05
LTCONS_00051748	1024	33	8	2.04783	Up	5.21438e-05	2.72046e-05
LTCONS_00153651	848	33	8	2.04783	Up	5.21438e-05	2.72046e-05
LTCONS_00005460	282	6	29	-2.26959	Down	5.34232e-05	2.78351e-05
LTCONS_00137417	1824	7.36	31.74	-2.10509	Down	5.4907e-05	2.85742e-05
LTCONS_00115399	836	8	33	-2.04096	Down	5.52476e-05	2.87417e-05
LTCONS_00080747	1902	7	31	-2.14341	Down	5.52822e-05	2.87585e-05
LTCONS_00015327	811	7	31	-2.14341	Down	5.52822e-05	2.87585e-05
LTCONS_00064387	638	6.09	29.09	-2.25258	Down	5.62733e-05	2.92484e-05
LTCONS_00091226	828	8.01	32.95	-2.03697	Down	5.71962e-05	2.9701e-05
LTCONS_00108861	1456	5.51	27.78	-2.33049	Down	5.8766e-05	3.04756e-05
LTCONS_00180261	1384	6.5	29.81	-2.19385	Down	6.02633e-05	3.12125e-05
LTCONS_00105359	2261	26.9	5.18	2.38001	Up	6.12755e-05	3.17062e-05
LTCONS_00105360	2261	26.9	5.18	2.38001	Up	6.12755e-05	3.17062e-05
LTCONS_00069308	1899	31.84	7.75	2.042	Up	7.28558e-05	3.73428e-05
LTCONS_00121891	1760	30.92	7.3	2.086	Up	7.40352e-05	3.79243e-05
LTCONS_00111312	1239	5.74	27.73	-2.26889	Down	7.81724e-05	3.99289e-05
LTCONS_00192549	1511	29.18	6.57	2.15445	Up	8.52127e-05	4.33294e-05
LTCONS_00046308	652	30	7	2.10297	Up	8.71914e-05	4.42757e-05
LTCONS_00190589	723	30	7	2.10297	Up	8.71914e-05	4.42757e-05
LTCONS_00138057	1631	5.3	26.58	-2.32284	Down	8.77155e-05	4.45253e-05
LTCONS_00065400	947	6	28	-2.21896	Down	9.02165e-05	4.57229e-05
LTCONS_00050116	685	5.17	26.22	-2.339	Down	9.16285e-05	4.64041e-05
LTCONS_00072714	947	7	30	-2.0961	Down	9.19481e-05	4.65566e-05
LTCONS_00078634	947	7.43	30.74	-2.04525	Down	9.7392e-05	4.91868e-05
LTCONS_00033998	1438	6.61	29.01	-2.1304	Down	0.000102077	5.14359e-05
LTCONS_00196893	1376	27.82	6.21	2.16689	Up	0.000117909	5.90062e-05
LTCONS_00177752	949	6	27.27	-2.18085	Down	0.000131881	6.55477e-05
LTCONS_00053838	763	27	6	2.17336	Up	0.000144507	7.14946e-05
LTCONS_00091892	1106	27	6	2.17336	Up	0.000144507	7.14946e-05
LTCONS_00002652	527	27	6	2.17336	Up	0.000144507	7.14946e-05
LTCONS_00119927	929	29	7	2.05406	Up	0.000144625	7.15479e-05
LTCONS_00090396	232	26.98	6	2.17229	Up	0.000146015	7.21983e-05
LTCONS_00025358	1052	28.41	6.73	2.08115	Up	0.00014882	7.35148e-05
LTCONS_00060180	787	6	27	-2.16649	Down	0.00015167	7.48642e-05
LTCONS_00085377	1403	5.89	26.67	-2.17545	Down	0.000160139	7.88055e-05
LTCONS_00058311	930	28.04	6.65	2.07949	Up	0.000165667	8.13635e-05
LTCONS_00088855	1540	28.54	6.91	2.04966	Up	0.000166777	8.18611e-05
LTCONS_00063487	686	26.64	6.09	2.13251	Up	0.000191275	9.32618e-05
LTCONS_00042733	513	24.49	5.11	2.26423	Up	0.000205797	9.99988e-05
LTCONS_00102644	1186	28	7	2.00343	Up	0.000238701	0.000114905
LTCONS_00065533	393	28	7	2.00343	Up	0.000238701	0.000114905
LTCONS_00136186	859	28	7	2.00343	Up	0.000238701	0.000114905
LTCONS_00103689	909	28	7	2.00343	Up	0.000238701	0.000114905
LTCONS_00176468	754	26	6	2.11891	Up	0.000242244	0.000116489
LTCONS_00081540	1151	5.97	26.01	-2.11983	Down	0.000244769	0.000117649
LTCONS_00067096	778	6	26	-2.11204	Down	0.000253764	0.000121761
LTCONS_00171716	571	27	6.55	2.04683	Up	0.000253782	0.000121768
LTCONS_00068670	1473	5.79	25.56	-2.13882	Down	0.000255858	0.000122706
LTCONS_00146702	1025	25	6	2.06233	Up	0.000404004	0.000189083
LTCONS_00086172	798	25	6	2.06233	Up	0.000404004	0.000189083
LTCONS_00104168	1104	25	6	2.06233	Up	0.000404004	0.000189083
LTCONS_00182456	1938	6	25	-2.05546	Down	0.000422399	0.000197276
LTCONS_00059469	990	6	25	-2.05546	Down	0.000422399	0.000197276
LTCONS_00151332	1256	24.2	5.69	2.09194	Up	0.000444246	0.000206426
LTCONS_00151997	5493	6.01	24.63	-2.03155	Down	0.000514408	0.000237143
LTCONS_00200641	492	22.82	5.3	2.10967	Up	0.000605721	0.00027672
LTCONS_00164904	648	5.34	22.94	-2.09952	Down	0.000618306	0.000282179
LTCONS_00005887	950	24	6	2.00343	Up	0.000670065	0.000304496
LTCONS_00072364	759	24	6	2.00343	Up	0.000670065	0.000304496
LTCONS_00175148	968	24	6	2.00343	Up	0.000670065	0.000304496
LTCONS_00154331	5983	22.14	5.12	2.11587	Up	0.000714753	0.000323639
LTCONS_00156081	3674	22.46	5.56	2.01763	Up	0.000947119	0.000421568
LTCONS_00201024	865	21.81	5.26	2.05529	Up	0.000977904	0.000434546

## Sheet: Table S2c_DE lncRNAs in Ms
Table S2c: Differentially expressed lncRNAs in "MSMs-VS-MMs"
GeneID	length	MSMs Readnum	MMs Readnum	log2Ratio(MSMs/MMs)	Up-Down-Regulation(MSMs/MMs)	p-value	q-value(Storey et al. 2003)
LTCONS_00149795	689	98189.1	26034.4	2.01949	Up	0	0
LTCONS_00155352	740	49136.1	9635.23	2.45474	Up	0	0
LTCONS_00151506	303	39572.6	8776.77	2.27709	Up	0	0
LTCONS_00062601	270	36700	8474	2.21902	Up	0	0
LTCONS_00151508	439	30443.2	7204.67	2.18347	Up	0	0
LTCONS_00151507	236	32430.2	8483.33	2.03899	Up	0	0
LTCONS_00133359	3799	19703.2	4149.55	2.35176	Up	0	0
LTCONS_00056529	6588	2498	16553	-2.6239	Down	0	0
LTCONS_00011963	1017	709	10547	-3.79055	Down	0	0
LTCONS_00199893	259	15477.8	3840.95	2.11501	Up	0	0
LTCONS_00028204	643	9180.55	16.71	9.20608	Up	0	0
LTCONS_00074863	875	922.77	9706.79	-3.2906	Down	0	0
LTCONS_00200230	244	13261.5	3098.22	2.20209	Up	0	0
LTCONS_00118134	4055	66.45	7237.02	-6.66263	Down	0	0
LTCONS_00115506	310	11770	2692	2.23272	Up	0	0
LTCONS_00028161	2807	149.25	6419.38	-5.32228	Down	0	0
LTCONS_00154561	290	11050	2387	2.31513	Up	0	0
LTCONS_00045334	2895	16.06	7669.11	-8.79509	Down	0	0
LTCONS_00034353	1952	1103.93	8472.26	-2.83575	Down	0	0
LTCONS_00118133	4054	5237.01	87.68	6.0047	Up	0	0
LTCONS_00159326	2764	299.27	5779.15	-4.16699	Down	0	0
LTCONS_00081240	1060	326.41	5281.72	-3.9119	Down	0	0
LTCONS_00112500	32054	2062	9569	-2.10997	Down	0	0
LTCONS_00050507	669	8918.97	2250.19	2.09118	Up	0	0
LTCONS_00199985	3774	570.09	5893.32	-3.26547	Down	0	0
LTCONS_00018126	800	4075.37	174.65	4.64874	Up	0	0
LTCONS_00020149	4696	440.98	5165.95	-3.4459	Down	0	0
LTCONS_00127699	3239	195	4241	-4.33851	Down	0	0
LTCONS_00199251	2066	1264.68	7014.24	-2.36716	Down	0	0
LTCONS_00199336	1208	4499.96	511.54	3.24134	Up	0	0
LTCONS_00012421	378	6739.54	1655	2.13017	Up	0	0
LTCONS_00021013	5948	366.37	4320.01	-3.45531	Down	0	0
LTCONS_00086699	8080	4060	414	3.39813	Up	0	0
LTCONS_00113634	1785	379	4255.05	-3.38455	Down	0	0
LTCONS_00001037	872	6	4352	-9.39815	Down	0	0
LTCONS_00024988	3455	60.96	3259.75	-5.6364	Down	0	0
LTCONS_00044017	5619	99	3253	-4.93385	Down	0	0
LTCONS_00081932	580	990.79	5481.8	-2.36365	Down	0	0
LTCONS_00021255	4908	2852	23	7.05855	Up	0	0
LTCONS_00139420	1162	4872.84	1006.75	2.37941	Up	0	0
LTCONS_00170478	287	4850	1012	2.36513	Up	0	0
LTCONS_00028162	4250	740.47	4735.22	-2.57257	Down	0	0
LTCONS_00081518	2690	337.37	3568.09	-3.2984	Down	0	0
LTCONS_00167119	3299	17	2846.06	-7.28294	Down	0	0
LTCONS_00017449	482	653.85	4347.38	-2.62876	Down	0	0
LTCONS_00152272	399	2416.04	40.15	6.01545	Up	0	0
LTCONS_00118127	381	4249.44	940.13	2.28069	Up	0	0
LTCONS_00020830	2372	827	4425	-2.31537	Down	0	0
LTCONS_00126498	2392	130.09	2566.28	-4.19775	Down	0	0
LTCONS_00020841	754	2115	25	6.50694	Up	0	0
LTCONS_00082103	4659	310.44	2992.75	-3.16473	Down	0	0
LTCONS_00076667	1927	247.77	2710.82	-3.3473	Down	0	0
LTCONS_00023722	2553	1020.3	4501.48	-2.03705	Down	0	0
LTCONS_00030918	588	192	2464	-3.57747	Down	0	0
LTCONS_00056251	236	4165	1108	2.01471	Up	0	0
LTCONS_00106199	399	10.1	2150.26	-7.62966	Down	0	0
LTCONS_00182055	1113	3642.25	860.13	2.18655	Up	0	0
LTCONS_00160242	7061	618	3464	-2.38241	Down	0	0
LTCONS_00074865	2547	263	2538	-3.16621	Down	0	0
LTCONS_00121069	4236	17.02	1914.84	-6.7095	Down	0	0
LTCONS_00067915	3978	247	2454	-3.2082	Down	0	0
LTCONS_00084559	541	8	1959	-7.83155	Down	0	0
LTCONS_00082769	3240	84	1879	-4.37908	Down	0	0
LTCONS_00183253	442	10	1835.32	-7.41554	Down	0	0
LTCONS_00157883	4121	199	2135.06	-3.31908	Down	0	0
LTCONS_00177283	681	1876.12	186.68	3.43346	Up	0	0
LTCONS_00151510	294	3212	833	2.05143	Up	0	0
LTCONS_00020701	5323	271	2233.96	-2.93889	Down	0	0
LTCONS_00197947	11045	96.03	1675.14	-4.0203	Down	0	0
LTCONS_00042465	3022	1363	29.54	5.63232	Up	0	0
LTCONS_00121068	1160	42.98	1491.76	-5.01285	Down	0	0
LTCONS_00058962	4700	62.54	1535.31	-4.51326	Down	0	0
LTCONS_00081517	2793	185.71	1905.77	-3.2549	Down	0	0
LTCONS_00048593	20029	147	1786	-3.49849	Down	0	0
LTCONS_00113633	3053	2705.19	650.73	2.15995	Up	0	0
LTCONS_00000783	2318	9	1502.2	-7.27858	Down	0	0
LTCONS_00014426	1186	31	1410	-5.40293	Down	0	0
LTCONS_00053641	7155	127.4	1609.5	-3.55482	Down	4.33843e-301	5.81013e-300
LTCONS_00072077	4765	1984	348	2.6156	Up	3.97381e-299	5.29451e-298
LTCONS_00067916	8955	17	1310	-6.16354	Down	2.57319e-298	3.41566e-297
LTCONS_00011338	7298	184.89	1762.84	-3.14881	Down	7.26416e-298	9.62903e-297
LTCONS_00120409	897	2588	667	2.06043	Up	1.51683e-293	1.9894e-292
LTCONS_00144422	348	2453	602	2.13106	Up	1.84209e-290	2.38426e-289
LTCONS_00101027	5578	11	1303	-6.78384	Down	5.58343e-290	7.20716e-289
LTCONS_00138716	2870	248.92	1889.14	-2.81962	Down	5.76729e-287	7.37121e-286
LTCONS_00168477	5297	101	1451.01	-3.74028	Down	6.21068e-282	7.81551e-281
LTCONS_00014880	1128	1188	53	4.59075	Up	2.0334e-278	2.52655e-277
LTCONS_00162185	2404	280.33	1931.36	-2.68007	Down	2.94495e-278	3.65599e-277
LTCONS_00025415	5019	25.63	1211.91	-5.45895	Down	1.58795e-276	1.95437e-275
LTCONS_00155744	713	259.98	1871.31	-2.74322	Down	2.31748e-276	2.84856e-275
LTCONS_00181792	8816	615.18	2654.74	-2.00514	Down	1.41469e-270	1.69939e-269
LTCONS_00131948	1877	25	1143	-5.4104	Down	1.17786e-260	1.36275e-259
LTCONS_00009188	1581	143.83	1488.1	-3.26668	Down	4.60359e-260	5.30046e-259
LTCONS_00094701	386	69.92	1239.76	-4.04386	Down	1.12823e-253	1.27185e-252
LTCONS_00064353	2949	90	1284	-3.73022	Down	2.92316e-249	3.24406e-248
LTCONS_00082581	3971	349.93	1951.71	-2.37525	Down	9.98702e-246	1.09599e-244
LTCONS_00065058	282	2104.37	531	2.09096	Up	1.35234e-243	1.47276e-242
LTCONS_00133092	5380	1157.07	90.83	3.77551	Up	1.4514e-243	1.58004e-242
LTCONS_00102078	1054	471.33	2204.06	-2.121	Down	1.08911e-241	1.17667e-240
LTCONS_00166757	2439	1328.56	169.43	3.07545	Up	1.38835e-236	1.46995e-235
LTCONS_00126499	1916	182.07	1490.05	-2.92844	Down	1.67996e-235	1.76495e-234
LTCONS_00039083	3660	251.69	1655.1	-2.61285	Down	2.42569e-232	2.51238e-231
LTCONS_00112738	10124	77.2	1171.52	-3.81929	Down	2.53627e-231	2.61742e-230
LTCONS_00033697	5315	1665.88	333.27	2.42587	Up	3.19257e-231	3.29115e-230
LTCONS_00126497	2837	65.87	1120.95	-3.98461	Down	1.56213e-227	1.58463e-226
LTCONS_00199986	3296	45.83	1058.1	-4.42469	Down	2.24656e-227	2.2765e-226
LTCONS_00031388	8043	2067.01	553.21	2.006	Up	5.99022e-227	6.0593e-226
LTCONS_00199006	795	351	1861	-2.30218	Down	6.25126e-226	6.30103e-225
LTCONS_00098934	1633	161.09	1389.68	-3.00446	Down	2.85968e-225	2.87839e-224
LTCONS_00083785	4951	490.35	2144.8	-2.02461	Down	9.34819e-222	9.28179e-221
LTCONS_00184832	2082	1019.93	71.26	3.94359	Up	3.52744e-221	3.49389e-220
LTCONS_00120915	5083	6.09	1008.4	-7.26706	Down	2.39126e-218	2.34011e-217
LTCONS_00101509	373	1761	411	2.20354	Up	5.96016e-218	5.82071e-217
LTCONS_00089173	1167	9	963	-6.63712	Down	2.168e-216	2.1029e-215
LTCONS_00045335	3394	18.01	926.93	-5.58124	Down	2.09207e-212	1.99271e-211
LTCONS_00176403	1477	1160	139	3.16532	Up	2.52463e-212	2.40312e-211
LTCONS_00159328	1330	6.51	951.79	-7.08749	Down	1.03377e-208	9.66624e-208
LTCONS_00040369	3275	393.25	1864.72	-2.14109	Down	3.15333e-207	2.92743e-206
LTCONS_00047683	2100	1066.54	110.44	3.37595	Up	1.73063e-206	1.60145e-205
LTCONS_00090236	770	305.95	1659.02	-2.33461	Down	5.26272e-205	4.8261e-204
LTCONS_00070438	1722	1210.66	172.76	2.9133	Up	6.36993e-205	5.83771e-204
LTCONS_00012219	2802	1480	311	2.35496	Up	1.05473e-198	9.33655e-198
LTCONS_00126730	4774	42.47	926.98	-4.34367	Down	1.02978e-197	9.08756e-197
LTCONS_00156304	6987	851.82	43.8	4.3859	Up	2.99731e-196	2.62076e-195
LTCONS_00188468	3293	36	896	-4.53308	Down	6.09603e-195	5.29776e-194
LTCONS_00142045	3726	60	968.92	-3.90899	Down	1.3014e-194	1.12858e-193
LTCONS_00193874	3640	14	837	-5.79738	Down	3.30933e-192	2.8414e-191
LTCONS_00097547	2653	1011.68	113.38	3.26187	Up	2.16303e-190	1.84168e-189
LTCONS_00113636	622	113.5	1108.56	-3.18357	Down	5.95433e-190	5.05016e-189
LTCONS_00113637	622	113.5	1108.56	-3.18357	Down	5.95433e-190	5.05016e-189
LTCONS_00089839	2216	1268.08	230.82	2.56216	Up	1.11403e-187	9.34599e-187
LTCONS_00088950	2256	128.11	1139.38	-3.04844	Down	1.27927e-187	1.07259e-186
LTCONS_00141917	2920	916.86	81.12	3.60292	Up	4.3972e-187	3.67278e-186
LTCONS_00169299	4095	1225.71	212.38	2.63325	Up	5.84134e-187	4.87758e-186
LTCONS_00007720	10100	169.14	1235.99	-2.76503	Down	9.32258e-185	7.66347e-184
LTCONS_00032592	1174	57	919	-3.90668	Down	1.27022e-184	1.04356e-183
LTCONS_00152261	277	1060.59	146.39	2.96133	Up	1.17957e-182	9.59704e-182
LTCONS_00006670	1004	19	798	-5.28797	Down	5.18351e-182	4.20177e-181
LTCONS_00084695	9036	1579.94	403.29	2.07433	Up	1.43208e-181	1.15822e-180
LTCONS_00113629	3579	61	918.84	-3.80858	Down	1.54122e-181	1.24614e-180
LTCONS_00159329	1349	1168.08	198.37	2.66222	Up	2.29204e-180	1.83915e-179
LTCONS_00041086	1836	201.79	1294.01	-2.57657	Down	2.33162e-179	1.85734e-178
LTCONS_00087115	993	834.02	62	3.85409	Up	1.35446e-178	1.07535e-177
LTCONS_00074596	3261	377.5	1683.68	-2.05272	Down	1.24736e-177	9.84299e-177
LTCONS_00070990	2608	157.73	1172.41	-2.7896	Down	5.88066e-177	4.62641e-176
LTCONS_00085753	1115	12	760	-5.88054	Down	1.17375e-174	9.14092e-174
LTCONS_00064914	3964	960	118	3.1286	Up	3.07676e-174	2.39091e-173
LTCONS_00060835	605	377.12	1661.26	-2.03483	Down	2.4059e-173	1.85897e-172
LTCONS_00135709	736	29	781.81	-4.64834	Down	4.24774e-172	3.26006e-171
LTCONS_00053640	7748	50.85	848.14	-3.95563	Down	6.87583e-172	5.27424e-171
LTCONS_00000948	696	16.23	744.24	-5.41468	Down	1.81396e-170	1.37738e-169
LTCONS_00096726	2905	205.64	1259.48	-2.51028	Down	1.14092e-169	8.62198e-169
LTCONS_00014919	1068	1222	247	2.41101	Up	5.68946e-169	4.28256e-168
LTCONS_00123689	2023	12.02	731.58	-5.82316	Down	3.00782e-168	2.25631e-167
LTCONS_00114725	971	88.89	944.39	-3.30494	Down	1.85578e-167	1.38665e-166
LTCONS_00009187	3731	94.38	957.68	-3.23864	Down	7.23002e-167	5.38821e-166
LTCONS_00050166	4299	372.22	1616.77	-2.01454	Down	1.33099e-166	9.89861e-166
LTCONS_00124653	1714	14.13	720.65	-5.56811	Down	1.42747e-165	1.05694e-164
LTCONS_00144676	5016	345.38	1538.67	-2.05108	Down	2.41852e-162	1.76647e-161
LTCONS_00117664	465	660.46	9.02	6.29855	Up	4.31034e-162	3.14342e-161
LTCONS_00145692	4104	120.48	1005.16	-2.95621	Down	5.27398e-161	3.82276e-160
LTCONS_00007719	10124	62.17	835.97	-3.64481	Down	2.41769e-160	1.74446e-159
LTCONS_00176843	863	359.45	1556.66	-2.01024	Down	4.81215e-160	3.46165e-159
LTCONS_00092909	1258	839.01	93.93	3.26338	Up	2.60899e-158	1.85484e-157
LTCONS_00056582	967	119.02	977.69	-2.93382	Down	1.63452e-155	1.14327e-154
LTCONS_00027943	1749	1342	344	2.06826	Up	5.81828e-154	4.03699e-153
LTCONS_00191949	3330	24	688.25	-4.73747	Down	8.18276e-153	5.63923e-152
LTCONS_00138185	1052	26	685	-4.61517	Down	1.27887e-150	8.68977e-150
LTCONS_00025205	4012	179.48	1089.03	-2.4968	Down	4.22062e-146	2.78183e-145
LTCONS_00158115	4700	120	930	-2.84984	Down	7.42196e-144	4.82946e-143
LTCONS_00082591	2808	159.25	1027.17	-2.58496	Down	2.67099e-143	1.73248e-142
LTCONS_00121525	2582	691.07	59.71	3.63714	Up	1.68356e-142	1.08462e-141
LTCONS_00184697	6721	55.95	738.22	-3.61749	Down	4.71392e-141	3.00371e-140
LTCONS_00030509	3626	24	639.01	-4.63038	Down	7.98211e-141	5.07488e-140
LTCONS_00133094	5726	787.9	103.78	3.02884	Up	3.71124e-139	2.33152e-138
LTCONS_00029655	9924	30.06	647.47	-4.32454	Down	2.05396e-138	1.28359e-137
LTCONS_00199321	5991	77.59	777.53	-3.2206	Down	3.34609e-135	2.03802e-134
LTCONS_00169296	3112	814.29	122.62	2.8357	Up	7.5037e-135	4.5606e-134
LTCONS_00198824	957	1119.72	272.67	2.14226	Up	1.38504e-134	8.40545e-134
LTCONS_00120557	1600	652.88	58.35	3.58836	Up	2.10737e-133	1.2684e-132
LTCONS_00138369	6959	1127.49	282.73	2.09997	Up	3.51957e-132	2.09412e-131
LTCONS_00200955	967	262.25	1210.01	-2.10165	Down	4.31101e-132	2.56396e-131
LTCONS_00141821	2235	120	877	-2.76519	Down	1.08096e-131	6.41025e-131
LTCONS_00183251	234	8.85	566.74	-5.89651	Down	9.60089e-131	5.65476e-130
LTCONS_00014971	1115	200.64	1065.43	-2.3044	Down	2.27244e-130	1.33348e-129
LTCONS_00171182	2750	27.06	602.26	-4.3718	Down	1.43225e-129	8.36668e-129
LTCONS_00090727	1822	103.36	823.83	-2.89032	Down	1.86407e-129	1.08826e-128
LTCONS_00130437	2731	275.16	1220.66	-2.04497	Down	1.01965e-128	5.91894e-128
LTCONS_00133090	4882	541.25	23.1	4.65468	Up	1.15096e-128	6.67842e-128
LTCONS_00098935	2054	65.91	707.32	-3.31944	Down	2.16803e-126	1.23566e-125
LTCONS_00109083	2416	542.23	32.25	4.17589	Up	1.44728e-122	7.98892e-122
LTCONS_00063046	6899	924.5	202.91	2.29218	Up	5.5712e-121	3.03944e-120
LTCONS_00035379	4645	73	699	-3.15497	Down	1.4663e-119	7.90746e-119
LTCONS_00133095	5974	497.95	20.15	4.7315	Up	3.02602e-119	1.6288e-118
LTCONS_00201766	2400	148.47	891.54	-2.48178	Down	3.67271e-119	1.97465e-118
LTCONS_00191327	695	531	33	4.11253	Up	4.69374e-119	2.52124e-118
LTCONS_00047051	1632	256.71	1131.56	-2.03575	Down	8.7801e-119	4.70827e-118
LTCONS_00142212	776	498.97	22	4.60773	Up	2.65282e-118	1.41485e-117
LTCONS_00100398	1373	784.19	140.38	2.58622	Up	4.99713e-118	2.6602e-117
LTCONS_00176844	1092	195.96	995.06	-2.23987	Down	7.86433e-118	4.1772e-117
LTCONS_00192483	7884	1060.67	282.98	2.01056	Up	8.64684e-118	4.58942e-117
LTCONS_00108250	2802	956.09	227.07	2.17836	Up	1.33807e-117	7.09013e-117
LTCONS_00072265	5744	852.1	175.03	2.38777	Up	4.02976e-117	2.12425e-116
LTCONS_00158254	950	630	77	3.13677	Up	2.64235e-115	1.37512e-114
LTCONS_00121070	846	6	497	-6.26779	Down	3.66887e-114	1.88938e-113
LTCONS_00139724	7885	940.26	228.23	2.14692	Up	1.22902e-113	6.30412e-113
LTCONS_00110169	2344	797.75	156.44	2.45468	Up	2.72536e-113	1.39319e-112
LTCONS_00089118	1163	138.18	836.77	-2.49393	Down	1.41723e-112	7.17933e-112
LTCONS_00030055	1107	805	165	2.39087	Up	6.38172e-111	3.18814e-110
LTCONS_00039890	624	763.87	145.7	2.49468	Up	1.50286e-110	7.48041e-110
LTCONS_00133089	3870	557.55	55.55	3.43159	Up	2.37223e-110	1.17748e-109
LTCONS_00081241	750	55.23	609.65	-3.36011	Down	2.57383e-110	1.27689e-109
LTCONS_00050830	1074	561	59	3.35357	Up	5.65863e-109	2.77879e-108
LTCONS_00090304	2344	43.73	567.19	-3.59279	Down	2.76429e-108	1.34796e-107
LTCONS_00020703	3965	112.95	753	-2.63261	Down	1.12751e-107	5.46549e-107
LTCONS_00059085	1706	11	468	-5.30658	Down	1.2383e-107	5.99946e-107
LTCONS_00187967	2608	625.45	90.89	2.88705	Up	6.70989e-106	3.20308e-105
LTCONS_00033701	2105	780.03	164.39	2.35076	Up	1.85979e-105	8.84108e-105
LTCONS_00126728	3888	11.98	460.56	-5.16034	Down	2.05637e-105	9.77233e-105
LTCONS_00105712	5823	722.3	136.92	2.50362	Up	4.67224e-105	2.20969e-104
LTCONS_00020047	2823	57.27	585.76	-3.25011	Down	3.77687e-103	1.76116e-102
LTCONS_00003177	1492	751.31	158.74	2.34709	Up	1.84094e-101	8.44918e-101
LTCONS_00141919	1213	546.17	68.15	3.10692	Up	2.31388e-99	1.0414e-98
LTCONS_00111620	5500	23.64	466.69	-4.19881	Down	8.2397e-99	3.68922e-98
LTCONS_00004681	2573	625	104	2.69162	Up	1.45193e-98	6.48358e-98
LTCONS_00129131	3024	157.71	806.72	-2.25044	Down	1.93745e-96	8.48844e-96
LTCONS_00115486	1183	449.8	35.27	3.77712	Up	6.09637e-96	2.66035e-95
LTCONS_00143703	1525	530.66	70.93	3.00767	Up	9.50715e-94	4.0528e-93
LTCONS_00002524	324	11	407	-5.1051	Down	3.66813e-93	1.55556e-92
LTCONS_00001810	1559	708	156	2.28655	Up	7.78662e-93	3.29038e-92
LTCONS_00043370	5474	163.73	802.66	-2.18912	Down	8.06686e-93	3.4078e-92
LTCONS_00005824	3497	191	861	-2.06809	Down	1.1364e-92	4.79001e-92
LTCONS_00197628	4537	434.21	34.08	3.77575	Up	1.16563e-92	4.91177e-92
LTCONS_00021484	2170	172.54	820.64	-2.14547	Down	1.51057e-92	6.35499e-92
LTCONS_00037615	2979	49.01	517.45	-3.29592	Down	1.95427e-92	8.21197e-92
LTCONS_00064878	2351	575.67	93.37	2.72856	Up	3.11296e-92	1.30578e-91
LTCONS_00085961	6867	178.37	830.21	-2.11425	Down	6.34339e-92	2.65343e-91
LTCONS_00099005	3080	608.14	109.35	2.5798	Up	1.01454e-91	4.23326e-91
LTCONS_00200365	344	812.52	216.73	2.01086	Up	1.05416e-90	4.3484e-90
LTCONS_00034860	273	403	26	4.05855	Up	3.84867e-90	1.57801e-89
LTCONS_00027263	10123	156.02	772.58	-2.2036	Down	3.94169e-90	1.61545e-89
LTCONS_00014627	948	126.59	703.75	-2.37055	Down	1.11141e-89	4.53739e-89
LTCONS_00101962	1270	184.11	827.73	-2.06424	Down	5.90003e-89	2.39129e-88
LTCONS_00170802	5565	508.73	69.82	2.96954	Up	7.07297e-89	2.86466e-88
LTCONS_00112737	2492	22.61	422.99	-4.12124	Down	7.90505e-89	3.2003e-88
LTCONS_00068654	5477	134.75	718	-2.30935	Down	1.02533e-88	4.14394e-88
LTCONS_00067063	5824	79.33	583.71	-2.77496	Down	1.27527e-88	5.14676e-88
LTCONS_00194140	2580	411	32	3.78735	Up	5.43791e-88	2.18109e-87
LTCONS_00116920	4460	15.87	398.49	-4.54582	Down	6.66117e-88	2.67023e-87
LTCONS_00021256	1865	352.14	9	5.39443	Up	1.23214e-87	4.92471e-87
LTCONS_00078059	1668	348	9	5.37737	Up	1.36255e-86	5.38417e-86
LTCONS_00131486	531	107	643	-2.48286	Down	1.59359e-86	6.29105e-86
LTCONS_00014078	577	401.1	31.46	3.77672	Up	9.36535e-86	3.6718e-85
LTCONS_00038813	4084	16	390.08	-4.50327	Down	9.54344e-86	3.74111e-85
LTCONS_00156002	919	21	405	-4.16511	Down	1.24789e-85	4.88244e-85
LTCONS_00172004	3311	31.57	435.26	-3.6809	Down	5.07145e-85	1.97181e-84
LTCONS_00121727	7682	46	477	-3.26993	Down	8.61467e-85	3.34444e-84
LTCONS_00052704	380	496.5	72	2.89008	Up	1.50467e-84	5.83201e-84
LTCONS_00137775	11468	96.69	607.51	-2.54712	Down	3.42118e-84	1.32065e-83
LTCONS_00072593	2227	682.74	164.17	2.1605	Up	1.09912e-83	4.21832e-83
LTCONS_00087612	2402	422.82	42.88	3.40602	Up	1.19038e-83	4.56796e-83
LTCONS_00090305	2492	109.78	635.89	-2.42981	Down	1.54431e-83	5.91741e-83
LTCONS_00073205	6909	740	197	2.01368	Up	6.31656e-83	2.4055e-82
LTCONS_00135792	1909	551	101	2.55205	Up	2.61206e-82	9.87236e-82
LTCONS_00033734	1035	638.02	145	2.2419	Up	6.6021e-82	2.48541e-81
LTCONS_00137297	6101	138.83	693.99	-2.21724	Down	9.22155e-82	3.46514e-81
LTCONS_00005833	2600	80.78	556.93	-2.68107	Down	1.08115e-81	4.05939e-81
LTCONS_00120556	1464	449.12	56.65	3.0913	Up	1.13052e-81	4.24251e-81
LTCONS_00111136	2509	11	357	-4.916	Down	3.6992e-81	1.37932e-80
LTCONS_00176959	1283	49	470	-3.15746	Down	4.43475e-81	1.6523e-80
LTCONS_00114888	6443	80.75	551.05	-2.6663	Down	2.20528e-80	8.15157e-80
LTCONS_00008485	224	6	342	-5.72854	Down	1.06862e-79	3.92061e-79
LTCONS_00178384	4075	328.18	12.86	4.77788	Up	1.63356e-79	5.9718e-79
LTCONS_00047288	2799	48.27	460.71	-3.15031	Down	2.35261e-79	8.58396e-79
LTCONS_00072267	852	530.76	98.04	2.54097	Up	5.58247e-79	2.02678e-78
LTCONS_00069074	4998	13.76	353.37	-4.57828	Down	2.15948e-78	7.776e-78
LTCONS_00076395	3924	324.58	13.19	4.72541	Up	2.30975e-78	8.31291e-78
LTCONS_00097628	7190	56.8	478.8	-2.97111	Down	4.36625e-78	1.56473e-77
LTCONS_00140749	2290	96.49	576.98	-2.47572	Down	1.38352e-77	4.92905e-77
LTCONS_00007767	7524	148.24	691.71	-2.11788	Down	4.54925e-77	1.61171e-76
LTCONS_00147039	2719	559.17	117.14	2.3594	Up	1.83951e-76	6.46809e-76
LTCONS_00118132	229	15.07	349.39	-4.43074	Down	1.88879e-76	6.63973e-76
LTCONS_00102416	411	20	363	-4.07755	Down	4.86077e-76	1.70098e-75
LTCONS_00063844	6476	323.05	16.49	4.39645	Up	9.91831e-76	3.45474e-75
LTCONS_00059077	1543	577	128	2.27678	Up	1.26065e-75	4.38841e-75
LTCONS_00009186	950	98.42	572.16	-2.43504	Down	1.54522e-75	5.37051e-75
LTCONS_00096656	3786	361.49	31.25	3.63638	Up	1.88059e-75	6.52579e-75
LTCONS_00128602	9553	311.72	12.55	4.73884	Up	2.08361e-75	7.22678e-75
LTCONS_00138115	1145	97.29	567.53	-2.43998	Down	4.11045e-75	1.42032e-74
LTCONS_00041061	1237	77	517	-2.64288	Down	7.80814e-75	2.68858e-74
LTCONS_00071809	2524	8	322.12	-5.2271	Down	1.73652e-74	5.95498e-74
LTCONS_00202338	7415	28.02	381.07	-3.66118	Down	2.18581e-74	7.4867e-74
LTCONS_00099003	3162	65.24	484.51	-2.78835	Down	3.05941e-74	1.04651e-73
LTCONS_00161820	4996	164.28	711.63	-2.01062	Down	3.08515e-74	1.05519e-73
LTCONS_00133360	4598	140.4	659.29	-2.12702	Down	6.18082e-74	2.10641e-73
LTCONS_00005473	5176	106.45	583.27	-2.34964	Down	6.81511e-74	2.32147e-73
LTCONS_00032648	3283	7	317.54	-5.39909	Down	8.00313e-74	2.72485e-73
LTCONS_00087599	1489	77	511	-2.62604	Down	1.73256e-73	5.87509e-73
LTCONS_00129459	5670	63.28	475.39	-2.80494	Down	2.58414e-73	8.74099e-73
LTCONS_00105811	982	297.32	10	4.9983	Up	3.43185e-73	1.15769e-72
LTCONS_00059043	1995	68	487	-2.73596	Down	3.45233e-73	1.16432e-72
LTCONS_00050975	1052	374	40	3.32932	Up	7.5197e-73	2.52385e-72
LTCONS_00082100	2544	13.23	327.67	-4.52601	Down	1.74848e-72	5.83759e-72
LTCONS_00016231	2281	135.63	639.42	-2.13274	Down	5.32031e-72	1.76554e-71
LTCONS_00095833	1368	337	27	3.74607	Up	5.94352e-72	1.97167e-71
LTCONS_00199334	1423	567.11	131.67	2.21105	Up	8.21493e-72	2.71823e-71
LTCONS_00133091	5837	408.02	57.25	2.93764	Up	6.34954e-71	2.07267e-70
LTCONS_00109384	2177	20	342	-3.99157	Down	7.37997e-71	2.40627e-70
LTCONS_00136153	2818	75	494	-2.6152	Down	8.58188e-71	2.7937e-70
LTCONS_00192105	265	37	390.88	-3.29678	Down	2.65538e-70	8.57286e-70
LTCONS_00037616	1737	127.4	612.93	-2.16201	Down	2.95759e-70	9.54099e-70
LTCONS_00163246	2412	40	399	-3.21397	Down	3.4262e-70	1.1044e-69
LTCONS_00043458	1782	290	12	4.6993	Up	4.48449e-70	1.44324e-69
LTCONS_00105197	2476	80.47	503.55	-2.54126	Down	6.24846e-70	2.0071e-69
LTCONS_00021443	1110	44.99	410.83	-3.08651	Down	1.11663e-69	3.57311e-69
LTCONS_00170642	4393	348.96	34.99	3.4224	Up	1.24587e-69	3.98268e-69
LTCONS_00083880	2355	344.35	33.8	3.45313	Up	3.20356e-69	1.01929e-68
LTCONS_00200805	1485	130.97	613.79	-2.12416	Down	7.5708e-69	2.39948e-68
LTCONS_00105136	9555	80	497	-2.53082	Down	9.78559e-69	3.09354e-68
LTCONS_00113496	2663	613.17	164.32	2.00413	Up	1.28015e-68	4.03848e-68
LTCONS_00048762	721	11	304	-4.68414	Down	2.68297e-68	8.42761e-68
LTCONS_00085382	4458	375.93	48.65	3.0543	Up	6.39795e-68	1.99827e-67
LTCONS_00049047	659	428.9	72.2	2.67492	Up	8.61525e-68	2.68463e-67
LTCONS_00082984	4410	8	293	-5.09041	Down	1.49844e-67	4.65413e-67
LTCONS_00084402	2317	594.6	157.07	2.02486	Up	1.80313e-67	5.59196e-67
LTCONS_00121071	347	43	394	-3.09144	Down	5.37115e-67	1.65406e-66
LTCONS_00197174	5879	12	300.89	-4.54378	Down	8.05365e-67	2.47427e-66
LTCONS_00121152	5819	33.63	365.68	-3.33841	Down	1.41311e-66	4.32512e-66
LTCONS_00044084	2392	74	470.93	-2.56556	Down	3.36225e-66	1.02306e-65
LTCONS_00108964	2944	7	285	-5.24311	Down	3.73829e-66	1.13663e-65
LTCONS_00163416	7968	13	301	-4.42883	Down	4.16471e-66	1.26481e-65
LTCONS_00179952	5076	64.99	446.49	-2.67599	Down	9.85366e-66	2.97795e-65
LTCONS_00172194	567	41	383	-3.1193	Down	1.05174e-65	3.17654e-65
LTCONS_00022843	2068	402.52	64.64	2.74291	Up	2.0923e-65	6.29466e-65
LTCONS_00140748	2368	93.12	511.97	-2.35454	Down	3.04045e-65	9.13274e-65
LTCONS_00033698	1992	396.26	62.5	2.76887	Up	4.90083e-65	1.4673e-64
LTCONS_00001409	630	417.97	72.5	2.6317	Up	5.45845e-65	1.63323e-64
LTCONS_00135387	3098	261.71	8.16	5.10761	Up	5.50259e-65	1.64626e-64
LTCONS_00102486	1545	423.23	75.25	2.59603	Up	7.7618e-65	2.31683e-64
LTCONS_00113630	995	42	382	-3.08076	Down	8.26765e-65	2.46705e-64
LTCONS_00025545	2700	333.17	36.17	3.30774	Up	9.45154e-65	2.81885e-64
LTCONS_00050474	2459	6	274	-5.40872	Down	5.72084e-64	1.6877e-63
LTCONS_00035060	945	16.03	300.84	-4.1258	Down	9.33456e-64	2.74498e-63
LTCONS_00146186	1942	12	288.26	-4.48191	Down	1.01029e-63	2.97002e-63
LTCONS_00140503	2162	17.19	302.79	-4.03432	Down	2.41109e-63	7.05176e-63
LTCONS_00033760	3974	470.66	101.73	2.31429	Up	3.16523e-63	9.23469e-63
LTCONS_00050475	1642	43	378	-3.03163	Down	3.25226e-63	9.48667e-63
LTCONS_00101707	713	79.05	468.23	-2.46203	Down	6.357e-63	1.84582e-62
LTCONS_00081557	3083	24	321	-3.63712	Down	1.1728e-62	3.39327e-62
LTCONS_00188567	292	35.86	355.76	-3.20611	Down	1.1853e-62	3.4291e-62
LTCONS_00079160	423	326	37	3.24363	Up	2.30545e-62	6.63612e-62
LTCONS_00055967	696	457.85	97.69	2.33294	Up	3.94316e-62	1.13069e-61
LTCONS_00156789	7038	288.59	23.36	3.73126	Up	1.02802e-61	2.93133e-61
LTCONS_00197896	777	17.27	296	-3.99491	Down	1.31794e-61	3.75128e-61
LTCONS_00183944	5205	15.36	289.45	-4.13171	Down	1.84487e-61	5.23388e-61
LTCONS_00192141	6131	7.01	265.13	-5.13679	Down	2.00961e-61	5.69841e-61
LTCONS_00141338	2536	59.81	413.77	-2.68602	Down	2.74402e-61	7.76547e-61
LTCONS_00156331	3233	42.93	368.94	-2.99898	Down	3.97882e-61	1.12354e-60
LTCONS_00049258	5477	62.44	419.03	-2.64216	Down	5.50203e-61	1.55091e-60
LTCONS_00083788	1956	97.6	500.39	-2.25375	Down	1.23355e-60	3.458e-60
LTCONS_00005391	713	256	13	4.40391	Up	1.9205e-60	5.37005e-60
LTCONS_00016354	417	433	89	2.38684	Up	2.03231e-60	5.67989e-60
LTCONS_00033367	3431	19	296	-3.85717	Down	2.79368e-60	7.79178e-60
LTCONS_00133641	5472	428.49	87.13	2.40237	Up	2.99634e-60	8.35049e-60
LTCONS_00145100	1338	130.57	569.35	-2.02014	Down	4.03201e-60	1.12116e-59
LTCONS_00197706	7890	464.71	106.17	2.23431	Up	6.40065e-60	1.77582e-59
LTCONS_00199333	1217	12	272.01	-4.3982	Down	9.98084e-60	2.75841e-59
LTCONS_00086249	4130	117	537.82	-2.09626	Down	1.41102e-59	3.89285e-59
LTCONS_00145101	1097	38.2	347.04	-3.07911	Down	5.12567e-59	1.40234e-58
LTCONS_00135772	1479	385	69	2.58454	Up	7.25785e-59	1.98075e-58
LTCONS_00056249	371	310.18	36.64	3.18597	Up	1.61641e-58	4.38789e-58
LTCONS_00196021	2252	417	86	2.38199	Up	4.05359e-58	1.09373e-57
LTCONS_00105434	1248	464.32	111.24	2.1658	Up	1.12167e-57	3.00547e-57
LTCONS_00019132	873	8	251	-4.86719	Down	1.92993e-57	5.14894e-57
LTCONS_00015147	651	275.02	24.38	3.60012	Up	1.99132e-57	5.31222e-57
LTCONS_00002443	2468	17.24	276.63	-3.89977	Down	7.53163e-57	1.99025e-56
LTCONS_00089893	2367	281.27	27.82	3.44211	Up	9.81009e-57	2.58922e-56
LTCONS_00072441	2432	251.67	16.7	4.01796	Up	1.16965e-56	3.08398e-56
LTCONS_00145102	3551	38	336.32	-3.04141	Down	1.30145e-56	3.42959e-56
LTCONS_00014522	5686	32.04	319.65	-3.2142	Down	1.3361e-56	3.51961e-56
LTCONS_00060249	2444	223.17	5.27	5.50855	Up	2.40705e-56	6.31454e-56
LTCONS_00196619	5498	341.77	54.26	2.75942	Up	3.77118e-56	9.86685e-56
LTCONS_00145099	1237	68.63	410.82	-2.47724	Down	8.23882e-56	2.14518e-55
LTCONS_00005515	514	47.51	357.97	-2.80918	Down	9.62707e-56	2.50322e-55
LTCONS_00115678	3378	10	248	-4.52792	Down	2.57484e-55	6.65028e-55
LTCONS_00149547	1154	374.52	71.35	2.49641	Up	3.37623e-55	8.70278e-55
LTCONS_00057518	3905	221	7	5.0849	Up	4.18205e-55	1.07615e-54
LTCONS_00121041	3612	5.28	234.54	-5.3688	Down	5.75274e-55	1.47633e-54
LTCONS_00052381	6372	59.03	383.4	-2.59498	Down	6.71552e-55	1.72187e-54
LTCONS_00045588	2496	70.17	410.06	-2.44256	Down	7.60259e-55	1.94617e-54
LTCONS_00200775	8891	82.22	437.07	-2.30595	Down	1.23348e-54	3.14487e-54
LTCONS_00090306	1067	113.25	503.92	-2.04933	Down	2.18115e-54	5.53388e-54
LTCONS_00064135	1902	49.24	356.12	-2.75011	Down	2.7015e-54	6.84315e-54
LTCONS_00156539	2099	326	51	2.78065	Up	4.66761e-54	1.17692e-53
LTCONS_00192261	1928	58	376.95	-2.5959	Down	5.012e-54	1.26298e-53
LTCONS_00151319	1622	305.3	42.37	2.95346	Up	8.41389e-54	2.10998e-53
LTCONS_00169999	4038	299.27	39.84	3.01351	Up	8.93896e-54	2.24107e-53
LTCONS_00139743	9387	277.55	30.88	3.27235	Up	9.20527e-54	2.30702e-53
LTCONS_00093509	2819	428.4	102.12	2.17304	Up	1.434e-53	3.58477e-53
LTCONS_00089986	4937	255.51	22.54	3.60717	Up	1.47533e-53	3.68776e-53
LTCONS_00041361	8286	103.98	479.41	-2.1006	Down	1.93928e-53	4.83478e-53
LTCONS_00086458	2316	94.08	454.37	-2.16756	Down	1.02451e-52	2.51878e-52
LTCONS_00171340	3696	366.39	72.54	2.44088	Up	1.03562e-52	2.54566e-52
LTCONS_00151617	5155	211.65	7.29	4.96397	Up	1.56159e-52	3.82408e-52
LTCONS_00072594	1985	445.26	113.83	2.07212	Up	1.81806e-52	4.44679e-52
LTCONS_00155208	1763	212.5	8	4.83567	Up	2.46037e-52	6.00651e-52
LTCONS_00111135	1225	16.13	253.6	-3.87038	Down	5.11207e-52	1.24027e-51
LTCONS_00027311	1656	40.07	321.46	-2.89969	Down	8.08012e-52	1.95324e-51
LTCONS_00132694	1148	321	53	2.70286	Up	9.57258e-52	2.31167e-51
LTCONS_00149180	1463	337.75	61.01	2.57319	Up	1.27915e-51	3.08042e-51
LTCONS_00112612	1074	219.21	11.73	4.32839	Up	1.35221e-51	3.25332e-51
LTCONS_00145758	1479	415	100.99	2.14325	Up	4.32126e-51	1.02995e-50
LTCONS_00156423	922	6	219	-5.08547	Down	6.14579e-51	1.45958e-50
LTCONS_00139422	2445	44	327	-2.78936	Down	1.02025e-50	2.414e-50
LTCONS_00054192	4409	22.49	267.14	-3.46589	Down	1.32797e-50	3.13709e-50
LTCONS_00053307	2208	23.56	268.53	-3.40632	Down	3.57073e-50	8.37304e-50
LTCONS_00137086	2598	25.08	272.74	-3.33857	Down	4.05604e-50	9.49702e-50
LTCONS_00098151	287	209	10	4.48978	Up	4.19822e-50	9.82911e-50
LTCONS_00053614	1225	362	76	2.35627	Up	4.5474e-50	1.0637e-49
LTCONS_00181845	1177	23.11	266.73	-3.42444	Down	4.66136e-50	1.09018e-49
LTCONS_00062528	1631	222	15	3.99188	Up	5.34995e-50	1.25031e-49
LTCONS_00061575	2846	208.59	10	4.48695	Up	5.38743e-50	1.25896e-49
LTCONS_00073740	3584	72.44	392.66	-2.33407	Down	5.85074e-50	1.366e-49
LTCONS_00001133	1688	439.62	117.38	2.00942	Up	7.07997e-50	1.6507e-49
LTCONS_00037662	1024	412	103	2.10435	Up	1.29495e-49	3.00472e-49
LTCONS_00047312	1619	41	313	-2.82812	Down	2.72658e-49	6.29132e-49
LTCONS_00032218	1975	48.21	329.01	-2.66638	Down	9.883e-49	2.25924e-48
LTCONS_00078343	871	65	368	-2.39684	Down	2.27158e-48	5.15854e-48
LTCONS_00156309	7054	257.73	31.34	3.14413	Up	2.28605e-48	5.19056e-48
LTCONS_00005395	734	287	44	2.80983	Up	2.65611e-48	6.0241e-48
LTCONS_00179082	2898	272.5	37.96	2.94806	Up	3.94701e-48	8.92002e-48
LTCONS_00156676	5031	15.99	237.1	-3.7859	Down	4.67484e-48	1.05515e-47
LTCONS_00039864	1482	6	206.9	-5.00348	Down	4.94556e-48	1.11564e-47
LTCONS_00106403	737	217.06	16.17	3.85105	Up	7.48918e-48	1.682e-47
LTCONS_00034980	2607	326.38	63.86	2.45792	Up	1.62881e-47	3.63584e-47
LTCONS_00018587	5984	8.94	212.57	-4.46717	Down	2.14045e-47	4.76232e-47
LTCONS_00102704	1243	301.87	52.51	2.62761	Up	2.31796e-47	5.15326e-47
LTCONS_00042467	1153	275.83	40.85	2.85972	Up	2.67288e-47	5.93444e-47
LTCONS_00015639	2917	43	308.97	-2.74071	Down	3.52431e-47	7.80542e-47
LTCONS_00013581	1438	234	24	3.38975	Up	6.22281e-47	1.37128e-46
LTCONS_00009190	1553	54.36	336.05	-2.52371	Down	6.41944e-47	1.41417e-46
LTCONS_00108423	445	190.44	7.73	4.72708	Up	9.78891e-47	2.14783e-46
LTCONS_00015365	5736	58.32	343.93	-2.4557	Down	1.45261e-46	3.17603e-46
LTCONS_00018773	1960	299.79	53.09	2.60179	Up	1.46468e-46	3.20217e-46
LTCONS_00083236	3190	315.91	61.09	2.47486	Up	2.13669e-46	4.66029e-46
LTCONS_00038520	4857	340.12	73.1	2.32245	Up	2.23946e-46	4.88258e-46
LTCONS_00011176	1561	51	325	-2.56752	Down	2.77943e-46	6.04786e-46
LTCONS_00065154	3159	27.02	262.28	-3.17466	Down	2.86978e-46	6.24161e-46
LTCONS_00074561	2800	302	55	2.5614	Up	4.0669e-46	8.8184e-46
LTCONS_00040959	4140	211.93	16.87	3.75541	Up	5.35405e-46	1.1583e-45
LTCONS_00086764	8135	274.19	42.47	2.79501	Up	5.52432e-46	1.19468e-45
LTCONS_00140629	1913	273	42	2.80479	Up	5.96442e-46	1.28898e-45
LTCONS_00027425	5365	14	222	-3.88271	Down	7.53165e-46	1.62485e-45
LTCONS_00072677	1101	208	16	3.80479	Up	1.43176e-45	3.07212e-45
LTCONS_00034858	768	53.99	328.92	-2.50262	Down	1.52116e-45	3.262e-45
LTCONS_00035063	450	83.1	395.27	-2.14557	Down	1.57883e-45	3.38489e-45
LTCONS_00081132	4575	62.35	348.57	-2.37864	Down	1.62062e-45	3.47345e-45
LTCONS_00011336	4594	18.04	232.84	-3.58572	Down	1.78662e-45	3.82636e-45
LTCONS_00076176	3180	19.5	236.71	-3.49722	Down	2.37309e-45	5.07099e-45
LTCONS_00023012	1457	191	10	4.35985	Up	2.43544e-45	5.20343e-45
LTCONS_00129981	1988	9.25	204.9	-4.36497	Down	2.83341e-45	6.04377e-45
LTCONS_00097483	897	331.14	71.13	2.32326	Up	3.2352e-45	6.89514e-45
LTCONS_00171073	2164	304	58	2.4943	Up	4.24583e-45	9.02955e-45
LTCONS_00011388	7095	23.53	247.06	-3.28794	Down	5.32732e-45	1.13018e-44
LTCONS_00011959	861	7	197	-4.71035	Down	5.5411e-45	1.17509e-44
LTCONS_00022528	972	45.88	306.33	-2.6348	Down	6.19369e-45	1.31261e-44
LTCONS_00108762	4148	13	215	-3.9434	Down	6.89446e-45	1.45982e-44
LTCONS_00105427	2102	50.08	316.36	-2.55491	Down	7.31437e-45	1.54793e-44
LTCONS_00054993	1308	321.04	67.06	2.36358	Up	9.23569e-45	1.95078e-44
LTCONS_00076999	4309	14	217	-3.84984	Down	1.29119e-44	2.71703e-44
LTCONS_00063330	1292	11	207	-4.1297	Down	1.88189e-44	3.94348e-44
LTCONS_00093390	4284	253	36	2.91742	Up	2.26004e-44	4.72479e-44
LTCONS_00129734	5460	335.43	75.53	2.25524	Up	3.14314e-44	6.55323e-44
LTCONS_00198338	2561	13	212	-3.92313	Down	3.7991e-44	7.90643e-44
LTCONS_00155243	2635	375.29	97.26	2.05244	Up	5.57905e-44	1.15728e-43
LTCONS_00175565	8873	44.75	299.1	-2.63632	Down	6.08989e-44	1.26224e-43
LTCONS_00016356	978	355	87	2.13308	Up	1.04254e-43	2.15242e-43
LTCONS_00145477	2980	273.38	46.42	2.66244	Up	1.18967e-43	2.45192e-43
LTCONS_00133169	1486	5.53	186.6	-4.97217	Down	2.01793e-43	4.13659e-43
LTCONS_00165104	2379	244	34	2.94763	Up	2.82881e-43	5.77852e-43
LTCONS_00091897	5306	222	25	3.25491	Up	3.64616e-43	7.42796e-43
LTCONS_00069541	4636	58.86	328.78	-2.37741	Down	5.23778e-43	1.0637e-42
LTCONS_00155667	2018	7.96	191.41	-4.4834	Down	6.401e-43	1.29744e-42
LTCONS_00112552	1885	377	101	2.00456	Up	6.80977e-43	1.37961e-42
LTCONS_00130208	923	83.99	383.47	-2.08647	Down	9.57466e-43	1.93236e-42
LTCONS_00096729	2531	74.24	361.13	-2.1779	Down	1.67443e-42	3.3613e-42
LTCONS_00188964	1746	274.43	49.38	2.57879	Up	2.26609e-42	4.53912e-42
LTCONS_00136053	2098	190.79	14.13	3.8595	Up	2.47635e-42	4.95577e-42
LTCONS_00202299	870	22.83	233.94	-3.25278	Down	2.528e-42	5.05771e-42
LTCONS_00019960	2998	185	12	4.05077	Up	2.56312e-42	5.12654e-42
LTCONS_00193398	3443	224.35	28.33	3.0897	Up	1.10177e-41	2.17188e-41
LTCONS_00121144	1810	183.28	12.34	3.99699	Up	1.28815e-41	2.53545e-41
LTCONS_00087258	2121	279.37	53.3	2.49432	Up	1.37882e-41	2.71185e-41
LTCONS_00094948	1119	8	186	-4.43481	Down	1.47138e-41	2.89311e-41
LTCONS_00030263	1897	174	9	4.37737	Up	1.54411e-41	3.03464e-41
LTCONS_00117930	2358	42	280	-2.63261	Down	3.46227e-41	6.75375e-41
LTCONS_00192265	5638	165.01	6.02	4.881	Up	3.77047e-41	7.34892e-41
LTCONS_00180145	1920	46.46	290.41	-2.53968	Down	4.61387e-41	8.97442e-41
LTCONS_00016839	7222	83.46	373.65	-2.05818	Down	5.29892e-41	1.02957e-40
LTCONS_00123228	2004	336.02	83.51	2.11288	Up	5.45287e-41	1.05912e-40
LTCONS_00037345	1826	302.06	66.01	2.29843	Up	6.83449e-41	1.32495e-40
LTCONS_00049261	3703	14.19	202.29	-3.72913	Down	7.61584e-41	1.47483e-40
LTCONS_00039588	663	71.43	346.54	-2.17407	Down	9.04222e-41	1.74879e-40
LTCONS_00000213	4524	164.39	6.42	4.78276	Up	9.6257e-41	1.85938e-40
LTCONS_00065665	593	164.78	6.9	4.68215	Up	1.54495e-40	2.97149e-40
LTCONS_00018661	3380	49.92	296.32	-2.46511	Down	1.56909e-40	3.0169e-40
LTCONS_00102266	2193	37	264	-2.73059	Down	2.03945e-40	3.91257e-40
LTCONS_00058546	620	39.1	268.5	-2.67533	Down	3.1342e-40	5.98626e-40
LTCONS_00166976	1761	171	10	4.20028	Up	4.96708e-40	9.44471e-40
LTCONS_00063383	1014	179.02	13	3.88789	Up	5.17662e-40	9.83856e-40
LTCONS_00195484	708	294	64	2.30402	Up	5.86076e-40	1.1124e-39
LTCONS_00136152	792	9	181.62	-4.2305	Down	1.02171e-39	1.92734e-39
LTCONS_00032147	1364	329	83	2.09126	Up	1.13788e-39	2.14395e-39
LTCONS_00175544	4146	40.04	268.17	-2.63928	Down	1.26524e-39	2.38201e-39
LTCONS_00069539	2720	15.52	199.74	-3.58157	Down	3.1717e-39	5.91665e-39
LTCONS_00061206	3619	84.49	366.52	-2.01269	Down	3.7331e-39	6.95075e-39
LTCONS_00045877	1707	239.89	39.6	2.70315	Up	4.04948e-39	7.53345e-39
LTCONS_00129184	4541	192.97	19.73	3.39427	Up	4.7399e-39	8.80297e-39
LTCONS_00056045	2428	6.56	170.65	-4.59685	Down	7.57313e-39	1.40057e-38
LTCONS_00012770	1295	204.7	24.81	3.14887	Up	7.94546e-39	1.46857e-38
LTCONS_00087588	2311	20.62	212.23	-3.25916	Down	1.27778e-38	2.35139e-38
LTCONS_00067228	2344	28.93	234.63	-2.9154	Down	1.71183e-38	3.13902e-38
LTCONS_00184140	3213	36	253	-2.70872	Down	1.71944e-38	3.15277e-38
LTCONS_00183884	3874	183.33	16.85	3.54797	Up	1.84492e-38	3.38067e-38
LTCONS_00049201	1559	51.52	290.22	-2.38959	Down	2.1888e-38	4.00233e-38
LTCONS_00014353	2195	168.48	11.36	3.99489	Up	2.19958e-38	4.02154e-38
LTCONS_00120560	1720	7	170	-4.49768	Down	2.29675e-38	4.1965e-38
LTCONS_00038435	2385	151.91	5.3	4.94543	Up	3.66471e-38	6.66697e-38
LTCONS_00080928	1249	291.8	67	2.2271	Up	3.86847e-38	7.03498e-38
LTCONS_00168206	3466	20.31	208.67	-3.25661	Down	5.62453e-38	1.02018e-37
LTCONS_00070439	899	187.34	19.24	3.38783	Up	6.6287e-38	1.20026e-37
LTCONS_00015144	1456	240	42.26	2.61002	Up	9.54051e-38	1.71955e-37
LTCONS_00015363	5884	26.73	225.52	-2.97237	Down	9.65077e-38	1.7392e-37
LTCONS_00093554	2706	6	163.75	-4.66604	Down	1.47755e-37	2.65187e-37
LTCONS_00034336	1054	26	222.13	-2.99047	Down	2.07601e-37	3.71198e-37
LTCONS_00046431	2107	8.96	171.84	-4.15707	Down	2.49752e-37	4.45561e-37
LTCONS_00025899	2376	74.87	337	-2.06594	Down	2.53904e-37	4.52884e-37
LTCONS_00142974	1273	194.51	23.14	3.17574	Up	2.98752e-37	5.32215e-37
LTCONS_00047561	1792	162.73	10.98	3.99388	Up	3.97305e-37	7.05889e-37
LTCONS_00156565	4055	40.13	256.77	-2.57337	Down	5.08195e-37	9.00778e-37
LTCONS_00022515	2299	16	192	-3.48061	Down	5.57039e-37	9.8613e-37
LTCONS_00018357	3232	9.3	170.71	-4.09382	Down	8.7027e-37	1.53342e-36
LTCONS_00045901	249	229.46	39.35	2.64816	Up	1.03143e-36	1.81391e-36
LTCONS_00036771	1337	235	42	2.58855	Up	1.1195e-36	1.96698e-36
LTCONS_00042598	3770	146.38	5.39	4.86764	Up	1.14046e-36	2.00345e-36
LTCONS_00037614	3894	46.59	270.62	-2.43382	Down	1.19828e-36	2.10344e-36
LTCONS_00184989	4042	31.23	232.68	-2.79299	Down	1.22077e-36	2.14228e-36
LTCONS_00187867	2297	236.04	42.64	2.5731	Up	1.33632e-36	2.34218e-36
LTCONS_00183511	2455	238.76	44.29	2.53486	Up	2.03299e-36	3.54779e-36
LTCONS_00021008	1153	39.36	251.85	-2.57341	Down	2.4096e-36	4.19655e-36
LTCONS_00148985	2138	283.81	67.29	2.18081	Up	3.10937e-36	5.39881e-36
LTCONS_00138953	1910	35	240	-2.67326	Down	4.09381e-36	7.08827e-36
LTCONS_00164941	1976	36.54	243.67	-2.63303	Down	4.50438e-36	7.79302e-36
LTCONS_00098336	4708	10.36	169.18	-3.92511	Down	1.36745e-35	2.33736e-35
LTCONS_00199291	268	164.18	13.99	3.65716	Up	2.21813e-35	3.76775e-35
LTCONS_00099354	686	10.73	169.43	-3.87662	Down	2.2811e-35	3.87403e-35
LTCONS_00086530	2304	171	16.66	3.46389	Up	2.3798e-35	4.03997e-35
LTCONS_00193072	2146	216.19	35.92	2.69379	Up	2.67157e-35	4.52829e-35
LTCONS_00029422	829	290.93	73.79	2.08353	Up	4.03609e-35	6.80641e-35
LTCONS_00138095	632	189.97	24.76	3.04404	Up	4.31163e-35	7.26249e-35
LTCONS_00019061	1326	26.18	212.2	-2.91454	Down	5.74257e-35	9.64036e-35
LTCONS_00028350	912	215	36	2.68262	Up	5.75046e-35	9.65303e-35
LTCONS_00176771	957	300.81	79.69	2.02073	Up	6.41678e-35	1.0757e-34
LTCONS_00152464	1597	175.55	19.13	3.30232	Up	6.61078e-35	1.10796e-34
LTCONS_00028721	2373	269.97	63.17	2.19984	Up	6.61314e-35	1.10829e-34
LTCONS_00025439	3160	40.76	248.48	-2.50355	Down	7.63773e-35	1.27753e-34
LTCONS_00121021	2860	10.17	165.27	-3.91808	Down	9.05841e-35	1.51224e-34
LTCONS_00145365	3910	6.85	154.92	-4.39492	Down	9.22303e-35	1.53882e-34
LTCONS_00060504	2110	30	221	-2.77666	Down	1.09862e-34	1.82958e-34
LTCONS_00171050	2785	9.53	162.92	-3.99119	Down	1.11091e-34	1.84983e-34
LTCONS_00029307	2897	7	155	-4.36442	Down	1.1447e-34	1.90555e-34
LTCONS_00022517	1810	35.46	234.68	-2.62208	Down	1.17886e-34	1.9615e-34
LTCONS_00200196	956	145.28	8	4.28704	Up	1.27202e-34	2.11404e-34
LTCONS_00089534	1047	140.1	6.05	4.63773	Up	1.33017e-34	2.20952e-34
LTCONS_00019062	1140	14.74	178.27	-3.4919	Down	1.52784e-34	2.53418e-34
LTCONS_00102208	3965	68.9	309.76	-2.06422	Down	2.08029e-34	3.43734e-34
LTCONS_00000506	922	199.61	30.23	2.82748	Up	2.48487e-34	4.09755e-34
LTCONS_00050058	3956	200.91	30.83	2.80849	Up	2.56147e-34	4.2207e-34
LTCONS_00104755	975	21.98	198.01	-3.06696	Down	2.63396e-34	4.33865e-34
LTCONS_00041728	1134	138.33	6	4.63136	Up	3.60717e-34	5.92225e-34
LTCONS_00053792	3203	70.45	311.59	-2.04063	Down	4.06251e-34	6.66293e-34
LTCONS_00014681	1024	198	30	2.82682	Up	4.63737e-34	7.59442e-34
LTCONS_00091163	2296	21	194	-3.10324	Down	5.3615e-34	8.76322e-34
LTCONS_00076180	3125	237.98	49.01	2.38404	Up	5.94238e-34	9.69933e-34
LTCONS_00125658	2454	7	152.01	-4.33632	Down	6.27057e-34	1.0228e-33
LTCONS_00016084	2152	44	251.86	-2.4127	Down	6.73204e-34	1.09701e-33
LTCONS_00201531	2773	10.41	161.85	-3.85426	Down	9.70319e-34	1.57407e-33
LTCONS_00022997	1307	144.44	9	4.10875	Up	1.1076e-33	1.79463e-33
LTCONS_00124652	1230	181.74	23.63	3.04754	Up	1.11327e-33	1.80372e-33
LTCONS_00029532	1211	250	56	2.26278	Up	1.56301e-33	2.5208e-33
LTCONS_00144195	2379	9.91	159.33	-3.90264	Down	1.68554e-33	2.71658e-33
LTCONS_00007951	3255	161.16	15.66	3.46769	Up	1.92783e-33	3.10199e-33
LTCONS_00072025	962	143.78	9.12	4.08304	Up	2.02479e-33	3.25617e-33
LTCONS_00055231	4240	19.4	186.85	-3.1634	Down	2.33856e-33	3.75547e-33
LTCONS_00189974	2127	70.72	307.54	-2.01623	Down	3.35333e-33	5.36098e-33
LTCONS_00028272	3186	10	158	-3.8775	Down	4.2151e-33	6.71951e-33
LTCONS_00054053	4660	6	145.56	-4.49616	Down	4.32389e-33	6.89026e-33
LTCONS_00003425	1511	27	205.89	-2.82649	Down	5.35307e-33	8.50846e-33
LTCONS_00043140	2322	221	42.93	2.46834	Up	6.98739e-33	1.10741e-32
LTCONS_00068090	2735	12	163.14	-3.66065	Down	7.46354e-33	1.18176e-32
LTCONS_00020760	1193	15	172	-3.41502	Down	7.9612e-33	1.25902e-32
LTCONS_00139047	704	140.86	8.89	4.09029	Up	8.2897e-33	1.31025e-32
LTCONS_00006139	1044	30.13	213.08	-2.71777	Down	8.50466e-33	1.3437e-32
LTCONS_00103087	2103	26.9	204.55	-2.82242	Down	9.50739e-33	1.50006e-32
LTCONS_00052673	1647	178.25	23.77	3.01104	Up	1.0422e-32	1.642e-32
LTCONS_00076607	779	254	60	2.18615	Up	1.06146e-32	1.67207e-32
LTCONS_00043214	723	164.2	18	3.29374	Up	1.08803e-32	1.71308e-32
LTCONS_00088128	2870	49.11	258.01	-2.28899	Down	1.08991e-32	1.71594e-32
LTCONS_00078344	1862	48	255	-2.30504	Down	1.38095e-32	2.16817e-32
LTCONS_00105929	722	218.82	42.5	2.46856	Up	1.40876e-32	2.21098e-32
LTCONS_00084077	1410	150.9	13	3.64136	Up	1.47541e-32	2.31305e-32
LTCONS_00027226	2107	16.88	176.36	-3.28079	Down	1.47585e-32	2.31361e-32
LTCONS_00153012	2223	16.9	176.4	-3.2794	Down	1.49026e-32	2.33607e-32
LTCONS_00178042	1188	5.1	140.53	-4.67989	Down	1.65536e-32	2.59189e-32
LTCONS_00034166	1091	22.94	192.99	-2.96824	Down	1.67673e-32	2.62492e-32
LTCONS_00109483	1889	231.32	48.9	2.34634	Up	1.82533e-32	2.85442e-32
LTCONS_00108875	667	35.6	224.31	-2.55119	Down	2.92778e-32	4.5515e-32
LTCONS_00172742	1906	236.5	52	2.28961	Up	3.02246e-32	4.6964e-32
LTCONS_00083782	4568	17	175	-3.2594	Down	3.80411e-32	5.89779e-32
LTCONS_00199301	325	266.8	68.27	2.07079	Up	4.14989e-32	6.42517e-32
LTCONS_00166730	3639	33	217	-2.61281	Down	4.70401e-32	7.26931e-32
LTCONS_00178242	3951	217	43	2.43964	Up	6.57658e-32	1.01187e-31
LTCONS_00057791	3257	14	165	-3.45462	Down	7.73005e-32	1.18717e-31
LTCONS_00044652	2708	157.05	16.54	3.35154	Up	8.82427e-32	1.35326e-31
LTCONS_00149828	1957	53.31	262.33	-2.19455	Down	1.26358e-31	1.93084e-31
LTCONS_00040874	892	9.95	151.76	-3.8266	Down	1.34739e-31	2.0567e-31
LTCONS_00056747	1181	23.51	190.38	-2.91318	Down	1.5646e-31	2.38418e-31
LTCONS_00014982	1296	269	71	2.02607	Up	1.6562e-31	2.52215e-31
LTCONS_00023492	1196	256	64	2.10435	Up	1.75493e-31	2.67031e-31
LTCONS_00023150	1932	157	17	3.31151	Up	1.81718e-31	2.76377e-31
LTCONS_00007723	2203	229.18	50.13	2.29709	Up	2.04034e-31	3.09658e-31
LTCONS_00035805	9982	151.86	15.19	3.4259	Up	2.56036e-31	3.87652e-31
LTCONS_00077643	1795	34	215.97	-2.56287	Down	2.83965e-31	4.2921e-31
LTCONS_00118128	889	61.76	278.09	-2.06646	Down	4.19332e-31	6.3078e-31
LTCONS_00067445	2124	133.03	8.43	4.08443	Up	4.71212e-31	7.07999e-31
LTCONS_00195965	5648	60.42	274.9	-2.08146	Down	4.88963e-31	7.34361e-31
LTCONS_00079406	5327	219.67	46.24	2.35248	Up	5.25912e-31	7.88817e-31
LTCONS_00006894	1439	12.03	155.63	-3.58906	Down	5.51364e-31	8.26342e-31
LTCONS_00040736	1349	211	42	2.43313	Up	5.55063e-31	8.31667e-31
LTCONS_00180873	1092	7	139.7	-4.21448	Down	6.96394e-31	1.04048e-30
LTCONS_00183945	4775	42.28	233.47	-2.36084	Down	8.54026e-31	1.2728e-30
LTCONS_00053310	1951	37.87	222.91	-2.45298	Down	9.53504e-31	1.41906e-30
LTCONS_00155110	560	136	10	3.86989	Up	1.01972e-30	1.51627e-30
LTCONS_00147403	2645	57.61	267.01	-2.10815	Down	1.16202e-30	1.72471e-30
LTCONS_00176310	5328	55	261	-2.14219	Down	1.37505e-30	2.03677e-30
LTCONS_00018259	2102	150.96	16.03	3.33967	Up	1.58181e-30	2.33806e-30
LTCONS_00196811	1999	35.59	216.37	-2.49961	Down	1.65597e-30	2.44591e-30
LTCONS_00042173	3109	44	236	-2.31886	Down	1.72676e-30	2.54954e-30
LTCONS_00006740	3548	48	245	-2.24732	Down	1.77932e-30	2.62579e-30
LTCONS_00110349	3752	20.4	177.4	-3.01601	Down	1.88467e-30	2.77811e-30
LTCONS_00116965	3330	39.98	226.46	-2.39755	Down	1.9443e-30	2.86481e-30
LTCONS_00103208	5106	223.88	49.68	2.27634	Up	2.06067e-30	3.03471e-30
LTCONS_00070223	5176	215.56	45.57	2.34628	Up	2.28814e-30	3.36589e-30
LTCONS_00034380	5534	181.17	29.29	2.73322	Up	2.71863e-30	3.98846e-30
LTCONS_00185019	1815	134	10	3.84851	Up	3.47072e-30	5.07387e-30
LTCONS_00196950	5482	37	218	-2.45438	Down	3.9913e-30	5.82536e-30
LTCONS_00135849	2054	152.6	17.4	3.23695	Up	4.56396e-30	6.6537e-30
LTCONS_00192140	4309	12.93	154.31	-3.47269	Down	5.3013e-30	7.71722e-30
LTCONS_00148548	1962	20.76	176.23	-2.98123	Down	6.05217e-30	8.79416e-30
LTCONS_00177651	1926	133	10	3.83771	Up	6.40242e-30	9.29835e-30
LTCONS_00115124	4746	64.09	277	-2.00736	Down	6.57897e-30	9.55088e-30
LTCONS_00116917	6027	150.25	16.84	3.26175	Up	8.11914e-30	1.17557e-29
LTCONS_00035606	7301	198.42	38.31	2.47712	Up	8.28879e-30	1.19977e-29
LTCONS_00171693	1244	123.52	6.68	4.3131	Up	8.93705e-30	1.2921e-29
LTCONS_00078345	1626	24	184	-2.83425	Down	9.55137e-30	1.37966e-29
LTCONS_00052128	380	176	28	2.75643	Up	1.00793e-29	1.45495e-29
LTCONS_00078832	2354	47	239	-2.24193	Down	1.09183e-29	1.57495e-29
LTCONS_00055968	679	153.15	18.31	3.16859	Up	1.23961e-29	1.78542e-29
LTCONS_00171713	1601	12	150	-3.5395	Down	1.26081e-29	1.8156e-29
LTCONS_00046524	654	23.61	182.4	-2.84528	Down	1.30055e-29	1.87178e-29
LTCONS_00021670	1281	142	14	3.44674	Up	1.57303e-29	2.25824e-29
LTCONS_00053933	2021	142	14	3.44674	Up	1.57303e-29	2.25824e-29
LTCONS_00042174	2215	24	183	-2.82639	Down	1.62785e-29	2.33601e-29
LTCONS_00111510	1948	188.61	34.27	2.56474	Up	1.74426e-29	2.50068e-29
LTCONS_00169446	3708	249.04	65.26	2.03646	Up	1.77453e-29	2.54331e-29
LTCONS_00110767	2786	220.56	50.27	2.23775	Up	2.10726e-29	3.01292e-29
LTCONS_00008295	1873	13	152	-3.44314	Down	2.18311e-29	3.11997e-29
LTCONS_00133898	3503	49	242	-2.1998	Down	2.19233e-29	3.13299e-29
LTCONS_00136098	2907	12	149	-3.52985	Down	2.21691e-29	3.16764e-29
LTCONS_00202021	271	213.68	47	2.28907	Up	2.74151e-29	3.90452e-29
LTCONS_00044649	2676	227.92	54.4	2.1712	Up	2.80597e-29	3.99454e-29
LTCONS_00111928	906	136.06	12.09	3.59671	Up	2.8902e-29	4.11301e-29
LTCONS_00188846	1549	44.16	230.55	-2.27992	Down	2.95591e-29	4.20484e-29
LTCONS_00153014	2430	44.67	231.69	-2.27047	Down	2.97462e-29	4.23062e-29
LTCONS_00036886	938	213.42	47	2.28731	Up	3.14162e-29	4.46435e-29
LTCONS_00029889	2066	199.98	40.49	2.40857	Up	3.98642e-29	5.64715e-29
LTCONS_00129133	1854	246.2	64.82	2.02967	Up	4.84061e-29	6.83887e-29
LTCONS_00145467	1477	250	67	2.00405	Up	5.22514e-29	7.37595e-29
LTCONS_00058690	1155	16	159.11	-3.20953	Down	5.24947e-29	7.40955e-29
LTCONS_00132603	2269	49.21	240.27	-2.18328	Down	6.24106e-29	8.78876e-29
LTCONS_00127875	2968	199.76	40.88	2.39315	Up	6.85136e-29	9.63917e-29
LTCONS_00104822	1372	121	7	4.21586	Up	7.08938e-29	9.96961e-29
LTCONS_00072110	2059	149.16	17.95	3.15916	Up	7.85715e-29	1.10341e-28
LTCONS_00139073	2441	6	128.12	-4.31204	Down	8.75474e-29	1.22795e-28
LTCONS_00011912	2588	117.91	6	4.40093	Up	9.15258e-29	1.28319e-28
LTCONS_00128607	10429	171.57	27.79	2.73051	Up	9.53791e-29	1.33649e-28
LTCONS_00046421	2218	206.66	44.65	2.31488	Up	9.61672e-29	1.34733e-28
LTCONS_00122366	1152	170.68	27.51	2.73762	Up	1.11212e-28	1.55475e-28
LTCONS_00010384	2213	199.45	41.18	2.38036	Up	1.11778e-28	1.56245e-28
LTCONS_00131278	1270	239	62	2.05102	Up	1.32919e-28	1.85216e-28
LTCONS_00167778	3940	16.33	158.2	-3.1718	Down	1.45375e-28	2.02394e-28
LTCONS_00119964	2064	12.65	147.59	-3.44003	Down	1.45563e-28	2.02647e-28
LTCONS_00039401	2703	21	170.88	-2.92017	Down	1.54709e-28	2.1518e-28
LTCONS_00036235	3167	208.61	46.3	2.27608	Up	1.89888e-28	2.63289e-28
LTCONS_00072626	3132	11.78	144.27	-3.51001	Down	2.20538e-28	3.05165e-28
LTCONS_00068929	2382	182.44	33.71	2.54052	Up	2.72298e-28	3.7564e-28
LTCONS_00131966	1220	7	129	-4.09952	Down	3.12512e-28	4.30347e-28
LTCONS_00185393	2075	15	153	-3.24615	Down	3.20655e-28	4.41433e-28
LTCONS_00069540	3317	172.53	29.42	2.65633	Up	4.13526e-28	5.67452e-28
LTCONS_00129799	1856	139	15	3.3164	Up	4.39242e-28	6.02305e-28
LTCONS_00034752	2004	46	229	-2.21129	Down	4.58018e-28	6.2763e-28
LTCONS_00018561	2705	219.83	53.18	2.15178	Up	5.32187e-28	7.27555e-28
LTCONS_00010672	6305	60.19	259.07	-2.00139	Down	5.6108e-28	7.66505e-28
LTCONS_00027912	1463	223	55	2.12389	Up	6.0479e-28	8.25508e-28
LTCONS_00106223	1768	200.79	43.46	2.31228	Up	6.13474e-28	8.37201e-28
LTCONS_00050063	2890	28.75	188.14	-2.60582	Down	6.17561e-28	8.42617e-28
LTCONS_00000507	872	117.69	7.15	4.14526	Up	6.92572e-28	9.43026e-28
LTCONS_00117923	8417	43.66	222.85	-2.24734	Down	7.16112e-28	9.74663e-28
LTCONS_00110043	1275	229.25	58.62	2.07181	Up	7.68473e-28	1.04523e-27
LTCONS_00044164	2052	239.04	64.05	2.00433	Up	8.17091e-28	1.11051e-27
LTCONS_00006140	723	8.87	132.92	-3.80113	Down	9.19603e-28	1.24829e-27
LTCONS_00083514	3289	158.5	23.79	2.84041	Up	1.00043e-27	1.35601e-27
LTCONS_00153246	1258	6.8	126.19	-4.10957	Down	1.08899e-27	1.4741e-27
LTCONS_00064877	2645	47.2	229.83	-2.17936	Down	1.09317e-27	1.47967e-27
LTCONS_00039350	1898	11	139	-3.55516	Down	1.15677e-27	1.56472e-27
LTCONS_00124320	1092	236.7	63.17	2.0101	Up	1.17791e-27	1.59272e-27
LTCONS_00178509	1255	193.12	40.28	2.36571	Up	1.24592e-27	1.68388e-27
LTCONS_00094795	2045	21	167	-2.88704	Down	1.24775e-27	1.68628e-27
LTCONS_00189759	2122	172.1	30.31	2.60973	Up	1.53284e-27	2.06472e-27
LTCONS_00174319	909	134.31	13.98	3.36848	Up	1.57537e-27	2.12121e-27
LTCONS_00120862	812	6	123	-4.2532	Down	1.62283e-27	2.18429e-27
LTCONS_00158517	8039	205.22	46.73	2.2391	Up	1.71526e-27	2.30674e-27
LTCONS_00156328	2520	8.04	129.13	-3.90113	Down	1.84501e-27	2.47832e-27
LTCONS_00199203	4262	40.82	214.41	-2.28867	Down	1.92138e-27	2.57994e-27
LTCONS_00041609	4513	37.05	205.56	-2.36766	Down	2.12099e-27	2.84448e-27
LTCONS_00061916	2461	119.35	8.47	3.92104	Up	2.22383e-27	2.98059e-27
LTCONS_00014280	1533	53.59	241.28	-2.06632	Down	3.32464e-27	4.4325e-27
LTCONS_00078652	3347	49	231	-2.13269	Down	4.03947e-27	5.37297e-27
LTCONS_00199845	1568	184.56	37.21	2.41468	Up	4.40461e-27	5.85185e-27
LTCONS_00187233	2176	11.52	138.16	-3.47978	Down	4.46304e-27	5.92865e-27
LTCONS_00089297	962	110.34	5.62	4.39959	Up	5.07924e-27	6.73343e-27
LTCONS_00144528	1964	22.83	169.04	-2.78401	Down	5.41067e-27	7.1668e-27
LTCONS_00178120	2447	179.51	35	2.46299	Up	5.85375e-27	7.74616e-27
LTCONS_00118559	3111	29.68	185.93	-2.54285	Down	6.22362e-27	8.22644e-27
LTCONS_00136598	838	132	14	3.34139	Up	6.51479e-27	8.60733e-27
LTCONS_00130038	11034	48.67	228.96	-2.12964	Down	7.53011e-27	9.92949e-27
LTCONS_00056646	1987	152.97	23	2.83789	Up	8.56347e-27	1.12718e-26
LTCONS_00156980	4240	27.01	178.37	-2.61896	Down	1.0428e-26	1.36926e-26
LTCONS_00099897	956	25.79	175.22	-2.65993	Down	1.10276e-26	1.44607e-26
LTCONS_00065297	2941	171.31	31.69	2.53886	Up	1.19861e-26	1.57017e-26
LTCONS_00091679	1925	32.3	190.27	-2.45409	Down	1.6819e-26	2.19381e-26
LTCONS_00154027	5650	159.45	26.49	2.69394	Up	1.78225e-26	2.32343e-26
LTCONS_00117073	2479	9.68	130.01	-3.64312	Down	1.9683e-26	2.56271e-26
LTCONS_00016002	2574	14.55	144.28	-3.20543	Down	1.9855e-26	2.58474e-26
LTCONS_00171168	2838	124.42	11.81	3.50149	Up	2.18561e-26	2.84176e-26
LTCONS_00138363	2731	7.37	122.49	-3.9505	Down	2.48726e-26	3.2275e-26
LTCONS_00166993	2144	219	57	2.04625	Up	2.8393e-26	3.67663e-26
LTCONS_00045272	1024	202	48	2.1776	Up	3.16142e-26	4.08744e-26
LTCONS_00046608	1286	15.35	145.46	-3.13996	Down	3.59106e-26	4.63329e-26
LTCONS_00015076	937	17.98	152.69	-2.98179	Down	3.60055e-26	4.64533e-26
LTCONS_00042601	5557	218.7	57.56	2.03017	Up	5.45482e-26	6.99563e-26
LTCONS_00083541	4621	43	212.01	-2.19737	Down	6.47368e-26	8.28295e-26
LTCONS_00013285	1218	173	34	2.45152	Up	6.54702e-26	8.37528e-26
LTCONS_00078582	3736	219.23	58.08	2.02068	Up	6.69376e-26	8.56146e-26
LTCONS_00037392	5058	13.01	137.33	-3.2956	Down	8.18808e-26	1.044e-25
LTCONS_00175873	3039	13	137	-3.29324	Down	9.68531e-26	1.23188e-25
LTCONS_00176609	3523	27.82	175.79	-2.55531	Down	1.10278e-25	1.40014e-25
LTCONS_00156961	936	167.85	32	2.49538	Up	1.13889e-25	1.44534e-25
LTCONS_00014416	725	192	44.15	2.22497	Up	1.22056e-25	1.54802e-25
LTCONS_00042554	815	119.17	10.89	3.5563	Up	1.24759e-25	1.58188e-25
LTCONS_00005396	793	122	12	3.45013	Up	1.27208e-25	1.61279e-25
LTCONS_00175628	1339	114	9	3.76732	Up	1.40867e-25	1.7839e-25
LTCONS_00104756	851	9.05	124.53	-3.67808	Down	1.48845e-25	1.88326e-25
LTCONS_00099333	1303	157.55	27.46	2.62476	Up	1.68212e-25	2.12483e-25
LTCONS_00108521	888	171	34	2.43474	Up	1.93173e-25	2.43646e-25
LTCONS_00162803	1584	183	40	2.29812	Up	1.96638e-25	2.47908e-25
LTCONS_00136716	2589	113.68	9.1	3.74732	Up	2.01618e-25	2.54108e-25
LTCONS_00021645	3223	26	170	-2.6046	Down	2.17755e-25	2.74143e-25
LTCONS_00095562	2772	216.14	57.97	2.00294	Up	2.76075e-25	3.46497e-25
LTCONS_00099586	1461	133.13	17.08	3.06681	Up	2.95784e-25	3.70859e-25
LTCONS_00194263	1151	151.15	25	2.70033	Up	3.05047e-25	3.82321e-25
LTCONS_00162256	773	42.01	206.51	-2.19306	Down	3.15224e-25	3.94869e-25
LTCONS_00070084	1030	139.13	19.72	2.92305	Up	3.31764e-25	4.15278e-25
LTCONS_00095561	1310	12.71	133.88	-3.29255	Down	3.46215e-25	4.33101e-25
LTCONS_00151292	2171	191.53	45.12	2.19008	Up	4.05726e-25	5.06327e-25
LTCONS_00039664	2971	18.99	150.79	-2.88488	Down	4.32892e-25	5.39734e-25
LTCONS_00143741	1538	128.95	15.68	3.14417	Up	4.78674e-25	5.95905e-25
LTCONS_00160595	1874	117	11	3.51528	Up	5.54388e-25	6.88452e-25
LTCONS_00124141	5458	8	119	-3.79047	Down	5.54835e-25	6.88978e-25
LTCONS_00068709	1198	122.05	13	3.33524	Up	5.6937e-25	7.06811e-25
LTCONS_00076513	6110	207.85	54.25	2.0422	Up	5.85326e-25	7.26461e-25
LTCONS_00007857	1781	212.46	56.79	2.00783	Up	5.883e-25	7.30056e-25
LTCONS_00176514	2109	27.08	169.99	-2.5458	Down	8.56355e-25	1.05742e-24
LTCONS_00184730	1560	25.15	165.23	-2.61149	Down	8.66161e-25	1.06939e-24
LTCONS_00004262	1701	6	112	-4.11804	Down	8.68901e-25	1.07268e-24
LTCONS_00035607	2818	131.07	17	3.05108	Up	8.88522e-25	1.09662e-24
LTCONS_00045672	792	166	33	2.435	Up	9.53573e-25	1.17574e-24
LTCONS_00133498	1581	124.83	14.55	3.20523	Up	1.07777e-24	1.32612e-24
LTCONS_00098461	2170	5.96	111.46	-4.12072	Down	1.1017e-24	1.35527e-24
LTCONS_00138952	1475	19	149	-2.86689	Down	1.14795e-24	1.41113e-24
LTCONS_00060301	2539	13.96	135.25	-3.17191	Down	1.16773e-24	1.43501e-24
LTCONS_00043215	1422	202	52	2.06212	Up	1.37586e-24	1.68556e-24
LTCONS_00099701	697	123	14	3.23951	Up	1.43248e-24	1.7541e-24
LTCONS_00082589	1628	51.16	222.47	-2.01617	Down	1.78653e-24	2.18036e-24
LTCONS_00022431	1835	115	11	3.49041	Up	1.8657e-24	2.27523e-24
LTCONS_00057205	3411	9.13	120.21	-3.61445	Down	1.98415e-24	2.41813e-24
LTCONS_00165941	1246	119.42	12.82	3.32393	Up	2.10865e-24	2.56745e-24
LTCONS_00173593	6175	36.94	191.12	-2.26687	Down	2.24798e-24	2.73546e-24
LTCONS_00054401	881	10	122	-3.50446	Down	3.16065e-24	3.82991e-24
LTCONS_00192267	3204	104.75	7.49	3.91019	Up	3.4401e-24	4.1627e-24
LTCONS_00017872	1763	151	27	2.58787	Up	3.72217e-24	4.49716e-24
LTCONS_00101094	1781	123.84	15	3.14979	Up	3.72859e-24	4.50472e-24
LTCONS_00084373	2138	183	43	2.19379	Up	4.04957e-24	4.88796e-24
LTCONS_00021123	3026	111.11	10	3.57827	Up	4.1111e-24	4.96161e-24
LTCONS_00106357	2415	16.37	139.36	-2.98534	Down	4.7098e-24	5.67434e-24
LTCONS_00011545	334	6.05	109.2	-4.06954	Down	4.71015e-24	5.67452e-24
LTCONS_00166483	1159	141.31	22.76	2.73864	Up	4.90254e-24	5.90257e-24
LTCONS_00107890	261	111.47	10.34	3.5347	Up	5.65245e-24	6.79028e-24
LTCONS_00185212	1525	102.8	7.2	3.94005	Up	7.05795e-24	8.45133e-24
LTCONS_00192677	2126	126.17	16.57	3.03307	Up	8.68451e-24	1.03729e-23
LTCONS_00084882	3100	10	120	-3.48061	Down	9.771e-24	1.16511e-23
LTCONS_00187547	4768	16.04	137.12	-2.99134	Down	9.79045e-24	1.16739e-23
LTCONS_00026570	2259	111	10.72	3.47653	Up	1.36334e-23	1.61684e-23
LTCONS_00056601	1161	6	107	-4.05215	Down	1.51616e-23	1.79501e-23
LTCONS_00182741	2956	132.05	19.58	2.85798	Up	1.65307e-23	1.95589e-23
LTCONS_00032024	445	98	6	4.1341	Up	1.84442e-23	2.17895e-23
LTCONS_00136759	1521	111	11	3.43934	Up	2.10521e-23	2.48263e-23
LTCONS_00083715	1201	172	39	2.24521	Up	2.22896e-23	2.62639e-23
LTCONS_00189031	1454	122.71	15.79	3.06252	Up	2.23487e-23	2.63303e-23
LTCONS_00192409	1671	117.33	13.66	3.20689	Up	2.56338e-23	3.01236e-23
LTCONS_00022221	1832	191.35	49.43	2.05711	Up	2.61571e-23	3.07311e-23
LTCONS_00147921	2568	104.66	8.72	3.68959	Up	2.71335e-23	3.18573e-23
LTCONS_00037588	1311	6.73	108.17	-3.9022	Down	2.84915e-23	3.34269e-23
LTCONS_00005144	1161	169.8	38.28	2.25353	Up	3.38362e-23	3.95837e-23
LTCONS_00188930	2877	36.32	184.08	-2.23715	Down	3.46789e-23	4.05562e-23
LTCONS_00071781	3331	10.71	119.82	-3.37949	Down	3.50936e-23	4.10345e-23
LTCONS_00039343	2693	99.89	7.1	3.9188	Up	3.57596e-23	4.17859e-23
LTCONS_00053002	3618	124.68	17.01	2.97813	Up	3.81204e-23	4.45172e-23
LTCONS_00184965	3157	130.84	19.83	2.8264	Up	4.59453e-23	5.34955e-23
LTCONS_00050133	1073	9.68	115.97	-3.47825	Down	5.5515e-23	6.44355e-23
LTCONS_00178337	5209	150.46	29.09	2.47514	Up	5.58376e-23	6.48021e-23
LTCONS_00037344	3368	102.42	8.32	3.72612	Up	5.59181e-23	6.48876e-23
LTCONS_00041838	3248	180.83	44.63	2.1229	Up	5.89086e-23	6.83134e-23
LTCONS_00136349	2239	35	180	-2.25822	Down	5.9616e-23	6.9114e-23
LTCONS_00146511	2045	156.18	32.02	2.39052	Up	6.44939e-23	7.46933e-23
LTCONS_00150044	2796	24	154	-2.57747	Down	6.63604e-23	7.68145e-23
LTCONS_00169272	3419	24	154	-2.57747	Down	6.63604e-23	7.68145e-23
LTCONS_00016885	2013	135	22	2.72174	Up	6.77538e-23	7.83893e-23
LTCONS_00064852	1163	181	45	2.11234	Up	7.66534e-23	8.85174e-23
LTCONS_00140071	2043	31	169.99	-2.35076	Down	9.2439e-23	1.06454e-22
LTCONS_00193417	1493	98	7	3.91171	Up	9.6832e-23	1.11355e-22
LTCONS_00096658	2651	7.75	109.05	-3.7103	Down	1.03714e-22	1.19121e-22
LTCONS_00135210	885	169	39	2.21983	Up	1.05663e-22	1.2134e-22
LTCONS_00094892	552	125.11	18	2.90148	Up	1.12909e-22	1.29526e-22
LTCONS_00159116	1499	182.04	46	2.0889	Up	1.15756e-22	1.32749e-22
LTCONS_00112519	1871	33.9	176.13	-2.27293	Down	1.1717e-22	1.34354e-22
LTCONS_00113163	2154	186.57	48.59	2.04534	Up	1.30481e-22	1.49335e-22
LTCONS_00152945	3385	11	118	-3.31886	Down	1.56039e-22	1.78038e-22
LTCONS_00153618	704	106.21	10.44	3.45108	Up	1.60834e-22	1.83443e-22
LTCONS_00142917	439	172	41	2.17306	Up	1.61564e-22	1.84261e-22
LTCONS_00052798	836	92.95	5.46	4.19383	Up	1.68107e-22	1.91608e-22
LTCONS_00045633	5834	14.76	127.99	-3.01192	Down	2.12646e-22	2.41449e-22
LTCONS_00028862	4712	135	23	2.65761	Up	2.32359e-22	2.63476e-22
LTCONS_00177692	2438	133.73	22.58	2.67056	Up	2.84127e-22	3.21283e-22
LTCONS_00046490	2150	106.03	10.74	3.40776	Up	2.84945e-22	3.2217e-22
LTCONS_00171625	2536	162.1	36.54	2.25369	Up	3.21077e-22	3.62235e-22
LTCONS_00096000	1555	174.68	43.17	2.12096	Up	3.31174e-22	3.7339e-22
LTCONS_00098339	3649	19.81	139.7	-2.71368	Down	4.91122e-22	5.49885e-22
LTCONS_00068088	680	10	113	-3.3939	Down	5.02997e-22	5.62939e-22
LTCONS_00056846	2819	8	107	-3.63712	Down	5.13235e-22	5.74261e-22
LTCONS_00192824	2029	36.61	179.08	-2.18594	Down	5.21617e-22	5.83411e-22
LTCONS_00063454	1153	181.49	47.49	2.03855	Up	5.9593e-22	6.65122e-22
LTCONS_00184966	2285	13.73	122.99	-3.05879	Down	7.00455e-22	7.7956e-22
LTCONS_00193009	2292	139.92	26.28	2.51692	Up	7.29507e-22	8.11228e-22
LTCONS_00190442	1304	140.52	26.7	2.50022	Up	8.48683e-22	9.4141e-22
LTCONS_00039065	2256	15.35	126.92	-2.94326	Down	9.05344e-22	1.00344e-21
LTCONS_00144085	1169	30.92	165.11	-2.31246	Down	9.36776e-22	1.03744e-21
LTCONS_00020513	3254	145	29	2.42628	Up	9.76803e-22	1.08097e-21
LTCONS_00172410	1769	143.9	28.48	2.4414	Up	9.96549e-22	1.10244e-21
LTCONS_00106522	566	17	131	-2.84161	Down	1.06112e-21	1.1726e-21
LTCONS_00126880	3280	154.34	33.75	2.2975	Up	1.07247e-21	1.18486e-21
LTCONS_00073818	1930	99.49	9.09	3.55655	Up	1.15046e-21	1.26921e-21
LTCONS_00049433	1321	121	18	2.85329	Up	1.21444e-21	1.3387e-21
LTCONS_00172261	1079	113.99	14.98	3.03215	Up	1.21835e-21	1.34297e-21
LTCONS_00022961	3137	26	153	-2.4526	Down	1.29929e-21	1.43097e-21
LTCONS_00186833	1665	164	39	2.1765	Up	1.38648e-21	1.52553e-21
LTCONS_00005221	1757	92.63	6.64	3.90658	Up	1.44956e-21	1.59327e-21
LTCONS_00133257	6786	8.91	107.74	-3.49163	Down	1.5889e-21	1.74334e-21
LTCONS_00117282	1767	158.7	36.47	2.22587	Up	1.75238e-21	1.91948e-21
LTCONS_00183485	2406	33.41	169.31	-2.23696	Down	1.87839e-21	2.0549e-21
LTCONS_00137420	2511	26.51	153.43	-2.42862	Down	1.92203e-21	2.10159e-21
LTCONS_00146510	2151	171.74	43.68	2.07953	Up	2.33921e-21	2.54906e-21
LTCONS_00113401	3006	108	13	3.1588	Up	2.53858e-21	2.76273e-21
LTCONS_00113529	1118	42	187	-2.05023	Down	2.99344e-21	3.2465e-21
LTCONS_00006677	1218	166.6	41.22	2.11932	Up	3.10875e-21	3.36863e-21
LTCONS_00162402	1598	128	22	2.64492	Up	3.5018e-21	3.78559e-21
LTCONS_00128257	4788	133.41	24.59	2.54407	Up	3.72998e-21	4.02909e-21
LTCONS_00086199	2035	26.91	153.03	-2.40325	Down	3.76516e-21	4.06648e-21
LTCONS_00036532	2446	37.35	176.41	-2.1354	Down	3.99709e-21	4.31289e-21
LTCONS_00019424	1284	7.14	100.73	-3.71407	Down	4.0961e-21	4.41873e-21
LTCONS_00063664	3889	34	169	-2.20907	Down	4.10864e-21	4.43208e-21
LTCONS_00007322	1037	22	141	-2.57577	Down	4.31132e-21	4.64756e-21
LTCONS_00171763	653	155.14	35.6	2.22797	Up	4.64789e-21	5.00339e-21
LTCONS_00086991	1944	10	109	-3.3419	Down	4.74755e-21	5.10875e-21
LTCONS_00118680	715	156.09	36.13	2.21546	Up	4.8224e-21	5.18773e-21
LTCONS_00198197	691	19	133	-2.703	Down	5.65898e-21	6.07259e-21
LTCONS_00187113	1025	94	8	3.65894	Up	5.76247e-21	6.18203e-21
LTCONS_00115220	2565	86.74	5.35	4.12344	Up	6.39438e-21	6.84837e-21
LTCONS_00170311	2656	166.6	42	2.09228	Up	6.46293e-21	6.92022e-21
LTCONS_00056671	1773	21.75	139.51	-2.57693	Down	6.77737e-21	7.25012e-21
LTCONS_00149627	3157	12	114	-3.14358	Down	7.02201e-21	7.50874e-21
LTCONS_00013584	2047	88.44	6.04	3.97643	Up	7.06635e-21	7.5553e-21
LTCONS_00196523	1405	147.92	32.35	2.29733	Up	7.38504e-21	7.89043e-21
LTCONS_00037391	3068	25.72	148.8	-2.42806	Down	7.72583e-21	8.24806e-21
LTCONS_00149165	1113	6	96	-3.89565	Down	8.20116e-21	8.74637e-21
LTCONS_00074272	1558	101	11	3.30313	Up	8.77321e-21	9.34364e-21
LTCONS_00033911	1343	29	156	-2.32307	Down	9.53868e-21	1.01463e-20
LTCONS_00162192	1465	124	21	2.66623	Up	9.80391e-21	1.04241e-20
LTCONS_00201707	1984	93	8	3.64351	Up	1.06213e-20	1.12743e-20
LTCONS_00199332	974	113.88	16.62	2.88087	Up	1.20397e-20	1.27516e-20
LTCONS_00066182	2058	34.46	167.33	-2.17535	Down	1.48554e-20	1.56878e-20
LTCONS_00175721	1918	114.56	17.15	2.84417	Up	1.63301e-20	1.72132e-20
LTCONS_00093978	800	86.78	6	3.95868	Up	1.83709e-20	1.93265e-20
LTCONS_00078233	6036	168.2	44.08	2.03633	Up	1.96135e-20	2.06111e-20
LTCONS_00194720	2077	12	112	-3.11804	Down	2.11776e-20	2.2218e-20
LTCONS_00109487	1785	104.82	13.19	3.09475	Up	2.19691e-20	2.30273e-20
LTCONS_00018221	1153	12.23	112.56	-3.09785	Down	2.21235e-20	2.31874e-20
LTCONS_00048664	1928	127	23.08	2.56446	Up	2.21494e-20	2.32128e-20
LTCONS_00145105	1787	109	15	2.96565	Up	2.33177e-20	2.44211e-20
LTCONS_00196892	2344	153.41	36.34	2.18211	Up	2.3605e-20	2.47157e-20
LTCONS_00047313	1267	10	106	-3.30164	Down	2.54621e-20	2.66211e-20
LTCONS_00175664	657	94	9	3.48902	Up	2.8179e-20	2.94068e-20
LTCONS_00032180	1576	86.03	6	3.94616	Up	2.91493e-20	3.03938e-20
LTCONS_00118679	508	89.74	7.44	3.69673	Up	3.1659e-20	3.29734e-20
LTCONS_00095230	1520	102.91	12.87	3.10365	Up	4.31793e-20	4.47029e-20
LTCONS_00049660	1516	105.34	13.97	3.019	Up	4.82952e-20	4.9909e-20
LTCONS_00080472	2322	19.27	129.42	-2.64328	Down	5.27031e-20	5.43619e-20
LTCONS_00044532	2852	164.28	43.11	2.03441	Up	5.68054e-20	5.84877e-20
LTCONS_00153122	1403	163.91	43.03	2.03384	Up	6.3462e-20	6.52215e-20
LTCONS_00058007	1466	12	110	-3.09205	Down	6.37321e-20	6.54945e-20
LTCONS_00045218	1214	90	8	3.5962	Up	6.64127e-20	6.82026e-20
LTCONS_00153743	642	90	8	3.5962	Up	6.64127e-20	6.82026e-20
LTCONS_00093501	1599	133	27	2.40475	Up	7.04554e-20	7.22841e-20
LTCONS_00169661	797	95	10	3.35228	Up	7.18657e-20	7.37045e-20
LTCONS_00176290	1218	97	11	3.24483	Up	9.67385e-20	9.87245e-20
LTCONS_00011993	1201	10.88	106.03	-3.18037	Down	1.01337e-19	1.03315e-19
LTCONS_00069838	3667	14.34	115.37	-2.9038	Down	1.08703e-19	1.10658e-19
LTCONS_00006366	721	106	15	2.92538	Up	1.34089e-19	1.36035e-19
LTCONS_00077518	2081	115.9	19.5	2.67569	Up	1.49418e-19	1.51286e-19
LTCONS_00017263	2303	154.36	38.82	2.09578	Up	1.55864e-19	1.57678e-19
LTCONS_00019004	3679	154.64	39.04	2.09024	Up	1.66246e-19	1.67955e-19
LTCONS_00141354	1283	144.55	33.69	2.20553	Up	1.66619e-19	1.6832e-19
LTCONS_00015284	1500	160	42	2.03396	Up	1.73307e-19	1.74959e-19
LTCONS_00183262	2951	123	23	2.5233	Up	1.83723e-19	1.85231e-19
LTCONS_00110000	2858	6.4	91.77	-3.73753	Down	1.86296e-19	1.87773e-19
LTCONS_00049109	1613	111.82	18	2.73946	Up	2.33376e-19	2.3421e-19
LTCONS_00142482	1389	6	90	-3.80254	Down	2.53598e-19	2.54138e-19
LTCONS_00023144	2243	36.33	165.26	-2.08115	Down	2.66296e-19	2.66554e-19
LTCONS_00049200	1191	6.48	90.78	-3.70396	Down	3.76876e-19	3.74799e-19
LTCONS_00172685	1463	81.79	6	3.87324	Up	3.96307e-19	3.93657e-19
LTCONS_00102800	4063	39.09	170.02	-2.01648	Down	4.39119e-19	4.35243e-19
LTCONS_00005148	4998	159.24	42.75	2.00156	Up	4.9267e-19	4.87207e-19
LTCONS_00165943	1373	19.34	125.28	-2.59114	Down	4.96246e-19	4.90692e-19
LTCONS_00063181	10564	98.49	12.75	3.05383	Up	4.96767e-19	4.9119e-19
LTCONS_00003570	1593	145.76	35.57	2.13921	Up	5.58745e-19	5.51346e-19
LTCONS_00014352	1540	23.41	134.63	-2.41945	Down	6.22037e-19	6.12214e-19
LTCONS_00163955	1856	81.78	6.31	3.80039	Up	6.64127e-19	6.52874e-19
LTCONS_00009992	1029	5.27	85	-3.90724	Down	1.21712e-18	1.18311e-18
LTCONS_00096730	2207	32.37	153.45	-2.14069	Down	1.23851e-18	1.20361e-18
LTCONS_00160946	2052	92	10.74	3.20299	Up	1.31399e-18	1.27509e-18
LTCONS_00187713	1007	95.65	12.26	3.06816	Up	1.33367e-18	1.29375e-18
LTCONS_00201108	4764	9.71	98.05	-3.23162	Down	1.35409e-18	1.31328e-18
LTCONS_00078462	3613	9.5	97.41	-3.25372	Down	1.38514e-18	1.34295e-18
LTCONS_00124708	2864	21.44	128.12	-2.47477	Down	1.57618e-18	1.52414e-18
LTCONS_00086955	1776	117	22	2.51528	Up	1.57776e-18	1.52556e-18
LTCONS_00046534	1073	16.25	115.32	-2.72278	Down	1.58837e-18	1.53572e-18
LTCONS_00133983	1632	119	23	2.47561	Up	1.64698e-18	1.59126e-18
LTCONS_00145131	1633	15	111.98	-2.79586	Down	1.70046e-18	1.64187e-18
LTCONS_00089668	1111	79.1	6	3.82499	Up	2.07445e-18	1.99522e-18
LTCONS_00129126	1585	34.07	155.84	-2.08914	Down	2.26091e-18	2.17192e-18
LTCONS_00169927	899	9	95	-3.29558	Down	2.3881e-18	2.29218e-18
LTCONS_00109488	5029	144.48	36.43	2.09202	Up	2.40521e-18	2.30814e-18
LTCONS_00159947	3728	7.52	90.56	-3.48572	Down	2.53811e-18	2.43322e-18
LTCONS_00037086	1404	89	10	3.25816	Up	2.65871e-18	2.54636e-18
LTCONS_00045649	659	128.62	28.33	2.28706	Up	2.98464e-18	2.85144e-18
LTCONS_00030670	1958	127.74	27.99	2.29458	Up	3.33723e-18	3.18085e-18
LTCONS_00106469	1587	107.12	18.06	2.67271	Up	3.60426e-18	3.43068e-18
LTCONS_00184939	2003	22.41	128.58	-2.4161	Down	3.99147e-18	3.79204e-18
LTCONS_00201504	2590	9	94	-3.28031	Down	4.17867e-18	3.96632e-18
LTCONS_00181325	1638	32	150.03	-2.12476	Down	4.26507e-18	4.04631e-18
LTCONS_00004466	662	14.09	107.81	-2.8314	Down	4.45456e-18	4.2223e-18
LTCONS_00189166	999	91.02	11.18	3.12961	Up	4.46049e-18	4.22764e-18
LTCONS_00134794	3235	7	88	-3.54773	Down	4.49218e-18	4.25655e-18
LTCONS_00132390	2796	10.66	98.51	-3.10371	Down	4.61531e-18	4.37104e-18
LTCONS_00045546	3260	119	24	2.41421	Up	5.0164e-18	4.74336e-18
LTCONS_00050813	7149	29.18	143.22	-2.19083	Down	5.80048e-18	5.46991e-18
LTCONS_00108760	3266	30	145	-2.16867	Down	5.86712e-18	5.53129e-18
LTCONS_00029283	4458	109.04	19.41	2.59434	Up	6.27423e-18	5.90613e-18
LTCONS_00133369	1469	109	19.43	2.59232	Up	6.57003e-18	6.17949e-18
LTCONS_00149146	950	85	9	3.34382	Up	6.57673e-18	6.18558e-18
LTCONS_00051849	5209	119.18	24.35	2.3955	Up	6.67563e-18	6.27695e-18
LTCONS_00170639	3845	25.43	134.48	-2.29844	Down	6.83738e-18	6.42545e-18
LTCONS_00010357	750	108	19	2.61131	Up	6.87373e-18	6.45833e-18
LTCONS_00083787	3377	28.85	142.04	-2.1953	Down	7.20195e-18	6.76116e-18
LTCONS_00117093	941	134	32	2.17044	Up	7.22929e-18	6.7863e-18
LTCONS_00050843	3982	7	86.89	-3.52941	Down	8.43344e-18	7.89418e-18
LTCONS_00071510	2911	126.88	28.47	2.2603	Up	8.59124e-18	8.03637e-18
LTCONS_00077329	2145	20.32	122	-2.48156	Down	9.07196e-18	8.47826e-18
LTCONS_00141320	980	94	13	2.9585	Up	9.81079e-18	9.15466e-18
LTCONS_00097153	1991	11	98	-3.05093	Down	1.02458e-17	9.54782e-18
LTCONS_00006141	3196	14	106	-2.81621	Down	1.03558e-17	9.64782e-18
LTCONS_00045345	2482	76.47	6	3.77621	Up	1.04581e-17	9.74056e-18
LTCONS_00055161	1171	76.21	5.92	3.79066	Up	1.07639e-17	1.00188e-17
LTCONS_00097936	1253	96	14	2.88196	Up	1.17464e-17	1.09184e-17
LTCONS_00031216	1223	107	19	2.59789	Up	1.20148e-17	1.11617e-17
LTCONS_00099645	1220	91	12	3.02718	Up	1.43934e-17	1.33242e-17
LTCONS_00165783	1742	91	12	3.02718	Up	1.43934e-17	1.33242e-17
LTCONS_00083322	864	17.85	115.09	-2.58442	Down	1.45487e-17	1.34653e-17
LTCONS_00104827	2649	14.38	106.33	-2.78206	Down	1.46997e-17	1.36015e-17
LTCONS_00078795	1237	5.22	80.42	-3.84108	Down	1.53583e-17	1.41985e-17
LTCONS_00132770	1838	31	145	-2.12136	Down	1.64767e-17	1.52113e-17
LTCONS_00098407	1480	25	131.69	-2.29279	Down	1.66414e-17	1.53594e-17
LTCONS_00127701	1166	23	127	-2.36077	Down	1.75118e-17	1.61429e-17
LTCONS_00171975	2439	14	105	-2.80254	Down	1.76777e-17	1.62927e-17
LTCONS_00180707	1381	6	82.49	-3.67683	Down	1.8499e-17	1.7032e-17
LTCONS_00137570	987	75.13	5.9	3.77495	Up	2.02412e-17	1.85989e-17
LTCONS_00138367	2105	16.29	110.55	-2.65829	Down	2.06046e-17	1.89243e-17
LTCONS_00005425	2427	78.03	7.02	3.57884	Up	2.08857e-17	1.91776e-17
LTCONS_00065523	2186	106	19	2.58434	Up	2.09784e-17	1.92602e-17
LTCONS_00027942	1745	7	85	-3.49768	Down	2.46258e-17	2.25278e-17
LTCONS_00044793	760	114	23	2.41368	Up	2.49246e-17	2.27952e-17
LTCONS_00042740	1914	11.99	99.01	-2.94139	Down	2.56028e-17	2.33998e-17
LTCONS_00132400	1649	20	119	-2.46854	Down	2.82693e-17	2.57857e-17
LTCONS_00059432	788	92.02	13.03	2.92446	Up	3.24663e-17	2.95451e-17
LTCONS_00196812	2229	8.41	88.63	-3.29327	Down	3.26374e-17	2.96885e-17
LTCONS_00028633	3173	137.56	35.54	2.0569	Up	3.3773e-17	3.0701e-17
LTCONS_00051035	2703	85.09	10.14	3.17328	Up	3.39249e-17	3.08371e-17
LTCONS_00047468	1269	103	18	2.62093	Up	3.39564e-17	3.08648e-17
LTCONS_00034473	663	5.04	78.43	-3.85556	Down	3.49099e-17	3.17082e-17
LTCONS_00089802	1685	12.99	101	-2.85453	Down	3.66779e-17	3.32802e-17
LTCONS_00045222	2194	94.95	14.41	2.82445	Up	3.6945e-17	3.35162e-17
LTCONS_00096732	1317	9	90	-3.21758	Down	3.89754e-17	3.532e-17
LTCONS_00175655	1723	111.06	21.97	2.44208	Up	3.92507e-17	3.55593e-17
LTCONS_00192094	1538	96	15	2.78242	Up	4.32924e-17	3.91465e-17
LTCONS_00087923	2789	90.79	12.82	2.92849	Up	5.01091e-17	4.52016e-17
LTCONS_00201413	742	5.01	77.64	-3.84957	Down	5.20577e-17	4.69209e-17
LTCONS_00072970	2415	84	10	3.17474	Up	5.30442e-17	4.77904e-17
LTCONS_00039667	1133	110	22	2.42628	Up	7.21354e-17	6.45429e-17
LTCONS_00146701	2681	8	86	-3.32191	Down	7.34284e-17	6.5673e-17
LTCONS_00124323	886	104.8	19.55	2.52675	Up	7.76721e-17	6.93859e-17
LTCONS_00069245	5192	33.61	147.18	-2.02627	Down	7.97522e-17	7.11974e-17
LTCONS_00115205	3286	96.34	15.72	2.71989	Up	8.87547e-17	7.90711e-17
LTCONS_00162825	2071	134.46	35.06	2.04363	Up	1.01986e-16	9.0627e-17
LTCONS_00071810	1173	9	88.16	-3.18778	Down	1.08543e-16	9.63637e-17
LTCONS_00154345	1700	89.43	12.84	2.90447	Up	1.13681e-16	1.00838e-16
LTCONS_00095231	1791	78.09	8.13	3.36816	Up	1.13933e-16	1.01052e-16
LTCONS_00058076	2638	89.84	13.05	2.88766	Up	1.18563e-16	1.05057e-16
LTCONS_00113708	1822	115	25	2.30599	Up	1.24399e-16	1.10098e-16
LTCONS_00082535	906	8	85	-3.30504	Down	1.28694e-16	1.13819e-16
LTCONS_00118892	1733	28.7	135.58	-2.13567	Down	1.33944e-16	1.18367e-16
LTCONS_00001731	394	25.27	128	-2.23629	Down	1.35466e-16	1.19686e-16
LTCONS_00196948	348	16.52	107.44	-2.59689	Down	1.40635e-16	1.24175e-16
LTCONS_00089374	624	75.91	7.41	3.4611	Up	1.40755e-16	1.2427e-16
LTCONS_00159449	1969	108.23	21.77	2.41804	Up	1.45968e-16	1.28793e-16
LTCONS_00180832	1300	20.91	117.87	-2.39058	Down	1.47655e-16	1.30261e-16
LTCONS_00023391	2075	14	101	-2.74651	Down	1.48833e-16	1.3128e-16
LTCONS_00092221	1648	114.65	25	2.30159	Up	1.49704e-16	1.3202e-16
LTCONS_00040470	1138	115.03	25.2	2.29487	Up	1.508e-16	1.32958e-16
LTCONS_00129187	4798	77.42	8.17	3.34865	Up	1.81633e-16	1.59512e-16
LTCONS_00045832	3503	13.69	99.81	-2.76171	Down	1.8354e-16	1.61143e-16
LTCONS_00088650	812	13	97.85	-2.80771	Down	2.01622e-16	1.76709e-16
LTCONS_00032893	1376	7	81	-3.42814	Down	2.36885e-16	2.0684e-16
LTCONS_00137392	4727	17.18	107.91	-2.54668	Down	2.5462e-16	2.21905e-16
LTCONS_00084978	844	88.5	13.1	2.86046	Up	2.75575e-16	2.39765e-16
LTCONS_00012486	824	71	6	3.66914	Up	3.01415e-16	2.61833e-16
LTCONS_00078370	930	10	89	-3.04945	Down	3.18152e-16	2.76112e-16
LTCONS_00162175	418	76	8	3.35228	Up	3.30963e-16	2.87047e-16
LTCONS_00155003	443	117	27	2.21983	Up	3.36629e-16	2.91863e-16
LTCONS_00178212	920	74.68	7.55	3.41052	Up	3.69389e-16	3.19734e-16
LTCONS_00175090	3184	17.75	108.41	-2.50626	Down	4.00177e-16	3.45691e-16
LTCONS_00149545	3769	95.04	16.38	2.64095	Up	4.17684e-16	3.60368e-16
LTCONS_00055229	3506	7.41	81.15	-3.34869	Down	4.28354e-16	3.69362e-16
LTCONS_00121148	2073	9.98	88.31	-3.04111	Down	4.51041e-16	3.8842e-16
LTCONS_00021713	336	94	16	2.65894	Up	4.72177e-16	4.06218e-16
LTCONS_00128605	10886	7.35	80.46	-3.3481	Down	5.72516e-16	4.90708e-16
LTCONS_00094055	1728	94.06	16.31	2.63218	Up	6.65607e-16	5.68739e-16
LTCONS_00046075	2140	18	108	-2.48061	Down	6.70383e-16	5.727e-16
LTCONS_00118891	1724	104.84	21.5	2.39013	Up	6.77515e-16	5.78672e-16
LTCONS_00121029	1979	12	92.89	-2.84814	Down	7.10781e-16	6.06287e-16
LTCONS_00039358	835	82	11	3.00247	Up	7.18164e-16	6.12273e-16
LTCONS_00152151	1790	31.93	138.79	-2.01557	Down	7.4528e-16	6.34785e-16
LTCONS_00163188	1072	93	16	2.64351	Up	8.29397e-16	7.05001e-16
LTCONS_00046219	2397	70.68	6.62	3.52075	Up	9.87913e-16	8.36507e-16
LTCONS_00084264	1390	105.92	22.46	2.3419	Up	1.06657e-15	9.01082e-16
LTCONS_00071123	488	21	114	-2.33622	Down	1.12746e-15	9.51647e-16
LTCONS_00171976	3100	10.89	89.04	-2.9271	Down	1.16257e-15	9.80676e-16
LTCONS_00147575	638	8	81.01	-3.23568	Down	1.20123e-15	1.01251e-15
LTCONS_00047284	1815	14.18	97.5	-2.67719	Down	1.20525e-15	1.0158e-15
LTCONS_00052602	1236	14	97	-2.68821	Down	1.2349e-15	1.04033e-15
LTCONS_00167595	2915	115.48	27.52	2.17344	Up	1.23502e-15	1.0404e-15
LTCONS_00200894	1704	85.39	13	2.81991	Up	1.45855e-15	1.22377e-15
LTCONS_00197869	337	71	7	3.44674	Up	1.47477e-15	1.23698e-15
LTCONS_00004083	1770	16.75	103.44	-2.52221	Down	1.4838e-15	1.24433e-15
LTCONS_00142006	960	10	86	-2.99999	Down	1.64968e-15	1.38028e-15
LTCONS_00176019	3279	106.95	23.42	2.29547	Up	1.69409e-15	1.41669e-15
LTCONS_00117401	3000	118.55	29.72	2.10034	Up	2.12579e-15	1.7691e-15
LTCONS_00106307	2083	95.41	18.01	2.50969	Up	2.33195e-15	1.93695e-15
LTCONS_00082012	1546	24.02	119.15	-2.20612	Down	2.54696e-15	2.11149e-15
LTCONS_00035608	1123	72.74	8.07	3.27646	Up	2.63384e-15	2.18212e-15
LTCONS_00015124	2028	20	109.93	-2.35416	Down	2.70943e-15	2.24318e-15
LTCONS_00127722	1360	104.28	22.56	2.31297	Up	2.8377e-15	2.34693e-15
LTCONS_00075781	4041	69.25	6.75	3.46321	Up	2.8991e-15	2.39633e-15
LTCONS_00002922	1210	25	121	-2.17066	Down	2.9575e-15	2.44326e-15
LTCONS_00183946	4535	21.86	113.97	-2.27794	Down	3.00978e-15	2.48558e-15
LTCONS_00025548	2609	102.55	21.75	2.34159	Up	3.02827e-15	2.50042e-15
LTCONS_00103548	2571	77.78	10.26	3.02672	Up	3.08785e-15	2.54873e-15
LTCONS_00069084	2427	22.65	115.65	-2.24783	Down	3.16004e-15	2.60688e-15
LTCONS_00072128	1738	84.52	13.25	2.77765	Up	3.32267e-15	2.73891e-15
LTCONS_00141951	2065	15.32	98.38	-2.5786	Down	3.34527e-15	2.75707e-15
LTCONS_00059229	1837	66.93	6	3.58397	Up	3.65846e-15	3.00798e-15
LTCONS_00018425	1076	8	79	-3.19943	Down	3.688e-15	3.03166e-15
LTCONS_00078346	1620	8	79	-3.19943	Down	3.688e-15	3.03166e-15
LTCONS_00027559	4125	67.86	6.37	3.51755	Up	3.72742e-15	3.06353e-15
LTCONS_00068230	2244	98.65	20.01	2.40595	Up	3.75757e-15	3.08769e-15
LTCONS_00032469	882	78.16	10.61	2.98536	Up	4.01065e-15	3.29083e-15
LTCONS_00065507	918	6	73	-3.50051	Down	4.11103e-15	3.37155e-15
LTCONS_00068236	2255	23.94	117.95	-2.19633	Down	4.16888e-15	3.4183e-15
LTCONS_00180392	455	29.22	129.35	-2.0419	Down	4.17287e-15	3.42138e-15
LTCONS_00032523	1713	90	16	2.5962	Up	4.46291e-15	3.65394e-15
LTCONS_00156216	710	90.27	16.15	2.58706	Up	4.5887e-15	3.75479e-15
LTCONS_00057203	1432	21	111.08	-2.29879	Down	4.77264e-15	3.90205e-15
LTCONS_00060784	827	108	25	2.21538	Up	4.89234e-15	3.99842e-15
LTCONS_00051955	2805	72.05	8.22	3.23614	Up	4.98872e-15	4.07509e-15
LTCONS_00109904	2767	121	32	2.02321	Up	5.08088e-15	4.14848e-15
LTCONS_00104443	1558	12	89	-2.78642	Down	5.72631e-15	4.6632e-15
LTCONS_00091634	1345	76.15	10.06	3.02457	Up	6.1138e-15	4.96997e-15
LTCONS_00178387	3804	26.97	123.68	-2.09283	Down	6.29039e-15	5.11018e-15
LTCONS_00158236	1963	65.33	5.8	3.59797	Up	7.08403e-15	5.73924e-15
LTCONS_00153294	2157	64.56	5.54	3.64703	Up	7.48072e-15	6.05445e-15
LTCONS_00178243	1477	78	11	2.93032	Up	7.50292e-15	6.07156e-15
LTCONS_00139222	601	29.72	129.01	-2.01363	Down	7.92847e-15	6.40666e-15
LTCONS_00142070	1253	5.51	70.2	-3.567	Down	8.77807e-15	7.07737e-15
LTCONS_00008960	1976	101	22	2.30313	Up	8.99046e-15	7.24534e-15
LTCONS_00194081	1384	118	31	2.0328	Up	9.1171e-15	7.34553e-15
LTCONS_00133348	1091	19	105	-2.36197	Down	9.98208e-15	8.0232e-15
LTCONS_00124097	351	19	105	-2.36197	Down	9.98208e-15	8.0232e-15
LTCONS_00000923	897	103.5	23.53	2.24141	Up	1.16379e-14	9.32498e-15
LTCONS_00174645	1206	83.04	13.58	2.71667	Up	1.17641e-14	9.42372e-15
LTCONS_00096559	2517	95.51	19.52	2.39505	Up	1.19918e-14	9.6029e-15
LTCONS_00027181	1782	11	85	-2.84561	Down	1.21074e-14	9.6941e-15
LTCONS_00152926	4991	97.5	20.52	2.35272	Up	1.21271e-14	9.70955e-15
LTCONS_00049607	3162	17.3	100.61	-2.43558	Down	1.22841e-14	9.83359e-15
LTCONS_00108930	969	64.8	5.95	3.54938	Up	1.24528e-14	9.96477e-15
LTCONS_00110764	3032	93.73	18.7	2.42982	Up	1.27526e-14	1.01998e-14
LTCONS_00145924	1109	6	71	-3.46043	Down	1.27918e-14	1.023e-14
LTCONS_00167776	3150	73.73	9.7	3.03055	Up	1.54408e-14	1.23013e-14
LTCONS_00077651	1444	77.07	11.15	2.89348	Up	1.57963e-14	1.258e-14
LTCONS_00057381	2032	63.86	5.78	3.57012	Up	1.68957e-14	1.34387e-14
LTCONS_00077709	3086	9	79	-3.0295	Down	1.72088e-14	1.36835e-14
LTCONS_00089171	2235	7	73.37	-3.28541	Down	1.74354e-14	1.38587e-14
LTCONS_00095630	2621	29.04	125.44	-2.00653	Down	2.12417e-14	1.68052e-14
LTCONS_00001431	1777	95.4	20.01	2.35762	Up	2.1628e-14	1.71032e-14
LTCONS_00066033	2714	110.67	28	2.08712	Up	2.26212e-14	1.78663e-14
LTCONS_00103110	760	21.66	109.37	-2.23176	Down	2.27979e-14	1.80029e-14
LTCONS_00051673	1857	101.65	23.24	2.23328	Up	2.2822e-14	1.80213e-14
LTCONS_00192855	994	18	101	-2.38394	Down	2.30916e-14	1.82273e-14
LTCONS_00141712	1860	6.25	70.61	-3.39359	Down	2.42084e-14	1.90882e-14
LTCONS_00187805	2623	69.53	8.29	3.17254	Up	2.50702e-14	1.9753e-14
LTCONS_00072152	1132	8.54	77.02	-3.06857	Down	2.55425e-14	2.0113e-14
LTCONS_00113185	3990	19.08	103.27	-2.33194	Down	2.58812e-14	2.03746e-14
LTCONS_00094853	2261	84.18	14.75	2.61711	Up	2.59941e-14	2.04612e-14
LTCONS_00084304	1646	8.13	75.85	-3.11747	Down	2.6026e-14	2.04852e-14
LTCONS_00057797	1646	89.98	17.52	2.46495	Up	2.63287e-14	2.07166e-14
LTCONS_00152751	3610	95	20	2.35228	Up	2.65132e-14	2.0856e-14
LTCONS_00005531	556	108.6	27.06	2.10914	Up	2.66286e-14	2.09411e-14
LTCONS_00182359	1926	19	103	-2.33422	Down	2.70122e-14	2.12328e-14
LTCONS_00149845	1038	71	9	3.08417	Up	2.90067e-14	2.27586e-14
LTCONS_00115348	1582	9	78	-3.01113	Down	2.98055e-14	2.33732e-14
LTCONS_00135687	1840	66	7	3.34139	Up	3.07275e-14	2.40876e-14
LTCONS_00200326	1513	17	98	-2.4229	Down	3.21453e-14	2.51728e-14
LTCONS_00089561	1458	66.5	7.23	3.30564	Up	3.21808e-14	2.51999e-14
LTCONS_00060620	1245	99.14	22.31	2.25613	Up	3.3035e-14	2.5856e-14
LTCONS_00078663	2692	85.18	15.46	2.56633	Up	3.46397e-14	2.70808e-14
LTCONS_00057696	891	25	115.65	-2.10541	Down	3.74952e-14	2.92571e-14
LTCONS_00063343	1114	24.64	114.61	-2.11331	Down	4.24689e-14	3.3046e-14
LTCONS_00046152	2300	75	11	2.87374	Up	4.31423e-14	3.35553e-14
LTCONS_00018015	2183	9.49	78.41	-2.94221	Down	4.91475e-14	3.81254e-14
LTCONS_00121075	5615	18.37	100.29	-2.3444	Down	5.05285e-14	3.91701e-14
LTCONS_00141439	278	65	7	3.31936	Up	5.63022e-14	4.35526e-14
LTCONS_00156903	1196	65	7	3.31936	Up	5.63022e-14	4.35526e-14
LTCONS_00037656	1717	100.75	23.7	2.19217	Up	5.76942e-14	4.46028e-14
LTCONS_00150311	362	79.51	13.26	2.68841	Up	5.87464e-14	4.54015e-14
LTCONS_00103187	1533	63.01	6.26	3.4357	Up	6.05219e-14	4.67433e-14
LTCONS_00039105	1562	83	15	2.5725	Up	6.78093e-14	5.22417e-14
LTCONS_00011739	1815	6	68	-3.39815	Down	6.99852e-14	5.38774e-14
LTCONS_00025259	2219	22.78	109.51	-2.16087	Down	7.02296e-14	5.40626e-14
LTCONS_00061808	2323	83.37	15.22	2.55791	Up	7.15251e-14	5.50317e-14
LTCONS_00078734	691	95.76	21.37	2.26819	Up	7.45458e-14	5.7308e-14
LTCONS_00076716	837	95	21	2.28189	Up	7.59833e-14	5.83816e-14
LTCONS_00119758	817	74	11	2.85437	Up	7.71213e-14	5.92242e-14
LTCONS_00062840	2104	16.95	96.09	-2.39875	Down	7.93726e-14	6.09121e-14
LTCONS_00121728	1452	9	76	-2.97365	Down	8.91813e-14	6.82652e-14
LTCONS_00131231	2029	64.26	7.01	3.30079	Up	8.94369e-14	6.84554e-14
LTCONS_00060719	1095	87.21	17.27	2.44058	Up	9.03129e-14	6.91129e-14
LTCONS_00083315	2103	7.39	71.47	-3.16934	Down	9.3862e-14	7.17674e-14
LTCONS_00184661	2793	8	73	-3.08547	Down	1.03269e-13	7.87954e-14
LTCONS_00012237	2474	102.68	25.4	2.11961	Up	1.11459e-13	8.4888e-14
LTCONS_00102355	2074	19.75	101.78	-2.26118	Down	1.14271e-13	8.69792e-14
LTCONS_00053507	2973	82.25	15.09	2.55077	Up	1.14476e-13	8.71233e-14
LTCONS_00173400	1401	7	70	-3.21758	Down	1.15224e-13	8.76719e-14
LTCONS_00184092	1713	7.84	72.35	-3.10172	Down	1.15779e-13	8.80773e-14
LTCONS_00197973	1219	75.49	12	2.7576	Up	1.19439e-13	9.07844e-14
LTCONS_00140899	1914	23.62	110.17	-2.1173	Down	1.22262e-13	9.28952e-14
LTCONS_00108625	1535	6	67	-3.37678	Down	1.23201e-13	9.35917e-14
LTCONS_00011095	2698	20	102	-2.24615	Down	1.3503e-13	1.02327e-13
LTCONS_00053835	2781	14	88	-2.54773	Down	1.35729e-13	1.02841e-13
LTCONS_00128174	1641	66	8	3.14875	Up	1.35891e-13	1.02952e-13
LTCONS_00093535	2318	17	95	-2.37804	Down	1.45507e-13	1.10039e-13
LTCONS_00068292	2061	18.76	99.01	-2.29556	Down	1.48239e-13	1.12069e-13
LTCONS_00058684	1715	96.83	22.61	2.20284	Up	1.49299e-13	1.12847e-13
LTCONS_00153177	2303	108.89	29.1	2.00813	Up	1.50237e-13	1.13532e-13
LTCONS_00168460	929	79.04	13.93	2.60874	Up	1.7358e-13	1.30729e-13
LTCONS_00130831	3137	100.41	24.67	2.12942	Up	1.76503e-13	1.3286e-13
LTCONS_00053950	1346	63	7	3.27428	Up	1.88645e-13	1.41799e-13
LTCONS_00054422	1341	63	7	3.27428	Up	1.88645e-13	1.41799e-13
LTCONS_00148962	3683	22.51	106.83	-2.14233	Down	1.90373e-13	1.43067e-13
LTCONS_00016574	438	79	14	2.60078	Up	1.93074e-13	1.45063e-13
LTCONS_00007843	1870	87.82	18.28	2.36863	Up	1.96813e-13	1.47778e-13
LTCONS_00144633	1108	7	69	-3.19682	Down	2.01499e-13	1.51194e-13
LTCONS_00160942	2215	97.34	23.2	2.17326	Up	2.05313e-13	1.53971e-13
LTCONS_00121028	3881	25	112	-2.05915	Down	2.07386e-13	1.5546e-13
LTCONS_00098868	2481	105.1	27.39	2.04439	Up	2.10392e-13	1.57655e-13
LTCONS_00150029	1543	74.38	11.96	2.74105	Up	2.14403e-13	1.60581e-13
LTCONS_00144360	1373	6.11	66.14	-3.33193	Down	2.399e-13	1.79194e-13
LTCONS_00008722	765	90.84	20	2.28768	Up	2.42933e-13	1.81397e-13
LTCONS_00194138	884	93.22	21.28	2.23549	Up	2.57973e-13	1.92341e-13
LTCONS_00042141	2575	91.02	20.15	2.27976	Up	2.58047e-13	1.92391e-13
LTCONS_00144084	1136	25.93	113.44	-2.02488	Down	2.64561e-13	1.9715e-13
LTCONS_00091914	3554	25.51	112.49	-2.03631	Down	2.72709e-13	2.03111e-13
LTCONS_00090263	2942	14.53	87.88	-2.49215	Down	2.79174e-13	2.0778e-13
LTCONS_00153424	2459	95.85	22.74	2.1799	Up	2.8202e-13	2.0982e-13
LTCONS_00096375	894	23	107	-2.11355	Down	2.90626e-13	2.16044e-13
LTCONS_00164421	2452	9.98	76.32	-2.8306	Down	3.08206e-13	2.28815e-13
LTCONS_00028893	3825	9.99	76.25	-2.82783	Down	3.24585e-13	2.40662e-13
LTCONS_00132964	1272	78	14	2.5824	Up	3.37988e-13	2.50366e-13
LTCONS_00167977	2857	15.17	88.87	-2.44612	Down	3.67057e-13	2.7128e-13
LTCONS_00046956	2764	10.33	76.87	-2.79123	Down	3.74117e-13	2.76383e-13
LTCONS_00105594	1685	10	76	-2.82165	Down	3.76604e-13	2.7817e-13
LTCONS_00114767	1347	18.43	96.26	-2.28053	Down	3.97052e-13	2.92841e-13
LTCONS_00121310	1503	23.67	107.77	-2.08247	Down	3.98281e-13	2.93725e-13
LTCONS_00096560	2158	13.41	84.48	-2.55095	Down	3.98571e-13	2.93932e-13
LTCONS_00038717	1446	103.33	27.17	2.03152	Up	4.15972e-13	3.06479e-13
LTCONS_00042773	569	63.52	7.76	3.13743	Up	4.2287e-13	3.11449e-13
LTCONS_00123067	2467	70.4	10.74	2.81693	Up	4.41316e-13	3.247e-13
LTCONS_00029893	336	68.73	10.03	2.88097	Up	4.5622e-13	3.35363e-13
LTCONS_00145363	5279	12.82	82.74	-2.58584	Down	4.64612e-13	3.41278e-13
LTCONS_00088855	1540	71.05	11.08	2.78523	Up	4.71235e-13	3.45974e-13
LTCONS_00170777	2102	99.36	25.17	2.08531	Up	4.82468e-13	3.54047e-13
LTCONS_00178948	551	61.64	7.08	3.2264	Up	4.8264e-13	3.54156e-13
LTCONS_00103308	859	21.26	102.09	-2.15928	Down	4.97458e-13	3.64842e-13
LTCONS_00162836	1383	59.71	6.34	3.33977	Up	5.09438e-13	3.73465e-13
LTCONS_00072663	1197	95.92	23.42	2.13844	Up	5.27114e-13	3.86066e-13
LTCONS_00167350	1075	66	9	2.97882	Up	5.5896e-13	4.08835e-13
LTCONS_00004063	386	85.2	18	2.34721	Up	5.94873e-13	4.34613e-13
LTCONS_00028974	1448	17	92	-2.33175	Down	6.50716e-13	4.74248e-13
LTCONS_00018869	1011	102	27	2.02189	Up	6.90695e-13	5.0264e-13
LTCONS_00141353	1186	81.45	16.31	2.42451	Up	7.15188e-13	5.20002e-13
LTCONS_00063653	1599	12.27	80.53	-2.61004	Down	7.2497e-13	5.26913e-13
LTCONS_00167983	1947	63.77	8.25	3.05476	Up	7.34e-13	5.33299e-13
LTCONS_00055796	580	63.87	8.4	3.03103	Up	8.54293e-13	6.1856e-13
LTCONS_00073180	940	18.97	95.36	-2.22531	Down	1.11552e-12	8.01954e-13
LTCONS_00017569	1997	12	79	-2.61447	Down	1.13751e-12	8.17223e-13
LTCONS_00116363	382	20.91	99.41	-2.14485	Down	1.2422e-12	8.90446e-13
LTCONS_00005739	1194	82.36	17.28	2.35719	Up	1.26179e-12	9.04123e-13
LTCONS_00064838	1654	15	86	-2.41502	Down	1.28305e-12	9.1901e-13
LTCONS_00100949	1492	9	71	-2.87547	Down	1.35856e-12	9.71639e-13
LTCONS_00140202	1926	23.77	105.32	-2.04321	Down	1.38039e-12	9.86752e-13
LTCONS_00090458	1092	58.16	6.4	3.28823	Up	1.42751e-12	1.01949e-12
LTCONS_00132602	3041	14.82	85.31	-2.42082	Down	1.46833e-12	1.04797e-12
LTCONS_00177111	911	62	8	3.05855	Up	1.47499e-12	1.05243e-12
LTCONS_00077165	2753	11.96	78.4	-2.60828	Down	1.47826e-12	1.05461e-12
LTCONS_00095568	1105	23.55	104.61	-2.04687	Down	1.5467e-12	1.10233e-12
LTCONS_00057619	846	57	6	3.35228	Up	1.57134e-12	1.11961e-12
LTCONS_00183116	750	8	68	-2.98311	Down	1.62327e-12	1.15563e-12
LTCONS_00106227	4672	92.55	22.87	2.12113	Up	1.73955e-12	1.23617e-12
LTCONS_00201765	396	15.59	86.77	-2.37222	Down	1.7432e-12	1.23864e-12
LTCONS_00101097	1591	87	20	2.22537	Up	1.83089e-12	1.29936e-12
LTCONS_00029746	5933	8.37	68.55	-2.92951	Down	2.07139e-12	1.46564e-12
LTCONS_00114764	953	72.76	13.06	2.58234	Up	2.07255e-12	1.46635e-12
LTCONS_00169026	871	66	10	2.82682	Up	2.14316e-12	1.51484e-12
LTCONS_00032960	1793	64.86	9.5	2.87568	Up	2.14761e-12	1.51791e-12
LTCONS_00077650	1603	66.3	10.15	2.81188	Up	2.19134e-12	1.54778e-12
LTCONS_00024178	1594	89.59	21.54	2.16067	Up	2.19814e-12	1.55247e-12
LTCONS_00163848	752	11	75	-2.66504	Down	2.50975e-12	1.76661e-12
LTCONS_00089342	3257	11	75	-2.66504	Down	2.50975e-12	1.76661e-12
LTCONS_00129153	759	80.44	16.96	2.35013	Up	2.50987e-12	1.76665e-12
LTCONS_00184791	1716	11.11	75.26	-2.65567	Down	2.53073e-12	1.78121e-12
LTCONS_00099983	3844	22	100	-2.08007	Down	2.85823e-12	2.00578e-12
LTCONS_00061141	1969	22	100	-2.08007	Down	2.85823e-12	2.00578e-12
LTCONS_00196532	1108	56	6	3.32674	Up	2.88459e-12	2.02403e-12
LTCONS_00005058	288	59.22	7.32	3.12052	Up	2.9286e-12	2.0542e-12
LTCONS_00044243	1601	14	82	-2.44585	Down	2.94788e-12	2.06742e-12
LTCONS_00115147	2544	77.78	15.8	2.40383	Up	2.99211e-12	2.09777e-12
LTCONS_00028703	1740	55.37	5.79	3.36182	Up	3.06882e-12	2.15034e-12
LTCONS_00057185	1558	20.45	96.42	-2.13288	Down	3.20527e-12	2.24276e-12
LTCONS_00078783	1022	10	72	-2.74365	Down	3.21277e-12	2.24784e-12
LTCONS_00101618	2467	7.95	66.53	-2.96063	Down	3.37455e-12	2.3586e-12
LTCONS_00105568	2138	18.73	92.42	-2.1985	Down	3.58279e-12	2.50072e-12
LTCONS_00072903	3044	9.94	71.64	-2.7451	Down	3.58683e-12	2.50336e-12
LTCONS_00118684	1433	21.55	98.41	-2.08677	Down	3.83829e-12	2.67416e-12
LTCONS_00023000	3697	69.87	12.25	2.61624	Up	3.97556e-12	2.76689e-12
LTCONS_00053823	1712	9	69	-2.83425	Down	4.00896e-12	2.78973e-12
LTCONS_00178162	1089	86.76	20.67	2.17384	Up	4.03965e-12	2.81041e-12
LTCONS_00158849	1506	67	11	2.71101	Up	4.34477e-12	3.01607e-12
LTCONS_00151909	1469	17.04	87.93	-2.26308	Down	5.08246e-12	3.51339e-12
LTCONS_00043080	2718	15.53	84.49	-2.33937	Down	5.087e-12	3.51636e-12
LTCONS_00135448	335	55	6	3.30075	Up	5.29155e-12	3.65404e-12
LTCONS_00077673	3552	23.03	100.69	-2.02398	Down	5.73037e-12	3.94638e-12
LTCONS_00049356	1632	62	9	2.88862	Up	5.84479e-12	4.02363e-12
LTCONS_00138708	991	80.94	18.03	2.2708	Up	5.92982e-12	4.08069e-12
LTCONS_00121150	1863	7.21	63.4	-3.03206	Down	6.25169e-12	4.29577e-12
LTCONS_00082182	1073	6	60	-3.21758	Down	6.34918e-12	4.36108e-12
LTCONS_00167279	2757	7.67	64.57	-2.96921	Down	6.53231e-12	4.48406e-12
LTCONS_00124626	1316	92	24	2.04295	Up	6.59798e-12	4.52739e-12
LTCONS_00111970	1660	92	24	2.04295	Up	6.59798e-12	4.52739e-12
LTCONS_00082543	943	63.31	9.68	2.81371	Up	6.70265e-12	4.59734e-12
LTCONS_00140203	1861	11.28	73.78	-2.60511	Down	6.87341e-12	4.71108e-12
LTCONS_00012430	2480	57	7	3.12989	Up	6.96245e-12	4.77039e-12
LTCONS_00139271	683	53.5	5.68	3.33993	Up	8.08734e-12	5.51835e-12
LTCONS_00006741	990	84	20	2.17474	Up	8.71136e-12	5.93252e-12
LTCONS_00075232	940	59	8	2.98699	Up	8.72563e-12	5.94196e-12
LTCONS_00113159	1932	15.75	83.88	-2.30862	Down	8.85264e-12	6.02701e-12
LTCONS_00110771	1914	56.09	6.81	3.14637	Up	9.11818e-12	6.20144e-12
LTCONS_00179811	1333	12	75	-2.5395	Down	9.12617e-12	6.20658e-12
LTCONS_00078230	2469	80.45	18.2	2.24851	Up	9.14248e-12	6.21708e-12
LTCONS_00090216	1294	19	91	-2.15552	Down	9.44015e-12	6.41446e-12
LTCONS_00179268	1727	7	62	-3.04249	Down	9.85933e-12	6.69038e-12
LTCONS_00135482	1118	7	62	-3.04249	Down	9.85933e-12	6.69038e-12
LTCONS_00176047	3515	63.35	10.07	2.75763	Up	1.0839e-11	7.33754e-12
LTCONS_00139472	1578	9	67	-2.79181	Down	1.17753e-11	7.95423e-12
LTCONS_00070436	1215	9	67	-2.79181	Down	1.17753e-11	7.95423e-12
LTCONS_00166613	2944	90.71	23.94	2.02619	Up	1.18912e-11	8.03024e-12
LTCONS_00023001	3615	72.69	14.61	2.41915	Up	1.27976e-11	8.62736e-12
LTCONS_00007168	947	62.23	9.72	2.78293	Up	1.31825e-11	8.8794e-12
LTCONS_00184793	2643	81.38	19.1	2.19545	Up	1.39216e-11	9.36157e-12
LTCONS_00102488	273	67	12	2.58548	Up	1.47788e-11	9.92163e-12
LTCONS_00167930	1334	12	74	-2.52014	Down	1.53054e-11	1.02645e-11
LTCONS_00029464	2742	10.37	69.97	-2.64997	Down	1.54937e-11	1.03884e-11
LTCONS_00052957	3182	72.23	14.57	2.41395	Up	1.57291e-11	1.05425e-11
LTCONS_00107238	541	53	6	3.24731	Up	1.77646e-11	1.18681e-11
LTCONS_00084133	1630	16.46	84.02	-2.24742	Down	1.82303e-11	1.21702e-11
LTCONS_00138159	531	11.63	72.74	-2.54055	Down	1.84668e-11	1.23243e-11
LTCONS_00038341	2168	84.46	21.12	2.10401	Up	2.02735e-11	1.34957e-11
LTCONS_00078562	2792	54.21	6.59	3.14456	Up	2.04521e-11	1.36114e-11
LTCONS_00108761	2095	11	71	-2.58596	Down	2.04863e-11	1.36335e-11
LTCONS_00200297	954	64.4	11.1	2.64085	Up	2.15711e-11	1.43307e-11
LTCONS_00162534	3127	19	89	-2.12345	Down	2.45164e-11	1.62368e-11
LTCONS_00006909	3156	65.44	11.73	2.58432	Up	2.56917e-11	1.69963e-11
LTCONS_00024494	1330	80	19	2.17835	Up	2.5807e-11	1.70714e-11
LTCONS_00104917	856	7	60.17	-2.99927	Down	2.70624e-11	1.7877e-11
LTCONS_00074043	1145	70	14	2.42628	Up	2.81774e-11	1.85926e-11
LTCONS_00056682	1567	72	15	2.36739	Up	2.8539e-11	1.8825e-11
LTCONS_00000987	1239	74.94	16.5	2.28762	Up	2.91134e-11	1.91915e-11
LTCONS_00063652	2478	88.19	23.58	2.0074	Up	3.00617e-11	1.97947e-11
LTCONS_00149625	1056	7.73	61.87	-2.89635	Down	3.12057e-11	2.05295e-11
LTCONS_00016166	1296	87	23	2.02373	Up	3.21937e-11	2.11624e-11
LTCONS_00042360	3183	7.07	59.99	-2.98059	Down	3.31698e-11	2.17855e-11
LTCONS_00126719	634	6	57	-3.14358	Down	3.40248e-11	2.23348e-11
LTCONS_00147137	2657	81.45	20.17	2.11806	Up	3.80874e-11	2.49231e-11
LTCONS_00090089	446	6.02	56.72	-3.13167	Down	4.10407e-11	2.68047e-11
LTCONS_00109333	2110	20.18	90.42	-2.05936	Down	4.1377e-11	2.70088e-11
LTCONS_00141209	2850	15	79	-2.29254	Down	4.25953e-11	2.77844e-11
LTCONS_00023215	2676	52.02	6.21	3.17075	Up	4.37811e-11	2.8541e-11
LTCONS_00034378	3254	56.27	8.01	2.91684	Up	4.41739e-11	2.87885e-11
LTCONS_00111313	1345	69.19	14.04	2.40537	Up	4.58071e-11	2.98304e-11
LTCONS_00108483	1052	69	14	2.40552	Up	4.86027e-11	3.15976e-11
LTCONS_00123923	3561	74.89	16.98	2.24529	Up	4.90546e-11	3.1882e-11
LTCONS_00046434	2149	15.88	80.66	-2.24029	Down	4.99648e-11	3.24588e-11
LTCONS_00184133	1066	8.22	62.03	-2.8114	Down	5.75201e-11	3.72248e-11
LTCONS_00091207	1703	72.91	16.15	2.27893	Up	5.94083e-11	3.84119e-11
LTCONS_00133869	812	6	56	-3.11804	Down	5.94386e-11	3.84297e-11
LTCONS_00054799	1294	14	75.92	-2.3347	Down	6.32308e-11	4.08086e-11
LTCONS_00029658	2440	12.38	72.09	-2.43744	Down	6.49718e-11	4.19048e-11
LTCONS_00200714	987	74.81	17.25	2.22099	Up	6.72889e-11	4.3354e-11
LTCONS_00108659	1806	61.5	10.73	2.62329	Up	7.08756e-11	4.5589e-11
LTCONS_00145269	1623	12	71	-2.46043	Down	7.15392e-11	4.60055e-11
LTCONS_00042640	1418	62	11	2.59912	Up	7.40835e-11	4.75988e-11
LTCONS_00175179	4492	66.25	13.04	2.44933	Up	7.48936e-11	4.81053e-11
LTCONS_00013260	3328	77.68	18.9	2.14351	Up	7.75141e-11	4.9747e-11
LTCONS_00143973	668	8	60.84	-2.8226	Down	8.02578e-11	5.14559e-11
LTCONS_00175952	1014	70	15	2.32674	Up	8.37018e-11	5.35942e-11
LTCONS_00077947	324	13	73	-2.38503	Down	8.56761e-11	5.48116e-11
LTCONS_00153895	1596	17.97	84.12	-2.12251	Down	8.65303e-11	5.53358e-11
LTCONS_00009157	719	17	82	-2.16574	Down	8.68691e-11	5.5545e-11
LTCONS_00138318	1682	48.78	5.36	3.29034	Up	8.75578e-11	5.59703e-11
LTCONS_00073226	1968	7	58	-2.94627	Down	8.91965e-11	5.69873e-11
LTCONS_00098337	3097	17.1	82.09	-2.15886	Down	9.24204e-11	5.89876e-11
LTCONS_00016494	636	7.47	58.87	-2.874	Down	1.09857e-10	6.98096e-11
LTCONS_00085372	1255	79	20	2.0862	Up	1.12798e-10	7.16222e-11
LTCONS_00180475	3573	76.49	18.68	2.13813	Up	1.15502e-10	7.32756e-11
LTCONS_00144851	1291	59	10	2.66507	Up	1.19617e-10	7.58126e-11
LTCONS_00012179	334	59	10	2.66507	Up	1.19617e-10	7.58126e-11
LTCONS_00022116	1130	77	19	2.12321	Up	1.20991e-10	7.66489e-11
LTCONS_00114476	1087	65.59	13.17	2.42057	Up	1.24346e-10	7.87115e-11
LTCONS_00188999	1612	11.29	68.15	-2.48932	Down	1.29335e-10	8.17717e-11
LTCONS_00113951	2553	61	11	2.57566	Up	1.29984e-10	8.21639e-11
LTCONS_00088341	1455	61	11	2.57566	Up	1.29984e-10	8.21639e-11
LTCONS_00159815	1272	10	65	-2.59609	Down	1.30248e-10	8.23256e-11
LTCONS_00145054	1827	10.85	67.03	-2.52276	Down	1.33415e-10	8.42586e-11
LTCONS_00032438	1694	73.01	17	2.20691	Up	1.34171e-10	8.47135e-11
LTCONS_00119944	885	58.47	9.95	2.65928	Up	1.52029e-10	9.56502e-11
LTCONS_00050411	2492	7	57	-2.92118	Down	1.54262e-10	9.70146e-11
LTCONS_00002761	3152	5.84	53.82	-3.09975	Down	1.56303e-10	9.82745e-11
LTCONS_00102105	1229	12.01	69.48	-2.42801	Down	1.57281e-10	9.88808e-11
LTCONS_00137349	2063	78.04	19.88	2.07725	Up	1.63928e-10	1.02919e-10
LTCONS_00116857	1803	65	13.14	2.41083	Up	1.65971e-10	1.04167e-10
LTCONS_00144862	665	9	62	-2.67992	Down	1.70216e-10	1.06771e-10
LTCONS_00126727	3881	11.84	68.88	-2.43606	Down	1.74024e-10	1.09104e-10
LTCONS_00121023	1788	5.68	53.16	-3.12203	Down	1.76211e-10	1.10434e-10
LTCONS_00066398	828	53.49	7.88	2.86735	Up	1.89138e-10	1.18322e-10
LTCONS_00072512	930	56	9	2.74178	Up	1.8987e-10	1.18765e-10
LTCONS_00017556	2437	9.06	61.8	-2.66567	Down	2.05023e-10	1.27946e-10
LTCONS_00102487	1766	69.77	15.75	2.25161	Up	2.07106e-10	1.29204e-10
LTCONS_00170648	2322	52.69	7.62	2.89402	Up	2.13263e-10	1.32885e-10
LTCONS_00202335	3525	8	59	-2.77829	Down	2.16503e-10	1.34834e-10
LTCONS_00153087	1718	8	59	-2.77829	Down	2.16503e-10	1.34834e-10
LTCONS_00081243	2249	78.58	20.5	2.04289	Up	2.21744e-10	1.38002e-10
LTCONS_00194255	1522	79.48	21	2.02455	Up	2.23069e-10	1.38805e-10
LTCONS_00007407	1145	72.98	17.5	2.1645	Up	2.23727e-10	1.39202e-10
LTCONS_00121435	795	9.47	62.5	-2.61807	Down	2.43148e-10	1.50921e-10
LTCONS_00049746	2102	58.83	10.58	2.57956	Up	2.66463e-10	1.64951e-10
LTCONS_00056579	1250	14	73	-2.27812	Down	2.69701e-10	1.66895e-10
LTCONS_00190493	1454	7.21	56.49	-2.86557	Down	2.76134e-10	1.70742e-10
LTCONS_00179081	2626	8.12	58.84	-2.75289	Down	2.78517e-10	1.72193e-10
LTCONS_00072513	2230	77	20	2.04921	Up	3.09607e-10	1.9089e-10
LTCONS_00146710	1714	6	53.01	-3.03888	Down	3.13273e-10	1.93075e-10
LTCONS_00162471	1369	12.29	68.57	-2.37574	Down	3.4771e-10	2.13604e-10
LTCONS_00003049	404	51.64	7.56	2.87638	Up	3.64121e-10	2.23354e-10
LTCONS_00034979	593	17	79	-2.11197	Down	3.64714e-10	2.23703e-10
LTCONS_00055998	663	67.23	15	2.26849	Up	3.6657e-10	2.24808e-10
LTCONS_00083058	1110	8	58	-2.75363	Down	3.70539e-10	2.27188e-10
LTCONS_00046154	1282	57	10	2.61531	Up	3.72002e-10	2.28051e-10
LTCONS_00024514	1971	58.31	10.63	2.55995	Up	3.78648e-10	2.32031e-10
LTCONS_00083302	1319	71	17	2.16664	Up	3.81755e-10	2.33864e-10
LTCONS_00108388	2615	66.11	14.48	2.29516	Up	3.86769e-10	2.36834e-10
LTCONS_00011992	1101	9.57	61.86	-2.58806	Down	3.87342e-10	2.37175e-10
LTCONS_00046901	1070	59.02	11	2.52805	Up	3.93531e-10	2.4083e-10
LTCONS_00121360	1689	67	15	2.26355	Up	4.14094e-10	2.53013e-10
LTCONS_00079415	2446	5.66	51.42	-3.0791	Down	4.50638e-10	2.74725e-10
LTCONS_00074972	2177	70.4	16.86	2.16632	Up	4.53991e-10	2.76698e-10
LTCONS_00095719	2797	47.87	6.15	3.06481	Up	4.83673e-10	2.94336e-10
LTCONS_00168245	236	9	60	-2.63261	Down	4.90492e-10	2.98384e-10
LTCONS_00048065	2358	12.63	68.65	-2.33805	Down	4.95905e-10	3.01556e-10
LTCONS_00008686	749	45.22	5.08	3.25841	Up	4.9867e-10	3.03198e-10
LTCONS_00092722	1412	62.77	13.05	2.37038	Up	5.05379e-10	3.07146e-10
LTCONS_00084001	1622	61.26	12.34	2.41595	Up	5.26352e-10	3.19621e-10
LTCONS_00148160	747	69.44	16.62	2.1672	Up	5.89751e-10	3.57094e-10
LTCONS_00061355	1468	66.51	15.14	2.23956	Up	6.19443e-10	3.74517e-10
LTCONS_00079460	1184	10	62	-2.52792	Down	6.22512e-10	3.76317e-10
LTCONS_00015345	1521	10	62	-2.52792	Down	6.22512e-10	3.76317e-10
LTCONS_00009743	1284	60.24	12	2.43204	Up	6.29497e-10	3.80402e-10
LTCONS_00057053	1007	70	17	2.14617	Up	6.40136e-10	3.867e-10
LTCONS_00193401	2138	70	17	2.14617	Up	6.40136e-10	3.867e-10
LTCONS_00091896	1783	56	10	2.58978	Up	6.54224e-10	3.94893e-10
LTCONS_00176300	940	56	10	2.58978	Up	6.54224e-10	3.94893e-10
LTCONS_00063633	4523	62.44	13.21	2.34519	Up	7.18282e-10	4.32208e-10
LTCONS_00162391	779	62	13	2.35811	Up	7.26195e-10	4.36831e-10
LTCONS_00160933	1575	10.07	61.55	-2.50734	Down	8.57956e-10	5.13516e-10
LTCONS_00152250	2320	57.44	10.95	2.49548	Up	8.94307e-10	5.34647e-10
LTCONS_00046308	652	51	8	2.77678	Up	9.43473e-10	5.63202e-10
LTCONS_00053554	290	51	8	2.77678	Up	9.43473e-10	5.63202e-10
LTCONS_00180136	1150	6	51	-2.98311	Down	9.52369e-10	5.68275e-10
LTCONS_00078402	2192	6	51	-2.98311	Down	9.52369e-10	5.68275e-10
LTCONS_00113204	1629	18	79	-2.0295	Down	9.94012e-10	5.92369e-10
LTCONS_00113070	1182	67.24	16	2.1756	Up	1.00273e-09	5.97477e-10
LTCONS_00133784	1609	5.76	50.19	-3.01891	Down	1.03923e-09	6.1862e-10
LTCONS_00130020	1627	13.09	68.21	-2.27717	Down	1.04088e-09	6.19547e-10
LTCONS_00154356	1421	16.97	76.71	-2.07208	Down	1.04569e-09	6.22321e-10
LTCONS_00057268	1100	54.32	9.62	2.60173	Up	1.06836e-09	6.35402e-10
LTCONS_00096027	1824	48.38	6.95	2.90368	Up	1.08578e-09	6.45538e-10
LTCONS_00138048	922	57	11	2.47781	Up	1.20879e-09	7.16226e-10
LTCONS_00052295	1112	57	11	2.47781	Up	1.20879e-09	7.16226e-10
LTCONS_00079785	274	57	11	2.47781	Up	1.20879e-09	7.16226e-10
LTCONS_00133100	1693	59	12	2.40203	Up	1.2406e-09	7.34446e-10
LTCONS_00090148	620	59	12	2.40203	Up	1.2406e-09	7.34446e-10
LTCONS_00111874	1675	57.48	11.27	2.45492	Up	1.26118e-09	7.46247e-10
LTCONS_00000790	1806	66.82	16.03	2.16386	Up	1.28441e-09	7.59503e-10
LTCONS_00117201	1023	59.57	12.33	2.37676	Up	1.30749e-09	7.727e-10
LTCONS_00134871	4814	11.49	64.04	-2.37424	Down	1.33803e-09	7.90377e-10
LTCONS_00020086	1632	7	53	-2.81621	Down	1.36251e-09	8.04404e-10
LTCONS_00145027	1868	64.48	14.87	2.2208	Up	1.37033e-09	8.08851e-10
LTCONS_00121026	1617	16	74	-2.1051	Down	1.41034e-09	8.31763e-10
LTCONS_00155157	1554	17	76	-2.05611	Down	1.5046e-09	8.85762e-10
LTCONS_00077565	990	72.93	19.51	2.00665	Up	1.51765e-09	8.9319e-10
LTCONS_00039581	1540	45.52	6	3.02782	Up	1.59054e-09	9.34645e-10
LTCONS_00029193	1922	12.43	65.83	-2.30057	Down	1.61249e-09	9.47251e-10
LTCONS_00114214	1321	6	50	-2.95454	Down	1.65293e-09	9.70328e-10
LTCONS_00015073	3480	14.74	70.9	-2.1617	Down	1.68005e-09	9.85763e-10
LTCONS_00050849	3458	46.78	6.59	2.93189	Up	1.7086e-09	1.00189e-09
LTCONS_00055100	1076	13	67	-2.2613	Down	1.71184e-09	1.00373e-09
LTCONS_00181090	992	5.9	49.62	-2.96778	Down	1.75685e-09	1.02939e-09
LTCONS_00171759	1379	71.94	19.13	2.01531	Up	1.76384e-09	1.03323e-09
LTCONS_00091415	2077	63.81	14.82	2.21059	Up	1.85204e-09	1.08324e-09
LTCONS_00022706	497	8.65	56.56	-2.60466	Down	1.90167e-09	1.1115e-09
LTCONS_00181467	2252	65.99	16	2.14853	Up	1.91661e-09	1.11994e-09
LTCONS_00152252	1092	14.17	69.35	-2.1867	Down	1.94061e-09	1.13368e-09
LTCONS_00187931	1129	56	11	2.45227	Up	2.10019e-09	1.22358e-09
LTCONS_00052123	486	43.55	5.39	3.11867	Up	2.16361e-09	1.25914e-09
LTCONS_00081529	1189	57.95	12	2.37613	Up	2.19778e-09	1.2785e-09
LTCONS_00130828	1234	66.15	16.3	2.12522	Up	2.36026e-09	1.37001e-09
LTCONS_00107917	1293	9	57	-2.55861	Down	2.3701e-09	1.37558e-09
LTCONS_00125224	1546	55.66	10.95	2.45006	Up	2.39372e-09	1.3887e-09
LTCONS_00114817	1973	62.3	14.32	2.22555	Up	2.46957e-09	1.43148e-09
LTCONS_00094187	370	67.67	17.18	2.08214	Up	2.50747e-09	1.4528e-09
LTCONS_00151672	2980	11.15	61.87	-2.36784	Down	2.68647e-09	1.55368e-09
LTCONS_00018803	827	51.88	9.26	2.59045	Up	2.74663e-09	1.58734e-09
LTCONS_00090193	2108	44.51	5.97	3.00268	Up	2.78372e-09	1.60823e-09
LTCONS_00130019	3935	6.17	49.45	-2.89828	Down	2.8696e-09	1.6563e-09
LTCONS_00041009	2960	14.17	68.53	-2.16954	Down	2.88676e-09	1.66587e-09
LTCONS_00062243	2331	15.13	70.61	-2.11811	Down	2.90041e-09	1.67347e-09
LTCONS_00138958	563	49	8	2.71906	Up	2.99469e-09	1.72606e-09
LTCONS_00200477	1164	49	8	2.71906	Up	2.99469e-09	1.72606e-09
LTCONS_00124258	2134	49	8	2.71906	Up	2.99469e-09	1.72606e-09
LTCONS_00073926	273	60.27	13.5	2.26283	Up	3.11644e-09	1.79352e-09
LTCONS_00073726	1156	57.54	12.12	2.35153	Up	3.12758e-09	1.79979e-09
LTCONS_00178032	669	65	16	2.12672	Up	3.19302e-09	1.83633e-09
LTCONS_00027221	1317	53	10	2.51034	Up	3.51637e-09	2.01774e-09
LTCONS_00050081	2339	16	72	-2.06557	Down	3.63373e-09	2.08316e-09
LTCONS_00091138	1685	59	13	2.28655	Up	3.64072e-09	2.08706e-09
LTCONS_00129816	2140	55	11	2.42628	Up	3.64095e-09	2.0871e-09
LTCONS_00115003	1472	57	12	2.35228	Up	3.67916e-09	2.10781e-09
LTCONS_00181583	1905	17	74	-2.01764	Down	3.83011e-09	2.1917e-09
LTCONS_00132598	1407	10.43	59.45	-2.40659	Down	3.91052e-09	2.23597e-09
LTCONS_00127879	2590	42.66	5.43	3.07821	Up	3.91273e-09	2.23718e-09
LTCONS_00058129	910	44	6	2.97882	Up	3.93147e-09	2.24727e-09
LTCONS_00118671	915	7	51	-2.76072	Down	4.01483e-09	2.2935e-09
LTCONS_00202350	1036	68.79	18.35	2.01077	Up	4.19491e-09	2.39335e-09
LTCONS_00028728	1344	56.75	12	2.34594	Up	4.21194e-09	2.40278e-09
LTCONS_00096024	1381	6.35	49.2	-2.84948	Down	4.26495e-09	2.432e-09
LTCONS_00102354	1470	5.25	46.22	-3.03378	Down	4.34189e-09	2.47415e-09
LTCONS_00151668	1713	65.7	16.7	2.0804	Up	4.34693e-09	2.47663e-09
LTCONS_00050936	1125	55.39	11.36	2.39001	Up	4.38743e-09	2.4986e-09
LTCONS_00003251	854	65.27	16.54	2.08481	Up	4.6535e-09	2.64554e-09
LTCONS_00169470	1899	8.85	55.31	-2.53944	Down	4.73147e-09	2.68837e-09
LTCONS_00087296	1273	52.8	10.17	2.48057	Up	4.78337e-09	2.7172e-09
LTCONS_00177602	1546	66	17	2.06128	Up	4.94269e-09	2.80492e-09
LTCONS_00054121	1041	52.15	9.89	2.50298	Up	4.96934e-09	2.81965e-09
LTCONS_00097407	754	11.64	61.74	-2.30276	Down	5.04641e-09	2.86173e-09
LTCONS_00009686	531	57.08	12.37	2.31049	Up	5.23805e-09	2.96776e-09
LTCONS_00059318	1152	62	15	2.15166	Up	5.68818e-09	3.21457e-09
LTCONS_00143953	762	46.9	7.57	2.73557	Up	5.81664e-09	3.28558e-09
LTCONS_00062721	1452	60	14	2.20389	Up	5.98526e-09	3.37738e-09
LTCONS_00200451	641	43.48	6.09	2.94019	Up	6.06108e-09	3.41915e-09
LTCONS_00129640	1328	8	52.68	-2.61483	Down	6.29534e-09	3.5473e-09
LTCONS_00035046	1698	54	11	2.39981	Up	6.29772e-09	3.54857e-09
LTCONS_00110565	1256	12	62	-2.26488	Down	6.65085e-09	3.74135e-09
LTCONS_00025257	2015	55.51	11.81	2.33709	Up	6.70835e-09	3.77281e-09
LTCONS_00003906	1842	47.81	8.12	2.66211	Up	6.88987e-09	3.8723e-09
LTCONS_00161988	765	42.04	5.58	3.01778	Up	7.01895e-09	3.94275e-09
LTCONS_00067237	1478	43	6	2.94565	Up	7.11697e-09	3.99648e-09
LTCONS_00036893	2010	45	7	2.78885	Up	8.38978e-09	4.68763e-09
LTCONS_00181727	880	65.15	17.11	2.03328	Up	8.39972e-09	4.69272e-09
LTCONS_00162059	1092	6	47	-2.86527	Down	8.57239e-09	4.78676e-09
LTCONS_00083763	460	57.7	13.25	2.22693	Up	9.39756e-09	5.23167e-09
LTCONS_00100888	523	59	14	2.17964	Up	1.00998e-08	5.61155e-09
LTCONS_00176325	1145	8	51.75	-2.58914	Down	1.02778e-08	5.70493e-09
LTCONS_00038081	300	48.92	8.98	2.54999	Up	1.04192e-08	5.78138e-09
LTCONS_00167917	332	64.59	17.04	2.02674	Up	1.04376e-08	5.79116e-09
LTCONS_00136049	1088	57	13	2.2368	Up	1.05386e-08	5.84513e-09
LTCONS_00056102	2868	9.61	55.43	-2.42371	Down	1.13732e-08	6.29316e-09
LTCONS_00030401	2382	15.36	68.19	-2.04603	Down	1.1512e-08	6.36724e-09
LTCONS_00161437	1340	60.37	14.86	2.12675	Up	1.15243e-08	6.37367e-09
LTCONS_00108768	1851	7	49	-2.703	Down	1.17542e-08	6.49366e-09
LTCONS_00117722	569	42	6	2.91171	Up	1.28628e-08	7.08228e-09
LTCONS_00014252	813	42	6	2.91171	Up	1.28628e-08	7.08228e-09
LTCONS_00145017	1406	10.79	57.92	-2.32002	Down	1.29066e-08	7.10557e-09
LTCONS_00004085	1743	15.25	67.69	-2.04578	Down	1.30512e-08	7.18254e-09
LTCONS_00063539	986	14.23	65.5	-2.09821	Down	1.31495e-08	7.23577e-09
LTCONS_00201660	2148	5.18	44.03	-2.98311	Down	1.31706e-08	7.247e-09
LTCONS_00051074	1579	49.88	9.65	2.47421	Up	1.33112e-08	7.32195e-09
LTCONS_00030015	1518	64	17	2.01689	Up	1.3528e-08	7.43745e-09
LTCONS_00100257	1185	10	56	-2.38108	Down	1.35476e-08	7.44755e-09
LTCONS_00119436	1014	44	7	2.75643	Up	1.49995e-08	8.21831e-09
LTCONS_00068571	253	44.03	7.02	2.7533	Up	1.51255e-08	8.28559e-09
LTCONS_00033758	2154	52.08	10.85	2.36739	Up	1.52176e-08	8.3348e-09
LTCONS_00058005	1136	8	51	-2.56807	Down	1.52427e-08	8.34757e-09
LTCONS_00130652	2446	10.49	56.89	-2.33481	Down	1.5322e-08	8.39017e-09
LTCONS_00140187	1122	11	58	-2.2942	Down	1.57557e-08	8.62042e-09
LTCONS_00027569	11884	15.48	67.69	-2.02419	Down	1.63779e-08	8.94815e-09
LTCONS_00200220	1505	39.91	5.31	3.01432	Up	1.71253e-08	9.34205e-09
LTCONS_00184756	1871	53.45	11.65	2.30221	Up	1.71505e-08	9.35542e-09
LTCONS_00185657	1207	61.29	15.79	2.06099	Up	1.74035e-08	9.48837e-09
LTCONS_00078598	1311	48	8.99	2.52099	Up	1.76641e-08	9.62714e-09
LTCONS_00055754	582	56	13	2.21127	Up	1.78617e-08	9.73073e-09
LTCONS_00088034	1725	52	11	2.34536	Up	1.87067e-08	1.0173e-08
LTCONS_00042544	4769	15.73	67.9	-2.00554	Down	1.89568e-08	1.03045e-08
LTCONS_00052938	844	45.58	8	2.61468	Up	2.11986e-08	1.14768e-08
LTCONS_00109482	1208	14	64	-2.08829	Down	2.1224e-08	1.14899e-08
LTCONS_00148677	1618	54.49	12.42	2.23768	Up	2.19648e-08	1.18757e-08
LTCONS_00069012	3751	9.07	52.84	-2.4381	Down	2.23137e-08	1.20588e-08
LTCONS_00167187	1812	7.31	48.53	-2.62658	Down	2.28529e-08	1.23388e-08
LTCONS_00149871	790	41	6	2.87694	Up	2.32079e-08	1.25234e-08
LTCONS_00094360	752	43.96	7.33	2.68866	Up	2.3361e-08	1.26036e-08
LTCONS_00130734	1865	53.13	11.81	2.27387	Up	2.40853e-08	1.29777e-08
LTCONS_00095799	573	61	16	2.03509	Up	2.44743e-08	1.31801e-08
LTCONS_00096413	330	61	16	2.03509	Up	2.44743e-08	1.31801e-08
LTCONS_00140811	4322	5.53	43.83	-2.88222	Down	2.46469e-08	1.32705e-08
LTCONS_00136673	2093	57.23	14	2.1357	Up	2.53341e-08	1.36308e-08
LTCONS_00162902	1451	6	45	-2.80254	Down	2.54928e-08	1.37133e-08
LTCONS_00059384	296	51.03	10.81	2.34333	Up	2.57686e-08	1.38575e-08
LTCONS_00111265	799	59	15	2.0801	Up	2.65872e-08	1.42821e-08
LTCONS_00017927	1648	47.8	9.25	2.47384	Up	2.66995e-08	1.43408e-08
LTCONS_00018016	2168	10.8	56.43	-2.28108	Down	2.74732e-08	1.47429e-08
LTCONS_00084330	1155	12	59	-2.19333	Down	2.90476e-08	1.55611e-08
LTCONS_00092023	1687	45	8	2.5962	Up	2.94696e-08	1.578e-08
LTCONS_00053059	5216	9.8	53.92	-2.35562	Down	3.07107e-08	1.64234e-08
LTCONS_00063544	702	56.28	13.7	2.1428	Up	3.09316e-08	1.65387e-08
LTCONS_00073533	1434	47	9	2.48902	Up	3.12418e-08	1.66986e-08
LTCONS_00086788	1175	47	9	2.48902	Up	3.12418e-08	1.66986e-08
LTCONS_00072926	619	9	52	-2.42616	Down	3.1541e-08	1.68532e-08
LTCONS_00105935	1601	51.59	11.29	2.2964	Up	3.18162e-08	1.69942e-08
LTCONS_00001280	3328	39.79	5.73	2.90015	Up	3.28941e-08	1.75506e-08
LTCONS_00066034	2792	47.33	9.22	2.46427	Up	3.349e-08	1.78602e-08
LTCONS_00140722	2049	14	63	-2.06557	Down	3.40936e-08	1.81706e-08
LTCONS_00109918	599	7	47	-2.64288	Down	3.41701e-08	1.82097e-08
LTCONS_00038340	1353	46.54	8.88	2.49419	Up	3.51395e-08	1.87116e-08
LTCONS_00116931	5042	12.11	58.65	-2.17158	Down	3.87533e-08	2.05505e-08
LTCONS_00114593	2599	44.91	8.2	2.55769	Up	3.94302e-08	2.08994e-08
LTCONS_00108966	770	11.83	57.94	-2.18776	Down	4.05681e-08	2.14838e-08
LTCONS_00152742	1553	8	49	-2.51036	Down	4.33615e-08	2.29083e-08
LTCONS_00113818	1124	42.14	6.99	2.69618	Up	4.34106e-08	2.29333e-08
LTCONS_00127178	787	6	44	-2.77012	Down	4.38523e-08	2.31564e-08
LTCONS_00084588	843	58	15	2.05544	Up	4.421e-08	2.3338e-08
LTCONS_00180417	1424	56.05	14	2.10564	Up	4.65469e-08	2.45331e-08
LTCONS_00102452	1314	12	58	-2.16867	Down	4.72605e-08	2.48991e-08
LTCONS_00020619	3408	53.95	12.93	2.16525	Up	4.87527e-08	2.56616e-08
LTCONS_00099660	595	54	13	2.1588	Up	5.08965e-08	2.67535e-08
LTCONS_00162214	1293	44	8	2.56378	Up	5.19093e-08	2.72703e-08
LTCONS_00102210	1062	9	51	-2.39815	Down	5.25995e-08	2.76216e-08
LTCONS_00003694	909	52	12	2.21983	Up	5.3396e-08	2.80199e-08
LTCONS_00093760	3118	7.37	47.01	-2.56888	Down	5.51392e-08	2.8897e-08
LTCONS_00109802	942	48	10	2.36739	Up	5.54449e-08	2.90497e-08
LTCONS_00195709	740	47.31	9.68	2.39342	Up	5.68367e-08	2.97473e-08
LTCONS_00014245	2079	47.32	9.72	2.38777	Up	5.9085e-08	3.08906e-08
LTCONS_00163954	1560	9.31	51.49	-2.36309	Down	5.91794e-08	3.09383e-08
LTCONS_00199787	455	50.68	11.45	2.25042	Up	6.11683e-08	3.19477e-08
LTCONS_00049893	1192	58.03	15.51	2.00795	Up	6.9572e-08	3.6157e-08
LTCONS_00112216	1856	11.49	56.06	-2.18224	Down	7.04098e-08	3.65758e-08
LTCONS_00111675	1436	57	15	2.03035	Up	7.33012e-08	3.8028e-08
LTCONS_00129773	1008	7.65	47.11	-2.51815	Down	7.47657e-08	3.87645e-08
LTCONS_00188013	2064	5.92	42.8	-2.74959	Down	7.51056e-08	3.89358e-08
LTCONS_00065563	975	39	6	2.80479	Up	7.51307e-08	3.8946e-08
LTCONS_00199166	738	6	43	-2.73695	Down	7.52992e-08	3.90277e-08
LTCONS_00003897	1188	12	57	-2.14358	Down	7.67039e-08	3.97262e-08
LTCONS_00187669	1350	53.09	12.97	2.13761	Up	7.93027e-08	4.1029e-08
LTCONS_00103342	1079	9.2	50.58	-2.35451	Down	8.24866e-08	4.26153e-08
LTCONS_00056599	264	41	7	2.65455	Up	8.46614e-08	4.36907e-08
LTCONS_00175129	1840	10.56	53.62	-2.23981	Down	8.46746e-08	4.36967e-08
LTCONS_00072985	1503	42.71	7.8	2.55738	Up	8.47189e-08	4.37172e-08
LTCONS_00010172	1174	6.76	44.6	-2.6176	Down	8.90266e-08	4.58638e-08
LTCONS_00196893	1376	45.06	8.98	2.43141	Up	8.9621e-08	4.61567e-08
LTCONS_00104095	1963	13.33	59.48	-2.05338	Down	9.18177e-08	4.72565e-08
LTCONS_00129613	1404	9.67	51.44	-2.30695	Down	9.21208e-08	4.74057e-08
LTCONS_00053184	794	49.82	11.52	2.21694	Up	1.03711e-07	5.31604e-08
LTCONS_00135973	1461	40.95	7.15	2.6222	Up	1.04844e-07	5.372e-08
LTCONS_00141395	1256	51.78	12.56	2.14791	Up	1.04856e-07	5.37253e-08
LTCONS_00039282	921	50.39	11.88	2.18895	Up	1.10475e-07	5.64624e-08
LTCONS_00191651	564	56.16	15	2.00893	Up	1.11831e-07	5.71323e-08
LTCONS_00156343	697	11	54	-2.1911	Down	1.13606e-07	5.8002e-08
LTCONS_00148965	2017	6	42.17	-2.70883	Down	1.17774e-07	6.00533e-08
LTCONS_00118033	2715	54.16	13.97	2.05925	Up	1.18907e-07	6.06069e-08
LTCONS_00108866	1320	56	15	2.00482	Up	1.21172e-07	6.17282e-08
LTCONS_00046429	1080	56	15	2.00482	Up	1.21172e-07	6.17282e-08
LTCONS_00116507	1344	8	47	-2.45024	Down	1.22301e-07	6.22789e-08
LTCONS_00135495	2233	12	56	-2.11804	Down	1.24174e-07	6.31846e-08
LTCONS_00066738	1141	50.88	12.28	2.15514	Up	1.27223e-07	6.46624e-08
LTCONS_00008037	1101	36.26	5.19	2.90892	Up	1.27483e-07	6.47907e-08
LTCONS_00061247	1077	38.05	6	2.76921	Up	1.30896e-07	6.64829e-08
LTCONS_00020554	1243	48.84	11.26	2.22121	Up	1.33658e-07	6.78432e-08
LTCONS_00049847	1631	38	6	2.76732	Up	1.3477e-07	6.83837e-08
LTCONS_00095326	907	52	13	2.10435	Up	1.43376e-07	7.2583e-08
LTCONS_00177147	1097	53.64	13.93	2.04947	Up	1.49193e-07	7.54221e-08
LTCONS_00182021	2652	50	12	2.16325	Up	1.52732e-07	7.71441e-08
LTCONS_00132003	594	50	12	2.16325	Up	1.52732e-07	7.71441e-08
LTCONS_00055946	319	36.04	5.23	2.88907	Up	1.53377e-07	7.74535e-08
LTCONS_00146113	1194	8.19	47	-2.41637	Down	1.5408e-07	7.77919e-08
LTCONS_00110259	1519	40.4	7.23	2.58664	Up	1.58107e-07	7.97644e-08
LTCONS_00122625	1428	10	51	-2.24615	Down	1.6643e-07	8.38359e-08
LTCONS_00120044	860	54.64	14.61	2.00735	Up	1.68247e-07	8.47158e-08
LTCONS_00118208	1131	52.3	13.35	2.07432	Up	1.71476e-07	8.62964e-08
LTCONS_00190152	976	12.4	56.1	-2.07331	Down	1.78433e-07	8.96977e-08
LTCONS_00068397	1062	47.04	10.63	2.2501	Up	1.82042e-07	9.1457e-08
LTCONS_00009061	1234	10.56	52.06	-2.19721	Down	1.82481e-07	9.16696e-08
LTCONS_00128301	592	11	53	-2.16414	Down	1.8501e-07	9.28972e-08
LTCONS_00001445	562	9.79	50.11	-2.25137	Down	2.04853e-07	1.02529e-07
LTCONS_00127968	1705	44.22	9.32	2.35065	Up	2.07191e-07	1.03656e-07
LTCONS_00163931	446	38.63	6.65	2.64265	Up	2.13545e-07	1.06667e-07
LTCONS_00108010	1049	6	41	-2.66824	Down	2.20738e-07	1.10135e-07
LTCONS_00090350	387	6	41	-2.66824	Down	2.20738e-07	1.10135e-07
LTCONS_00072283	1996	7.26	44.05	-2.49675	Down	2.25917e-07	1.12622e-07
LTCONS_00131553	753	37	6	2.72884	Up	2.41222e-07	1.19975e-07
LTCONS_00024612	1862	39	7	2.5824	Up	2.65317e-07	1.31535e-07
LTCONS_00000379	805	41	8	2.4619	Up	2.79468e-07	1.38235e-07
LTCONS_00121518	1294	45	10	2.27428	Up	2.81109e-07	1.39001e-07
LTCONS_00138426	1158	45	10	2.27428	Up	2.81109e-07	1.39001e-07
LTCONS_00101029	1323	46.93	11	2.19736	Up	2.81723e-07	1.39299e-07
LTCONS_00071683	976	44.12	9.57	2.30919	Up	2.86445e-07	1.41544e-07
LTCONS_00166359	1336	7.75	44.71	-2.42398	Down	2.93577e-07	1.44917e-07
LTCONS_00005293	315	11	52	-2.13666	Down	3.00489e-07	1.48237e-07
LTCONS_00150979	707	37.41	6.37	2.65841	Up	3.03892e-07	1.49843e-07
LTCONS_00188981	1126	36.54	6	2.71079	Up	3.1505e-07	1.55144e-07
LTCONS_00044955	1754	5.58	39.26	-2.71037	Down	3.18039e-07	1.56557e-07
LTCONS_00081604	1311	40.47	7.87	2.46677	Up	3.23425e-07	1.59107e-07
LTCONS_00016901	1090	49.22	12.36	2.09792	Up	3.24979e-07	1.59841e-07
LTCONS_00021720	1055	46.59	11	2.18687	Up	3.37002e-07	1.65489e-07
LTCONS_00136652	887	8.83	46.85	-2.30321	Down	3.5287e-07	1.73032e-07
LTCONS_00189548	1210	45.45	10.49	2.21962	Up	3.67242e-07	1.79749e-07
LTCONS_00142251	1289	44.3	9.96	2.25744	Up	3.92321e-07	1.91522e-07
LTCONS_00021350	2412	9	47	-2.28031	Down	3.97231e-07	1.93806e-07
LTCONS_00160654	1376	9	47	-2.28031	Down	3.97231e-07	1.93806e-07
LTCONS_00106212	1031	50	13	2.04777	Up	3.98949e-07	1.94605e-07
LTCONS_00021762	862	7.15	42.66	-2.47252	Down	4.06054e-07	1.97959e-07
LTCONS_00118792	767	36	6	2.68931	Up	4.30752e-07	2.09542e-07
LTCONS_00053795	895	9.48	47.8	-2.2297	Down	4.56372e-07	2.21514e-07
LTCONS_00031693	633	46	11	2.16848	Up	4.59489e-07	2.22959e-07
LTCONS_00044247	564	38	7	2.54492	Up	4.67875e-07	2.26832e-07
LTCONS_00144630	1509	38	7	2.54492	Up	4.67875e-07	2.26832e-07
LTCONS_00084956	761	11	51	-2.10864	Down	4.86697e-07	2.35645e-07
LTCONS_00030108	366	40	8	2.42628	Up	4.87147e-07	2.35856e-07
LTCONS_00131576	6071	8	44.3	-2.36488	Down	4.88479e-07	2.36488e-07
LTCONS_00029702	922	42	9	2.32674	Up	4.90301e-07	2.3733e-07
LTCONS_00198012	1118	36.6	6.39	2.62231	Up	4.96033e-07	2.40025e-07
LTCONS_00121308	1404	33.84	5.15	2.82044	Up	5.05191e-07	2.44264e-07
LTCONS_00200366	501	43.14	9.66	2.26328	Up	5.34021e-07	2.57676e-07
LTCONS_00010663	2765	6.85	41.41	-2.49145	Down	5.35679e-07	2.58436e-07
LTCONS_00027797	1158	8	44	-2.35508	Down	5.69078e-07	2.73985e-07
LTCONS_00041198	825	8	44	-2.35508	Down	5.69078e-07	2.73985e-07
LTCONS_00195013	859	6	39	-2.59609	Down	6.41648e-07	3.07638e-07
LTCONS_00187242	943	6	39	-2.59609	Down	6.41648e-07	3.07638e-07
LTCONS_00156617	663	9	46	-2.24929	Down	6.5425e-07	3.13402e-07
LTCONS_00069031	214	49	13	2.01862	Up	6.6222e-07	3.17039e-07
LTCONS_00202298	1026	8.17	43.96	-2.32343	Down	7.08225e-07	3.37931e-07
LTCONS_00006340	1034	47	12	2.07398	Up	7.21915e-07	3.44205e-07
LTCONS_00144203	2318	10	48	-2.15868	Down	7.27217e-07	3.46622e-07
LTCONS_00150971	855	45.04	10.97	2.14199	Up	7.37068e-07	3.51136e-07
LTCONS_00201648	3419	9.05	45.8	-2.23501	Down	7.63957e-07	3.63595e-07
LTCONS_00086111	990	35	6	2.64867	Up	7.67281e-07	3.65086e-07
LTCONS_00070832	283	45	11	2.13677	Up	7.75086e-07	3.68676e-07
LTCONS_00014849	795	37.1	7	2.51034	Up	7.77736e-07	3.69906e-07
LTCONS_00040066	1432	11	50	-2.08007	Down	7.86032e-07	3.73746e-07
LTCONS_00128534	870	43	10	2.20869	Up	8.17194e-07	3.87956e-07
LTCONS_00127731	1322	43	10	2.20869	Up	8.17194e-07	3.87956e-07
LTCONS_00110004	470	37	7	2.50645	Up	8.22796e-07	3.90551e-07
LTCONS_00097892	603	37	7	2.50645	Up	8.22796e-07	3.90551e-07
LTCONS_00150745	1148	37	7	2.50645	Up	8.22796e-07	3.90551e-07
LTCONS_00151601	906	37	7	2.50645	Up	8.22796e-07	3.90551e-07
LTCONS_00170036	852	41	9	2.29198	Up	8.42949e-07	3.99758e-07
LTCONS_00111480	1169	42.9	10	2.20533	Up	8.61687e-07	4.08339e-07
LTCONS_00144919	6389	47.93	12.7	2.02045	Up	8.63505e-07	4.09132e-07
LTCONS_00034840	1968	37.44	7.26	2.47089	Up	8.70012e-07	4.12106e-07
LTCONS_00064377	3324	47.05	12.29	2.04106	Up	9.23716e-07	4.36596e-07
LTCONS_00051803	783	8	43	-2.32191	Down	9.45132e-07	4.46364e-07
LTCONS_00048652	1709	8	43	-2.32191	Down	9.45132e-07	4.46364e-07
LTCONS_00131591	1106	5.36	36.5	-2.66324	Down	1.04243e-06	4.90401e-07
LTCONS_00035946	853	6	38	-2.55861	Down	1.09017e-06	5.12144e-07
LTCONS_00084929	852	45.73	11.75	2.06483	Up	1.0929e-06	5.1336e-07
LTCONS_00036335	1200	8.3	43.23	-2.2765	Down	1.18724e-06	5.55881e-07
LTCONS_00066157	1556	8.32	43.23	-2.27303	Down	1.21445e-06	5.68119e-07
LTCONS_00101636	4179	40.95	9.37	2.23209	Up	1.27543e-06	5.9559e-07
LTCONS_00098353	2488	8.87	44.31	-2.21627	Down	1.3103e-06	6.11186e-07
LTCONS_00121442	1121	8.57	43.64	-2.24393	Down	1.31058e-06	6.11296e-07
LTCONS_00037507	1081	34	6	2.60685	Up	1.3631e-06	6.34965e-07
LTCONS_00038856	534	42	10	2.17474	Up	1.38644e-06	6.45539e-07
LTCONS_00119526	685	34	6.02	2.60205	Up	1.39693e-06	6.50256e-07
LTCONS_00138820	1635	9.81	46.23	-2.13215	Down	1.40615e-06	6.54314e-07
LTCONS_00200020	302	10	46.61	-2.11629	Down	1.42761e-06	6.63911e-07
LTCONS_00130664	476	36	7	2.46692	Up	1.44271e-06	6.70649e-07
LTCONS_00099464	1080	8	42	-2.28797	Down	1.56528e-06	7.25559e-07
LTCONS_00047287	2124	8	42	-2.28797	Down	1.56528e-06	7.25559e-07
LTCONS_00134300	487	36.36	7.29	2.42271	Up	1.64443e-06	7.60628e-07
LTCONS_00067811	1675	41.31	9.81	2.17852	Up	1.64875e-06	7.6254e-07
LTCONS_00095241	1161	10	46	-2.09728	Down	1.91585e-06	8.80911e-07
LTCONS_00135471	2752	10.39	46.76	-2.06573	Down	1.98472e-06	9.11186e-07
LTCONS_00135592	2556	10.99	48	-2.02249	Down	2.01169e-06	9.23211e-07
LTCONS_00010612	1629	11	48	-2.02118	Down	2.03172e-06	9.32014e-07
LTCONS_00057574	1982	7.07	39.29	-2.37003	Down	2.09689e-06	9.6076e-07
LTCONS_00007844	1388	39.2	8.97	2.23203	Up	2.14955e-06	9.83995e-07
LTCONS_00129145	531	43	11	2.07118	Up	2.18272e-06	9.98636e-07
LTCONS_00144057	870	9.53	44.69	-2.12505	Down	2.21089e-06	1.0111e-06
LTCONS_00141474	1147	33	6	2.56378	Up	2.41474e-06	1.09993e-06
LTCONS_00097169	639	39	9	2.21983	Up	2.46693e-06	1.12272e-06
LTCONS_00025673	1829	39	9	2.21983	Up	2.46693e-06	1.12272e-06
LTCONS_00042268	795	39	9	2.21983	Up	2.46693e-06	1.12272e-06
LTCONS_00086573	523	43.91	11.65	2.01857	Up	2.51727e-06	1.14488e-06
LTCONS_00071797	1234	8	41	-2.2532	Down	2.58472e-06	1.17419e-06
LTCONS_00145799	885	32.18	5.68	2.60655	Up	2.61478e-06	1.18743e-06
LTCONS_00153853	750	34.58	6.83	2.44433	Up	2.62568e-06	1.19213e-06
LTCONS_00175212	2913	43.04	11.29	2.03498	Up	2.80765e-06	1.27162e-06
LTCONS_00018252	2710	10.1	45.32	-2.06144	Down	2.94036e-06	1.32926e-06
LTCONS_00029649	651	7.73	40.12	-2.27143	Down	2.96192e-06	1.33854e-06
LTCONS_00176193	1915	6	36	-2.48061	Down	3.12297e-06	1.40781e-06
LTCONS_00018560	1782	32.16	5.82	2.57053	Up	3.13768e-06	1.41421e-06
LTCONS_00159464	3424	38.33	8.92	2.20771	Up	3.24812e-06	1.46205e-06
LTCONS_00155483	1728	7.44	39.19	-2.29276	Down	3.39859e-06	1.52673e-06
LTCONS_00058423	331	34.02	6.79	2.42925	Up	3.42903e-06	1.53935e-06
LTCONS_00192234	1987	5.4	34.28	-2.56198	Down	3.59935e-06	1.6129e-06
LTCONS_00049391	1109	42	11	2.03724	Up	3.64282e-06	1.63141e-06
LTCONS_00104828	1004	42	11	2.03724	Up	3.64282e-06	1.63141e-06
LTCONS_00060951	911	32.27	6	2.53151	Up	3.65877e-06	1.63832e-06
LTCONS_00022204	764	40	10	2.10435	Up	3.94827e-06	1.76199e-06
LTCONS_00197505	951	40	10	2.10435	Up	3.94827e-06	1.76199e-06
LTCONS_00061454	536	38	9	2.18235	Up	4.19784e-06	1.86782e-06
LTCONS_00111227	1454	38	9	2.18235	Up	4.19784e-06	1.86782e-06
LTCONS_00175946	1033	38	9	2.18235	Up	4.19784e-06	1.86782e-06
LTCONS_00196328	711	38	9	2.18235	Up	4.19784e-06	1.86782e-06
LTCONS_00116436	328	40.45	10.32	2.07505	Up	4.2524e-06	1.89101e-06
LTCONS_00044371	1013	32	6	2.51939	Up	4.26479e-06	1.89622e-06
LTCONS_00167137	642	32	6	2.51939	Up	4.26479e-06	1.89622e-06
LTCONS_00002739	1169	36	8	2.27428	Up	4.3587e-06	1.9362e-06
LTCONS_00192112	1188	34	7	2.38446	Up	4.39357e-06	1.95084e-06
LTCONS_00055205	577	41.53	11	2.021	Up	4.62815e-06	2.0506e-06
LTCONS_00087297	971	39.2	9.83	2.09994	Up	5.07591e-06	2.2411e-06
LTCONS_00021879	887	6.31	35.74	-2.39748	Down	5.2348e-06	2.3085e-06
LTCONS_00110926	222	33.63	7	2.36867	Up	5.39069e-06	2.37359e-06
LTCONS_00011795	1406	30.6	5.6	2.55438	Up	5.86413e-06	2.57443e-06
LTCONS_00030622	1253	5.11	32.62	-2.57001	Down	5.96707e-06	2.61724e-06
LTCONS_00049045	730	41	11	2.00247	Up	6.05609e-06	2.65434e-06
LTCONS_00095869	1202	41	11	2.00247	Up	6.05609e-06	2.65434e-06
LTCONS_00110992	677	40.06	10.49	2.0375	Up	6.09844e-06	2.6722e-06
LTCONS_00058074	2372	9.61	42.73	-2.04829	Down	6.16287e-06	2.69973e-06
LTCONS_00086283	844	7	37	-2.29775	Down	6.20186e-06	2.7161e-06
LTCONS_00106440	957	39	10	2.06783	Up	6.62506e-06	2.89288e-06
LTCONS_00014400	437	37	9	2.14388	Up	7.11622e-06	3.09816e-06
LTCONS_00080733	960	37	9	2.14388	Up	7.11622e-06	3.09816e-06
LTCONS_00147197	1073	8.55	40.14	-2.12669	Down	7.19288e-06	3.13047e-06
LTCONS_00038280	1487	33.95	7.43	2.29633	Up	7.22763e-06	3.14494e-06
LTCONS_00055738	844	31.06	6	2.47637	Up	7.25806e-06	3.15776e-06
LTCONS_00199719	3963	8.51	40.01	-2.12878	Down	7.34633e-06	3.1942e-06
LTCONS_00142117	1327	7.12	36.9	-2.26932	Down	7.4835e-06	3.25108e-06
LTCONS_00041015	1115	31	6	2.47359	Up	7.50786e-06	3.25853e-06
LTCONS_00109732	466	31	6	2.47359	Up	7.50786e-06	3.25853e-06
LTCONS_00069142	829	31	6	2.47359	Up	7.50786e-06	3.25853e-06
LTCONS_00064181	772	31	6	2.47359	Up	7.50786e-06	3.25853e-06
LTCONS_00021249	613	30.32	5.68	2.52066	Up	7.57038e-06	3.28422e-06
LTCONS_00104849	601	9	41	-2.08328	Down	7.58137e-06	3.28879e-06
LTCONS_00156749	600	6	34	-2.39815	Down	8.84609e-06	3.81293e-06
LTCONS_00084167	894	5.16	31.99	-2.52783	Down	8.89691e-06	3.83414e-06
LTCONS_00018963	711	31.89	6.62	2.37255	Up	9.24974e-06	3.97929e-06
LTCONS_00004084	2098	7.5	37.28	-2.20909	Down	9.46975e-06	4.06928e-06
LTCONS_00034814	2326	6.11	34.12	-2.37702	Down	9.49285e-06	4.07866e-06
LTCONS_00171773	686	5.18	31.81	-2.5141	Down	1.00402e-05	4.30262e-06
LTCONS_00081777	1441	6.47	34.83	-2.32414	Down	1.01016e-05	4.32758e-06
LTCONS_00069990	865	31.29	6.43	2.38716	Up	1.04344e-05	4.4638e-06
LTCONS_00130278	271	38	10	2.03035	Up	1.10718e-05	4.72536e-06
LTCONS_00065341	1348	8.41	38.9	-2.10524	Down	1.13476e-05	4.83766e-06
LTCONS_00043733	1147	8	38	-2.14358	Down	1.14169e-05	4.86573e-06
LTCONS_00135156	1066	8	38	-2.14358	Down	1.14169e-05	4.86573e-06
LTCONS_00183841	1143	30.22	5.99	2.43923	Up	1.15099e-05	4.90361e-06
LTCONS_00162330	1135	36	9	2.10435	Up	1.20155e-05	5.10918e-06
LTCONS_00060101	1496	36	9	2.10435	Up	1.20155e-05	5.10918e-06
LTCONS_00005957	1977	36	9	2.10435	Up	1.20155e-05	5.10918e-06
LTCONS_00035073	606	33.48	7.68	2.22847	Up	1.21329e-05	5.15659e-06
LTCONS_00159582	1044	6.2	33.83	-2.34361	Down	1.22652e-05	5.21026e-06
LTCONS_00173527	657	34	8	2.19181	Up	1.27625e-05	5.41298e-06
LTCONS_00117564	828	34	8	2.19181	Up	1.27625e-05	5.41298e-06
LTCONS_00002796	931	30	6	2.42628	Up	1.31713e-05	5.57767e-06
LTCONS_00030018	575	30	6	2.42628	Up	1.31713e-05	5.57767e-06
LTCONS_00146012	1112	30	6	2.42628	Up	1.31713e-05	5.57767e-06
LTCONS_00007530	1190	30	6	2.42628	Up	1.31713e-05	5.57767e-06
LTCONS_00076644	999	30	6	2.42628	Up	1.31713e-05	5.57767e-06
LTCONS_00076161	839	30	6	2.42628	Up	1.31713e-05	5.57767e-06
LTCONS_00141547	2244	34.67	8.4	2.14958	Up	1.33825e-05	5.66412e-06
LTCONS_00020087	1221	30.49	6.32	2.37469	Up	1.43859e-05	6.06818e-06
LTCONS_00129370	894	32.04	7.11	2.2763	Up	1.45204e-05	6.12311e-06
LTCONS_00072714	947	6	33	-2.35508	Down	1.4819e-05	6.24394e-06
LTCONS_00004302	1080	6	33	-2.35508	Down	1.4819e-05	6.24394e-06
LTCONS_00167854	1179	32.22	7.27	2.25228	Up	1.55985e-05	6.55915e-06
LTCONS_00158079	514	30.67	6.52	2.33824	Up	1.62495e-05	6.82034e-06
LTCONS_00171871	1530	31.83	7.13	2.26276	Up	1.66238e-05	6.97045e-06
LTCONS_00109235	623	7	35	-2.21758	Down	1.69625e-05	7.10404e-06
LTCONS_00030497	345	31.89	7.18	2.2554	Up	1.69639e-05	7.10454e-06
LTCONS_00147727	1105	8.85	39	-2.03537	Down	1.69808e-05	7.11108e-06
LTCONS_00201954	612	5.4	31.3	-2.43078	Down	1.72992e-05	7.23846e-06
LTCONS_00144421	1091	6.41	33.59	-2.28528	Down	1.77071e-05	7.40167e-06
LTCONS_00080881	869	8	37	-2.1051	Down	1.86028e-05	7.76301e-06
LTCONS_00173268	893	8	37	-2.1051	Down	1.86028e-05	7.76301e-06
LTCONS_00094800	842	8	37	-2.1051	Down	1.86028e-05	7.76301e-06
LTCONS_00136955	1603	36.36	9.69	2.01214	Up	1.91895e-05	7.99757e-06
LTCONS_00084490	1891	29.61	6.17	2.36709	Up	1.98327e-05	8.25456e-06
LTCONS_00094818	470	29.16	5.96	2.39496	Up	2.01315e-05	8.37258e-06
LTCONS_00134947	735	35	9	2.06371	Up	2.02026e-05	8.40077e-06
LTCONS_00068676	904	29	5.9	2.40162	Up	2.05693e-05	8.54732e-06
LTCONS_00119163	299	7	34.61	-2.20141	Down	2.06058e-05	8.56109e-06
LTCONS_00080475	529	5.76	31.76	-2.35872	Down	2.10843e-05	8.75199e-06
LTCONS_00026187	2314	7.46	35.57	-2.14906	Down	2.11279e-05	8.76884e-06
LTCONS_00059924	459	31.12	7	2.25677	Up	2.12982e-05	8.8377e-06
LTCONS_00130026	735	33	8	2.14875	Up	2.17066e-05	9.00027e-06
LTCONS_00168285	691	33	8	2.14875	Up	2.17066e-05	9.00027e-06
LTCONS_00072565	281	31	7	2.25119	Up	2.27298e-05	9.39995e-06
LTCONS_00008036	1106	34.45	8.83	2.06837	Up	2.28405e-05	9.44435e-06
LTCONS_00170843	1206	30.22	6.61	2.29713	Up	2.29454e-05	9.48636e-06
LTCONS_00161042	1510	29	6	2.37737	Up	2.30212e-05	9.51591e-06
LTCONS_00000802	966	29	6	2.37737	Up	2.30212e-05	9.51591e-06
LTCONS_00058123	653	29	6	2.37737	Up	2.30212e-05	9.51591e-06
LTCONS_00081802	960	7.29	35	-2.15901	Down	2.33022e-05	9.62789e-06
LTCONS_00011697	1315	30.36	6.75	2.27356	Up	2.46963e-05	1.01774e-05
LTCONS_00095424	1182	6	32	-2.31069	Down	2.47413e-05	1.01946e-05
LTCONS_00196140	554	6	32	-2.31069	Down	2.47413e-05	1.01946e-05
LTCONS_00027007	1245	6	32	-2.31069	Down	2.47413e-05	1.01946e-05
LTCONS_00045231	770	30.82	7	2.24279	Up	2.50569e-05	1.03184e-05
LTCONS_00182183	1699	28.11	5.66	2.41656	Up	2.57709e-05	1.0593e-05
LTCONS_00073687	1762	29.95	6.76	2.25181	Up	3.11935e-05	1.27068e-05
LTCONS_00145872	2714	7.13	34.02	-2.15006	Down	3.18044e-05	1.29442e-05
LTCONS_00123882	1444	34.58	9.27	2.00365	Up	3.22858e-05	1.3131e-05
LTCONS_00111252	2184	34	9	2.02189	Up	3.3818e-05	1.37355e-05
LTCONS_00062372	854	34	9	2.02189	Up	3.3818e-05	1.37355e-05
LTCONS_00107758	595	6.7	32.79	-2.18667	Down	3.66683e-05	1.48413e-05
LTCONS_00149160	1008	32	8	2.10435	Up	3.67583e-05	1.48737e-05
LTCONS_00152580	1933	32	8	2.10435	Up	3.67583e-05	1.48737e-05
LTCONS_00116461	465	32	8	2.10435	Up	3.67583e-05	1.48737e-05
LTCONS_00184960	3022	27.93	5.93	2.34006	Up	3.85725e-05	1.55793e-05
LTCONS_00040647	1407	30	7	2.20389	Up	3.89943e-05	1.57417e-05
LTCONS_00036297	558	30	7	2.20389	Up	3.89943e-05	1.57417e-05
LTCONS_00056096	827	30	7	2.20389	Up	3.89943e-05	1.57417e-05
LTCONS_00194599	864	30	7	2.20389	Up	3.89943e-05	1.57417e-05
LTCONS_00162484	227	29.92	6.96	2.2083	Up	3.9063e-05	1.57683e-05
LTCONS_00121185	769	6.51	32.22	-2.20288	Down	3.95217e-05	1.59438e-05
LTCONS_00001455	1034	28	6	2.32674	Up	4.00771e-05	1.61567e-05
LTCONS_00199165	1050	28	6	2.32674	Up	4.00771e-05	1.61567e-05
LTCONS_00056659	992	28	6	2.32674	Up	4.00771e-05	1.61567e-05
LTCONS_00053413	522	6	31	-2.26488	Down	4.11594e-05	1.65736e-05
LTCONS_00027811	905	6	31	-2.26488	Down	4.11594e-05	1.65736e-05
LTCONS_00075151	971	6	31	-2.26488	Down	4.11594e-05	1.65736e-05
LTCONS_00108435	1727	27.79	5.92	2.33525	Up	4.12237e-05	1.65974e-05
LTCONS_00016321	1794	31.77	8.04	2.08675	Up	4.31063e-05	1.73211e-05
LTCONS_00022683	485	27.82	6	2.31744	Up	4.4263e-05	1.77682e-05
LTCONS_00024123	1144	7	33	-2.13269	Down	4.57273e-05	1.83225e-05
LTCONS_00089983	524	7	33	-2.13269	Down	4.57273e-05	1.83225e-05
LTCONS_00162231	411	7	33	-2.13269	Down	4.57273e-05	1.83225e-05
LTCONS_00184274	1052	7.65	34.29	-2.0599	Down	4.8136e-05	1.92305e-05
LTCONS_00162473	2200	7.46	33.86	-2.07798	Down	4.87302e-05	1.94575e-05
LTCONS_00200597	958	8	35	-2.02493	Down	4.88251e-05	1.94921e-05
LTCONS_00109489	1611	28.7	6.57	2.23144	Up	5.03187e-05	2.00624e-05
LTCONS_00186960	2831	25.75	5.13	2.43189	Up	5.29461e-05	2.10617e-05
LTCONS_00137202	2737	6.57	31.65	-2.16389	Down	5.60701e-05	2.22394e-05
LTCONS_00174069	689	31	8	2.05855	Up	6.19599e-05	2.44664e-05
LTCONS_00135789	1030	31	8	2.05855	Up	6.19599e-05	2.44664e-05
LTCONS_00121047	752	31	8	2.05855	Up	6.19599e-05	2.44664e-05
LTCONS_00093993	2899	31.41	8.25	2.03311	Up	6.35061e-05	2.50469e-05
LTCONS_00200137	516	30.88	8	2.05295	Up	6.59448e-05	2.59642e-05
LTCONS_00134392	907	29.65	7.34	2.11853	Up	6.62149e-05	2.60634e-05
LTCONS_00072848	1109	29	7	2.15498	Up	6.65964e-05	2.62049e-05
LTCONS_00159731	277	29	7	2.15498	Up	6.65964e-05	2.62049e-05
LTCONS_00053406	1518	29	7	2.15498	Up	6.65964e-05	2.62049e-05
LTCONS_00010173	1061	6	30.01	-2.21806	Down	6.7869e-05	2.6681e-05
LTCONS_00025721	1331	6	30	-2.21758	Down	6.82113e-05	2.68097e-05
LTCONS_00014196	2456	27	6	2.27428	Up	6.94714e-05	2.72821e-05
LTCONS_00152292	684	27	6	2.27428	Up	6.94714e-05	2.72821e-05
LTCONS_00020957	389	27	6	2.27428	Up	6.94714e-05	2.72821e-05
LTCONS_00072328	358	7.44	33.05	-2.04692	Down	7.06416e-05	2.77184e-05
LTCONS_00018285	347	25.18	5.12	2.40241	Up	7.21731e-05	2.82956e-05
LTCONS_00050603	806	7	32	-2.08829	Down	7.46331e-05	2.92079e-05
LTCONS_00036108	679	29.94	7.76	2.0523	Up	8.54956e-05	3.32666e-05
LTCONS_00071508	2545	25.67	5.55	2.31388	Up	8.87614e-05	3.4481e-05
LTCONS_00042614	2237	6.58	30.62	-2.11396	Down	9.42721e-05	3.64853e-05
LTCONS_00058077	2470	7.14	31.78	-2.04977	Down	9.59917e-05	3.71297e-05
LTCONS_00193288	1150	24.69	5.14	2.36844	Up	9.71929e-05	3.75735e-05
LTCONS_00014242	2910	6.75	30.86	-2.08843	Down	0.000100255	3.86781e-05
LTCONS_00009470	793	30	8	2.01124	Up	0.000103929	4.00381e-05
LTCONS_00160528	999	30	8	2.01124	Up	0.000103929	4.00381e-05
LTCONS_00140221	931	30	8	2.01124	Up	0.000103929	4.00381e-05
LTCONS_00108686	1174	26.6	6.19	2.20777	Up	0.000105548	4.06317e-05
LTCONS_00162468	1037	6	29	-2.16867	Down	0.000112584	4.31891e-05
LTCONS_00108463	666	6	29	-2.16867	Down	0.000112584	4.31891e-05
LTCONS_00181842	1775	29.64	7.95	2.00287	Up	0.000119381	4.5677e-05
LTCONS_00035600	274	26	6	2.21983	Up	0.000119872	4.58574e-05
LTCONS_00152382	697	7	31	-2.04249	Down	0.00012129	4.63763e-05
LTCONS_00153204	796	25.92	5.97	2.22261	Up	0.000121327	4.63892e-05
LTCONS_00187667	1282	6.77	30.46	-2.06534	Down	0.000124407	4.74975e-05
LTCONS_00198130	607	28.76	7.62	2.02055	Up	0.000138064	5.24685e-05
LTCONS_00179866	1192	28.4	7.51	2.02336	Up	0.000149984	5.679e-05
LTCONS_00019200	1109	6.85	30.22	-2.03698	Down	0.000151733	5.74208e-05
LTCONS_00153174	1320	27.19	6.91	2.08067	Up	0.000158837	5.99764e-05
LTCONS_00072904	2411	26.26	6.54	2.10986	Up	0.00018057	6.7657e-05
LTCONS_00049631	2186	26.03	6.42	2.12388	Up	0.000181118	6.78554e-05
LTCONS_00054236	682	6	28	-2.11804	Down	0.000185015	6.92426e-05
LTCONS_00175511	958	6	28	-2.11804	Down	0.000185015	6.92426e-05
LTCONS_00017603	604	27	7	2.05188	Up	0.000191402	7.15046e-05
LTCONS_00186219	622	27	7	2.05188	Up	0.000191402	7.15046e-05
LTCONS_00079739	1399	27	7	2.05188	Up	0.000191402	7.15046e-05
LTCONS_00011662	948	27.55	7.36	2.00863	Up	0.000202225	7.53561e-05
LTCONS_00168308	583	25	6	2.16325	Up	0.000205815	7.66345e-05
LTCONS_00130276	1124	25	6	2.16325	Up	0.000205815	7.66345e-05
LTCONS_00043727	1644	25	6	2.16325	Up	0.000205815	7.66345e-05
LTCONS_00193721	3130	5.88	27.29	-2.11013	Down	0.000231229	8.55719e-05
LTCONS_00102471	13087	6.26	27.96	-2.05478	Down	0.000247981	9.14419e-05
LTCONS_00062198	805	22.7	5.07	2.26699	Up	0.00027212	9.99292e-05
LTCONS_00141091	1347	6.37	27.53	-2.00729	Down	0.000341804	0.000123809
[truncated: 14 more rows]

## Sheet: Table S2d_common DE genes
189 common elements in "MSPms-VS-MPms", "MSTds-VS-MTds" and" MSMs-VS-MMs"DEGs
order	GeneID
1	LTCONS_00118134
2	LTCONS_00179811
3	LTCONS_00057203
4	LTCONS_00018560
5	LTCONS_00033697
6	LTCONS_00020841
7	LTCONS_00011176
8	LTCONS_00011388
9	LTCONS_00121071
10	LTCONS_00010612
11	LTCONS_00076667
12	LTCONS_00074863
13	LTCONS_00002524
14	LTCONS_00035608
15	LTCONS_00115486
16	LTCONS_00035607
17	LTCONS_00035606
18	LTCONS_00004262
19	LTCONS_00049201
20	LTCONS_00096375
21	LTCONS_00046524
22	LTCONS_00072677
23	LTCONS_00162803
24	LTCONS_00126728
25	LTCONS_00130038
26	LTCONS_00014880
27	LTCONS_00188567
28	LTCONS_00189759
29	LTCONS_00014078
30	LTCONS_00088950
31	LTCONS_00111135
32	LTCONS_00150745
33	LTCONS_00039401
34	LTCONS_00035060
35	LTCONS_00048664
36	LTCONS_00179952
37	LTCONS_00134794
38	LTCONS_00057518
39	LTCONS_00041015
40	LTCONS_00141439
41	LTCONS_00034860
42	LTCONS_00028204
43	LTCONS_00198197
44	LTCONS_00201413
45	LTCONS_00140503
46	LTCONS_00057791
47	LTCONS_00155744
48	LTCONS_00012486
49	LTCONS_00082769
50	LTCONS_00162192
51	LTCONS_00005148
52	LTCONS_00009186
53	LTCONS_00071797
54	LTCONS_00035379
55	LTCONS_00102355
56	LTCONS_00098151
57	LTCONS_00147039
58	LTCONS_00105434
59	LTCONS_00061916
60	LTCONS_00002443
61	LTCONS_00176193
62	LTCONS_00133257
63	LTCONS_00001409
64	LTCONS_00020760
65	LTCONS_00101618
66	LTCONS_00007322
67	LTCONS_00077709
68	LTCONS_00087588
69	LTCONS_00017449
70	LTCONS_00021350
71	LTCONS_00179268
72	LTCONS_00026187
73	LTCONS_00022528
74	LTCONS_00047683
75	LTCONS_00117664
76	LTCONS_00106199
77	LTCONS_00006670
78	LTCONS_00178120
79	LTCONS_00000485
80	LTCONS_00131576
81	LTCONS_00176959
82	LTCONS_00045334
83	LTCONS_00138185
84	LTCONS_00191949
85	LTCONS_00124323
86	LTCONS_00124141
87	LTCONS_00139222
88	LTCONS_00028272
89	LTCONS_00112216
90	LTCONS_00064878
91	LTCONS_00050830
92	LTCONS_00089893
93	LTCONS_00093978
94	LTCONS_00005531
95	LTCONS_00081517
96	LTCONS_00091897
97	LTCONS_00061808
98	LTCONS_00151617
99	LTCONS_00197174
100	LTCONS_00056747
101	LTCONS_00124097
102	LTCONS_00018126
103	LTCONS_00112612
104	LTCONS_00051849
105	LTCONS_00050133
106	LTCONS_00052938
107	LTCONS_00033701
108	LTCONS_00118132
109	LTCONS_00118133
110	LTCONS_00086699
111	LTCONS_00070438
112	LTCONS_00114725
113	LTCONS_00025415
114	LTCONS_00109482
115	LTCONS_00014426
116	LTCONS_00024988
117	LTCONS_00121442
118	LTCONS_00041086
119	LTCONS_00181325
120	LTCONS_00093554
121	LTCONS_00029193
122	LTCONS_00090306
123	LTCONS_00011336
124	LTCONS_00165783
125	LTCONS_00020086
126	LTCONS_00018587
127	LTCONS_00152272
128	LTCONS_00000948
129	LTCONS_00172194
130	LTCONS_00133092
131	LTCONS_00133091
132	LTCONS_00133090
133	LTCONS_00078059
134	LTCONS_00054053
135	LTCONS_00193874
136	LTCONS_00028862
137	LTCONS_00138095
138	LTCONS_00059043
139	LTCONS_00101097
140	LTCONS_00034380
141	LTCONS_00003425
142	LTCONS_00029307
143	LTCONS_00089173
144	LTCONS_00156216
145	LTCONS_00120915
146	LTCONS_00089839
147	LTCONS_00118684
148	LTCONS_00036335
149	LTCONS_00015124
150	LTCONS_00141547
151	LTCONS_00019960
152	LTCONS_00196021
153	LTCONS_00132694
154	LTCONS_00177283
155	LTCONS_00097547
156	LTCONS_00030401
157	LTCONS_00071123
158	LTCONS_00146710
159	LTCONS_00079406
160	LTCONS_00035073
161	LTCONS_00156002
162	LTCONS_00181583
163	LTCONS_00042773
164	LTCONS_00152926
165	LTCONS_00027425
166	LTCONS_00156676
167	LTCONS_00199333
168	LTCONS_00094701
169	LTCONS_00120556
170	LTCONS_00120557
171	LTCONS_00109802
172	LTCONS_00199336
173	LTCONS_00197947
174	LTCONS_00011545
175	LTCONS_00098935
176	LTCONS_00077947
177	LTCONS_00108964
178	LTCONS_00113633
179	LTCONS_00186833
180	LTCONS_00045901
181	LTCONS_00032469
182	LTCONS_00053933
183	LTCONS_00128605
184	LTCONS_00073726
185	LTCONS_00050081
186	LTCONS_00121435
187	LTCONS_00135687
188	LTCONS_00169296
189	LTCONS_00192105
