# Supplementary material for: Integrative Analysis of the lncRNA and mRNA Transcriptome Revealed Genes and Pathways Potentially Involved in the Anther Abortion of Cotton (Gossypium hirsutum L.)
Source: Genes (Basel). 2019 Nov 20;10(12):947. doi: 10.3390/genes10120947 (PMC6947465; doi:10.3390/genes10120947)
Supplement: Supplementary file 1 [file genes-10-00947-s001.zip › Supplementary/Table S3. Enriched GO and KEGG terms for DE mRNA in three stages of anther development between the CMS line and the maintainer line.xlsx]

## Sheet: S3a_Pms GO mRNAs
Table S3a: GO terms enriched for "MSPms-VS-MPms" DE mRNAs
GOID	GOterm	Ontology Source	Pvalue	No. Genes	gene
GO:0044262	cellular carbohydrate metabolic process	GO_BiologicalProcess	9.54e-08	90	Ghir_D08G005830.3,Ghir_A01G014030.1,Ghir_D11G015640.2,Ghir_D11G016450.1,Ghir_D11G016330.1,Ghir_A03G006910.1,Ghir_D13G009230.1,Ghir_D09G014910.1,Ghir_A11G025460.1,Ghir_A08G016340.1,Ghir_A12G013820.1,Ghir_D04G011250.1,Ghir_A11G016260.1,Ghir_A07G019230.1,Ghir_A13G005780.2,Ghir_A03G012470.2,Ghir_A01G020080.3,Ghir_D11G021930.3,Ghir_D05G001090.1,Ghir_A07G005920.2,Ghir_D11G020800.1,Ghir_A08G016340.5,Ghi…
GO:0031224	intrinsic component of membrane	GO_CellularComponent	2.55e-07	1543	Ghir_A10G022250.1,Ghir_A06G014760.1,Ghir_D13G019630.1,Ghir_A11G025530.1,Ghir_A12G012970.1,Ghir_D05G023710.2,Ghir_D08G019110.2,Ghir_D08G000400.1,Ghir_D10G026580.1,Ghir_D04G007850.1,Ghir_D12G013210.6,Ghir_D08G021630.1,Ghir_A07G007570.1,Ghir_D05G001650.1,Ghir_D13G021770.1,Ghir_D05G010190.4,Ghir_D08G005860.1,Ghir_D05G032500.3,Ghir_A12G017480.1,Ghir_A11G028010.2,Ghir_A01G000090.1,Ghir_Scaffold3130G000…
GO:0016021	integral component of membrane	GO_CellularComponent	3e-07	1541	Ghir_A11G029870.2,Ghir_D04G019730.2,Ghir_D09G012640.1,Ghir_A06G018620.1,Ghir_D07G017460.5,Ghir_A12G008830.4,Ghir_D13G012220.2,Ghir_D12G009270.1,Ghir_D08G020260.1,Ghir_A01G010160.1,Ghir_D04G003010.1,Ghir_D12G017110.4,Ghir_A04G014540.2,Ghir_D06G021220.2,Ghir_A01G008630.1,Ghir_A12G011170.11,Ghir_A01G009370.5,Ghir_D05G007780.1,Ghir_D05G024610.3,Ghir_A03G001200.1,Ghir_D10G025880.1,Ghir_A11G007630.1,Gh…
GO:0005975	carbohydrate metabolic process	GO_BiologicalProcess	8.2e-06	233	Ghir_D06G004410.2,Ghir_A12G004180.1,Ghir_A13G020010.1,Ghir_D11G004120.1,Ghir_A07G005920.1,Ghir_A12G021150.8,Ghir_D06G005790.1,Ghir_D13G008510.3,Ghir_D12G026920.1,Ghir_A01G016550.1,Ghir_A03G021420.1,Ghir_A11G003880.1,Ghir_D05G014400.1,Ghir_D04G010910.4,Ghir_A03G022620.1,Ghir_A03G015880.1,Ghir_A01G015920.2,Ghir_D12G003100.1,Ghir_D03G011880.4,Ghir_D09G023050.1,Ghir_A01G008810.3,Ghir_A03G014060.1,Ghi…
GO:0016020	membrane	GO_CellularComponent	1.24e-05	1629	Ghir_D07G001150.1,Ghir_A10G010000.2,Ghir_A05G004410.2,Ghir_A10G023880.1,Ghir_A06G015320.1,Ghir_A09G000640.2,Ghir_A10G009560.4,Ghir_A10G024190.1,Ghir_A11G007630.1,Ghir_D10G025880.1,Ghir_D07G023850.4,Ghir_A09G001710.2,Ghir_A05G022330.1,Ghir_D12G005440.5,Ghir_A05G026410.1,Ghir_D11G010540.2,Ghir_A05G035100.2,Ghir_D11G025950.5,Ghir_D13G021110.1,Ghir_A01G015110.1,Ghir_D05G010430.3,Ghir_D09G023060.2,Ghi…
GO:0044425	membrane part	GO_CellularComponent	3.19e-05	1570	Ghir_A11G010190.1,Ghir_A01G019010.1,Ghir_A01G006680.1,Ghir_A10G004260.1,Ghir_D12G015950.1,Ghir_D07G010100.1,Ghir_D11G012920.2,Ghir_D03G006390.5,Ghir_D11G016450.1,Ghir_A11G011050.5,Ghir_A13G022350.3,Ghir_A13G017580.1,Ghir_A03G001250.1,Ghir_A10G016850.1,Ghir_A01G006830.1,Ghir_A04G006760.1,Ghir_A12G015640.1,Ghir_A02G010120.4,Ghir_D12G024720.1,Ghir_A05G021800.1,Ghir_A06G018450.1,Ghir_D07G023360.2,Ghi…
GO:0005976	polysaccharide metabolic process	GO_BiologicalProcess	0.00183	89	Ghir_D02G016110.1,Ghir_D12G021850.2,Ghir_A05G019620.3,Ghir_D13G003050.1,Ghir_D10G017770.1,Ghir_D01G015530.2,Ghir_D01G015530.1,Ghir_A11G007840.7,Ghir_D03G009030.1,Ghir_A01G015920.1,Ghir_A05G040600.1,Ghir_D06G017050.1,Ghir_D10G004060.1,Ghir_A08G023250.2,Ghir_A13G012460.1,Ghir_D10G001840.1,Ghir_A13G005780.1,Ghir_A03G017970.2,Ghir_A11G036050.1,Ghir_D04G011990.1,Ghir_D09G023060.2,Ghir_D07G022670.1,Ghi…
GO:0044264	cellular polysaccharide metabolic process	GO_BiologicalProcess	0.00237	56	Ghir_D10G001840.1,Ghir_A13G012460.1,Ghir_A12G013820.1,Ghir_D10G004060.1,Ghir_A08G023250.2,Ghir_A07G019230.1,Ghir_A11G016260.1,Ghir_D04G011250.1,Ghir_A13G005780.2,Ghir_D03G009030.1,Ghir_A05G040600.1,Ghir_D01G015530.1,Ghir_D01G015530.2,Ghir_A01G020080.3,Ghir_D11G021930.3,Ghir_D13G003050.1,Ghir_D12G021850.2,Ghir_D05G001090.1,Ghir_A05G019620.3,Ghir_A01G020080.2,Ghir_D09G023060.2,Ghir_D11G015640.2,Ghi…
GO:0071554	cell wall organization or biogenesis	GO_BiologicalProcess	0.00334	94	Ghir_A04G014810.4,Ghir_D07G022670.1,Ghir_D09G023060.2,Ghir_D01G006960.1,Ghir_D04G013190.1,Ghir_D07G022320.1,Ghir_A11G036050.1,Ghir_A13G005780.1,Ghir_A03G017970.2,Ghir_D04G011990.1,Ghir_D02G006150.2,Ghir_A01G015920.1,Ghir_A09G025640.1,Ghir_A13G012460.1,Ghir_D10G004060.1,Ghir_A08G023250.2,Ghir_D10G001840.1,Ghir_D02G006150.1,Ghir_A01G010950.3,Ghir_D12G021850.2,Ghir_A11G007840.7,Ghir_D05G009460.1,Ghi…
GO:0004474	malate synthase activity	GO_MolecularFunction	0.00374	4	Ghir_D07G005900.2,Ghir_A07G005920.2,Ghir_A07G005920.1,Ghir_D07G005900.1
GO:0044275	cellular carbohydrate catabolic process	GO_BiologicalProcess	0.00641	17	Ghir_D01G015530.2,Ghir_A10G006080.2,Ghir_A06G007270.3,Ghir_D01G015530.1,Ghir_D07G009320.2,Ghir_D13G003050.1,Ghir_D12G003100.1,Ghir_D03G009030.1,Ghir_A10G006080.4,Ghir_A11G016260.1,Ghir_D10G006900.4,Ghir_D11G016330.1,Ghir_A10G006080.5,Ghir_A02G010890.1,Ghir_A12G004180.1,Ghir_A01G014030.1,Ghir_A06G007270.4
GO:0006073	cellular glucan metabolic process	GO_BiologicalProcess	0.00658	52	Ghir_A09G020910.1,Ghir_A12G004180.1,Ghir_A03G017970.3,Ghir_D12G021860.2,Ghir_A02G010890.1,Ghir_D09G019290.1,Ghir_A03G015880.1,Ghir_A07G020930.2,Ghir_A03G021420.1,Ghir_A11G003880.1,Ghir_A05G019620.1,Ghir_A03G017970.1,Ghir_D02G019300.1,Ghir_A05G043440.2,Ghir_D12G013970.1,Ghir_A01G008200.2,Ghir_A04G011150.1,Ghir_D09G023050.1,Ghir_D12G003100.1,Ghir_D07G009320.2,Ghir_A06G011930.3,Ghir_D11G016900.2,Ghi…
GO:0044042	glucan metabolic process	GO_BiologicalProcess	0.00658	52	Ghir_A13G005780.2,Ghir_A05G040600.1,Ghir_D03G009030.1,Ghir_A07G019230.1,Ghir_D04G011250.1,Ghir_A11G016260.1,Ghir_A12G013820.1,Ghir_D10G004060.1,Ghir_A08G023250.2,Ghir_D10G001840.1,Ghir_D13G003050.1,Ghir_D05G001090.1,Ghir_D12G021850.2,Ghir_A05G019620.3,Ghir_D01G015530.2,Ghir_A01G020080.3,Ghir_D11G021930.3,Ghir_D01G015530.1,Ghir_A01G014030.1,Ghir_D11G015640.2,Ghir_D09G023060.2,Ghir_A01G020080.2,Ghi…
GO:0003824	catalytic activity	GO_MolecularFunction	0.00713	2381	Ghir_D06G022820.1,Ghir_A06G007730.1,Ghir_D13G022700.1,Ghir_D10G005670.1,Ghir_A12G002860.1,Ghir_D11G017860.4,Ghir_A10G012370.2,Ghir_D11G016330.1,Ghir_A05G028070.1,Ghir_D13G011150.2,Ghir_D05G017280.6,Ghir_D02G005920.1,Ghir_D13G008910.1,Ghir_A01G001280.1,Ghir_D11G027110.1,Ghir_D08G012930.1,Ghir_D13G021730.2,Ghir_A08G016340.5,Ghir_D01G002270.1,Ghir_D02G013070.1,Ghir_A08G023930.1,Ghir_A07G002520.1,Ghi…
GO:0046906	tetrapyrrole binding	GO_MolecularFunction	0.01493	104	Ghir_A12G021380.7,Ghir_D02G024880.1,Ghir_A12G017480.1,Ghir_D01G018530.2,Ghir_A01G016020.2,Ghir_D03G008360.1,Ghir_A07G008770.1,Ghir_D05G019450.1,Ghir_D12G009050.1,Ghir_D08G000900.1,Ghir_A07G018130.2,Ghir_D12G005790.1,Ghir_A11G008910.1,Ghir_A08G004350.1,Ghir_D07G008810.1,Ghir_D09G005100.1,Ghir_A10G019720.1,Ghir_A04G014160.1,Ghir_D12G027810.1,Ghir_A05G011870.1,Ghir_D11G024420.1,Ghir_A12G015720.2,Ghi…
GO:0005618	cell wall	GO_CellularComponent	0.01624	46	Ghir_D02G013020.1,Ghir_A11G024490.1,Ghir_A03G021360.4,Ghir_D01G018530.2,Ghir_D05G014400.1,Ghir_A03G017970.1,Ghir_D02G023080.2,Ghir_D08G026740.1,Ghir_A03G017970.3,Ghir_D05G018790.1,Ghir_A01G005570.1,Ghir_D02G019300.1,Ghir_A01G016980.1,Ghir_A05G028400.1,Ghir_D06G016180.3,Ghir_D07G000970.1,Ghir_A10G015740.1,Ghir_A07G022240.1,Ghir_A06G000150.1,Ghir_A07G000950.1,Ghir_A13G001850.1,Ghir_A05G028030.1,Ghi…
GO:0030312	external encapsulating structure	GO_CellularComponent	0.01624	46	Ghir_A05G009730.1,Ghir_D07G022320.1,Ghir_D09G014910.1,Ghir_A13G005780.1,Ghir_A03G017970.2,Ghir_D04G013190.1,Ghir_A07G014060.1,Ghir_A12G001280.1,Ghir_D05G028410.1,Ghir_A06G022960.1,Ghir_D05G003960.1,Ghir_D12G006310.1,Ghir_D04G011990.1,Ghir_A05G028030.1,Ghir_A13G001850.1,Ghir_A07G000950.1,Ghir_A10G018380.1,Ghir_D12G021850.2,Ghir_D12G023010.1,Ghir_D02G023080.1,Ghir_D12G018690.2,Ghir_D13G007870.1,Ghi…
GO:0045229	external encapsulating structure organization	GO_BiologicalProcess	0.01632	83	Ghir_D11G021930.3,Ghir_A08G019740.1,Ghir_A10G018380.1,Ghir_D05G001090.1,Ghir_D12G023010.1,Ghir_A12G013820.1,Ghir_D08G012940.1,Ghir_A02G005810.3,Ghir_D05G005170.3,Ghir_A01G010950.2,Ghir_A12G026830.1,Ghir_A05G018780.2,Ghir_A13G005780.2,Ghir_A03G002770.1,Ghir_D13G003690.1,Ghir_D05G003960.1,Ghir_A06G022960.1,Ghir_D12G006310.1,Ghir_D11G016450.1,Ghir_A07G014060.1,Ghir_A12G001280.1,Ghir_D05G028410.1,Ghi…
GO:0020037	heme binding	GO_MolecularFunction	0.02269	97	Ghir_D13G008910.1,Ghir_A01G016020.1,Ghir_A13G003600.1,Ghir_D10G020140.1,Ghir_D01G001240.1,Ghir_D02G008290.1,Ghir_D09G019730.1,Ghir_A01G001280.1,Ghir_A02G006580.1,Ghir_D10G012480.2,Ghir_D12G012350.1,Ghir_D04G015950.1,Ghir_A08G000900.1,Ghir_D13G003830.1,Ghir_A07G022230.1,Ghir_D01G020560.1,Ghir_A13G013840.1,Ghir_D11G010660.1,Ghir_A05G028030.1,Ghir_D11G035730.2,Ghir_A12G021380.2,Ghir_A05G016230.1,Ghi…
GO:0071555	cell wall organization	GO_BiologicalProcess	0.02333	82	Ghir_D09G023050.1,Ghir_A01G005570.1,Ghir_A02G005810.1,Ghir_D08G006330.1,Ghir_D02G019300.1,Ghir_D12G013970.1,Ghir_A06G020060.8,Ghir_A05G028400.1,Ghir_D02G016770.1,Ghir_D06G016180.3,Ghir_A11G007840.2,Ghir_A06G000150.1,Ghir_A07G022240.1,Ghir_A10G015740.1,Ghir_A03G021360.4,Ghir_D05G014400.1,Ghir_A03G017970.3,Ghir_D09G019290.1,Ghir_A08G023250.2,Ghir_D10G004060.1,Ghir_D10G001840.1,Ghir_A09G025640.1,Ghi…
GO:0006097	glyoxylate cycle	GO_BiologicalProcess	0.02526	5	Ghir_D07G005900.2,Ghir_A07G005920.2,Ghir_A07G005920.1,Ghir_D07G005900.1,Ghir_D13G009230.1
GO:0046487	glyoxylate metabolic process	GO_BiologicalProcess	0.02526	5	Ghir_D07G005900.2,Ghir_A07G005920.1,Ghir_D07G005900.1,Ghir_A07G005920.2,Ghir_D13G009230.1
GO:0034637	cellular carbohydrate biosynthetic process	GO_BiologicalProcess	0.02684	52	Ghir_D11G004120.1,Ghir_A08G016340.5,Ghir_A09G020910.1,Ghir_A05G029140.2,Ghir_A12G021150.8,Ghir_D11G020800.1,Ghir_D09G019290.1,Ghir_D12G021860.2,Ghir_A07G020930.2,Ghir_A03G021420.1,Ghir_A11G003880.1,Ghir_A05G019620.1,Ghir_A05G023280.2,Ghir_A05G043440.2,Ghir_D12G021150.4,Ghir_D12G013970.1,Ghir_A01G008200.2,Ghir_D09G023050.1,Ghir_A04G011150.1,Ghir_D03G011880.4,Ghir_A03G014060.1,Ghir_A03G012470.1,Ghi…
GO:0009664	plant-type cell wall organization	GO_BiologicalProcess	0.03432	21	Ghir_A05G009730.1,Ghir_D07G022320.1,Ghir_D05G018790.1,Ghir_A07G014060.1,Ghir_D04G013190.1,Ghir_D01G006960.1,Ghir_A12G001280.1,Ghir_D05G028410.1,Ghir_D13G003690.1,Ghir_A13G001850.1,Ghir_D02G013020.1,Ghir_A10G015740.1,Ghir_A10G018380.1,Ghir_A07G022240.1,Ghir_A06G000150.1,Ghir_D05G009460.1,Ghir_D13G007870.1,Ghir_A05G028400.1,Ghir_A05G018780.2,Ghir_A01G005570.1,Ghir_D07G019600.2
GO:0005215	transporter activity	GO_MolecularFunction	0.03775	271	Ghir_D07G003910.1,Ghir_D11G024350.1,Ghir_D08G011780.7,Ghir_A02G005100.1,Ghir_D09G001380.1,Ghir_D05G011420.2,Ghir_A04G008140.1,Ghir_D05G002470.1,Ghir_D02G010540.6,Ghir_D05G007320.3,Ghir_D01G014560.3,Ghir_A02G013370.2,Ghir_D04G012300.1,Ghir_A03G017400.7,Ghir_D02G004590.1,Ghir_A12G017840.1,Ghir_D10G009780.2,Ghir_D01G022950.1,Ghir_D04G001480.1,Ghir_D05G023770.1,Ghir_A09G015530.1,Ghir_D10G009470.1,Ghi…
GO:0016052	carbohydrate catabolic process	GO_BiologicalProcess	0.04239	58	Ghir_A10G006080.5,Ghir_A01G016550.1,Ghir_D05G014400.1,Ghir_A11G009550.2,Ghir_A02G010890.1,Ghir_A08G013930.3,Ghir_A01G015920.2,Ghir_D06G004020.2,Ghir_A12G004180.1,Ghir_A11G024490.1,Ghir_D10G027080.1,Ghir_A06G018450.1,Ghir_D01G018110.1,Ghir_A06G007270.4,Ghir_D07G000970.1,Ghir_A01G020140.1,Ghir_D06G016180.3,Ghir_A06G007270.3,Ghir_A06G007070.3,Ghir_D07G009320.2,Ghir_A01G008810.3,Ghir_D12G003100.1,Ghi…
GO:0030243	cellulose metabolic process	GO_BiologicalProcess	0.04426	30	Ghir_D09G023060.2,Ghir_A09G020910.1,Ghir_A01G014030.1,Ghir_A12G004180.1,Ghir_A02G010890.1,Ghir_D12G021860.2,Ghir_A11G036050.1,Ghir_A11G025460.1,Ghir_D09G019290.1,Ghir_D11G016450.1,Ghir_A11G003880.1,Ghir_D11G016330.1,Ghir_A11G016260.1,Ghir_D12G013970.1,Ghir_A05G043440.2,Ghir_A07G019230.1,Ghir_A01G008200.2,Ghir_D03G009030.1,Ghir_D09G023050.1,Ghir_D12G003100.1,Ghir_D10G004060.1,Ghir_A08G023250.2,Ghi…

## Sheet: S3b_Pms KEGG mRNAs
Table S3b: KEGG pathways enriched for "MSPms-VS-MPms" DE mRNAs
Pathway ID	#Pathway	Pvalue	FDR	Genes
ko00941	Flavonoid biosynthesis	1.30069e-05	0.00179495	Ghir_A12G004040.1;Ghir_D12G001210.1;Ghir_D12G003250.1;Ghir_D05G007120.1;Ghir_D10G015380.1;Ghir_A02G002640.2;Ghir_D05G011870.1;Ghir_A05G019640.1;Ghir_D02G003050.1;Ghir_D05G022630.1;Ghir_A07G012860.1;Ghir_A05G007030.1;Ghir_D06G000680.1;Ghir_D12G018390.1;Ghir_A06G000790.1;Ghir_A11G024410.1;Ghir_A10G016610.1;Ghir_D05G019650.1;Ghir_A05G012150.4;Ghir_D05G017120.3;Ghir_A05G012150.3;Ghir_D05G011870.2;Ghi…
ko04075	Plant hormone signal transduction	0.00072973	0.0503514	Ghir_A12G003710.1;Ghir_A11G023290.1;Ghir_D11G021080.1;Ghir_D12G003620.1;Ghir_D06G020220.1;Ghir_A07G011000.1;Ghir_D02G017450.1;Ghir_D10G019860.1;Ghir_D08G026690.1;Ghir_A06G017690.1;Ghir_A05G010620.1;Ghir_A07G021340.1;Ghir_D08G011870.1;Ghir_A05G014360.1;Ghir_D05G022550.1;Ghir_A12G018010.2;Ghir_A10G018350.1;Ghir_A07G015770.3;Ghir_A05G031920.1;Ghir_A09G011120.1;Ghir_D10G005010.2;Ghir_D06G017990.1;Ghi…	gene
ko01110	Biosynthesis of secondary metabolites	0.00117145	0.0538866	Ghir_D02G015390.1;Ghir_A02G006960.1;Ghir_A13G017290.1;Ghir_D09G009410.1;Ghir_A03G014030.1;Ghir_A12G015390.1;Ghir_D02G007380.1;Ghir_D05G019450.1;Ghir_D12G015670.1;Ghir_D03G008350.1;Ghir_A12G004040.1;Ghir_D08G004240.1;Ghir_D12G001210.1;Ghir_A07G002520.1;Ghir_D01G001240.1;Ghir_A05G016120.1;Ghir_D13G017980.1;Ghir_D12G003250.1;Ghir_D01G011150.1;Ghir_D02G025140.4;Ghir_D07G002520.1;Ghir_A01G001280.1;Ghi…
ko01212	Fatty acid metabolism	0.00196827	0.0543503	Ghir_D03G008350.1;Ghir_D01G011150.1;Ghir_A07G017530.1;Ghir_A08G011330.1;Ghir_D10G010940.1;Ghir_A07G017520.1;Ghir_D08G012090.1;Ghir_A10G008330.1;Ghir_A07G013740.2;Ghir_A11G015490.1;Ghir_A08G014710.1;Ghir_D08G015520.1;Ghir_A12G010390.1;Ghir_D07G013980.3;Ghir_D07G013980.6;Ghir_A08G014710.2;Ghir_A07G013740.4;Ghir_D12G010590.2;Ghir_A12G010390.2;Ghir_D07G013980.4;Ghir_A08G001720.2;Ghir_D10G010940.2;Ghi…
ko00071	Fatty acid degradation	0.00196921	0.0543503	Ghir_A02G006960.1;Ghir_A12G015390.1;Ghir_D02G007380.1;Ghir_D12G015670.1;Ghir_D12G017700.1;Ghir_A12G017480.1;Ghir_D10G010940.1;Ghir_A10G008330.1;Ghir_A07G013740.2;Ghir_A10G015790.5;Ghir_D07G013980.3;Ghir_D07G013980.6;Ghir_D04G003640.2;Ghir_A07G013740.4;Ghir_A02G006900.1;Ghir_D02G007330.1;Ghir_D04G003640.1;Ghir_D07G013980.4;Ghir_D10G010940.2;Ghir_A13G008790.1;Ghir_A06G022450.1;Ghir_A13G008790.2;Ghi…
ko00906	Carotenoid biosynthesis	0.00350282	0.0805648	Ghir_D01G021130.1;Ghir_A01G019670.1;Ghir_D01G021160.1;Ghir_D12G021400.1;Ghir_D12G024420.1;Ghir_D09G013940.1;Ghir_D01G021170.1;Ghir_D07G025050.1;Ghir_A07G024980.1;Ghir_A12G024430.1;Ghir_D10G014260.6;Ghir_A12G021470.1;Ghir_A12G021380.7;Ghir_A05G007920.1;Ghir_A12G021650.2;Ghir_A12G021650.3;Ghir_A11G015440.6;Ghir_A11G015440.3;Ghir_D07G001320.3;Ghir_A13G012800.1;Ghir_A13G002420.2;Ghir_D11G027730.10;Gh…
ko00450	Selenocompound metabolism	0.00526413	0.089527	Ghir_A13G017290.1;Ghir_A12G025290.1;Ghir_D13G017980.1;Ghir_A11G026260.1;Ghir_D08G023800.1;Ghir_A13G017290.3;Ghir_A11G025170.1;Ghir_D13G017980.2;Ghir_A07G007130.1;Ghir_A10G009670.12;Ghir_D10G009530.6;Ghir_A08G003950.1;Ghir_D13G017980.3;Ghir_D10G009530.8;Ghir_A06G012290.1;Ghir_D13G010960.4;Ghir_A10G009670.8;Ghir_A08G015540.1;Ghir_D03G007730.3;Ghir_A10G009670.5;Ghir_D13G018390.1;Ghir_D06G013270.5;Gh…
ko00940	Phenylpropanoid biosynthesis	0.00597089	0.089527	Ghir_D02G015390.1;Ghir_A03G014030.1;Ghir_D05G019450.1;Ghir_D01G001240.1;Ghir_A01G001280.1;Ghir_A08G023070.1;Ghir_A05G019420.1;Ghir_D08G017260.1;Ghir_A06G007860.1;Ghir_D01G021920.1;Ghir_D05G011870.1;Ghir_D09G015240.1;Ghir_D08G023970.1;Ghir_D05G014500.1;Ghir_A11G024410.1;Ghir_A12G009480.1;Ghir_A05G012150.4;Ghir_D05G000520.1;Ghir_A08G017970.1;Ghir_A09G012050.1;Ghir_D11G016970.1;Ghir_A05G012150.3;Ghi…
ko00270	Cysteine and methionine metabolism	0.00641601	0.089527	Ghir_A13G017290.1;Ghir_A12G025290.1;Ghir_D13G017980.1;Ghir_D02G025140.4;Ghir_D02G025140.3;Ghir_D08G005660.1;Ghir_D11G024940.1;Ghir_A06G016420.1;Ghir_D08G013670.2;Ghir_D05G000990.1;Ghir_A10G015110.1;Ghir_D08G023800.1;Ghir_D02G015550.1;Ghir_A07G020000.1;Ghir_A13G017290.3;Ghir_D07G002760.1;Ghir_A11G025170.1;Ghir_D13G017980.2;Ghir_A03G014190.1;Ghir_D05G026820.1;Ghir_D13G016020.1;Ghir_D09G021750.2;Ghi…
ko00250	Alanine, aspartate and glutamate metabolism	0.00648746	0.089527	Ghir_D09G009410.1;Ghir_A12G020810.1;Ghir_D12G029510.1;Ghir_A13G013510.1;Ghir_A10G015110.1;Ghir_A07G023720.1;Ghir_A09G009700.1;Ghir_A08G022210.1;Ghir_A07G023720.3;Ghir_D04G011700.1;Ghir_A07G025280.2;Ghir_D07G002760.1;Ghir_A09G009680.2;Ghir_A05G007340.2;Ghir_D04G002400.3;Ghir_D09G021750.2;Ghir_D07G005800.3;Ghir_D07G023800.2;Ghir_D04G002400.7;Ghir_D12G007480.8;Ghir_D13G007830.1;Ghir_D10G006710.4;Ghi…
ko04016	MAPK signaling pathway - plant	0.00983314	0.123361	Ghir_A12G003710.1;Ghir_D12G003620.1;Ghir_A09G022080.1;Ghir_D09G021370.1;Ghir_A07G001750.1;Ghir_A08G003300.1;Ghir_D08G003390.1;Ghir_D07G001790.1;Ghir_A01G022860.1;Ghir_D08G026690.1;Ghir_D12G029700.1;Ghir_A06G017270.1;Ghir_A06G008880.5;Ghir_D06G018200.1;Ghir_D08G011870.1;Ghir_D07G005190.1;Ghir_A06G018620.1;Ghir_D02G011770.1;Ghir_D11G020530.1;Ghir_D10G026610.1;Ghir_D06G017990.1;Ghir_A06G017060.1;Ghi…
ko00051	Fructose and mannose metabolism	0.0124013	0.141103	Ghir_A07G002520.1;Ghir_D07G002520.1;Ghir_A06G007070.3;Ghir_A06G007070.2;Ghir_D07G002520.2;Ghir_A06G007070.1;Ghir_A10G019210.1;Ghir_A12G012230.2;Ghir_A02G018310.1;Ghir_A06G014730.1;Ghir_A08G018800.2;Ghir_A12G003200.3;Ghir_A01G020140.1;Ghir_D05G015280.1;Ghir_A09G018740.1;Ghir_D05G038480.4;Ghir_D11G019360.1;Ghir_D12G027520.1;Ghir_A04G000960.2;Ghir_A02G018310.2;Ghir_D06G017270.1;Ghir_D05G002980.1;Ghi…
ko00010	Glycolysis / Gluconeogenesis	0.0132923	0.141103	Ghir_A02G006960.1;Ghir_A12G015390.1;Ghir_D02G007380.1;Ghir_D12G015670.1;Ghir_A07G002520.1;Ghir_A05G016120.1;Ghir_D07G002520.1;Ghir_A06G003910.1;Ghir_D13G021200.1;Ghir_D06G004020.3;Ghir_A06G007070.3;Ghir_A06G007070.2;Ghir_A10G015790.5;Ghir_D04G003640.2;Ghir_A02G006900.1;Ghir_D08G008600.3;Ghir_D08G008600.1;Ghir_D02G007330.1;Ghir_D07G002520.2;Ghir_D08G008600.4;Ghir_A06G007070.1;Ghir_D04G003640.1;Ghi…
ko00592	alpha-Linolenic acid metabolism	0.015833	0.156068	Ghir_A02G006960.1;Ghir_D02G007380.1;Ghir_D08G004240.1;Ghir_D10G010940.1;Ghir_D08G004260.1;Ghir_A05G006990.1;Ghir_A08G004040.1;Ghir_A08G004050.1;Ghir_A10G008330.1;Ghir_D06G022820.1;Ghir_A10G015790.5;Ghir_A02G006900.1;Ghir_D02G007330.1;Ghir_D06G008210.1;Ghir_D10G005030.1;Ghir_D08G004270.1;Ghir_D10G010940.2;Ghir_A08G004060.1;Ghir_D12G022690.1;Ghir_A13G008790.1;Ghir_A13G008790.2;Ghir_A10G004260.1;Ghi…
ko00903	Limonene and pinene degradation	0.0225811	0.198878	Ghir_A12G015390.1;Ghir_D12G015670.1;Ghir_D04G003640.2;Ghir_D04G003640.1;Ghir_D05G023990.1;Ghir_D12G028780.1;Ghir_A05G007160.2
ko02010	ABC transporters	0.0239834	0.198878	Ghir_A08G003080.1;Ghir_D08G010140.1;Ghir_A05G007250.1;Ghir_D05G007320.2;Ghir_D09G013570.5;Ghir_A12G018650.1;Ghir_D09G013570.2;Ghir_A10G016610.1;Ghir_D07G005580.2;Ghir_A05G012710.1;Ghir_A01G021090.1;Ghir_A07G023120.5;Ghir_A02G013800.5;Ghir_A09G015530.1;Ghir_D01G022650.1;Ghir_D03G003700.1;Ghir_D08G010140.2;Ghir_D10G018070.1;Ghir_D12G013210.4;Ghir_D05G012470.1;Ghir_D09G001980.2;Ghir_A12G008120.1;Ghi…
ko03018	RNA degradation	0.0256224	0.198878	Ghir_D13G021140.1;Ghir_A07G002520.1;Ghir_D07G002520.1;Ghir_A13G020330.1;Ghir_D10G005670.1;Ghir_A10G006160.1;Ghir_D05G014220.1;Ghir_D11G026270.1;Ghir_D10G006990.1;Ghir_A13G017540.1;Ghir_A05G014430.1;Ghir_A11G024670.1;Ghir_D13G018250.1;Ghir_A10G005260.1;Ghir_D08G026740.1;Ghir_D07G002520.2;Ghir_D12G017690.1;Ghir_A07G019810.1;Ghir_D05G010570.4;Ghir_D10G006110.1;Ghir_A08G000180.2;Ghir_A12G017470.1;Ghi…
ko00061	Fatty acid biosynthesis	0.0259406	0.198878	Ghir_D03G008350.1;Ghir_D01G011150.1;Ghir_A07G017530.1;Ghir_A08G011330.1;Ghir_A07G017520.1;Ghir_D08G012090.1;Ghir_A07G013740.2;Ghir_A11G015490.1;Ghir_D07G013980.3;Ghir_D07G013980.6;Ghir_A07G013740.4;Ghir_D07G013980.4;Ghir_A08G001720.2;Ghir_A06G017240.2;Ghir_A07G024720.3;Ghir_D07G013980.8;Ghir_A07G013740.1;Ghir_A05G027500.1;Ghir_A07G009500.2;Ghir_D07G013980.7;Ghir_D05G027300.4;Ghir_A09G020430.1;Ghi…
ko00380	Tryptophan metabolism	0.0283349	0.205801	Ghir_A12G015390.1;Ghir_D12G015670.1;Ghir_D04G018430.1;Ghir_A04G013970.1;Ghir_D05G017860.1;Ghir_D04G003640.2;Ghir_D04G003640.1;Ghir_A01G001650.1;Ghir_A10G019720.1;Ghir_D08G007790.1;Ghir_A06G022450.1;Ghir_A07G007830.1;Ghir_A05G001100.1;Ghir_D05G023990.1;Ghir_D13G018330.1;Ghir_D02G016630.1;Ghir_A07G025220.1;Ghir_A03G002510.1;Ghir_A04G001170.1;Ghir_D10G021480.1;Ghir_A09G004660.3;Ghir_D12G028780.1;Ghi…
ko00073	Cutin, suberine and wax biosynthesis	0.0363984	0.2442	Ghir_D12G017700.1;Ghir_D09G013360.1;Ghir_A09G013860.1;Ghir_A12G017480.1;Ghir_D04G015950.1;Ghir_A08G023930.1;Ghir_D08G024840.1;Ghir_A07G014580.1;Ghir_A09G013860.2;Ghir_D02G018470.1;Ghir_D12G016510.1;Ghir_D07G004560.1;Ghir_D13G022700.1;Ghir_D09G010020.9;Ghir_A01G014210.1;Ghir_D10G008610.1;Ghir_A11G008910.1;Ghir_A06G016980.2;Ghir_A06G016980.1;Ghir_D01G012470.1;Ghir_D02G016200.1;Ghir_D09G006380.1;Ghi…
ko00261	Monobactam biosynthesis	0.0371609	0.2442	Ghir_A10G009670.12;Ghir_D10G009530.6;Ghir_D10G009530.8;Ghir_D01G002040.1;Ghir_D07G005240.2;Ghir_A10G009670.8;Ghir_D02G020280.3;Ghir_A10G009670.5;Ghir_D07G005240.4;Ghir_D10G009530.4;Ghir_A03G006600.2;Ghir_D10G009530.2
ko00062	Fatty acid elongation	0.0497145	0.311845	Ghir_A08G014710.1;Ghir_D08G015520.1;Ghir_A12G010390.1;Ghir_A08G014710.2;Ghir_D01G019360.1;Ghir_D12G010590.2;Ghir_A12G010390.2;Ghir_A05G009220.1;Ghir_A07G003000.1;Ghir_D05G009220.1;Ghir_D10G025980.1;Ghir_A10G023430.1;Ghir_D07G006100.1;Ghir_A05G010060.1;Ghir_D07G002990.1;Ghir_D02G019750.1;Ghir_D10G009870.1;Ghir_A01G000090.1;Ghir_A06G001140.1;Ghir_D02G016030.1;Ghir_A11G019340.1

## Sheet: S3c_Tds GO mRNAs
Table S3c: GO terms enriched for "MSTds-VS-MTds" DE mRNAs
GOID	GOterm	Ontology Source	Pvalue	No.gene	gene
GO:0005975	carbohydrate metabolic process	GO_BiologicalProcess	2.38e-07	280	Ghir_D01G016460.7,Ghir_D12G025470.1,Ghir_D10G014910.1,Ghir_D06G004020.3,Ghir_A12G026830.1,Ghir_A11G025460.1,Ghir_A07G024330.2,Ghir_D09G001040.3,Ghir_A12G021150.1,Ghir_A02G014700.1,Ghir_A05G022540.2,Ghir_A08G017980.1,Ghir_D02G016110.1,Ghir_D12G023010.1,Ghir_A06G007270.3,Ghir_D06G004410.1,Ghir_D04G019920.1,Ghir_D08G006040.1,Ghir_D07G000970.1,Ghir_D11G022260.3,Ghir_A06G022960.2,Ghir_D06G005400.1,Ghi…
GO:0044275	cellular carbohydrate catabolic process	GO_BiologicalProcess	6.1e-05	22	Ghir_A10G006080.4,Ghir_D03G009030.1,Ghir_A11G016260.1,Ghir_D01G015530.1,Ghir_D03G009370.1,Ghir_A06G007270.4,Ghir_A02G010890.1,Ghir_D03G019230.1,Ghir_D12G003100.2,Ghir_D10G006900.4,Ghir_D07G009320.2,Ghir_A03G000510.2,Ghir_A06G007270.3,Ghir_A10G006080.3,Ghir_A07G009220.1,Ghir_A01G014030.2,Ghir_D05G028190.1,Ghir_D07G009320.1,Ghir_D05G013430.3,Ghir_D10G006900.1,Ghir_A10G006080.1,Ghir_A13G002740.1
GO:0044262	cellular carbohydrate metabolic process	GO_BiologicalProcess	8.17e-05	93	Ghir_A11G016260.1,Ghir_A11G025460.1,Ghir_D03G003640.3,Ghir_D13G003350.4,Ghir_D11G023930.1,Ghir_A02G010890.1,Ghir_D10G014910.1,Ghir_D12G021860.1,Ghir_D13G021050.1,Ghir_D10G003710.1,Ghir_A06G021380.2,Ghir_A10G006080.3,Ghir_A06G007270.3,Ghir_A10G012830.4,Ghir_D04G019920.1,Ghir_D08G006040.1,Ghir_D05G013430.3,Ghir_A12G021150.1,Ghir_A13G002740.1,Ghir_A02G014700.1,Ghir_D07G009320.1,Ghir_D04G019380.1,Ghi…
GO:0016021	integral component of membrane	GO_CellularComponent	9.26e-05	1746	Ghir_A13G005220.2,Ghir_A03G005770.3,Ghir_A09G007030.5,Ghir_D06G021520.3,Ghir_D04G003070.1,Ghir_D06G008100.1,Ghir_A12G002190.1,Ghir_D03G009350.1,Ghir_D11G007030.5,Ghir_D05G023750.1,Ghir_A07G002110.2,Ghir_D07G002310.1,Ghir_D09G002550.2,Ghir_A07G019860.1,Ghir_A01G009370.1,Ghir_A09G013400.3,Ghir_D04G020130.3,Ghir_D04G011240.4,Ghir_A13G020390.1,Ghir_D03G003310.4,Ghir_D01G012230.2,Ghir_A05G021800.2,Ghi…
GO:0071554	cell wall organization or biogenesis	GO_BiologicalProcess	0.0001	115	Ghir_D07G000970.1,Ghir_D08G006040.1,Ghir_A11G007840.1,Ghir_A11G001480.1,Ghir_D10G003710.1,Ghir_A02G001560.1,Ghir_D04G004770.1,Ghir_A13G013930.2,Ghir_D12G023010.1,Ghir_A07G022240.1,Ghir_D04G019920.1,Ghir_D05G014400.1,Ghir_A08G013550.3,Ghir_D04G019380.1,Ghir_A07G008050.1,Ghir_D12G013090.1,Ghir_D02G006150.1,Ghir_A02G005810.1,Ghir_D02G013020.2,Ghir_D07G022670.1,Ghir_A11G002520.1,Ghir_D08G027200.3,Ghi…
GO:0031224	intrinsic component of membrane	GO_CellularComponent	0.00012	1746	Ghir_D04G002630.1,Ghir_D12G001750.10,Ghir_A08G022860.5,Ghir_D05G025970.2,Ghir_A05G013230.7,Ghir_A10G022550.3,Ghir_D06G021330.1,Ghir_A05G038920.1,Ghir_D11G028830.1,Ghir_D09G022410.1,Ghir_A11G008460.3,Ghir_A05G017610.5,Ghir_A09G016190.1,Ghir_A08G022700.1,Ghir_D12G001240.1,Ghir_A08G013130.1,Ghir_D11G032160.1,Ghir_D08G026380.1,Ghir_A05G004510.2,Ghir_D04G005640.1,Ghir_D11G024940.1,Ghir_D10G012270.1,Gh…
GO:0050113	inositol oxygenase activity	GO_MolecularFunction	0.00125	10	Ghir_A06G007270.3,Ghir_A10G006080.3,Ghir_D10G006900.4,Ghir_A03G000510.2,Ghir_A10G006080.4,Ghir_D03G019230.1,Ghir_D05G013430.3,Ghir_A10G006080.1,Ghir_D10G006900.1,Ghir_A06G007270.4
GO:0019310	inositol catabolic process	GO_BiologicalProcess	0.00159	10	Ghir_D03G019230.1,Ghir_A10G006080.4,Ghir_A03G000510.2,Ghir_D10G006900.4,Ghir_A10G006080.3,Ghir_A06G007270.3,Ghir_A06G007270.4,Ghir_A10G006080.1,Ghir_D05G013430.3,Ghir_D10G006900.1
GO:0016726	oxidoreductase activity, acting on CH or CH2 groups, NAD or NADP as acceptor	GO_MolecularFunction	0.00173	7	Ghir_A13G004670.3,Ghir_A13G004670.2,Ghir_D13G004780.2,Ghir_D12G027910.1,Ghir_A12G018100.1,Ghir_D12G018390.1,Ghir_D12G001840.1
GO:0003824	catalytic activity	GO_MolecularFunction	0.00239	2792	Ghir_A05G028870.1,Ghir_A06G016270.1,Ghir_D12G021280.1,Ghir_A02G005000.1,Ghir_A07G011250.1,Ghir_A12G025290.1,Ghir_D11G010730.1,Ghir_A08G013280.1,Ghir_D03G008250.1,Ghir_D06G019240.2,Ghir_D12G027820.1,Ghir_A02G013610.1,Ghir_A07G023720.3,Ghir_D04G002400.6,Ghir_A13G008430.1,Ghir_A08G005810.1,Ghir_D09G010880.4,Ghir_D05G000220.6,Ghir_D01G007490.3,Ghir_A09G007110.2,Ghir_A07G003190.1,Ghir_D07G009320.1,Ghi…
GO:0005344	oxygen carrier activity	GO_MolecularFunction	0.00246	5	Ghir_A01G012190.1,Ghir_D01G012910.1,Ghir_A01G012190.2,Ghir_A04G014160.1,Ghir_D04G018730.1
GO:0045229	external encapsulating structure organization	GO_BiologicalProcess	0.00342	99	Ghir_D05G018790.1,Ghir_A03G015410.1,Ghir_A09G016410.1,Ghir_D05G024790.1,Ghir_D05G005170.2,Ghir_A09G001430.1,Ghir_A11G007840.13,Ghir_A09G015460.1,Ghir_D04G013190.1,Ghir_D12G001210.1,Ghir_D02G016770.1,Ghir_D09G024780.2,Ghir_D09G015900.1,Ghir_D01G006960.1,Ghir_A08G013550.1,Ghir_D02G019300.1,Ghir_A03G017970.1,Ghir_A03G002770.1,Ghir_A07G013340.1,Ghir_D13G014610.2,Ghir_A07G000950.1,Ghir_A04G009030.1,Gh…
GO:0017144	drug metabolic process	GO_BiologicalProcess	0.00347	137	Ghir_A01G020680.1,Ghir_A09G015780.1,Ghir_A06G007070.3,Ghir_A10G012330.1,Ghir_A05G019420.1,Ghir_A10G007780.1,Ghir_A02G016820.1,Ghir_D10G000490.1,Ghir_A03G021470.4,Ghir_D13G006020.3,Ghir_A07G000950.1,Ghir_A13G020910.1,Ghir_A06G016050.1,Ghir_D01G021670.1,Ghir_A06G003910.1,Ghir_D11G036840.1,Ghir_D06G017050.1,Ghir_D01G009230.4,Ghir_A05G000430.3,Ghir_A11G007840.3,Ghir_D13G016020.1,Ghir_D07G013090.3,Ghi…
GO:0006020	inositol metabolic process	GO_BiologicalProcess	0.00426	14	Ghir_D03G019230.1,Ghir_D11G023360.1,Ghir_A10G006080.4,Ghir_D03G004380.1,Ghir_A03G000510.2,Ghir_D10G006900.4,Ghir_A10G006080.3,Ghir_A06G007270.3,Ghir_A02G014700.1,Ghir_A06G007270.4,Ghir_A10G000420.1,Ghir_D05G013430.3,Ghir_D10G006900.1,Ghir_A10G006080.1
GO:0071555	cell wall organization	GO_BiologicalProcess	0.0047	98	Ghir_D05G018790.1,Ghir_D05G024790.1,Ghir_A09G016410.1,Ghir_A03G015410.1,Ghir_D04G013190.1,Ghir_A09G015460.1,Ghir_A11G007840.13,Ghir_A09G001430.1,Ghir_D05G005170.2,Ghir_D02G016770.1,Ghir_D09G024780.2,Ghir_A03G017970.1,Ghir_D02G019300.1,Ghir_D01G006960.1,Ghir_D09G015900.1,Ghir_A08G013550.1,Ghir_D13G014610.2,Ghir_A07G013340.1,Ghir_A03G002770.1,Ghir_A04G009030.1,Ghir_A07G000950.1,Ghir_A10G003260.2,Gh…
GO:0016052	carbohydrate catabolic process	GO_BiologicalProcess	0.00589	70	Ghir_A06G018450.1,Ghir_A12G023020.1,Ghir_A13G020910.8,Ghir_D03G009370.1,Ghir_A06G022960.2,Ghir_A06G007070.2,Ghir_A12G006320.1,Ghir_D03G019230.1,Ghir_D12G003100.2,Ghir_D10G006900.4,Ghir_A13G023810.2,Ghir_A03G000510.2,Ghir_A08G013930.4,Ghir_D05G028190.1,Ghir_A07G000950.2,Ghir_A05G023350.2,Ghir_A01G015920.1,Ghir_D01G002140.2,Ghir_A11G016260.1,Ghir_D06G004020.3,Ghir_A01G016550.1,Ghir_A02G010890.1,Ghi…
GO:0016491	oxidoreductase activity	GO_MolecularFunction	0.0062	434	Ghir_A04G014040.2,Ghir_D11G036240.2,Ghir_A12G028850.1,Ghir_D08G005830.3,Ghir_D02G021200.1,Ghir_D02G002860.2,Ghir_D08G013970.1,Ghir_D11G028250.1,Ghir_A05G020290.1,Ghir_D05G021510.1,Ghir_A05G026550.5,Ghir_A05G034970.1,Ghir_A13G013840.1,Ghir_D08G000900.1,Ghir_A11G001020.1,Ghir_D05G026590.6,Ghir_A11G014320.1,Ghir_D02G022570.1,Ghir_A06G003420.1,Ghir_D01G019820.2,Ghir_D03G019230.1,Ghir_A04G011610.1,Ghi…
GO:0004474	malate synthase activity	GO_MolecularFunction	0.00762	4	Ghir_D07G005900.1,Ghir_D07G005900.2,Ghir_A07G005920.2,Ghir_A07G005920.1
GO:0019825	oxygen binding	GO_MolecularFunction	0.00875	6	Ghir_A01G012190.2,Ghir_A01G012190.1,Ghir_D01G012910.1,Ghir_A04G014160.1,Ghir_D05G005260.1,Ghir_D04G018730.1
GO:0032787	monocarboxylic acid metabolic process	GO_BiologicalProcess	0.00957	76	Ghir_A07G005920.1,Ghir_D04G012180.1,Ghir_D13G024390.1,Ghir_A09G008910.1,Ghir_A08G003670.2,Ghir_A07G005920.2,Ghir_D07G005900.2,Ghir_D07G004480.1,Ghir_A13G020910.6,Ghir_D13G009230.1,Ghir_A13G012050.4,Ghir_A13G022980.1,Ghir_D13G023620.3,Ghir_A09G017030.2,Ghir_D01G011150.1,Ghir_D01G009230.4,Ghir_A11G015490.1,Ghir_A13G020910.1,Ghir_A01G017990.1,Ghir_A12G006170.1,Ghir_A05G027290.1,Ghir_D02G022820.1,Ghi…
GO:0009699	phenylpropanoid biosynthetic process	GO_BiologicalProcess	0.01368	7	Ghir_D04G012180.1,Ghir_A01G020680.1,Ghir_D01G022210.1,Ghir_A09G015780.1,Ghir_D09G015240.1,Ghir_A02G015270.1,Ghir_A04G008120.1
GO:0045548	phenylalanine ammonia-lyase activity	GO_MolecularFunction	0.01667	6	Ghir_A04G008120.1,Ghir_D04G012180.1,Ghir_A01G020680.1,Ghir_D09G015240.1,Ghir_D01G022210.1,Ghir_A09G015780.1
GO:0009664	plant-type cell wall organization	GO_BiologicalProcess	0.0211	24	Ghir_D04G013190.1,Ghir_A09G001430.1,Ghir_A05G028400.1,Ghir_A05G018780.2,Ghir_D05G018790.1,Ghir_D02G007200.2,Ghir_A09G016410.1,Ghir_A01G005570.1,Ghir_A12G001280.1,Ghir_A05G003740.7,Ghir_A04G009030.1,Ghir_D02G013020.2,Ghir_A03G011510.2,Ghir_A12G018930.1,Ghir_A07G008050.1,Ghir_A02G001560.1,Ghir_D13G007870.1,Ghir_D01G006960.1,Ghir_D09G015900.1,Ghir_D07G019600.2,Ghir_A07G022240.1,Ghir_D09G001390.1,Ghi…
GO:0009800	cinnamic acid biosynthetic process	GO_BiologicalProcess	0.02353	6	Ghir_A04G008120.1,Ghir_D01G022210.1,Ghir_D09G015240.1,Ghir_A09G015780.1,Ghir_D04G012180.1,Ghir_A01G020680.1
GO:0009803	cinnamic acid metabolic process	GO_BiologicalProcess	0.02353	6	Ghir_A04G008120.1,Ghir_A01G020680.1,Ghir_D04G012180.1,Ghir_A09G015780.1,Ghir_D01G022210.1,Ghir_D09G015240.1
GO:0007017	microtubule-based process	GO_BiologicalProcess	0.028	82	Ghir_A05G018930.7,Ghir_A08G012650.1,Ghir_D05G018950.3,Ghir_D07G023120.1,Ghir_A01G007520.5,Ghir_D13G014840.2,Ghir_A01G003190.8,Ghir_D05G019040.1,Ghir_D12G007880.1,Ghir_D05G022320.1,Ghir_D11G027980.3,Ghir_A07G004710.2,Ghir_D07G004490.2,Ghir_D05G020970.1,Ghir_A11G000530.12,Ghir_A02G008500.1,Ghir_D11G027980.1,Ghir_A05G018930.2,Ghir_A01G009630.1,Ghir_D01G008860.1,Ghir_D06G001850.3,Ghir_A09G017130.1,Gh…
GO:0006732	coenzyme metabolic process	GO_BiologicalProcess	0.03318	78	Ghir_D06G004020.3,Ghir_A07G023720.3,Ghir_D12G014350.3,Ghir_D12G013290.1,Ghir_D06G004020.2,Ghir_A11G022390.2,Ghir_A05G023350.2,Ghir_A07G024330.2,Ghir_D03G008350.1,Ghir_D01G002140.2,Ghir_A04G016210.2,Ghir_A05G022540.2,Ghir_D10G014660.1,Ghir_D13G006020.7,Ghir_D09G008610.1,Ghir_D11G010440.6,Ghir_D06G004410.2,Ghir_A11G010450.4,Ghir_D06G004410.1,Ghir_A11G017050.2,Ghir_A07G017530.1,Ghir_A03G011900.1,Ghi…
GO:0071669	plant-type cell wall organization or biogenesis	GO_BiologicalProcess	0.034	29	Ghir_A12G001280.1,Ghir_A05G003740.7,Ghir_A04G009030.1,Ghir_A03G011510.2,Ghir_D02G013020.2,Ghir_A12G018930.1,Ghir_A07G008050.1,Ghir_D01G006960.1,Ghir_D13G007870.1,Ghir_A12G013820.1,Ghir_D07G019600.2,Ghir_D09G015900.1,Ghir_A02G001560.1,Ghir_A02G015270.1,Ghir_A07G022240.1,Ghir_D02G001650.1,Ghir_D09G001390.1,Ghir_D05G028410.1,Ghir_A01G016010.1,Ghir_A09G001430.1,Ghir_D04G013190.1,Ghir_A05G028400.1,Ghi…
GO:0004396	hexokinase activity	GO_MolecularFunction	0.03617	11	Ghir_A13G020910.1,Ghir_A13G020910.6,Ghir_D13G021730.3,Ghir_D09G008610.1,Ghir_A13G022980.1,Ghir_A09G008910.1,Ghir_A06G007070.3,Ghir_D13G023620.3,Ghir_A13G020910.8,Ghir_A07G021740.1,Ghir_A06G007070.2
GO:0051186	cofactor metabolic process	GO_BiologicalProcess	0.04009	116	Ghir_A05G022540.2,Ghir_D13G006020.7,Ghir_D10G014660.1,Ghir_D11G010440.6,Ghir_D09G008610.1,Ghir_D06G004410.2,Ghir_A11G010450.4,Ghir_D06G004410.1,Ghir_A01G001280.1,Ghir_A05G024050.1,Ghir_A11G017050.2,Ghir_A05G016230.1,Ghir_D12G013290.1,Ghir_D06G004020.2,Ghir_D01G001240.1,Ghir_A05G037420.1,Ghir_D01G017540.1,Ghir_A07G023720.3,Ghir_D06G004020.3,Ghir_D05G000550.3,Ghir_D12G014350.3,Ghir_D03G008350.1,Ghi…
GO:0008447	L-ascorbate oxidase activity	GO_MolecularFunction	0.04473	5	Ghir_D12G018690.2,Ghir_D09G019860.1,Ghir_D12G018690.1,Ghir_A09G020400.1,Ghir_D12G023130.1
GO:0044425	membrane part	GO_CellularComponent	0.04479	1767	Ghir_D04G004940.1,Ghir_A07G007580.4,Ghir_A10G000680.6,Ghir_D01G001960.1,Ghir_D12G006320.3,Ghir_D08G003620.1,Ghir_D01G003940.1,Ghir_D02G015320.2,Ghir_D07G008350.1,Ghir_D01G016010.4,Ghir_A02G018050.1,Ghir_A01G001780.1,Ghir_A03G003310.1,Ghir_A02G013610.2,Ghir_A03G004550.1,Ghir_A05G023920.1,Ghir_A03G013380.2,Ghir_A05G013230.3,Ghir_D12G011770.3,Ghir_A09G004820.2,Ghir_D06G000500.1,Ghir_A09G000640.3,Ghi…

## Sheet: S3d_Tds KEGG mRNAs
Table S3d: KEGG pathways enriched for "MSTds-VS-MTds" DE mRNAs
Pathway ID	#Pathway	Pvalue	FDR	Genes
ko00500	Starch and sucrose metabolism	3.72033e-06	0.000505964	Ghir_A05G003740.1;Ghir_A02G002080.1;Ghir_D09G020940.1;Ghir_A09G021630.1;Ghir_A05G000360.1;Ghir_D13G021050.1;Ghir_A06G005730.1;Ghir_D08G011800.2;Ghir_D05G029210.1;Ghir_D01G009870.1;Ghir_D09G001040.1;Ghir_D05G015510.1;Ghir_A08G011550.1;Ghir_D10G003790.1;Ghir_D13G019010.1;Ghir_A12G008550.1;Ghir_D11G007930.4;Ghir_A13G018370.1;Ghir_D01G002200.1;Ghir_A05G028180.1;Ghir_D06G005790.1;Ghir_D08G017190.1;Ghi…
ko01110	Biosynthesis of secondary metabolites	1.26593e-05	0.000860836	Ghir_D02G015390.1;Ghir_A03G014030.1;Ghir_A02G006960.1;Ghir_A12G015390.1;Ghir_D02G007380.1;Ghir_D12G015670.1;Ghir_D02G025140.4;Ghir_A12G004040.1;Ghir_D08G017260.1;Ghir_D09G009410.1;Ghir_D02G025140.3;Ghir_A13G017290.1;Ghir_D03G008350.1;Ghir_D12G003250.1;Ghir_A08G016410.2;Ghir_A05G016120.1;Ghir_D12G001210.1;Ghir_D02G006290.1;Ghir_D08G004240.1;Ghir_A05G000360.1;Ghir_D13G017980.1;Ghir_D09G003600.1;Ghi…
ko04075	Plant hormone signal transduction	4.97182e-05	0.00225389	Ghir_A12G003710.1;Ghir_A11G023290.1;Ghir_D01G009680.2;Ghir_D06G017980.1;Ghir_D11G021080.1;Ghir_D12G003620.1;Ghir_D06G020220.1;Ghir_A06G017050.2;Ghir_A10G017290.1;Ghir_A05G010620.1;Ghir_A12G018010.2;Ghir_A06G010460.1;Ghir_A05G014360.1;Ghir_D06G008500.1;Ghir_D02G017450.1;Ghir_D05G003720.1;Ghir_D10G018760.1;Ghir_A05G013620.1;Ghir_D02G015400.1;Ghir_D12G018300.1;Ghir_A07G015770.1;Ghir_A06G017060.1;Ghi…
ko00941	Flavonoid biosynthesis	0.000677958	0.0230506	Ghir_A12G004040.1;Ghir_D12G003250.1;Ghir_D12G001210.1;Ghir_D05G007120.1;Ghir_A05G007030.1;Ghir_A05G019640.1;Ghir_A07G012860.1;Ghir_A02G002640.2;Ghir_D02G003050.1;Ghir_D05G019650.1;Ghir_A10G016610.1;Ghir_D05G022630.1;Ghir_A05G041560.1;Ghir_D06G000680.1;Ghir_D12G018390.1;Ghir_D01G023650.1;Ghir_A06G000790.1;Ghir_A08G018450.1;Ghir_A01G022110.1;Ghir_D04G001380.1;Ghir_A11G024410.1;Ghir_A12G018100.1;Ghi…
ko00903	Limonene and pinene degradation	0.00146809	0.0399322	Ghir_A12G015390.1;Ghir_D12G015670.1;Ghir_D02G016990.2;Ghir_A12G015390.2;Ghir_A03G015680.1;Ghir_D04G003640.2;Ghir_D04G003640.1;Ghir_A05G007160.2;Ghir_D08G017280.1;Ghir_D02G016990.1
ko01100	Metabolic pathways	0.00224452	0.0508759	Ghir_D02G015390.1;Ghir_A03G014030.1;Ghir_A02G006960.1;Ghir_A05G003740.1;Ghir_D03G008360.1;Ghir_A12G015390.1;Ghir_D02G007380.1;Ghir_D12G017700.1;Ghir_D12G015670.1;Ghir_A02G014700.1;Ghir_A12G003710.1;Ghir_D02G025140.4;Ghir_A12G004040.1;Ghir_D08G017260.1;Ghir_D09G009410.1;Ghir_D02G025140.3;Ghir_D05G013640.1;Ghir_A13G017290.1;Ghir_D03G008350.1;Ghir_D03G004380.1;Ghir_D12G003250.1;Ghir_A08G016410.2;Ghi…
ko04933	AGE-RAGE signaling pathway in diabetic complications	0.00321961	0.0598727	Ghir_D12G029060.2;Ghir_D12G029060.1;Ghir_A09G022090.1;Ghir_D09G021380.1;Ghir_D01G015000.1;Ghir_D12G012230.4;Ghir_D13G007830.1;Ghir_D07G009800.1;Ghir_D06G020550.6;Ghir_D05G014450.4;Ghir_D10G005550.1;Ghir_D06G020550.2;Ghir_D11G014170.4;Ghir_D11G026820.5;Ghir_D05G014450.2;Ghir_D02G012990.1;Ghir_A06G018210.1;Ghir_A08G002600.3;Ghir_A05G034170.1;Ghir_D06G020550.7;Ghir_A10G004750.4;Ghir_D02G012990.3;Ghi…
ko00940	Phenylpropanoid biosynthesis	0.00410455	0.0598727	Ghir_D02G015390.1;Ghir_A03G014030.1;Ghir_D08G017260.1;Ghir_A08G016410.2;Ghir_A05G000360.1;Ghir_D05G019450.1;Ghir_A09G015780.1;Ghir_D01G001240.1;Ghir_A06G007860.1;Ghir_A01G001280.1;Ghir_D01G022210.1;Ghir_D04G012180.1;Ghir_D09G015240.1;Ghir_D05G029210.1;Ghir_A04G008120.1;Ghir_A12G007950.1;Ghir_D05G015510.1;Ghir_D10G003790.1;Ghir_D05G014500.1;Ghir_A05G019420.1;Ghir_D12G009170.1;Ghir_A12G009480.1;Ghi…
ko04016	MAPK signaling pathway - plant	0.00430863	0.0598727	Ghir_A12G003710.1;Ghir_D09G021370.1;Ghir_A09G022080.1;Ghir_D06G017980.1;Ghir_D12G003620.1;Ghir_A06G017050.2;Ghir_A08G003300.1;Ghir_A01G022860.1;Ghir_D03G014630.1;Ghir_D08G003390.1;Ghir_D05G028330.1;Ghir_A03G004270.1;Ghir_D12G029700.1;Ghir_D01G005170.1;Ghir_D06G011210.3;Ghir_A06G018620.1;Ghir_D05G007170.1;Ghir_A06G017060.1;Ghir_A11G035820.1;Ghir_A09G020120.1;Ghir_D10G015120.1;Ghir_A06G008880.1;Ghi…
ko00592	alpha-Linolenic acid metabolism	0.00440241	0.0598727	Ghir_A02G006960.1;Ghir_D02G007380.1;Ghir_D08G004240.1;Ghir_A05G006990.1;Ghir_A08G004050.1;Ghir_D08G004260.1;Ghir_A08G004040.1;Ghir_D10G010940.1;Ghir_D02G007330.1;Ghir_A05G003470.1;Ghir_D06G022820.1;Ghir_D02G007350.1;Ghir_A02G006900.1;Ghir_D05G003600.1;Ghir_A10G008330.1;Ghir_D02G010170.1;Ghir_A06G007960.1;Ghir_A08G004030.1;Ghir_D02G007370.1;Ghir_A11G016370.1;Ghir_D06G008210.2;Ghir_D08G004270.1;Ghi…
ko00010	Glycolysis / Gluconeogenesis	0.00587546	0.0726421	Ghir_A02G006960.1;Ghir_A12G015390.1;Ghir_D02G007380.1;Ghir_D12G015670.1;Ghir_A05G016120.1;Ghir_D07G002520.1;Ghir_A07G002520.1;Ghir_A11G025770.1;Ghir_D12G012800.1;Ghir_A13G005370.1;Ghir_D13G021200.1;Ghir_D02G007330.1;Ghir_A06G003910.1;Ghir_D02G007350.1;Ghir_A02G006900.1;Ghir_D06G004020.3;Ghir_D07G002520.2;Ghir_D02G016990.2;Ghir_D08G008600.1;Ghir_D08G008600.3;Ghir_D06G007400.1;Ghir_A06G007070.2;Ghi…
ko04122	Sulfur relay system	0.00728201	0.0825295	Ghir_D11G019620.1;Ghir_A11G019500.1;Ghir_D11G004870.1;Ghir_A11G004970.1;Ghir_D11G004870.2;Ghir_D11G010440.6;Ghir_A11G010450.4;Ghir_D11G010440.2;Ghir_D11G010440.4;Ghir_A08G001330.1;Ghir_A08G001330.6
ko00730	Thiamine metabolism	0.00926255	0.0969005	Ghir_D01G006950.1;Ghir_A01G006660.1;Ghir_D08G023500.2;Ghir_A08G022610.1;Ghir_D05G028180.1;Ghir_A08G002830.1;Ghir_D04G019800.2;Ghir_A08G026640.1;Ghir_D04G019800.1;Ghir_D05G017210.1;Ghir_D06G005130.1;Ghir_A01G014910.1;Ghir_A09G026140.5;Ghir_D07G005810.2;Ghir_A07G018230.1;Ghir_D12G014350.3;Ghir_A09G026140.3;Ghir_D07G005810.3
ko00999	Biosynthesis of secondary metabolites - unclassified	0.0168374	0.156768	Ghir_A03G021380.1;Ghir_D12G006580.2;Ghir_D08G016830.1;Ghir_D02G022850.2;Ghir_D12G006580.1
ko00531	Glycosaminoglycan degradation	0.0179591	0.156768	Ghir_D05G013640.1;Ghir_D08G009910.1;Ghir_A12G019130.1;Ghir_A08G009510.1;Ghir_A06G000640.2;Ghir_A12G019130.2;Ghir_A03G021600.2;Ghir_D09G024430.1;Ghir_D08G015990.1;Ghir_D06G007750.1;Ghir_D09G017640.2;Ghir_D07G012640.1;Ghir_A07G012520.1;Ghir_A02G018460.1;Ghir_A10G012860.5;Ghir_A12G019130.11;Ghir_A02G012910.2;Ghir_A06G007590.1;Ghir_A09G018180.2;Ghir_D06G004880.1;Ghir_D10G006480.2;Ghir_A05G031800.1;Gh…
ko00944	Flavone and flavonol biosynthesis	0.0184433	0.156768	Ghir_D05G007120.1;Ghir_A05G007030.1;Ghir_A07G012860.1;Ghir_A09G015310.1;Ghir_D08G016220.1;Ghir_D08G016200.1;Ghir_D03G005110.1;Ghir_A12G014740.1;Ghir_D06G022610.1;Ghir_D04G020570.1;Ghir_D11G015020.1
ko00250	Alanine, aspartate and glutamate metabolism	0.0219376	0.175501	Ghir_D09G009410.1;Ghir_D13G024390.1;Ghir_D01G005940.1;Ghir_A12G020810.1;Ghir_A13G023660.1;Ghir_A02G002720.1;Ghir_D12G029510.1;Ghir_A08G022210.1;Ghir_A07G023720.3;Ghir_A13G013510.1;Ghir_A07G025280.2;Ghir_A11G016560.2;Ghir_D13G007830.1;Ghir_A09G009680.2;Ghir_A07G005780.1;Ghir_D09G021750.2;Ghir_A05G007340.1;Ghir_D09G021750.1;Ghir_A12G016440.1;Ghir_D04G002400.6;Ghir_D11G014170.4;Ghir_D11G026820.5;Ghi…
ko00430	Taurine and hypotaurine metabolism	0.0274007	0.207028	Ghir_D11G025250.1;Ghir_A11G025100.1;Ghir_A10G024500.1;Ghir_A12G016440.1;Ghir_A11G005960.1;Ghir_A08G022830.1;Ghir_A12G028010.1;Ghir_D09G017600.1
ko00910	Nitrogen metabolism	0.0323628	0.225276	Ghir_D02G009090.1;Ghir_D02G008290.1;Ghir_A12G020810.1;Ghir_A02G002720.1;Ghir_D12G029510.1;Ghir_A08G022210.1;Ghir_D09G020720.1;Ghir_A03G019510.8;Ghir_D02G020910.1;Ghir_A03G019510.6;Ghir_D03G012840.2;Ghir_D11G028250.1;Ghir_A03G015520.3;Ghir_D12G007480.6;Ghir_A12G015590.1;Ghir_D09G020360.1;Ghir_D10G006710.2;Ghir_D01G022010.1;Ghir_D07G014600.1;Ghir_D02G013380.1;Ghir_D03G012840.1;Ghir_A05G010770.1;Ghi…
ko00908	Zeatin biosynthesis	0.0331288	0.225276	Ghir_D07G011010.2;Ghir_D04G007650.1;Ghir_A05G019380.1;Ghir_A05G004020.1;Ghir_D06G007800.1;Ghir_D05G019410.2;Ghir_A04G000500.1;Ghir_A05G019380.2;Ghir_D13G020870.1;Ghir_A05G019380.3;Ghir_A04G003910.3;Ghir_A07G010940.1;Ghir_A09G012920.7;Ghir_D10G027120.1
ko00943	Isoflavonoid biosynthesis	0.0377662	0.244581	Ghir_D12G026790.1;Ghir_A06G019070.1;Ghir_A13G003690.1;Ghir_D08G016220.1;Ghir_A07G015550.1;Ghir_D12G026800.1;Ghir_A07G015550.4;Ghir_A12G014740.1;Ghir_D07G015810.5;Ghir_A05G026720.2;Ghir_D05G020600.1;Ghir_A03G020830.1
ko00051	Fructose and mannose metabolism	0.0406813	0.251485	Ghir_D07G002520.1;Ghir_A07G002520.1;Ghir_A11G025770.1;Ghir_D07G002520.2;Ghir_D09G018300.1;Ghir_D07G008540.1;Ghir_D06G007400.1;Ghir_A06G007070.2;Ghir_A02G018310.1;Ghir_A06G007070.3;Ghir_A09G018740.1;Ghir_A09G018740.2;Ghir_A12G012230.2;Ghir_A09G020230.2;Ghir_A04G000960.2;Ghir_D09G019710.4;Ghir_D01G021670.1;Ghir_A13G020910.1;Ghir_D09G008610.1;Ghir_A09G008910.1;Ghir_D13G021730.3;Ghir_A12G003200.1;Ghi…
ko00053	Ascorbate and aldarate metabolism	0.0447637	0.255582	Ghir_A12G015390.1;Ghir_D12G015670.1;Ghir_A12G003710.1;Ghir_D12G003620.1;Ghir_D02G013240.1;Ghir_D08G021420.1;Ghir_A13G014320.1;Ghir_D02G016990.2;Ghir_D03G004420.1;Ghir_D07G011010.2;Ghir_A12G015390.2;Ghir_A10G000420.1;Ghir_A08G022400.1;Ghir_A08G020630.1;Ghir_D05G013430.3;Ghir_A10G006080.3;Ghir_A10G006080.1;Ghir_A07G024990.1;Ghir_D09G021320.1;Ghir_A03G015680.1;Ghir_D04G003640.2;Ghir_D09G003210.1;Ghi…
ko00942	Anthocyanin biosynthesis	0.0451027	0.255582	Ghir_D12G026790.1;Ghir_D08G016220.1;Ghir_D12G026800.1;Ghir_D03G005110.1;Ghir_A12G014740.1;Ghir_A13G008430.1;Ghir_D13G008330.1

## Sheet: S3e_Ms GO mRNAs
Table S3e: GO terms enriched for "MSMs-VS-MMs" DE mRNAs
GOID	GOterm	Ontology Source	Pvalue	No.gene	gene
GO:0031224	intrinsic component of membrane	GO_CellularComponent	5.02e-10	2163	Ghir_A08G018140.1,Ghir_A03G023180.1,Ghir_D10G006040.1,Ghir_A13G015830.1,Ghir_A02G016490.1,Ghir_D03G012320.1,Ghir_A05G037910.2,Ghir_A01G009010.2,Ghir_A09G017100.1,Ghir_A01G017720.4,Ghir_A09G000190.1,Ghir_D07G016670.1,Ghir_D01G023780.1,Ghir_D06G016450.1,Ghir_D13G007760.1,Ghir_D03G009020.1,Ghir_D03G006140.2,Ghir_A02G017660.2,Ghir_A01G008310.1,Ghir_A09G021490.5,Ghir_D07G006600.1,Ghir_A07G002560.1,Ghi…
GO:0016021	integral component of membrane	GO_CellularComponent	5.11e-10	2161	Ghir_A09G008150.3,Ghir_A10G012250.2,Ghir_A09G013510.1,Ghir_A07G010510.1,Ghir_D04G012410.1,Ghir_A13G002550.3,Ghir_A07G007200.2,Ghir_A09G022400.1,Ghir_D09G012490.2,Ghir_D11G029210.1,Ghir_D02G000230.2,Ghir_D02G007460.3,Ghir_A05G018780.2,Ghir_A13G014570.6,Ghir_A12G021380.3,Ghir_A11G004460.2,Ghir_A08G013950.1,Ghir_D12G008510.1,Ghir_A03G023420.1,Ghir_A06G002860.1,Ghir_A01G019010.4,Ghir_A10G023380.2,Ghi…
GO:0005975	carbohydrate metabolic process	GO_BiologicalProcess	2.14e-08	320	Ghir_D09G024780.2,Ghir_D05G013430.4,Ghir_A01G011370.5,Ghir_D09G008420.4,Ghir_D09G014910.1,Ghir_A06G007270.5,Ghir_D04G011360.2,Ghir_D04G019920.1,Ghir_A07G015430.1,Ghir_D02G011510.1,Ghir_D11G032310.1,Ghir_A09G022240.1,Ghir_A12G009030.4,Ghir_A04G014810.4,Ghir_D10G015450.1,Ghir_A13G020000.1,Ghir_A09G008910.1,Ghir_D02G003640.1,Ghir_A10G001010.1,Ghir_D04G008480.2,Ghir_A10G000420.1,Ghir_A12G026590.1,Ghi…
GO:0044262	cellular carbohydrate metabolic process	GO_BiologicalProcess	2.63e-08	115	Ghir_A13G005780.1,Ghir_A09G015460.1,Ghir_A08G016210.1,Ghir_A07G005920.2,Ghir_D09G023040.1,Ghir_A06G007270.3,Ghir_D08G021750.1,Ghir_A09G008730.2,Ghir_A10G017450.1,Ghir_A01G020080.5,Ghir_A11G016820.1,Ghir_D03G009030.1,Ghir_D10G006900.1,Ghir_A13G005780.2,Ghir_A13G002740.1,Ghir_A02G015920.3,Ghir_D13G009230.1,Ghir_A05G000640.1,Ghir_D06G022450.1,Ghir_D08G016130.2,Ghir_A12G016070.1,Ghir_D08G009420.1,Ghi…
GO:0044425	membrane part	GO_CellularComponent	9.08e-07	2197	Ghir_A12G011920.1,Ghir_A08G017030.1,Ghir_D04G016300.1,Ghir_D01G013450.4,Ghir_A04G005470.1,Ghir_D11G008990.5,Ghir_A03G022300.1,Ghir_D13G020680.1,Ghir_D13G004990.1,Ghir_A01G003210.3,Ghir_A08G026280.1,Ghir_D07G009780.1,Ghir_D12G000160.4,Ghir_D05G017300.1,Ghir_A07G005890.2,Ghir_A04G014540.4,Ghir_A03G014630.1,Ghir_D08G016130.2,Ghir_D09G004020.3,Ghir_D06G022480.1,Ghir_D12G028950.2,Ghir_A01G017150.3,Ghi…
GO:0016020	membrane	GO_CellularComponent	1.17e-05	2262	Ghir_A11G031990.1,Ghir_D05G025490.1,Ghir_D09G001980.1,Ghir_D05G032930.6,Ghir_D10G021570.2,Ghir_D11G028680.1,Ghir_A03G009750.1,Ghir_D05G012470.1,Ghir_A09G015830.1,Ghir_A05G038110.5,Ghir_A06G019770.7,Ghir_A11G031960.1,Ghir_A01G013240.1,Ghir_D04G016710.1,Ghir_D10G025940.1,Ghir_A12G016070.1,Ghir_A07G022240.1,Ghir_A11G027160.5,Ghir_D02G004980.3,Ghir_A03G022110.5,Ghir_A12G019820.1,Ghir_D06G013630.2,Ghi…
GO:0016671	oxidoreductase activity, acting on a sulfur group of donors, disulfide as acceptor	GO_MolecularFunction	1.66e-05	17	Ghir_D06G015700.2,Ghir_A13G010640.1,Ghir_D12G006210.2,Ghir_D07G006080.1,Ghir_A06G015020.1,Ghir_A12G006200.3,Ghir_D06G016880.1,Ghir_D05G017530.3,Ghir_D06G015700.1,Ghir_A06G016070.1,Ghir_A06G015020.2,Ghir_D05G017530.1,Ghir_A05G017540.1,Ghir_D02G024420.1,Ghir_D13G011240.3,Ghir_A05G017540.2,Ghir_D07G006090.1
GO:0005509	calcium ion binding	GO_MolecularFunction	3.05e-05	138	Ghir_A02G008960.1,Ghir_A11G001490.1,Ghir_A12G012240.1,Ghir_D12G007320.3,Ghir_D09G001410.1,Ghir_A09G012800.1,Ghir_A11G018500.5,Ghir_D02G009530.1,Ghir_D04G005120.1,Ghir_D01G015300.1,Ghir_A01G022840.1,Ghir_A11G002920.2,Ghir_A11G019810.1,Ghir_D02G018660.1,Ghir_A07G016050.18,Ghir_D09G022900.2,Ghir_A05G019830.1,Ghir_A13G011460.1,Ghir_D06G019530.2,Ghir_D13G006600.1,Ghir_A06G018210.1,Ghir_D11G007600.1,Gh…
GO:0044264	cellular polysaccharide metabolic process	GO_BiologicalProcess	3.23e-05	77	Ghir_A03G017970.1,Ghir_A03G014060.1,Ghir_A08G002820.1,Ghir_D08G016130.2,Ghir_A12G016070.1,Ghir_D09G023050.1,Ghir_A13G005780.2,Ghir_A13G002740.1,Ghir_A05G000640.1,Ghir_A10G017450.1,Ghir_A01G020080.5,Ghir_A11G016820.1,Ghir_D03G009030.1,Ghir_D09G023040.1,Ghir_D08G021750.1,Ghir_A09G015460.1,Ghir_A08G016210.1,Ghir_A13G005780.1,Ghir_D10G008740.3,Ghir_A02G010890.1,Ghir_A07G020930.1,Ghir_A11G003880.1,Ghi…
GO:0019915	lipid storage	GO_BiologicalProcess	3.95e-05	7	Ghir_D10G003830.1,Ghir_D04G002630.1,Ghir_D10G003830.2,Ghir_A10G003020.1,Ghir_A10G003020.3,Ghir_A05G040390.1,Ghir_A10G003020.2
GO:0044036	cell wall macromolecule metabolic process	GO_BiologicalProcess	0.00012	37	Ghir_D06G016540.1,Ghir_A08G002860.1,Ghir_A10G014470.1,Ghir_D08G002940.1,Ghir_A09G022210.1,Ghir_A03G017970.2,Ghir_A01G015340.1,Ghir_D05G000780.1,Ghir_D06G005400.1,Ghir_A04G015200.1,Ghir_D11G020800.1,Ghir_D09G021510.1,Ghir_D02G019300.1,Ghir_D05G032440.1,Ghir_A05G000640.1,Ghir_A03G017970.3,Ghir_A13G005780.2,Ghir_D11G021930.4,Ghir_D03G005180.1,Ghir_A10G017450.1,Ghir_A09G022240.1,Ghir_D08G021750.1,Ghi…
GO:0019438	aromatic compound biosynthetic process	GO_BiologicalProcess	0.00013	520	Ghir_A07G004250.1,Ghir_A05G015490.1,Ghir_D02G000360.1,Ghir_A01G007330.1,Ghir_A07G023720.2,Ghir_D12G017170.1,Ghir_D04G017570.4,Ghir_A07G022520.4,Ghir_A05G010620.1,Ghir_D08G017610.3,Ghir_D08G010730.1,Ghir_D11G014000.1,Ghir_A12G024820.1,Ghir_D11G027370.1,Ghir_D03G011520.1,Ghir_D01G022210.1,Ghir_A07G023150.3,Ghir_D13G018250.1,Ghir_A13G013260.1,Ghir_D10G004010.1,Ghir_A02G013990.1,Ghir_D12G012900.20,Gh…
GO:0046873	metal ion transmembrane transporter activity	GO_MolecularFunction	0.00019	85	Ghir_A06G021230.1,Ghir_A08G025230.3,Ghir_D08G021850.2,Ghir_D04G001330.1,Ghir_A05G028350.6,Ghir_D01G018840.1,Ghir_D10G005130.1,Ghir_D03G013260.1,Ghir_D09G022780.1,Ghir_A09G017370.1,Ghir_A03G005590.1,Ghir_A03G017400.5,Ghir_D02G021060.2,Ghir_D08G026140.1,Ghir_A02G004730.2,Ghir_A08G006890.1,Ghir_A05G009080.1,Ghir_D01G008390.1,Ghir_A05G041610.1,Ghir_D04G016710.3,Ghir_D11G027110.1,Ghir_A01G013640.3,Ghi…
GO:0004553	hydrolase activity, hydrolyzing O-glycosyl compounds	GO_MolecularFunction	0.00035	155	Ghir_A05G021850.6,Ghir_D10G017770.2,Ghir_A05G005270.1,Ghir_D01G009870.1,Ghir_A06G005730.1,Ghir_D01G022660.1,Ghir_A10G014470.1,Ghir_D07G023440.1,Ghir_D12G003100.1,Ghir_D10G006480.4,Ghir_A03G009860.1,Ghir_D12G026920.1,Ghir_A11G001230.1,Ghir_D07G009320.2,Ghir_A02G016680.3,Ghir_A12G017740.1,Ghir_D02G019300.1,Ghir_D13G000140.2,Ghir_D01G019530.4,Ghir_D03G005180.1,Ghir_D10G017770.3,Ghir_A11G011420.1,Ghi…
GO:0006073	cellular glucan metabolic process	GO_BiologicalProcess	0.0004	70	Ghir_D03G004880.5,Ghir_A02G015540.2,Ghir_D06G016540.1,Ghir_A08G002860.1,Ghir_D12G003100.1,Ghir_A11G003880.3,Ghir_A04G011150.1,Ghir_D11G003820.1,Ghir_D04G003850.1,Ghir_D12G021860.1,Ghir_A05G040600.3,Ghir_A11G003880.2,Ghir_D07G009320.2,Ghir_D02G003640.1,Ghir_A03G017970.2,Ghir_A03G007330.1,Ghir_D05G000780.1,Ghir_D03G005180.1,Ghir_D12G025480.1,Ghir_D11G021930.4,Ghir_D13G003350.3,Ghir_D02G019300.1,Ghi…
GO:0044042	glucan metabolic process	GO_BiologicalProcess	0.0004	70	Ghir_A08G016210.1,Ghir_A09G015460.1,Ghir_A13G005780.1,Ghir_D09G023040.1,Ghir_D08G021750.1,Ghir_D03G009030.1,Ghir_A10G017450.1,Ghir_A01G020080.5,Ghir_A11G016820.1,Ghir_A05G000640.1,Ghir_A13G002740.1,Ghir_A13G005780.2,Ghir_D09G023050.1,Ghir_D08G016130.2,Ghir_A08G002820.1,Ghir_A03G017970.1,Ghir_A12G021840.1,Ghir_D09G023060.2,Ghir_D01G015530.1,Ghir_D07G018440.1,Ghir_D08G002940.1,Ghir_D10G004060.3,Ghi…
GO:0016701	oxidoreductase activity, acting on single donors with incorporation of molecular oxygen	GO_MolecularFunction	0.00048	33	Ghir_D13G019220.2,Ghir_D11G025250.2,Ghir_D10G006900.3,Ghir_A06G007270.2,Ghir_A02G007670.1,Ghir_A05G024030.2,Ghir_A06G021760.1,Ghir_D06G022820.1,Ghir_D10G006900.4,Ghir_A01G022870.1,Ghir_D01G003610.1,Ghir_D02G008120.1,Ghir_D05G006370.1,Ghir_A11G025100.1,Ghir_A03G000510.2,Ghir_A06G007270.3,Ghir_D08G023760.3,Ghir_A12G021470.1,Ghir_D12G001580.1,Ghir_D10G006900.1,Ghir_A07G011230.1,Ghir_D08G023760.2,Ghi…
GO:0034654	nucleobase-containing compound biosynthetic process	GO_BiologicalProcess	0.00048	480	Ghir_A04G008060.4,Ghir_A11G010940.1,Ghir_D09G017040.2,Ghir_A05G026630.1,Ghir_A05G016780.1,Ghir_D09G025590.1,Ghir_D05G009980.4,Ghir_D12G012900.12,Ghir_D11G032700.5,Ghir_D13G007830.2,Ghir_D11G015960.2,Ghir_A12G025390.1,Ghir_Scaffold923G000020.1,Ghir_A06G020330.1,Ghir_D12G003150.1,Ghir_A09G023790.1,Ghir_A10G016230.2,Ghir_D07G003660.3,Ghir_A11G010990.7,Ghir_A03G009750.1,Ghir_D07G014970.1,Ghir_A05G032…
GO:0006351	transcription, DNA-templated	GO_BiologicalProcess	0.00054	421	Ghir_A12G023870.1,Ghir_D05G006190.1,Ghir_D12G013520.1,Ghir_A10G022510.5,Ghir_D11G008980.2,Ghir_D12G015100.1,Ghir_A11G007550.1,Ghir_A07G008740.3,Ghir_A12G023660.2,Ghir_D08G023910.2,Ghir_D05G023730.1,Ghir_A10G022510.2,Ghir_A02G008600.2,Ghir_D05G008640.1,Ghir_D12G026480.3,Ghir_A12G013280.1,Ghir_A03G001550.1,Ghir_A05G004770.1,Ghir_A05G037630.1,Ghir_D13G007270.1,Ghir_A11G008340.1,Ghir_A11G009010.6,Ghi…
GO:0032774	RNA biosynthetic process	GO_BiologicalProcess	0.00054	421	Ghir_A11G008340.1,Ghir_A11G009010.6,Ghir_A05G037630.1,Ghir_D13G007270.1,Ghir_A12G013280.1,Ghir_A03G001550.1,Ghir_A05G004770.1,Ghir_D05G008640.1,Ghir_D12G026480.3,Ghir_D05G023730.1,Ghir_A10G022510.2,Ghir_A02G008600.2,Ghir_A11G007550.1,Ghir_A07G008740.3,Ghir_A12G023660.2,Ghir_D08G023910.2,Ghir_D11G008980.2,Ghir_D12G013520.1,Ghir_A10G022510.5,Ghir_D12G015100.1,Ghir_A12G023870.1,Ghir_D05G006190.1,Ghi…
GO:0097659	nucleic acid-templated transcription	GO_BiologicalProcess	0.00054	421	Ghir_D11G008980.3,Ghir_D11G021500.1,Ghir_A05G010260.2,Ghir_A11G027920.2,Ghir_D01G003460.1,Ghir_D09G024700.1,Ghir_A12G017470.1,Ghir_D11G036170.1,Ghir_A12G009320.1,Ghir_A13G022670.4,Ghir_D11G024510.1,Ghir_D05G015610.1,Ghir_A13G019980.4,Ghir_A05G030340.1,Ghir_A11G012620.2,Ghir_D05G037290.1,Ghir_D08G011760.2,Ghir_D13G019750.1,Ghir_D03G013420.1,Ghir_D12G006990.1,Ghir_A08G008890.1,Ghir_D12G012900.19,Gh…
GO:0019419	sulfate reduction	GO_BiologicalProcess	0.00055	6	Ghir_A05G017540.2,Ghir_D06G016880.1,Ghir_D05G017530.3,Ghir_D05G017530.1,Ghir_A05G017540.1,Ghir_A06G016070.1
GO:0050113	inositol oxygenase activity	GO_MolecularFunction	0.00062	11	Ghir_A06G007270.3,Ghir_D05G013430.4,Ghir_D10G006900.3,Ghir_D10G006900.1,Ghir_A06G007270.2,Ghir_A06G007270.5,Ghir_A10G006080.3,Ghir_A10G006080.1,Ghir_D10G006900.4,Ghir_A03G000510.2,Ghir_A06G007270.1
GO:0019310	inositol catabolic process	GO_BiologicalProcess	0.00064	11	Ghir_A06G007270.3,Ghir_D05G013430.4,Ghir_D10G006900.3,Ghir_D10G006900.1,Ghir_A06G007270.2,Ghir_A10G006080.3,Ghir_A06G007270.5,Ghir_A06G007270.1,Ghir_A03G000510.2,Ghir_A10G006080.1,Ghir_D10G006900.4
GO:0006559	L-phenylalanine catabolic process	GO_BiologicalProcess	0.0007	8	Ghir_D09G015240.1,Ghir_D04G012180.1,Ghir_A01G022870.1,Ghir_D01G022210.1,Ghir_A01G020680.1,Ghir_A11G035020.1,Ghir_A09G015780.1,Ghir_A04G008120.1
GO:1902222	erythrose 4-phosphate/phosphoenolpyruvate family amino acid catabolic process	GO_BiologicalProcess	0.0007	8	Ghir_D01G022210.1,Ghir_D04G012180.1,Ghir_D09G015240.1,Ghir_A01G022870.1,Ghir_A04G008120.1,Ghir_A01G020680.1,Ghir_A11G035020.1,Ghir_A09G015780.1
GO:0005976	polysaccharide metabolic process	GO_BiologicalProcess	0.00091	116	Ghir_A08G002820.1,Ghir_A03G014060.1,Ghir_A03G017970.1,Ghir_A13G007150.1,Ghir_D06G017050.1,Ghir_D09G023050.1,Ghir_A12G016070.1,Ghir_A13G014810.1,Ghir_D08G016130.2,Ghir_D03G009030.1,Ghir_A01G020080.5,Ghir_A11G016820.1,Ghir_A10G017450.1,Ghir_A05G000640.1,Ghir_A11G007840.1,Ghir_A13G002740.1,Ghir_A13G005780.2,Ghir_A11G009550.2,Ghir_A09G015460.1,Ghir_A13G005780.1,Ghir_A08G016210.1,Ghir_A06G016230.1,Ghi…
GO:0009664	plant-type cell wall organization	GO_BiologicalProcess	0.00095	29	Ghir_A12G018930.1,Ghir_A07G008050.1,Ghir_D02G007190.1,Ghir_D07G022320.1,Ghir_A05G018780.2,Ghir_A13G003430.1,Ghir_A05G009730.1,Ghir_D09G015430.1,Ghir_D13G007870.1,Ghir_D02G001650.1,Ghir_D02G013020.4,Ghir_A09G016410.1,Ghir_A10G015740.1,Ghir_A07G022240.1,Ghir_D07G019600.3,Ghir_A09G001430.1,Ghir_A02G015520.1,Ghir_A02G001560.1,Ghir_D02G005670.1,Ghir_D04G013190.1,Ghir_D02G007200.1,Ghir_A05G028400.1,Ghi…
GO:1901362	organic cyclic compound biosynthetic process	GO_BiologicalProcess	0.00122	533	Ghir_D13G019750.1,Ghir_D03G008250.1,Ghir_D12G006990.1,Ghir_D12G012900.19,Ghir_A08G008890.1,Ghir_A01G005790.2,Ghir_D03G014620.2,Ghir_A04G010910.2,Ghir_D11G000520.2,Ghir_A08G001330.5,Ghir_A11G012620.2,Ghir_D05G037290.1,Ghir_D08G011760.2,Ghir_A12G017470.1,Ghir_A07G006200.1,Ghir_A12G009320.1,Ghir_D05G015610.1,Ghir_A05G010260.2,Ghir_A11G027920.2,Ghir_A01G009180.3,Ghir_A11G007550.2,Ghir_D07G016850.2,Gh…
GO:0071554	cell wall organization or biogenesis	GO_BiologicalProcess	0.00164	123	Ghir_A03G014060.1,Ghir_D09G021480.1,Ghir_A03G017970.1,Ghir_A12G018930.1,Ghir_A08G002820.1,Ghir_A10G015740.1,Ghir_A07G022240.1,Ghir_A03G022620.1,Ghir_D12G027070.1,Ghir_D09G023050.1,Ghir_D08G016130.2,Ghir_A13G014810.1,Ghir_D13G007870.1,Ghir_D05G005170.5,Ghir_D10G018470.1,Ghir_A12G016070.1,Ghir_D09G021510.1,Ghir_D02G006150.2,Ghir_A11G007840.1,Ghir_A05G000640.1,Ghir_A13G005780.2,Ghir_A08G013550.3,Ghi…
GO:0016491	oxidoreductase activity	GO_MolecularFunction	0.00243	507	Ghir_D04G014170.2,Ghir_D11G010590.1,Ghir_D04G005930.1,Ghir_D03G012320.1,Ghir_A09G013860.2,Ghir_D04G008130.1,Ghir_D12G003800.2,Ghir_D12G018690.2,Ghir_D08G005660.1,Ghir_D02G012880.1,Ghir_D10G006040.1,Ghir_D01G011170.2,Ghir_D04G015630.1,Ghir_D12G005790.1,Ghir_D13G001440.1,Ghir_D02G007330.1,Ghir_A06G021760.1,Ghir_D09G017510.2,Ghir_A12G003520.3,Ghir_A06G007270.1,Ghir_D03G001170.1,Ghir_A02G001980.1,Ghi…
GO:0045548	phenylalanine ammonia-lyase activity	GO_MolecularFunction	0.00257	7	Ghir_A09G015780.1,Ghir_A01G020680.1,Ghir_D09G015240.1,Ghir_A11G035020.1,Ghir_D04G012180.1,Ghir_A04G008120.1,Ghir_D01G022210.1
GO:0044275	cellular carbohydrate catabolic process	GO_BiologicalProcess	0.00283	21	Ghir_D05G028190.1,Ghir_D11G016330.1,Ghir_D07G009320.2,Ghir_D05G013430.4,Ghir_A01G014030.2,Ghir_D10G008740.3,Ghir_A02G010890.1,Ghir_A06G007270.5,Ghir_A10G006080.3,Ghir_A03G000510.2,Ghir_A06G007270.1,Ghir_A06G007270.3,Ghir_D01G015530.1,Ghir_D12G003100.1,Ghir_D10G006900.3,Ghir_A13G002740.1,Ghir_D10G006900.1,Ghir_A06G007270.2,Ghir_D10G006900.4,Ghir_A10G006080.1,Ghir_D03G009030.1
GO:0009800	cinnamic acid biosynthetic process	GO_BiologicalProcess	0.00312	7	Ghir_D01G022210.1,Ghir_A04G008120.1,Ghir_D04G012180.1,Ghir_D09G015240.1,Ghir_A11G035020.1,Ghir_A01G020680.1,Ghir_A09G015780.1
GO:0009803	cinnamic acid metabolic process	GO_BiologicalProcess	0.00312	7	Ghir_D04G012180.1,Ghir_A01G020680.1,Ghir_D09G015240.1,Ghir_A11G035020.1,Ghir_A09G015780.1,Ghir_D01G022210.1,Ghir_A04G008120.1
GO:0003700	DNA binding transcription factor activity	GO_MolecularFunction	0.00399	266	Ghir_A06G016210.1,Ghir_D02G022160.1,Ghir_D05G015290.2,Ghir_A11G008300.1,Ghir_D11G036610.1,Ghir_D08G023210.1,Ghir_D11G005160.1,Ghir_A11G027230.1,Ghir_A13G005450.1,Ghir_D12G009330.2,Ghir_A05G038900.1,Ghir_D13G006920.2,Ghir_A02G002130.4,Ghir_D11G013590.1,Ghir_D06G011210.3,Ghir_D04G016120.2,Ghir_D13G023470.3,Ghir_D12G006640.1,Ghir_A06G004460.1,Ghir_D05G009980.1,Ghir_A05G043480.1,Ghir_D11G027100.1,Ghi…
GO:0015085	calcium ion transmembrane transporter activity	GO_MolecularFunction	0.00432	25	Ghir_A03G017400.5,Ghir_A09G017370.1,Ghir_D03G002900.3,Ghir_A02G016730.7,Ghir_A11G026970.1,Ghir_A09G023460.1,Ghir_D08G000690.1,Ghir_A11G026960.1,Ghir_A08G006890.1,Ghir_D11G027120.1,Ghir_A08G000690.1,Ghir_A01G008460.1,Ghir_D05G009070.1,Ghir_A05G009080.1,Ghir_D09G016810.1,Ghir_D02G018660.1,Ghir_A02G016730.4,Ghir_A01G022160.1,Ghir_D06G002150.2,Ghir_D11G027110.1,Ghir_D01G023700.1,Ghir_A09G023530.1,Ghi…
GO:0006020	inositol metabolic process	GO_BiologicalProcess	0.00445	15	Ghir_A06G007270.3,Ghir_D05G013430.4,Ghir_D03G004380.1,Ghir_A10G000420.1,Ghir_D10G006900.3,Ghir_A02G014700.1,Ghir_D10G006900.1,Ghir_A06G007270.2,Ghir_A10G006080.3,Ghir_D11G023360.1,Ghir_A06G007270.5,Ghir_A06G007270.1,Ghir_A10G006080.1,Ghir_D10G006900.4,Ghir_A03G000510.2
GO:0018130	heterocycle biosynthetic process	GO_BiologicalProcess	0.00509	510	Ghir_A10G006000.2,Ghir_A11G010990.7,Ghir_A03G009750.1,Ghir_D07G014970.1,Ghir_Scaffold923G000020.1,Ghir_A12G025390.1,Ghir_A06G020330.1,Ghir_A09G023790.1,Ghir_D12G003150.1,Ghir_A10G016230.2,Ghir_D07G003660.3,Ghir_D13G007830.2,Ghir_D11G036240.2,Ghir_D11G032700.5,Ghir_D11G015960.2,Ghir_A11G010940.1,Ghir_A04G008060.4,Ghir_D09G017040.2,Ghir_A05G026630.1,Ghir_A05G016780.1,Ghir_D05G009980.4,Ghir_D09G0255…
GO:0006558	L-phenylalanine metabolic process	GO_BiologicalProcess	0.00541	12	Ghir_A01G022870.1,Ghir_D09G015240.1,Ghir_D04G012180.1,Ghir_D01G022210.1,Ghir_A09G015780.1,Ghir_A07G012350.5,Ghir_A01G020680.1,Ghir_A11G035020.1,Ghir_D07G012490.4,Ghir_A04G008120.1,Ghir_A09G010150.1,Ghir_A08G000810.1
GO:1902221	erythrose 4-phosphate/phosphoenolpyruvate family amino acid metabolic process	GO_BiologicalProcess	0.00541	12	Ghir_A01G020680.1,Ghir_A11G035020.1,Ghir_A09G015780.1,Ghir_A07G012350.5,Ghir_A08G000810.1,Ghir_D07G012490.4,Ghir_A09G010150.1,Ghir_A04G008120.1,Ghir_D09G015240.1,Ghir_D04G012180.1,Ghir_A01G022870.1,Ghir_D01G022210.1
GO:0016798	hydrolase activity, acting on glycosyl bonds	GO_MolecularFunction	0.0058	160	Ghir_D10G017770.1,Ghir_A13G020000.1,Ghir_D11G021930.4,Ghir_A04G014810.4,Ghir_D05G032440.1,Ghir_A03G017970.3,Ghir_D12G026670.1,Ghir_D13G020410.1,Ghir_D09G022900.2,Ghir_A01G021100.1,Ghir_A09G022240.1,Ghir_D05G023260.1,Ghir_A02G005810.3,Ghir_A02G014440.4,Ghir_A02G008960.1,Ghir_D09G014910.1,Ghir_D09G024780.2,Ghir_A01G016040.1,Ghir_A11G001820.2,Ghir_D06G016540.1,Ghir_D11G007930.4,Ghir_A08G002860.1,Ghi…
GO:0005618	cell wall	GO_CellularComponent	0.00599	61	Ghir_D02G019300.1,Ghir_D05G032440.1,Ghir_A05G000640.1,Ghir_A13G005780.2,Ghir_A03G017970.3,Ghir_D03G005180.1,Ghir_D11G021930.4,Ghir_D04G013190.1,Ghir_D08G021750.1,Ghir_D08G016470.5,Ghir_D05G028410.1,Ghir_A05G032460.2,Ghir_D07G002890.1,Ghir_D07G010740.1,Ghir_D04G013130.2,Ghir_D06G004890.7,Ghir_A09G015460.1,Ghir_D03G017690.1,Ghir_A13G005780.1,Ghir_A08G016210.1,Ghir_A05G028030.1,Ghir_A05G042720.1,Ghi…
GO:0030312	external encapsulating structure	GO_CellularComponent	0.00599	61	Ghir_A12G006320.3,Ghir_D12G027070.1,Ghir_A10G015740.1,Ghir_A09G016410.1,Ghir_D07G000970.1,Ghir_A07G000950.2,Ghir_A07G022240.1,Ghir_D13G007870.1,Ghir_A03G017970.1,Ghir_A05G042720.1,Ghir_A05G028030.1,Ghir_A08G002820.1,Ghir_D07G022320.1,Ghir_D09G014910.1,Ghir_A12G018930.1,Ghir_D05G028410.1,Ghir_D08G021750.1,Ghir_D08G016470.5,Ghir_A09G015460.1,Ghir_D06G004890.7,Ghir_D03G017690.1,Ghir_D04G013130.2,Ghi…
GO:0034637	cellular carbohydrate biosynthetic process	GO_BiologicalProcess	0.00967	68	Ghir_A01G015340.1,Ghir_D02G022900.1,Ghir_A03G021420.1,Ghir_D03G007630.3,Ghir_D11G020800.1,Ghir_A07G020930.1,Ghir_A05G023280.1,Ghir_D03G005160.1,Ghir_A03G017410.2,Ghir_D13G006880.1,Ghir_A07G017330.1,Ghir_A11G003880.1,Ghir_D11G023360.1,Ghir_A12G025470.1,Ghir_D10G004060.3,Ghir_A12G021840.1,Ghir_D07G018440.1,Ghir_D09G023060.2,Ghir_D10G018720.1,Ghir_A08G023250.2,Ghir_D09G023050.1,Ghir_D02G017040.4,Ghi…
GO:0071669	plant-type cell wall organization or biogenesis	GO_BiologicalProcess	0.01164	33	Ghir_A09G001430.1,Ghir_D07G019600.3,Ghir_D09G015430.1,Ghir_D02G013020.4,Ghir_D02G001650.1,Ghir_A05G018780.2,Ghir_A05G009730.1,Ghir_A13G003430.1,Ghir_A07G008050.1,Ghir_D02G007190.1,Ghir_D02G013020.3,Ghir_D10G004060.3,Ghir_D13G002130.1,Ghir_D11G003820.1,Ghir_A03G011510.2,Ghir_A05G028400.1,Ghir_D09G001390.2,Ghir_D02G007200.1,Ghir_A02G005340.1,Ghir_A02G015520.1,Ghir_D02G005670.1,Ghir_A07G022240.1,Ghi…
GO:0010410	hemicellulose metabolic process	GO_BiologicalProcess	0.01181	28	Ghir_D11G021930.4,Ghir_D03G005180.1,Ghir_D02G019300.1,Ghir_D05G032440.1,Ghir_A05G000640.1,Ghir_D06G016540.1,Ghir_A03G017970.3,Ghir_A08G002860.1,Ghir_A13G005780.2,Ghir_A05G032460.2,Ghir_A08G016210.1,Ghir_A09G015460.1,Ghir_A13G005780.1,Ghir_D08G002940.1,Ghir_D08G021750.1,Ghir_D02G017180.2,Ghir_A08G002820.1,Ghir_D09G014910.1,Ghir_A03G014060.1,Ghir_D04G019920.1,Ghir_A03G017970.1,Ghir_D05G020660.1,Ghi…
GO:0050664	oxidoreductase activity, acting on NAD(P)H, oxygen as acceptor	GO_MolecularFunction	0.01232	12	Ghir_D08G012790.1,Ghir_D11G029100.1,Ghir_D05G026370.1,Ghir_A05G026340.1,Ghir_D05G019850.1,Ghir_D07G005190.1,Ghir_D03G008610.1,Ghir_A05G019830.1,Ghir_D03G012320.2,Ghir_D07G005190.2,Ghir_D03G012320.1,Ghir_A11G028920.1
GO:0001716	L-amino-acid oxidase activity	GO_MolecularFunction	0.0186	5	Ghir_A07G023720.3,Ghir_A07G023720.2,Ghir_A07G023720.1,Ghir_D07G023800.1,Ghir_D07G023800.2
GO:0008734	L-aspartate oxidase activity	GO_MolecularFunction	0.0186	5	Ghir_A07G023720.3,Ghir_A07G023720.1,Ghir_A07G023720.2,Ghir_D07G023800.2,Ghir_D07G023800.1
GO:0015922	aspartate oxidase activity	GO_MolecularFunction	0.0186	5	Ghir_A07G023720.1,Ghir_A07G023720.2,Ghir_A07G023720.3,Ghir_D07G023800.1,Ghir_D07G023800.2
GO:0044318	L-aspartate:fumarate oxidoreductase activity	GO_MolecularFunction	0.0186	5	Ghir_D07G023800.2,Ghir_D07G023800.1,Ghir_A07G023720.2,Ghir_A07G023720.1,Ghir_A07G023720.3
GO:0010383	cell wall polysaccharide metabolic process	GO_BiologicalProcess	0.0221	28	Ghir_D08G021750.1,Ghir_D08G002940.1,Ghir_A09G015460.1,Ghir_A13G005780.1,Ghir_A08G016210.1,Ghir_A05G032460.2,Ghir_A03G017970.3,Ghir_A13G005780.2,Ghir_A08G002860.1,Ghir_D02G019300.1,Ghir_D05G032440.1,Ghir_A05G000640.1,Ghir_D06G016540.1,Ghir_D03G005180.1,Ghir_D11G021930.4,Ghir_D05G000780.1,Ghir_A01G015340.1,Ghir_A03G017970.2,Ghir_D11G020800.1,Ghir_A04G015200.1,Ghir_A12G016070.1,Ghir_A03G017970.1,Ghi…
GO:0005576	extracellular region	GO_CellularComponent	0.02483	117	Ghir_A12G014930.2,Ghir_D12G009050.1,Ghir_D04G013670.1,Ghir_D09G015430.1,Ghir_A05G009730.1,Ghir_A05G037420.1,Ghir_D05G014400.1,Ghir_A05G018780.2,Ghir_A04G004280.1,Ghir_D08G002940.1,Ghir_A04G014810.2,Ghir_A02G005650.1,Ghir_D13G002130.1,Ghir_A08G003950.1,Ghir_A09G022230.1,Ghir_A03G022570.1,Ghir_A05G025340.1,Ghir_D09G001390.2,Ghir_D09G002200.2,Ghir_D12G027070.1,Ghir_D07G001600.1,Ghir_A05G041410.1,Ghi…
GO:0016052	carbohydrate catabolic process	GO_BiologicalProcess	0.03146	75	Ghir_A12G006320.1,Ghir_D12G014060.1,Ghir_A06G007270.2,Ghir_D13G023620.3,Ghir_D10G006900.4,Ghir_A07G016570.1,Ghir_D04G011360.1,Ghir_A09G021390.1,Ghir_D01G015530.1,Ghir_D10G006900.3,Ghir_D05G014400.1,Ghir_D02G005070.1,Ghir_A01G002240.1,Ghir_D10G008740.3,Ghir_A02G010890.1,Ghir_A12G023020.1,Ghir_A08G013930.3,Ghir_A05G029850.1,Ghir_D12G023010.1,Ghir_D12G006310.1,Ghir_D13G006020.2,Ghir_D05G028190.1,Ghi…
GO:0010411	xyloglucan metabolic process	GO_BiologicalProcess	0.0324	21	Ghir_D02G017180.2,Ghir_D09G014910.1,Ghir_A08G002820.1,Ghir_A03G017970.1,Ghir_A03G017970.2,Ghir_D05G000780.1,Ghir_D03G005180.1,Ghir_D11G021930.4,Ghir_D02G019300.1,Ghir_A05G000640.1,Ghir_D05G032440.1,Ghir_D06G016540.1,Ghir_A13G005780.2,Ghir_A08G002860.1,Ghir_A03G017970.3,Ghir_A05G032460.2,Ghir_A08G016210.1,Ghir_A09G015460.1,Ghir_A13G005780.1,Ghir_D08G002940.1,Ghir_D08G021750.1
GO:0045229	external encapsulating structure organization	GO_BiologicalProcess	0.03298	106	Ghir_D09G015430.1,Ghir_D03G007630.3,Ghir_D12G006310.1,Ghir_D12G023010.1,Ghir_D03G005160.1,Ghir_A12G023020.1,Ghir_A05G018780.2,Ghir_A05G009730.1,Ghir_D05G014400.1,Ghir_A12G021840.1,Ghir_A09G021390.1,Ghir_D09G023060.2,Ghir_D08G002940.1,Ghir_D10G004060.3,Ghir_A04G014810.2,Ghir_D13G002130.1,Ghir_D09G002200.2,Ghir_A08G023250.2,Ghir_D09G001390.2,Ghir_D12G014060.1,Ghir_A12G006320.1,Ghir_A02G005340.1,Ghi…
GO:0009699	phenylpropanoid biosynthetic process	GO_BiologicalProcess	0.03606	7	Ghir_A09G015780.1,Ghir_D04G012180.1,Ghir_A01G020680.1,Ghir_D09G015240.1,Ghir_A11G035020.1,Ghir_A04G008120.1,Ghir_D01G022210.1
GO:0042737	drug catabolic process	GO_BiologicalProcess	0.03746	65	Ghir_A02G016820.1,Ghir_D12G029130.1,Ghir_A10G014470.1,Ghir_A02G006580.1,Ghir_A01G020680.1,Ghir_D01G001240.1,Ghir_D13G000560.1,Ghir_A05G038670.1,Ghir_A01G022870.1,Ghir_D02G016110.1,Ghir_D11G012110.1,Ghir_D04G000150.1,Ghir_A10G018650.1,Ghir_D04G008130.1,Ghir_D07G016890.1,Ghir_A10G012330.1,Ghir_D13G007060.1,Ghir_A05G004440.1,Ghir_D04G004410.1,Ghir_A09G022240.1,Ghir_D03G017690.1,Ghir_A11G035020.1,Ghi…
GO:0005199	structural constituent of cell wall	GO_MolecularFunction	0.03982	8	Ghir_A13G015310.1,Ghir_D02G007200.1,Ghir_D07G009170.1,Ghir_A02G001560.1,Ghir_D02G007190.1,Ghir_A02G015520.1,Ghir_D02G001650.1,Ghir_D13G016040.1
GO:0015368	calcium:cation antiporter activity	GO_MolecularFunction	0.04161	9	Ghir_A08G000690.1,Ghir_D01G023700.1,Ghir_D08G000690.1,Ghir_D09G016810.1,Ghir_A05G009080.1,Ghir_D05G009070.1,Ghir_A01G008460.1,Ghir_A01G022160.1,Ghir_A09G017370.1
GO:0015369	calcium:proton antiporter activity	GO_MolecularFunction	0.04161	9	Ghir_A09G017370.1,Ghir_A01G022160.1,Ghir_D08G000690.1,Ghir_D01G023700.1,Ghir_A08G000690.1,Ghir_A01G008460.1,Ghir_D05G009070.1,Ghir_A05G009080.1,Ghir_D09G016810.1
GO:0051139	metal ion:proton antiporter activity	GO_MolecularFunction	0.04161	9	Ghir_A09G017370.1,Ghir_A01G022160.1,Ghir_D09G016810.1,Ghir_A05G009080.1,Ghir_A01G008460.1,Ghir_D05G009070.1,Ghir_D01G023700.1,Ghir_A08G000690.1,Ghir_D08G000690.1
GO:0071555	cell wall organization	GO_BiologicalProcess	0.04247	105	Ghir_D10G004060.3,Ghir_D08G002940.1,Ghir_A04G014810.2,Ghir_D13G002130.1,Ghir_A12G021840.1,Ghir_A09G021390.1,Ghir_D09G023060.2,Ghir_D09G001390.2,Ghir_D12G014060.1,Ghir_A12G006320.1,Ghir_A02G005340.1,Ghir_D09G002200.2,Ghir_A08G023250.2,Ghir_D12G006310.1,Ghir_D09G015430.1,Ghir_D03G007630.3,Ghir_A05G018780.2,Ghir_A05G009730.1,Ghir_D05G014400.1,Ghir_D12G023010.1,Ghir_D03G005160.1,Ghir_A12G023020.1,Ghi…
GO:0004190	aspartic-type endopeptidase activity	GO_MolecularFunction	0.04624	47	Ghir_D08G007460.1,Ghir_A05G040500.3,Ghir_A02G007620.4,Ghir_D05G032850.1,Ghir_D07G008960.1,Ghir_D03G002690.1,Ghir_D04G002460.2,Ghir_A08G007400.1,Ghir_D02G008070.5,Ghir_D11G010420.1,Ghir_D10G011380.1,Ghir_D12G000520.1,Ghir_D10G020630.1,Ghir_D13G014020.1,Ghir_D11G005350.4,Ghir_D02G006550.2,Ghir_D13G013560.1,Ghir_D05G006480.2,Ghir_A02G007630.9,Ghir_D12G018270.1,Ghir_D11G005350.1,Ghir_D08G020320.1,Ghi…
GO:0070001	aspartic-type peptidase activity	GO_MolecularFunction	0.04624	47	Ghir_A05G033940.1,Ghir_D06G011470.1,Ghir_A12G017980.1,Ghir_D02G008070.4,Ghir_A02G007630.4,Ghir_D10G020630.2,Ghir_D12G021270.1,Ghir_A05G006370.1,Ghir_A02G018940.4,Ghir_A02G007630.8,Ghir_D05G008190.1,Ghir_A10G019060.1,Ghir_A10G013830.7,Ghir_A08G013950.1,Ghir_A04G011830.1,Ghir_A11G010440.1,Ghir_A02G018940.1,Ghir_A02G016940.1,Ghir_A09G016330.1,Ghir_A08G019430.1,Ghir_A02G007630.7,Ghir_A05G028820.1,Ghi…

## Sheet: S3f_Ms KEGG mRNAs
Table S3f: KEGG pathways enriched for "MSMs-VS-MMs" DE mRNAs
Pathway ID	#Pathway	Pvalue	FDR	Genes
ko04075	Plant hormone signal transduction	5.23239e-07	4.84535e-05	Ghir_A03G020320.1;Ghir_A12G003710.1;Ghir_D06G017980.1;Ghir_A08G016470.1;Ghir_A06G017050.2;Ghir_D06G020220.1;Ghir_D01G009680.2;Ghir_D02G021740.1;Ghir_A12G018010.2;Ghir_D12G018300.1;Ghir_A05G010620.1;Ghir_A11G010360.1;Ghir_D02G005670.1;Ghir_D03G013560.1;Ghir_D08G017330.1;Ghir_A08G022420.1;Ghir_A02G005340.1;Ghir_A09G014080.1;Ghir_D10G005730.1;Ghir_A05G024090.1;Ghir_A06G017050.1;Ghir_D06G017980.2;Ghi…
ko04016	MAPK signaling pathway - plant	7.07351e-07	4.84535e-05	Ghir_A12G003710.1;Ghir_D06G017980.1;Ghir_A08G016470.1;Ghir_A06G017050.2;Ghir_A09G022080.1;Ghir_D09G021370.1;Ghir_A12G024510.1;Ghir_D03G014630.1;Ghir_A05G026340.1;Ghir_A11G010360.1;Ghir_A03G004270.1;Ghir_D05G022650.1;Ghir_D08G017330.1;Ghir_A01G022860.1;Ghir_D05G006190.1;Ghir_D12G029700.1;Ghir_D07G019150.2;Ghir_D12G024500.1;Ghir_D01G023780.1;Ghir_A06G017050.1;Ghir_A11G035820.1;Ghir_D06G017980.2;Ghi…
ko04626	Plant-pathogen interaction	3.20008e-05	0.00146137	Ghir_D03G016230.1;Ghir_A06G000260.4;Ghir_D02G018000.1;Ghir_A09G022080.1;Ghir_D09G021370.1;Ghir_D09G012280.1;Ghir_A09G012800.1;Ghir_A05G026340.1;Ghir_D07G014970.1;Ghir_A01G016650.1;Ghir_D12G018060.4;Ghir_A07G014690.1;Ghir_D05G006190.1;Ghir_D01G018250.2;Ghir_D12G029700.1;Ghir_D07G019150.2;Ghir_A05G006120.1;Ghir_D01G023780.1;Ghir_D11G010270.1;Ghir_A13G022840.1;Ghir_D12G006350.1;Ghir_D05G026370.1;Ghi…
ko00940	Phenylpropanoid biosynthesis	7.80738e-05	0.00267403	Ghir_D02G015390.1;Ghir_A03G014030.1;Ghir_D08G017260.1;Ghir_D01G001240.1;Ghir_A10G018240.1;Ghir_A01G001280.1;Ghir_D01G022210.1;Ghir_A09G015780.1;Ghir_D10G019720.1;Ghir_D11G035580.1;Ghir_D04G012180.1;Ghir_D09G015240.1;Ghir_A02G015530.1;Ghir_D03G005150.1;Ghir_A05G007930.1;Ghir_A04G008120.1;Ghir_D12G009170.1;Ghir_D05G007990.1;Ghir_A10G015080.1;Ghir_A01G020680.1;Ghir_A08G002430.1;Ghir_A05G024890.1;Ghi…
ko00941	Flavonoid biosynthesis	0.000261495	0.00716497	Ghir_D08G015440.1;Ghir_A12G004040.1;Ghir_D07G013030.1;Ghir_A10G018240.1;Ghir_D08G019350.1;Ghir_A07G012860.1;Ghir_A02G002640.2;Ghir_D10G019720.1;Ghir_D12G003250.1;Ghir_D02G003050.1;Ghir_D12G001210.1;Ghir_A05G019640.1;Ghir_D04G002380.1;Ghir_D12G018390.1;Ghir_D05G019650.1;Ghir_D10G015360.1;Ghir_A08G018450.1;Ghir_D06G000680.1;Ghir_A06G000790.1;Ghir_D09G000030.1;Ghir_A12G018100.1;Ghir_D10G022390.1;Ghi…
ko00500	Starch and sucrose metabolism	0.000730652	0.0158858	Ghir_A05G003740.1;Ghir_A10G010230.1;Ghir_D10G017770.2;Ghir_D10G017770.3;Ghir_A08G012630.1;Ghir_A02G002080.1;Ghir_D02G017040.1;Ghir_D09G020940.1;Ghir_A09G021630.1;Ghir_A03G015760.1;Ghir_A06G005730.1;Ghir_D10G017770.1;Ghir_D05G020680.1;Ghir_D08G009420.1;Ghir_D02G017040.4;Ghir_D11G035580.1;Ghir_D08G011800.2;Ghir_A03G015760.3;Ghir_A08G011550.1;Ghir_D08G013300.1;Ghir_D11G007930.2;Ghir_D04G004200.1;Ghi…
ko00430	Taurine and hypotaurine metabolism	0.000880259	0.0158858	Ghir_D11G025250.1;Ghir_A11G025100.1;Ghir_D12G016660.1;Ghir_A11G025100.2;Ghir_D11G025250.2;Ghir_A12G016440.1;Ghir_A11G004000.3;Ghir_A10G024500.1;Ghir_D08G023760.3;Ghir_A12G028010.1;Ghir_D08G023760.2;Ghir_D04G007570.1
ko04712	Circadian rhythm - plant	0.000927635	0.0158858	Ghir_D08G015440.1;Ghir_D03G003430.2;Ghir_A12G004040.1;Ghir_A02G002640.2;Ghir_D12G003250.1;Ghir_D02G003050.1;Ghir_A11G035130.2;Ghir_A11G024820.1;Ghir_D11G025010.1;Ghir_D10G015360.1;Ghir_D12G016580.1;Ghir_D05G007840.1;Ghir_D03G003430.1;Ghir_A05G034730.1;Ghir_D07G002430.1;Ghir_A08G022910.1;Ghir_D09G000030.1;Ghir_D02G006910.2;Ghir_D11G001640.1;Ghir_D08G023810.1;Ghir_A12G016370.1;Ghir_D07G002430.2;Ghi…
ko00592	alpha-Linolenic acid metabolism	0.00119879	0.0182483	Ghir_A02G006960.1;Ghir_D02G007380.1;Ghir_D10G006080.1;Ghir_A13G000040.1;Ghir_D08G004240.1;Ghir_A05G006990.1;Ghir_D01G019800.1;Ghir_D10G010940.1;Ghir_A08G004040.1;Ghir_A05G026470.1;Ghir_A10G005240.1;Ghir_D02G007330.1;Ghir_A10G008330.1;Ghir_D02G007350.1;Ghir_A11G021200.1;Ghir_A08G004050.1;Ghir_D06G022820.1;Ghir_D08G004260.1;Ghir_A02G006900.1;Ghir_A10G015790.5;Ghir_A02G008090.2;Ghir_A05G003470.1;Ghi…
ko00906	Carotenoid biosynthesis	0.0017868	0.0244792	Ghir_A12G021660.1;Ghir_D07G019990.1;Ghir_D12G021400.1;Ghir_D12G021670.1;Ghir_D07G019990.2;Ghir_D13G017030.1;Ghir_A08G015750.1;Ghir_D01G003610.1;Ghir_D12G024420.1;Ghir_D05G007960.1;Ghir_D11G017870.1;Ghir_A12G021380.7;Ghir_A07G001310.1;Ghir_A12G024430.1;Ghir_A12G021380.3;Ghir_D07G019990.3;Ghir_A10G013310.3;Ghir_A12G021470.1;Ghir_D01G021150.1;Ghir_A09G022150.1;Ghir_D11G027730.2;Ghir_A01G019710.1;Ghi…
ko00604	Glycosphingolipid biosynthesis - ganglio series	0.00274593	0.0341993	Ghir_D05G013640.1;Ghir_A01G016040.1;Ghir_D03G001150.2;Ghir_A05G013930.3;Ghir_D10G006410.1;Ghir_A06G001030.2;Ghir_D10G014860.3;Ghir_D10G006480.8;Ghir_D07G012640.1;Ghir_D06G004890.7;Ghir_A03G013150.3;Ghir_A02G012910.2;Ghir_D03G001600.1;Ghir_D13G020410.1;Ghir_D09G011000.1;Ghir_D10G006480.4;Ghir_D06G007750.1;Ghir_A10G012860.5;Ghir_D03G005780.1;Ghir_A02G018460.1;Ghir_A12G021580.1;Ghir_A03G017170.1;Ghi…
ko00730	Thiamine metabolism	0.00499169	0.0535431	Ghir_D05G028180.1;Ghir_A08G002830.1;Ghir_D04G019800.1;Ghir_D04G019800.2;Ghir_D08G023500.2;Ghir_A05G017400.1;Ghir_D12G007900.1;Ghir_A07G016260.2;Ghir_A12G014210.1;Ghir_A12G014210.2;Ghir_A07G018230.5;Ghir_D12G007900.2;Ghir_D12G007900.3;Ghir_A07G018230.1;Ghir_D13G003610.2;Ghir_D12G020230.3;Ghir_D09G011220.1;Ghir_A08G004700.1;Ghir_D06G002390.2;Ghir_D12G014350.3;Ghir_A06G002530.1
ko00010	Glycolysis / Gluconeogenesis	0.00508074	0.0535431	Ghir_A02G006960.1;Ghir_D02G007380.1;Ghir_D04G011360.2;Ghir_D12G015670.1;Ghir_A12G015390.1;Ghir_A05G016120.1;Ghir_A04G007190.1;Ghir_A07G002520.1;Ghir_D07G002520.1;Ghir_D01G019800.1;Ghir_D04G011360.1;Ghir_D02G007330.1;Ghir_D02G007350.1;Ghir_D07G002520.2;Ghir_D06G016320.2;Ghir_A02G006900.1;Ghir_A10G015790.5;Ghir_D12G023240.1;Ghir_D06G007400.1;Ghir_D08G020550.1;Ghir_A05G016120.2;Ghir_D04G003640.2;Ghi…
ko00073	Cutin, suberine and wax biosynthesis	0.00606488	0.0593492	Ghir_A09G013860.1;Ghir_D09G013360.1;Ghir_D06G023780.1;Ghir_D12G017700.1;Ghir_A12G017480.1;Ghir_A09G013860.2;Ghir_A10G019940.1;Ghir_D10G021650.1;Ghir_D04G015950.1;Ghir_A11G008890.1;Ghir_A04G011610.1;Ghir_D04G007420.1;Ghir_A09G006690.1;Ghir_A09G006680.5;Ghir_D02G016200.1;Ghir_A09G006680.6;Ghir_A11G008890.2;Ghir_D02G022040.1;Ghir_D07G014860.1;Ghir_A05G034310.1;Ghir_A04G015460.1;Ghir_A05G043510.1;Ghi…
ko00601	Glycosphingolipid biosynthesis - lacto and neolacto series	0.00990016	0.0904215	Ghir_D06G014090.1;Ghir_A05G015000.3;Ghir_A09G017320.1;Ghir_D09G016750.1
ko00053	Ascorbate and aldarate metabolism	0.013191	0.112948	Ghir_D12G015670.1;Ghir_A12G015390.1;Ghir_A12G003710.1;Ghir_A06G007270.2;Ghir_D11G007820.1;Ghir_A13G022250.1;Ghir_A13G022220.2;Ghir_D08G021420.1;Ghir_A06G007270.1;Ghir_D06G016320.2;Ghir_D04G003640.2;Ghir_D07G007600.1;Ghir_A10G000420.1;Ghir_D11G022110.2;Ghir_A06G007270.5;Ghir_D03G004420.3;Ghir_D02G016990.2;Ghir_A08G020630.1;Ghir_A06G007270.3;Ghir_D07G011010.2;Ghir_A07G007590.1;Ghir_A13G008300.2;Ghi…
ko00531	Glycosaminoglycan degradation	0.0158697	0.127891	Ghir_D05G013640.1;Ghir_A01G016040.1;Ghir_D08G009910.1;Ghir_D03G001150.2;Ghir_A05G013930.3;Ghir_D10G006410.1;Ghir_A06G001030.2;Ghir_D10G014860.3;Ghir_D09G024430.1;Ghir_D10G006480.8;Ghir_D07G012640.1;Ghir_D06G004890.7;Ghir_A03G013150.3;Ghir_A02G012910.2;Ghir_D03G001600.1;Ghir_D13G020410.1;Ghir_D09G011000.1;Ghir_D10G006480.4;Ghir_D06G007750.1;Ghir_A10G012860.5;Ghir_D03G005780.1;Ghir_A02G018460.1;Ghi…
ko00860	Porphyrin and chlorophyll metabolism	0.0359479	0.273603	Ghir_A06G004700.3;Ghir_D11G016480.1;Ghir_A10G006000.2;Ghir_D04G015630.1;Ghir_D05G022020.1;Ghir_D02G008120.1;Ghir_D07G011010.2;Ghir_A05G024050.3;Ghir_A05G036010.1;Ghir_A07G011230.1;Ghir_D05G039070.1;Ghir_D06G004750.2;Ghir_A02G007670.1;Ghir_A02G015150.1;Ghir_D05G006370.1;Ghir_D01G004830.18;Ghir_D09G012550.2;Ghir_D08G020010.2;Ghir_D04G014280.1;Ghir_D10G010260.3;Ghir_D02G024090.1;Ghir_A03G003030.2;Gh…
ko00250	Alanine, aspartate and glutamate metabolism	0.0424443	0.320413	Ghir_D12G026390.1;Ghir_A12G026360.1;Ghir_D09G009410.1;Ghir_D13G024390.1;Ghir_A07G018790.1;Ghir_D07G023800.1;Ghir_D01G005940.1;Ghir_A07G023720.3;Ghir_A13G023660.1;Ghir_D05G039240.1;Ghir_D07G019150.2;Ghir_A07G023720.1;Ghir_D01G001540.1;Ghir_D12G016660.1;Ghir_A05G007340.2;Ghir_D07G023800.2;Ghir_D05G007390.2;Ghir_A10G015110.1;Ghir_A10G015010.3;Ghir_A13G013510.1;Ghir_D04G002400.6;Ghir_A09G009680.2;Ghi…
ko00945	Stilbenoid, diarylheptanoid and gingerol biosynthesis	0.0426151	0.320413	Ghir_D08G015440.1;Ghir_A10G018240.1;Ghir_D10G019720.1;Ghir_D10G022390.1;Ghir_D13G004150.1;Ghir_D10G012560.2;Ghir_A04G013070.1;Ghir_A03G014520.1;Ghir_D04G017430.1;Ghir_D10G012560.1;Ghir_A05G012150.4;Ghir_D08G017540.1;Ghir_D10G021980.1;Ghir_A05G018380.1;Ghir_D05G011870.2;Ghir_D02G018860.1;Ghir_A03G019900.1;Ghir_D11G024420.1;Ghir_A06G007380.2

## Sheet: S3g_three stage mRNAs GO top 20
Table S3g: the top 20 terms enriched for "MSMs-VS-MMs","MSTds-VS-MTds",and "MSMs-VS-MMs" DE mRNAs
MSPms-VS-MPms	GOID	Ontology Source	GOterm	Pvalue	Log(Pvalue)
	GO:0031224	Cellular_Component	intrinsic component of membrane	2.55e-07	6.59346
	GO:0016021		integral component of membrane	3e-07	6.52288
	GO:0016020		membrane	1.24e-05	4.90658
	GO:0044425		membrane part	3.19e-05	4.49621
	GO:0005618		cell wall	0.01624	1.78941
	GO:0030312		external encapsulating structure	0.01624	1.78941
	GO:0004474	Molecular_Function	malate synthase activity	0.00374	2.42713
	GO:0003824		catalytic activity	0.00713	2.14691
	GO:0046906		tetrapyrrole binding	0.01493	1.82594
	GO:0020037		heme binding	0.02269	1.64417
	GO:0044262	Biological_Process	cellular carbohydrate metabolic process	9.54e-08	7.02045
	GO:0005975		carbohydrate metabolic process	8.2e-06	5.08619
	GO:0005976		polysaccharide metabolic process	0.00183	2.73755
	GO:0044264		cellular polysaccharide metabolic process	0.00237	2.62525
	GO:0071554		cell wall organization or biogenesis	0.00334	2.47625
	GO:0044275		cellular carbohydrate catabolic process	0.00641	2.19314
	GO:0006073		cellular glucan metabolic process	0.00658	2.18177
	GO:0044042		glucan metabolic process	0.00658	2.18177
	GO:0045229		external encapsulating structure organization	0.01632	1.78728
	GO:0071555		cell wall organization	0.02333	1.63209
MSTds-VS-MTds	GOID	Ontology Source	GOterm	Pvalue	Log(Pvalue)
	GO:0016021	Cellular_Component	integral component of membrane	9.26e-05	4.03339
	GO:0031224		intrinsic component of membrane	0.00012	3.92082
	GO:0050113	Molecular_Function	inositol oxygenase activity	0.00125	2.90309
	GO:0016726		oxidoreductase activity	0.00173	2.76195
	GO:0003824		catalytic activity	0.00239	2.6216
	GO:0005344		oxygen carrier activity	0.00246	2.60906
	GO:0016491		oxidoreductase activity	0.0062	2.20761
	GO:0004474		malate synthase activity	0.00762	2.11805
	GO:0019825		oxygen binding	0.00875	2.05799
	GO:0005975	Biological_Process	carbohydrate metabolic process	2.38e-07	6.62342
	GO:0044275		cellular carbohydrate catabolic process	6.1e-05	4.21467
	GO:0044262		cellular carbohydrate metabolic process	8.17e-05	4.08778
	GO:0071554		cell wall organization or biogenesis	0.0001	4
	GO:0019310		inositol catabolic process	0.00159	2.7986
	GO:0045229		external encapsulating structure organization	0.00342	2.46597
	GO:0017144		drug metabolic process	0.00347	2.45967
	GO:0006020		inositol metabolic process	0.00426	2.37059
	GO:0071555		cell wall organization	0.0047	2.3279
	GO:0016052		carbohydrate catabolic process	0.00589	2.22988
	GO:0032787		monocarboxylic acid metabolic process	0.00957	2.01909
MSMs-VS-MMs	GOID	Ontology Source	GOterm	Pvalue	Log(Pvalue)
	GO:0031224	Cellular_Component	intrinsic component of membrane	5.02e-10	9.2993
	GO:0016021		integral component of membrane	5.11e-10	9.29158
	GO:0044425		membrane part	9.08e-07	6.04191
	GO:0016020		membrane	1.17e-05	4.93181
	GO:0016671	Molecular_Function	oxidoreductase activity	1.66e-05	4.77989
	GO:0005509		calcium ion binding	3.05e-05	4.5157
	GO:0046873		metal ion transmembrane transporter activity	0.00019	3.72125
	GO:0004553		hydrolase activity, hydrolyzing O-glycosyl compounds	0.00035	3.45593
	GO:0016701		oxidoreductase activity, acting on single donors with incorporation of molecular oxygen	0.00048	3.31876
	GO:0005975	Biological_Process	carbohydrate metabolic process	2.14e-08	7.66959
	GO:0044262		cellular carbohydrate metabolic process	2.63e-08	7.58004
	GO:0044264		cellular polysaccharide metabolic process	3.23e-05	4.4908
	GO:0019915		lipid storage	3.95e-05	4.4034
	GO:0044036		cell wall macromolecule metabolic process	0.00012	3.92082
	GO:0019438		aromatic compound biosynthetic process	0.00013	3.88606
	GO:0006073		cellular glucan metabolic process	0.0004	3.39794
	GO:0044042		glucan metabolic process	0.0004	3.39794
	GO:0034654		nucleobase-containing compound biosynthetic process	0.00048	3.31876
	GO:0006351		transcription, DNA-templated	0.00054	3.26761
	GO:0032774		RNA biosynthetic process	0.00054	3.26761

## Sheet: S3h_three stage mRNAKEGG top 20
Table S3h:the top 20 pathways enriched for "MSMs-VS-MMs","MSTds-VS-MTds",and "MSMs-VS-MMs" DE mRNAs
MSPms-VS-MPms	Pathway ID	#Pathway	Pvalue	FDR	Log(p)	gene
	ko00941	Flavonoid biosynthesis	1.30069e-05	0.00179495	4.88583	Ghir_A12G004040.1;Ghir_D12G001210.1;Ghir_D12G003250.1;Ghir_D05G007120.1;Ghir_D10G015380.1;Ghir_A02G002640.2;Ghir_D05G011870.1;Ghir_A05G019640.1;Ghir_D02G003050.1;Ghir_D05G022630.1;Ghir_A07G012860.1;Ghir_A05G007030.1;Ghir_D06G000680.1;Ghir_D12G018390.1;Ghir_A06G000790.1;Ghir_A11G024410.1;Ghir_A10G016610.1;Ghir_D05G019650.1;Ghir_A05G012150.4;Ghir_D05G017120.3;Ghir_A05G012150.3;Ghir_D05G011870.2;Ghi…
	ko04075	Plant hormone signal transduction	0.00072973	0.0503514	3.13684	Ghir_A12G003710.1;Ghir_A11G023290.1;Ghir_D11G021080.1;Ghir_D12G003620.1;Ghir_D06G020220.1;Ghir_A07G011000.1;Ghir_D02G017450.1;Ghir_D10G019860.1;Ghir_D08G026690.1;Ghir_A06G017690.1;Ghir_A05G010620.1;Ghir_A07G021340.1;Ghir_D08G011870.1;Ghir_A05G014360.1;Ghir_D05G022550.1;Ghir_A12G018010.2;Ghir_A10G018350.1;Ghir_A07G015770.3;Ghir_A05G031920.1;Ghir_A09G011120.1;Ghir_D10G005010.2;Ghir_D06G017990.1;Ghi…
	ko01110	Biosynthesis of secondary metabolites	0.00117145	0.0538866	2.93128	Ghir_D02G015390.1;Ghir_A02G006960.1;Ghir_A13G017290.1;Ghir_D09G009410.1;Ghir_A03G014030.1;Ghir_A12G015390.1;Ghir_D02G007380.1;Ghir_D05G019450.1;Ghir_D12G015670.1;Ghir_D03G008350.1;Ghir_A12G004040.1;Ghir_D08G004240.1;Ghir_D12G001210.1;Ghir_A07G002520.1;Ghir_D01G001240.1;Ghir_A05G016120.1;Ghir_D13G017980.1;Ghir_D12G003250.1;Ghir_D01G011150.1;Ghir_D02G025140.4;Ghir_D07G002520.1;Ghir_A01G001280.1;Ghi…
	ko01212	Fatty acid metabolism	0.00196827	0.0543503	2.70592	Ghir_D03G008350.1;Ghir_D01G011150.1;Ghir_A07G017530.1;Ghir_A08G011330.1;Ghir_D10G010940.1;Ghir_A07G017520.1;Ghir_D08G012090.1;Ghir_A10G008330.1;Ghir_A07G013740.2;Ghir_A11G015490.1;Ghir_A08G014710.1;Ghir_D08G015520.1;Ghir_A12G010390.1;Ghir_D07G013980.3;Ghir_D07G013980.6;Ghir_A08G014710.2;Ghir_A07G013740.4;Ghir_D12G010590.2;Ghir_A12G010390.2;Ghir_D07G013980.4;Ghir_A08G001720.2;Ghir_D10G010940.2;Ghi…
	ko00071	Fatty acid degradation	0.00196921	0.0543503	2.70571	Ghir_A02G006960.1;Ghir_A12G015390.1;Ghir_D02G007380.1;Ghir_D12G015670.1;Ghir_D12G017700.1;Ghir_A12G017480.1;Ghir_D10G010940.1;Ghir_A10G008330.1;Ghir_A07G013740.2;Ghir_A10G015790.5;Ghir_D07G013980.3;Ghir_D07G013980.6;Ghir_D04G003640.2;Ghir_A07G013740.4;Ghir_A02G006900.1;Ghir_D02G007330.1;Ghir_D04G003640.1;Ghir_D07G013980.4;Ghir_D10G010940.2;Ghir_A13G008790.1;Ghir_A06G022450.1;Ghir_A13G008790.2;Ghi…
	ko00906	Carotenoid biosynthesis	0.00350282	0.0805648	2.45558	Ghir_D01G021130.1;Ghir_A01G019670.1;Ghir_D01G021160.1;Ghir_D12G021400.1;Ghir_D12G024420.1;Ghir_D09G013940.1;Ghir_D01G021170.1;Ghir_D07G025050.1;Ghir_A07G024980.1;Ghir_A12G024430.1;Ghir_D10G014260.6;Ghir_A12G021470.1;Ghir_A12G021380.7;Ghir_A05G007920.1;Ghir_A12G021650.2;Ghir_A12G021650.3;Ghir_A11G015440.6;Ghir_A11G015440.3;Ghir_D07G001320.3;Ghir_A13G012800.1;Ghir_A13G002420.2;Ghir_D11G027730.10;Gh…
	ko00450	Selenocompound metabolism	0.00526413	0.089527	2.27867	Ghir_A13G017290.1;Ghir_A12G025290.1;Ghir_D13G017980.1;Ghir_A11G026260.1;Ghir_D08G023800.1;Ghir_A13G017290.3;Ghir_A11G025170.1;Ghir_D13G017980.2;Ghir_A07G007130.1;Ghir_A10G009670.12;Ghir_D10G009530.6;Ghir_A08G003950.1;Ghir_D13G017980.3;Ghir_D10G009530.8;Ghir_A06G012290.1;Ghir_D13G010960.4;Ghir_A10G009670.8;Ghir_A08G015540.1;Ghir_D03G007730.3;Ghir_A10G009670.5;Ghir_D13G018390.1;Ghir_D06G013270.5;Gh…
	ko00940	Phenylpropanoid biosynthesis	0.00597089	0.089527	2.22396	Ghir_D02G015390.1;Ghir_A03G014030.1;Ghir_D05G019450.1;Ghir_D01G001240.1;Ghir_A01G001280.1;Ghir_A08G023070.1;Ghir_A05G019420.1;Ghir_D08G017260.1;Ghir_A06G007860.1;Ghir_D01G021920.1;Ghir_D05G011870.1;Ghir_D09G015240.1;Ghir_D08G023970.1;Ghir_D05G014500.1;Ghir_A11G024410.1;Ghir_A12G009480.1;Ghir_A05G012150.4;Ghir_D05G000520.1;Ghir_A08G017970.1;Ghir_A09G012050.1;Ghir_D11G016970.1;Ghir_A05G012150.3;Ghi…
	ko00270	Cysteine and methionine metabolism	0.00641601	0.089527	2.19273	Ghir_A13G017290.1;Ghir_A12G025290.1;Ghir_D13G017980.1;Ghir_D02G025140.4;Ghir_D02G025140.3;Ghir_D08G005660.1;Ghir_D11G024940.1;Ghir_A06G016420.1;Ghir_D08G013670.2;Ghir_D05G000990.1;Ghir_A10G015110.1;Ghir_D08G023800.1;Ghir_D02G015550.1;Ghir_A07G020000.1;Ghir_A13G017290.3;Ghir_D07G002760.1;Ghir_A11G025170.1;Ghir_D13G017980.2;Ghir_A03G014190.1;Ghir_D05G026820.1;Ghir_D13G016020.1;Ghir_D09G021750.2;Ghi…
	ko00250	Alanine, aspartate and glutamate metabolism	0.00648746	0.089527	2.18793	Ghir_D09G009410.1;Ghir_A12G020810.1;Ghir_D12G029510.1;Ghir_A13G013510.1;Ghir_A10G015110.1;Ghir_A07G023720.1;Ghir_A09G009700.1;Ghir_A08G022210.1;Ghir_A07G023720.3;Ghir_D04G011700.1;Ghir_A07G025280.2;Ghir_D07G002760.1;Ghir_A09G009680.2;Ghir_A05G007340.2;Ghir_D04G002400.3;Ghir_D09G021750.2;Ghir_D07G005800.3;Ghir_D07G023800.2;Ghir_D04G002400.7;Ghir_D12G007480.8;Ghir_D13G007830.1;Ghir_D10G006710.4;Ghi…
	ko04016	MAPK signaling pathway - plant	0.00983314	0.123361	2.00731	Ghir_A12G003710.1;Ghir_D12G003620.1;Ghir_A09G022080.1;Ghir_D09G021370.1;Ghir_A07G001750.1;Ghir_A08G003300.1;Ghir_D08G003390.1;Ghir_D07G001790.1;Ghir_A01G022860.1;Ghir_D08G026690.1;Ghir_D12G029700.1;Ghir_A06G017270.1;Ghir_A06G008880.5;Ghir_D06G018200.1;Ghir_D08G011870.1;Ghir_D07G005190.1;Ghir_A06G018620.1;Ghir_D02G011770.1;Ghir_D11G020530.1;Ghir_D10G026610.1;Ghir_D06G017990.1;Ghir_A06G017060.1;Ghi…
	ko00051	Fructose and mannose metabolism	0.0124013	0.141103	1.90653	Ghir_A07G002520.1;Ghir_D07G002520.1;Ghir_A06G007070.3;Ghir_A06G007070.2;Ghir_D07G002520.2;Ghir_A06G007070.1;Ghir_A10G019210.1;Ghir_A12G012230.2;Ghir_A02G018310.1;Ghir_A06G014730.1;Ghir_A08G018800.2;Ghir_A12G003200.3;Ghir_A01G020140.1;Ghir_D05G015280.1;Ghir_A09G018740.1;Ghir_D05G038480.4;Ghir_D11G019360.1;Ghir_D12G027520.1;Ghir_A04G000960.2;Ghir_A02G018310.2;Ghir_D06G017270.1;Ghir_D05G002980.1;Ghi…
	ko00010	Glycolysis / Gluconeogenesis	0.0132923	0.141103	1.8764	Ghir_A02G006960.1;Ghir_A12G015390.1;Ghir_D02G007380.1;Ghir_D12G015670.1;Ghir_A07G002520.1;Ghir_A05G016120.1;Ghir_D07G002520.1;Ghir_A06G003910.1;Ghir_D13G021200.1;Ghir_D06G004020.3;Ghir_A06G007070.3;Ghir_A06G007070.2;Ghir_A10G015790.5;Ghir_D04G003640.2;Ghir_A02G006900.1;Ghir_D08G008600.3;Ghir_D08G008600.1;Ghir_D02G007330.1;Ghir_D07G002520.2;Ghir_D08G008600.4;Ghir_A06G007070.1;Ghir_D04G003640.1;Ghi…
	ko00592	alpha-Linolenic acid metabolism	0.015833	0.156068	1.80044	Ghir_A02G006960.1;Ghir_D02G007380.1;Ghir_D08G004240.1;Ghir_D10G010940.1;Ghir_D08G004260.1;Ghir_A05G006990.1;Ghir_A08G004040.1;Ghir_A08G004050.1;Ghir_A10G008330.1;Ghir_D06G022820.1;Ghir_A10G015790.5;Ghir_A02G006900.1;Ghir_D02G007330.1;Ghir_D06G008210.1;Ghir_D10G005030.1;Ghir_D08G004270.1;Ghir_D10G010940.2;Ghir_A08G004060.1;Ghir_D12G022690.1;Ghir_A13G008790.1;Ghir_A13G008790.2;Ghir_A10G004260.1;Ghi…
	ko00903	Limonene and pinene degradation	0.0225811	0.198878	1.64626	Ghir_A12G015390.1;Ghir_D12G015670.1;Ghir_D04G003640.2;Ghir_D04G003640.1;Ghir_D05G023990.1;Ghir_D12G028780.1;Ghir_A05G007160.2
	ko02010	ABC transporters	0.0239834	0.198878	1.62009	Ghir_A08G003080.1;Ghir_D08G010140.1;Ghir_A05G007250.1;Ghir_D05G007320.2;Ghir_D09G013570.5;Ghir_A12G018650.1;Ghir_D09G013570.2;Ghir_A10G016610.1;Ghir_D07G005580.2;Ghir_A05G012710.1;Ghir_A01G021090.1;Ghir_A07G023120.5;Ghir_A02G013800.5;Ghir_A09G015530.1;Ghir_D01G022650.1;Ghir_D03G003700.1;Ghir_D08G010140.2;Ghir_D10G018070.1;Ghir_D12G013210.4;Ghir_D05G012470.1;Ghir_D09G001980.2;Ghir_A12G008120.1;Ghi…
	ko03018	RNA degradation	0.0256224	0.198878	1.59138	Ghir_D13G021140.1;Ghir_A07G002520.1;Ghir_D07G002520.1;Ghir_A13G020330.1;Ghir_D10G005670.1;Ghir_A10G006160.1;Ghir_D05G014220.1;Ghir_D11G026270.1;Ghir_D10G006990.1;Ghir_A13G017540.1;Ghir_A05G014430.1;Ghir_A11G024670.1;Ghir_D13G018250.1;Ghir_A10G005260.1;Ghir_D08G026740.1;Ghir_D07G002520.2;Ghir_D12G017690.1;Ghir_A07G019810.1;Ghir_D05G010570.4;Ghir_D10G006110.1;Ghir_A08G000180.2;Ghir_A12G017470.1;Ghi…
	ko00061	Fatty acid biosynthesis	0.0259406	0.198878	1.58602	Ghir_D03G008350.1;Ghir_D01G011150.1;Ghir_A07G017530.1;Ghir_A08G011330.1;Ghir_A07G017520.1;Ghir_D08G012090.1;Ghir_A07G013740.2;Ghir_A11G015490.1;Ghir_D07G013980.3;Ghir_D07G013980.6;Ghir_A07G013740.4;Ghir_D07G013980.4;Ghir_A08G001720.2;Ghir_A06G017240.2;Ghir_A07G024720.3;Ghir_D07G013980.8;Ghir_A07G013740.1;Ghir_A05G027500.1;Ghir_A07G009500.2;Ghir_D07G013980.7;Ghir_D05G027300.4;Ghir_A09G020430.1;Ghi…
	ko00380	Tryptophan metabolism	0.0283349	0.205801	1.54768	Ghir_A12G015390.1;Ghir_D12G015670.1;Ghir_D04G018430.1;Ghir_A04G013970.1;Ghir_D05G017860.1;Ghir_D04G003640.2;Ghir_D04G003640.1;Ghir_A01G001650.1;Ghir_A10G019720.1;Ghir_D08G007790.1;Ghir_A06G022450.1;Ghir_A07G007830.1;Ghir_A05G001100.1;Ghir_D05G023990.1;Ghir_D13G018330.1;Ghir_D02G016630.1;Ghir_A07G025220.1;Ghir_A03G002510.1;Ghir_A04G001170.1;Ghir_D10G021480.1;Ghir_A09G004660.3;Ghir_D12G028780.1;Ghi…
	ko00073	Cutin, suberine and wax biosynthesis	0.0363984	0.2442	1.43892	Ghir_D12G017700.1;Ghir_D09G013360.1;Ghir_A09G013860.1;Ghir_A12G017480.1;Ghir_D04G015950.1;Ghir_A08G023930.1;Ghir_D08G024840.1;Ghir_A07G014580.1;Ghir_A09G013860.2;Ghir_D02G018470.1;Ghir_D12G016510.1;Ghir_D07G004560.1;Ghir_D13G022700.1;Ghir_D09G010020.9;Ghir_A01G014210.1;Ghir_D10G008610.1;Ghir_A11G008910.1;Ghir_A06G016980.2;Ghir_A06G016980.1;Ghir_D01G012470.1;Ghir_D02G016200.1;Ghir_D09G006380.1;Ghi…
MSTds-VS-MTds	Pathway ID	#Pathway	Pvalue	FDR	Log(p)	gene
	ko00500	Starch and sucrose metabolism	3.72033e-06	0.000505964	5.42942	Ghir_A05G003740.1;Ghir_A02G002080.1;Ghir_D09G020940.1;Ghir_A09G021630.1;Ghir_A05G000360.1;Ghir_D13G021050.1;Ghir_A06G005730.1;Ghir_D08G011800.2;Ghir_D05G029210.1;Ghir_D01G009870.1;Ghir_D09G001040.1;Ghir_D05G015510.1;Ghir_A08G011550.1;Ghir_D10G003790.1;Ghir_D13G019010.1;Ghir_A12G008550.1;Ghir_D11G007930.4;Ghir_A13G018370.1;Ghir_D01G002200.1;Ghir_A05G028180.1;Ghir_D06G005790.1;Ghir_D08G017190.1;Ghi…
	ko01110	Biosynthesis of secondary metabolites	1.26593e-05	0.000860836	4.89759	Ghir_D02G015390.1;Ghir_A03G014030.1;Ghir_A02G006960.1;Ghir_A12G015390.1;Ghir_D02G007380.1;Ghir_D12G015670.1;Ghir_D02G025140.4;Ghir_A12G004040.1;Ghir_D08G017260.1;Ghir_D09G009410.1;Ghir_D02G025140.3;Ghir_A13G017290.1;Ghir_D03G008350.1;Ghir_D12G003250.1;Ghir_A08G016410.2;Ghir_A05G016120.1;Ghir_D12G001210.1;Ghir_D02G006290.1;Ghir_D08G004240.1;Ghir_A05G000360.1;Ghir_D13G017980.1;Ghir_D09G003600.1;Ghi…
	ko04075	Plant hormone signal transduction	4.97182e-05	0.00225389	4.30348	Ghir_A12G003710.1;Ghir_A11G023290.1;Ghir_D01G009680.2;Ghir_D06G017980.1;Ghir_D11G021080.1;Ghir_D12G003620.1;Ghir_D06G020220.1;Ghir_A06G017050.2;Ghir_A10G017290.1;Ghir_A05G010620.1;Ghir_A12G018010.2;Ghir_A06G010460.1;Ghir_A05G014360.1;Ghir_D06G008500.1;Ghir_D02G017450.1;Ghir_D05G003720.1;Ghir_D10G018760.1;Ghir_A05G013620.1;Ghir_D02G015400.1;Ghir_D12G018300.1;Ghir_A07G015770.1;Ghir_A06G017060.1;Ghi…
	ko00941	Flavonoid biosynthesis	0.000677958	0.0230506	3.1688	Ghir_A12G004040.1;Ghir_D12G003250.1;Ghir_D12G001210.1;Ghir_D05G007120.1;Ghir_A05G007030.1;Ghir_A05G019640.1;Ghir_A07G012860.1;Ghir_A02G002640.2;Ghir_D02G003050.1;Ghir_D05G019650.1;Ghir_A10G016610.1;Ghir_D05G022630.1;Ghir_A05G041560.1;Ghir_D06G000680.1;Ghir_D12G018390.1;Ghir_D01G023650.1;Ghir_A06G000790.1;Ghir_A08G018450.1;Ghir_A01G022110.1;Ghir_D04G001380.1;Ghir_A11G024410.1;Ghir_A12G018100.1;Ghi…
	ko00903	Limonene and pinene degradation	0.00146809	0.0399322	2.83325	Ghir_A12G015390.1;Ghir_D12G015670.1;Ghir_D02G016990.2;Ghir_A12G015390.2;Ghir_A03G015680.1;Ghir_D04G003640.2;Ghir_D04G003640.1;Ghir_A05G007160.2;Ghir_D08G017280.1;Ghir_D02G016990.1
	ko01100	Metabolic pathways	0.00224452	0.0508759	2.64888	Ghir_D02G015390.1;Ghir_A03G014030.1;Ghir_A02G006960.1;Ghir_A05G003740.1;Ghir_D03G008360.1;Ghir_A12G015390.1;Ghir_D02G007380.1;Ghir_D12G017700.1;Ghir_D12G015670.1;Ghir_A02G014700.1;Ghir_A12G003710.1;Ghir_D02G025140.4;Ghir_A12G004040.1;Ghir_D08G017260.1;Ghir_D09G009410.1;Ghir_D02G025140.3;Ghir_D05G013640.1;Ghir_A13G017290.1;Ghir_D03G008350.1;Ghir_D03G004380.1;Ghir_D12G003250.1;Ghir_A08G016410.2;Ghi…
	ko04933	AGE-RAGE signaling pathway in diabetic complications	0.00321961	0.0598727	2.4922	Ghir_D12G029060.2;Ghir_D12G029060.1;Ghir_A09G022090.1;Ghir_D09G021380.1;Ghir_D01G015000.1;Ghir_D12G012230.4;Ghir_D13G007830.1;Ghir_D07G009800.1;Ghir_D06G020550.6;Ghir_D05G014450.4;Ghir_D10G005550.1;Ghir_D06G020550.2;Ghir_D11G014170.4;Ghir_D11G026820.5;Ghir_D05G014450.2;Ghir_D02G012990.1;Ghir_A06G018210.1;Ghir_A08G002600.3;Ghir_A05G034170.1;Ghir_D06G020550.7;Ghir_A10G004750.4;Ghir_D02G012990.3;Ghi…
	ko00940	Phenylpropanoid biosynthesis	0.00410455	0.0598727	2.38673	Ghir_D02G015390.1;Ghir_A03G014030.1;Ghir_D08G017260.1;Ghir_A08G016410.2;Ghir_A05G000360.1;Ghir_D05G019450.1;Ghir_A09G015780.1;Ghir_D01G001240.1;Ghir_A06G007860.1;Ghir_A01G001280.1;Ghir_D01G022210.1;Ghir_D04G012180.1;Ghir_D09G015240.1;Ghir_D05G029210.1;Ghir_A04G008120.1;Ghir_A12G007950.1;Ghir_D05G015510.1;Ghir_D10G003790.1;Ghir_D05G014500.1;Ghir_A05G019420.1;Ghir_D12G009170.1;Ghir_A12G009480.1;Ghi…
	ko04016	MAPK signaling pathway - plant	0.00430863	0.0598727	2.36566	Ghir_A12G003710.1;Ghir_D09G021370.1;Ghir_A09G022080.1;Ghir_D06G017980.1;Ghir_D12G003620.1;Ghir_A06G017050.2;Ghir_A08G003300.1;Ghir_A01G022860.1;Ghir_D03G014630.1;Ghir_D08G003390.1;Ghir_D05G028330.1;Ghir_A03G004270.1;Ghir_D12G029700.1;Ghir_D01G005170.1;Ghir_D06G011210.3;Ghir_A06G018620.1;Ghir_D05G007170.1;Ghir_A06G017060.1;Ghir_A11G035820.1;Ghir_A09G020120.1;Ghir_D10G015120.1;Ghir_A06G008880.1;Ghi…
	ko00592	alpha-Linolenic acid metabolism	0.00440241	0.0598727	2.35631	Ghir_A02G006960.1;Ghir_D02G007380.1;Ghir_D08G004240.1;Ghir_A05G006990.1;Ghir_A08G004050.1;Ghir_D08G004260.1;Ghir_A08G004040.1;Ghir_D10G010940.1;Ghir_D02G007330.1;Ghir_A05G003470.1;Ghir_D06G022820.1;Ghir_D02G007350.1;Ghir_A02G006900.1;Ghir_D05G003600.1;Ghir_A10G008330.1;Ghir_D02G010170.1;Ghir_A06G007960.1;Ghir_A08G004030.1;Ghir_D02G007370.1;Ghir_A11G016370.1;Ghir_D06G008210.2;Ghir_D08G004270.1;Ghi…
	ko00010	Glycolysis / Gluconeogenesis	0.00587546	0.0726421	2.23096	Ghir_A02G006960.1;Ghir_A12G015390.1;Ghir_D02G007380.1;Ghir_D12G015670.1;Ghir_A05G016120.1;Ghir_D07G002520.1;Ghir_A07G002520.1;Ghir_A11G025770.1;Ghir_D12G012800.1;Ghir_A13G005370.1;Ghir_D13G021200.1;Ghir_D02G007330.1;Ghir_A06G003910.1;Ghir_D02G007350.1;Ghir_A02G006900.1;Ghir_D06G004020.3;Ghir_D07G002520.2;Ghir_D02G016990.2;Ghir_D08G008600.1;Ghir_D08G008600.3;Ghir_D06G007400.1;Ghir_A06G007070.2;Ghi…
	ko04122	Sulfur relay system	0.00728201	0.0825295	2.13775	Ghir_D11G019620.1;Ghir_A11G019500.1;Ghir_D11G004870.1;Ghir_A11G004970.1;Ghir_D11G004870.2;Ghir_D11G010440.6;Ghir_A11G010450.4;Ghir_D11G010440.2;Ghir_D11G010440.4;Ghir_A08G001330.1;Ghir_A08G001330.6
	ko00730	Thiamine metabolism	0.00926255	0.0969005	2.03327	Ghir_D01G006950.1;Ghir_A01G006660.1;Ghir_D08G023500.2;Ghir_A08G022610.1;Ghir_D05G028180.1;Ghir_A08G002830.1;Ghir_D04G019800.2;Ghir_A08G026640.1;Ghir_D04G019800.1;Ghir_D05G017210.1;Ghir_D06G005130.1;Ghir_A01G014910.1;Ghir_A09G026140.5;Ghir_D07G005810.2;Ghir_A07G018230.1;Ghir_D12G014350.3;Ghir_A09G026140.3;Ghir_D07G005810.3
	ko00999	Biosynthesis of secondary metabolites - unclassified	0.0168374	0.156768	1.77372	Ghir_A03G021380.1;Ghir_D12G006580.2;Ghir_D08G016830.1;Ghir_D02G022850.2;Ghir_D12G006580.1
	ko00531	Glycosaminoglycan degradation	0.0179591	0.156768	1.74572	Ghir_D05G013640.1;Ghir_D08G009910.1;Ghir_A12G019130.1;Ghir_A08G009510.1;Ghir_A06G000640.2;Ghir_A12G019130.2;Ghir_A03G021600.2;Ghir_D09G024430.1;Ghir_D08G015990.1;Ghir_D06G007750.1;Ghir_D09G017640.2;Ghir_D07G012640.1;Ghir_A07G012520.1;Ghir_A02G018460.1;Ghir_A10G012860.5;Ghir_A12G019130.11;Ghir_A02G012910.2;Ghir_A06G007590.1;Ghir_A09G018180.2;Ghir_D06G004880.1;Ghir_D10G006480.2;Ghir_A05G031800.1;Gh…
	ko00944	Flavone and flavonol biosynthesis	0.0184433	0.156768	1.73416	Ghir_D05G007120.1;Ghir_A05G007030.1;Ghir_A07G012860.1;Ghir_A09G015310.1;Ghir_D08G016220.1;Ghir_D08G016200.1;Ghir_D03G005110.1;Ghir_A12G014740.1;Ghir_D06G022610.1;Ghir_D04G020570.1;Ghir_D11G015020.1
	ko00250	Alanine, aspartate and glutamate metabolism	0.0219376	0.175501	1.65881	Ghir_D09G009410.1;Ghir_D13G024390.1;Ghir_D01G005940.1;Ghir_A12G020810.1;Ghir_A13G023660.1;Ghir_A02G002720.1;Ghir_D12G029510.1;Ghir_A08G022210.1;Ghir_A07G023720.3;Ghir_A13G013510.1;Ghir_A07G025280.2;Ghir_A11G016560.2;Ghir_D13G007830.1;Ghir_A09G009680.2;Ghir_A07G005780.1;Ghir_D09G021750.2;Ghir_A05G007340.1;Ghir_D09G021750.1;Ghir_A12G016440.1;Ghir_D04G002400.6;Ghir_D11G014170.4;Ghir_D11G026820.5;Ghi…
	ko00430	Taurine and hypotaurine metabolism	0.0274007	0.207028	1.56224	Ghir_D11G025250.1;Ghir_A11G025100.1;Ghir_A10G024500.1;Ghir_A12G016440.1;Ghir_A11G005960.1;Ghir_A08G022830.1;Ghir_A12G028010.1;Ghir_D09G017600.1
	ko00910	Nitrogen metabolism	0.0323628	0.225276	1.48995	Ghir_D02G009090.1;Ghir_D02G008290.1;Ghir_A12G020810.1;Ghir_A02G002720.1;Ghir_D12G029510.1;Ghir_A08G022210.1;Ghir_D09G020720.1;Ghir_A03G019510.8;Ghir_D02G020910.1;Ghir_A03G019510.6;Ghir_D03G012840.2;Ghir_D11G028250.1;Ghir_A03G015520.3;Ghir_D12G007480.6;Ghir_A12G015590.1;Ghir_D09G020360.1;Ghir_D10G006710.2;Ghir_D01G022010.1;Ghir_D07G014600.1;Ghir_D02G013380.1;Ghir_D03G012840.1;Ghir_A05G010770.1;Ghi…
	ko00908	Zeatin biosynthesis	0.0331288	0.225276	1.47979	Ghir_D07G011010.2;Ghir_D04G007650.1;Ghir_A05G019380.1;Ghir_A05G004020.1;Ghir_D06G007800.1;Ghir_D05G019410.2;Ghir_A04G000500.1;Ghir_A05G019380.2;Ghir_D13G020870.1;Ghir_A05G019380.3;Ghir_A04G003910.3;Ghir_A07G010940.1;Ghir_A09G012920.7;Ghir_D10G027120.1
MSMs-VS-MMs	Pathway ID	#Pathway	Pvalue	FDR	Log(p)	gene
	ko04075	Plant hormone signal transduction	5.23239e-07	4.84535e-05	4.31467	Ghir_A03G020320.1;Ghir_A12G003710.1;Ghir_D06G017980.1;Ghir_A08G016470.1;Ghir_A06G017050.2;Ghir_D06G020220.1;Ghir_D01G009680.2;Ghir_D02G021740.1;Ghir_A12G018010.2;Ghir_D12G018300.1;Ghir_A05G010620.1;Ghir_A11G010360.1;Ghir_D02G005670.1;Ghir_D03G013560.1;Ghir_D08G017330.1;Ghir_A08G022420.1;Ghir_A02G005340.1;Ghir_A09G014080.1;Ghir_D10G005730.1;Ghir_A05G024090.1;Ghir_A06G017050.1;Ghir_D06G017980.2;Ghi…
	ko04016	MAPK signaling pathway - plant	7.07351e-07	4.84535e-05	4.31467	Ghir_A12G003710.1;Ghir_D06G017980.1;Ghir_A08G016470.1;Ghir_A06G017050.2;Ghir_A09G022080.1;Ghir_D09G021370.1;Ghir_A12G024510.1;Ghir_D03G014630.1;Ghir_A05G026340.1;Ghir_A11G010360.1;Ghir_A03G004270.1;Ghir_D05G022650.1;Ghir_D08G017330.1;Ghir_A01G022860.1;Ghir_D05G006190.1;Ghir_D12G029700.1;Ghir_D07G019150.2;Ghir_D12G024500.1;Ghir_D01G023780.1;Ghir_A06G017050.1;Ghir_A11G035820.1;Ghir_D06G017980.2;Ghi…
	ko04626	Plant-pathogen interaction	3.20008e-05	0.00146137	2.83524	Ghir_D03G016230.1;Ghir_A06G000260.4;Ghir_D02G018000.1;Ghir_A09G022080.1;Ghir_D09G021370.1;Ghir_D09G012280.1;Ghir_A09G012800.1;Ghir_A05G026340.1;Ghir_D07G014970.1;Ghir_A01G016650.1;Ghir_D12G018060.4;Ghir_A07G014690.1;Ghir_D05G006190.1;Ghir_D01G018250.2;Ghir_D12G029700.1;Ghir_D07G019150.2;Ghir_A05G006120.1;Ghir_D01G023780.1;Ghir_D11G010270.1;Ghir_A13G022840.1;Ghir_D12G006350.1;Ghir_D05G026370.1;Ghi…
	ko00940	Phenylpropanoid biosynthesis	7.80738e-05	0.00267403	2.57283	Ghir_D02G015390.1;Ghir_A03G014030.1;Ghir_D08G017260.1;Ghir_D01G001240.1;Ghir_A10G018240.1;Ghir_A01G001280.1;Ghir_D01G022210.1;Ghir_A09G015780.1;Ghir_D10G019720.1;Ghir_D11G035580.1;Ghir_D04G012180.1;Ghir_D09G015240.1;Ghir_A02G015530.1;Ghir_D03G005150.1;Ghir_A05G007930.1;Ghir_A04G008120.1;Ghir_D12G009170.1;Ghir_D05G007990.1;Ghir_A10G015080.1;Ghir_A01G020680.1;Ghir_A08G002430.1;Ghir_A05G024890.1;Ghi…
	ko00941	Flavonoid biosynthesis	0.000261495	0.00716497	2.14479	Ghir_D08G015440.1;Ghir_A12G004040.1;Ghir_D07G013030.1;Ghir_A10G018240.1;Ghir_D08G019350.1;Ghir_A07G012860.1;Ghir_A02G002640.2;Ghir_D10G019720.1;Ghir_D12G003250.1;Ghir_D02G003050.1;Ghir_D12G001210.1;Ghir_A05G019640.1;Ghir_D04G002380.1;Ghir_D12G018390.1;Ghir_D05G019650.1;Ghir_D10G015360.1;Ghir_A08G018450.1;Ghir_D06G000680.1;Ghir_A06G000790.1;Ghir_D09G000030.1;Ghir_A12G018100.1;Ghir_D10G022390.1;Ghi…
	ko00500	Starch and sucrose metabolism	0.000730652	0.0158858	1.79899	Ghir_A05G003740.1;Ghir_A10G010230.1;Ghir_D10G017770.2;Ghir_D10G017770.3;Ghir_A08G012630.1;Ghir_A02G002080.1;Ghir_D02G017040.1;Ghir_D09G020940.1;Ghir_A09G021630.1;Ghir_A03G015760.1;Ghir_A06G005730.1;Ghir_D10G017770.1;Ghir_D05G020680.1;Ghir_D08G009420.1;Ghir_D02G017040.4;Ghir_D11G035580.1;Ghir_D08G011800.2;Ghir_A03G015760.3;Ghir_A08G011550.1;Ghir_D08G013300.1;Ghir_D11G007930.2;Ghir_D04G004200.1;Ghi…
	ko00430	Taurine and hypotaurine metabolism	0.000880259	0.0158858	1.79899	Ghir_D11G025250.1;Ghir_A11G025100.1;Ghir_D12G016660.1;Ghir_A11G025100.2;Ghir_D11G025250.2;Ghir_A12G016440.1;Ghir_A11G004000.3;Ghir_A10G024500.1;Ghir_D08G023760.3;Ghir_A12G028010.1;Ghir_D08G023760.2;Ghir_D04G007570.1
	ko04712	Circadian rhythm - plant	0.000927635	0.0158858	1.79899	Ghir_D08G015440.1;Ghir_D03G003430.2;Ghir_A12G004040.1;Ghir_A02G002640.2;Ghir_D12G003250.1;Ghir_D02G003050.1;Ghir_A11G035130.2;Ghir_A11G024820.1;Ghir_D11G025010.1;Ghir_D10G015360.1;Ghir_D12G016580.1;Ghir_D05G007840.1;Ghir_D03G003430.1;Ghir_A05G034730.1;Ghir_D07G002430.1;Ghir_A08G022910.1;Ghir_D09G000030.1;Ghir_D02G006910.2;Ghir_D11G001640.1;Ghir_D08G023810.1;Ghir_A12G016370.1;Ghir_D07G002430.2;Ghi…
	ko00592	alpha-Linolenic acid metabolism	0.00119879	0.0182483	1.73878	Ghir_A02G006960.1;Ghir_D02G007380.1;Ghir_D10G006080.1;Ghir_A13G000040.1;Ghir_D08G004240.1;Ghir_A05G006990.1;Ghir_D01G019800.1;Ghir_D10G010940.1;Ghir_A08G004040.1;Ghir_A05G026470.1;Ghir_A10G005240.1;Ghir_D02G007330.1;Ghir_A10G008330.1;Ghir_D02G007350.1;Ghir_A11G021200.1;Ghir_A08G004050.1;Ghir_D06G022820.1;Ghir_D08G004260.1;Ghir_A02G006900.1;Ghir_A10G015790.5;Ghir_A02G008090.2;Ghir_A05G003470.1;Ghi…
	ko00906	Carotenoid biosynthesis	0.0017868	0.0244792	1.6112	Ghir_A12G021660.1;Ghir_D07G019990.1;Ghir_D12G021400.1;Ghir_D12G021670.1;Ghir_D07G019990.2;Ghir_D13G017030.1;Ghir_A08G015750.1;Ghir_D01G003610.1;Ghir_D12G024420.1;Ghir_D05G007960.1;Ghir_D11G017870.1;Ghir_A12G021380.7;Ghir_A07G001310.1;Ghir_A12G024430.1;Ghir_A12G021380.3;Ghir_D07G019990.3;Ghir_A10G013310.3;Ghir_A12G021470.1;Ghir_D01G021150.1;Ghir_A09G022150.1;Ghir_D11G027730.2;Ghir_A01G019710.1;Ghi…
	ko00604	Glycosphingolipid biosynthesis - ganglio series	0.00274593	0.0341993	1.46598	Ghir_D05G013640.1;Ghir_A01G016040.1;Ghir_D03G001150.2;Ghir_A05G013930.3;Ghir_D10G006410.1;Ghir_A06G001030.2;Ghir_D10G014860.3;Ghir_D10G006480.8;Ghir_D07G012640.1;Ghir_D06G004890.7;Ghir_A03G013150.3;Ghir_A02G012910.2;Ghir_D03G001600.1;Ghir_D13G020410.1;Ghir_D09G011000.1;Ghir_D10G006480.4;Ghir_D06G007750.1;Ghir_A10G012860.5;Ghir_D03G005780.1;Ghir_A02G018460.1;Ghir_A12G021580.1;Ghir_A03G017170.1;Ghi…
	ko00730	Thiamine metabolism	0.00499169	0.0535431	1.2713	Ghir_D05G028180.1;Ghir_A08G002830.1;Ghir_D04G019800.1;Ghir_D04G019800.2;Ghir_D08G023500.2;Ghir_A05G017400.1;Ghir_D12G007900.1;Ghir_A07G016260.2;Ghir_A12G014210.1;Ghir_A12G014210.2;Ghir_A07G018230.5;Ghir_D12G007900.2;Ghir_D12G007900.3;Ghir_A07G018230.1;Ghir_D13G003610.2;Ghir_D12G020230.3;Ghir_D09G011220.1;Ghir_A08G004700.1;Ghir_D06G002390.2;Ghir_D12G014350.3;Ghir_A06G002530.1
	ko00010	Glycolysis / Gluconeogenesis	0.00508074	0.0535431	1.2713	Ghir_A02G006960.1;Ghir_D02G007380.1;Ghir_D04G011360.2;Ghir_D12G015670.1;Ghir_A12G015390.1;Ghir_A05G016120.1;Ghir_A04G007190.1;Ghir_A07G002520.1;Ghir_D07G002520.1;Ghir_D01G019800.1;Ghir_D04G011360.1;Ghir_D02G007330.1;Ghir_D02G007350.1;Ghir_D07G002520.2;Ghir_D06G016320.2;Ghir_A02G006900.1;Ghir_A10G015790.5;Ghir_D12G023240.1;Ghir_D06G007400.1;Ghir_D08G020550.1;Ghir_A05G016120.2;Ghir_D04G003640.2;Ghi…
	ko00073	Cutin, suberine and wax biosynthesis	0.00606488	0.0593492	1.22659	Ghir_A09G013860.1;Ghir_D09G013360.1;Ghir_D06G023780.1;Ghir_D12G017700.1;Ghir_A12G017480.1;Ghir_A09G013860.2;Ghir_A10G019940.1;Ghir_D10G021650.1;Ghir_D04G015950.1;Ghir_A11G008890.1;Ghir_A04G011610.1;Ghir_D04G007420.1;Ghir_A09G006690.1;Ghir_A09G006680.5;Ghir_D02G016200.1;Ghir_A09G006680.6;Ghir_A11G008890.2;Ghir_D02G022040.1;Ghir_D07G014860.1;Ghir_A05G034310.1;Ghir_A04G015460.1;Ghir_A05G043510.1;Ghi…
	ko00601	Glycosphingolipid biosynthesis - lacto and neolacto series	0.00990016	0.0904215	1.04373	Ghir_D06G014090.1;Ghir_A05G015000.3;Ghir_A09G017320.1;Ghir_D09G016750.1
	ko00053	Ascorbate and aldarate metabolism	0.013191	0.112948	0.947121	Ghir_D12G015670.1;Ghir_A12G015390.1;Ghir_A12G003710.1;Ghir_A06G007270.2;Ghir_D11G007820.1;Ghir_A13G022250.1;Ghir_A13G022220.2;Ghir_D08G021420.1;Ghir_A06G007270.1;Ghir_D06G016320.2;Ghir_D04G003640.2;Ghir_D07G007600.1;Ghir_A10G000420.1;Ghir_D11G022110.2;Ghir_A06G007270.5;Ghir_D03G004420.3;Ghir_D02G016990.2;Ghir_A08G020630.1;Ghir_A06G007270.3;Ghir_D07G011010.2;Ghir_A07G007590.1;Ghir_A13G008300.2;Ghi…
	ko00531	Glycosaminoglycan degradation	0.0158697	0.127891	0.893159	Ghir_D05G013640.1;Ghir_A01G016040.1;Ghir_D08G009910.1;Ghir_D03G001150.2;Ghir_A05G013930.3;Ghir_D10G006410.1;Ghir_A06G001030.2;Ghir_D10G014860.3;Ghir_D09G024430.1;Ghir_D10G006480.8;Ghir_D07G012640.1;Ghir_D06G004890.7;Ghir_A03G013150.3;Ghir_A02G012910.2;Ghir_D03G001600.1;Ghir_D13G020410.1;Ghir_D09G011000.1;Ghir_D10G006480.4;Ghir_D06G007750.1;Ghir_A10G012860.5;Ghir_D03G005780.1;Ghir_A02G018460.1;Ghi…
	ko00860	Porphyrin and chlorophyll metabolism	0.0359479	0.273603	0.562879	Ghir_A06G004700.3;Ghir_D11G016480.1;Ghir_A10G006000.2;Ghir_D04G015630.1;Ghir_D05G022020.1;Ghir_D02G008120.1;Ghir_D07G011010.2;Ghir_A05G024050.3;Ghir_A05G036010.1;Ghir_A07G011230.1;Ghir_D05G039070.1;Ghir_D06G004750.2;Ghir_A02G007670.1;Ghir_A02G015150.1;Ghir_D05G006370.1;Ghir_D01G004830.18;Ghir_D09G012550.2;Ghir_D08G020010.2;Ghir_D04G014280.1;Ghir_D10G010260.3;Ghir_D02G024090.1;Ghir_A03G003030.2;Gh…
	ko00250	Alanine, aspartate and glutamate metabolism	0.0424443	0.320413	0.49429	Ghir_D12G026390.1;Ghir_A12G026360.1;Ghir_D09G009410.1;Ghir_D13G024390.1;Ghir_A07G018790.1;Ghir_D07G023800.1;Ghir_D01G005940.1;Ghir_A07G023720.3;Ghir_A13G023660.1;Ghir_D05G039240.1;Ghir_D07G019150.2;Ghir_A07G023720.1;Ghir_D01G001540.1;Ghir_D12G016660.1;Ghir_A05G007340.2;Ghir_D07G023800.2;Ghir_D05G007390.2;Ghir_A10G015110.1;Ghir_A10G015010.3;Ghir_A13G013510.1;Ghir_D04G002400.6;Ghir_A09G009680.2;Ghi…
	ko00945	Stilbenoid, diarylheptanoid and gingerol biosynthesis	0.0426151	0.320413	0.49429	Ghir_D08G015440.1;Ghir_A10G018240.1;Ghir_D10G019720.1;Ghir_D10G022390.1;Ghir_D13G004150.1;Ghir_D10G012560.2;Ghir_A04G013070.1;Ghir_A03G014520.1;Ghir_D04G017430.1;Ghir_D10G012560.1;Ghir_A05G012150.4;Ghir_D08G017540.1;Ghir_D10G021980.1;Ghir_A05G018380.1;Ghir_D05G011870.2;Ghir_D02G018860.1;Ghir_A03G019900.1;Ghir_D11G024420.1;Ghir_A06G007380.2
