# Supplementary material for: Integrative Analysis of the lncRNA and mRNA Transcriptome Revealed Genes and Pathways Potentially Involved in the Anther Abortion of Cotton (Gossypium hirsutum L.)
Source: Genes (Basel). 2019 Nov 20;10(12):947. doi: 10.3390/genes10120947 (PMC6947465; doi:10.3390/genes10120947)
Supplement: Supplementary file 1 [file genes-10-00947-s001.zip › Supplementary/Table S4. cis-target gene of lncRNAs in three stages of anther development between the CMS line and the maintainer line.xlsx]

## Sheet: Table S4a_cis-target in Pms
Table S4a:Potential cis target genes of lncRNAs in "MsPms-VS-MPms"
lncRNA_class	distance	Overlap_class	lncRNA	mRNA	lncRNA_chr	lncRNA_start	lncRNA_end	lncRNA_length	lncRNA_chain	mRNA_chr	mRNA_start	mRNA_end	mRNA_length	mRNA_chain	minimum_free_energy_of_RNAplex	Pearson_correlation
cis_mRNA_overlap	0	Lnc-AntiOverlap-mRNA	LTCONS_00000730	Ghir_A01G005370.1	Ghir_A01	7608498	7610051	1554	+	Ghir_A01	7608395	7610214	1732	-	-2774.11	0.774
cis_mRNA_dw20k	2690	NA	LTCONS_00001127	Ghir_A01G008090.1	Ghir_A01	14097498	14099532	1564	+	Ghir_A01	14091744	14094809	2348	+	*	0.8754
cis_mRNA_dw20k	19456	NA	LTCONS_00001409	Ghir_A01G009580.1	Ghir_A01	19795447	19796076	630	+	Ghir_A01	19815531	19817010	1288	-	*	-0.7157
cis_mRNA_dw20k	19622	NA	LTCONS_00001409	Ghir_A01G009580.2	Ghir_A01	19795447	19796076	630	+	Ghir_A01	19815697	19816931	879	-	*	-0.7276
cis_mRNA_overlap	0	Lnc-CompleteIn-mRNAIntron	LTCONS_00001409	MTCONS_00001405	Ghir_A01	19795447	19796076	630	+	Ghir_A01	19758662	19825842	1096	+	*	0.8411
cis_mRNA_dw20k	16313	NA	LTCONS_00001831	Ghir_A01G011970.2	Ghir_A01	42118626	42120120	1420	+	Ghir_A01	42136432	42141806	3600	-	*	0.7748
cis_mRNA_up10k	4414	NA	LTCONS_00001831	MTCONS_00001832	Ghir_A01	42118626	42120120	1420	+	Ghir_A01	42124533	42126924	2271	+	*	-0.6175
cis_mRNA_up10k	7024	NA	LTCONS_00001831	Ghir_A01G011950.1	Ghir_A01	42118626	42120120	1420	+	Ghir_A01	42127143	42129728	1425	+	*	-0.7402
cis_mRNA_dw20k	7593	NA	LTCONS_00002443	Ghir_A01G015250.1	Ghir_A01	98719423	98721890	2468	+	Ghir_A01	98729482	98732029	2548	-	*	-0.6851
cis_mRNA_dw20k	5088	NA	LTCONS_00003204	Ghir_A01G019820.1	Ghir_A01	114589976	114591374	1084	+	Ghir_A01	114596461	114598346	1767	-	*	-0.6056
cis_mRNA_dw20k	7046	NA	LTCONS_00003425	Ghir_A01G021680.1	Ghir_A01	116914411	116915921	1511	+	Ghir_A01	116903685	116907366	2542	+	*	-0.6268
cis_mRNA_dw20k	643	NA	LTCONS_00004262	Ghir_A01G005150.1	Ghir_A01	7223193	7224893	1701	-	Ghir_A01	7225535	7226735	1056	-	*	0.671
cis_mRNA_up10k	6017	NA	LTCONS_00005148	Ghir_A01G010670.2	Ghir_A01	26081316	26087085	4998	-	Ghir_A01	26093101	26095310	1032	+	*	0.6023
cis_mRNA_up10k	3510	NA	LTCONS_00005427	Ghir_A01G012520.2	Ghir_A01	49083949	49086464	1973	-	Ghir_A01	49079020	49080440	1167	-	*	0.6546
cis_mRNA_dw20k	5520	NA	LTCONS_00005463	Ghir_A01G012710.1	Ghir_A01	53558534	53559165	632	-	Ghir_A01	53564684	53566175	1492	-	*	-0.7094
cis_mRNA_up10k	6704	NA	LTCONS_00005531	Ghir_A01G013120.1	Ghir_A01	60738205	60738760	556	-	Ghir_A01	60730734	60731502	769	-	*	-0.8442
cis_mRNA_dw20k	7247	NA	LTCONS_00006696	MTCONS_00006697	Ghir_A01	116890486	116892630	2145	-	Ghir_A01	116899876	116903103	2088	-	*	-0.711
cis_mRNA_dw20k	17760	NA	LTCONS_00007322	Ghir_A02G004120.1	Ghir_A02	5134286	5135322	1037	+	Ghir_A02	5112836	5116527	1180	+	*	-0.6156
cis_mRNA_dw20k	17760	NA	LTCONS_00007322	Ghir_A02G004120.2	Ghir_A02	5134286	5135322	1037	+	Ghir_A02	5113055	5116527	1087	+	*	-0.6812
cis_mRNA_overlap	0	Lnc-AntiOverlap-mRNA	LTCONS_00008914	Ghir_A02G014400.2	Ghir_A02	97772459	97773404	946	+	Ghir_A02	97771954	97774217	2188	-	-1651.72	0.7096
cis_mRNA_dw20k	2854	NA	LTCONS_00011602	MTCONS_00011603	Ghir_A02	74972499	74974975	2477	-	Ghir_A02	74977828	74995436	15752	-	*	0.9705
cis_mRNA_overlap	0	Lnc-CompleteIn-mRNAIntron	LTCONS_00011602	MTCONS_00011598	Ghir_A02	74972499	74974975	2477	-	Ghir_A02	74967633	74995436	1841	-	*	0.986
cis_mRNA_overlap	0	Lnc-AntiOverlap-mRNA	LTCONS_00011952	Ghir_A02G014730.1	Ghir_A02	99010261	99014708	4078	-	Ghir_A02	99013258	99014670	1413	+	-2557.7	0.8203
cis_mRNA_dw20k	12291	NA	LTCONS_00012486	Ghir_A02G018960.1	Ghir_A02	107676040	107676863	824	-	Ghir_A02	107659870	107663750	2719	+	*	0.7563
cis_mRNA_dw20k	607	NA	LTCONS_00012486	Ghir_A02G019000.1	Ghir_A02	107676040	107676863	824	-	Ghir_A02	107677469	107678571	492	-	*	0.8998
cis_mRNA_dw20k	4000	NA	LTCONS_00012911	MTCONS_00012910	Ghir_A03	4128903	4130241	1339	+	Ghir_A03	4122527	4124904	2378	+	*	0.7296
cis_mRNA_up10k	3610	NA	LTCONS_00012911	Ghir_A03G002710.1	Ghir_A03	4128903	4130241	1339	+	Ghir_A03	4133850	4138228	2925	+	*	0.7499
cis_mRNA_dw20k	3029	NA	LTCONS_00013095	Ghir_A03G003860.3	Ghir_A03	5894467	5895701	1235	+	Ghir_A03	5898729	5903875	2901	-	*	0.8047
cis_mRNA_overlap	0	Lnc-AntiOverlap-mRNA	LTCONS_00014247	Ghir_A03G011490.1	Ghir_A03	65960355	65962728	2374	+	Ghir_A03	65960244	65962721	2014	-	-3744.76	-0.7333
cis_mRNA_overlap	0	Lnc-AntiOverlap-mRNA	LTCONS_00014247	Ghir_A03G011490.3	Ghir_A03	65960355	65962728	2374	+	Ghir_A03	65960244	65962688	2287	-	-4322.26	0.8097
cis_mRNA_dw20k	7954	NA	LTCONS_00014426	MTCONS_00014425	Ghir_A03	71978697	71979882	1186	+	Ghir_A03	71968143	71970744	1179	+	*	-0.6727
cis_mRNA_dw20k	3247	NA	LTCONS_00014655	Ghir_A03G013690.1	Ghir_A03	89128101	89128898	798	+	Ghir_A03	89105572	89124855	3840	+	*	0.6134
cis_mRNA_overlap	0	Lnc-CompleteIn-mRNAIntron	LTCONS_00014675	MTCONS_00014673	Ghir_A03	89511207	89513311	2105	+	Ghir_A03	89507539	89520814	5600	+	*	0.6134
cis_mRNA_overlap	0	mRNA-AntiCompleteIn-LncExon	LTCONS_00014971	MTCONS_00018413	Ghir_A03	98145614	98146728	1115	+	Ghir_A03	98145615	98146085	471	-	-869.7	0.8797
cis_mRNA_overlap	0	mRNA-CompleteIn-LncExon	LTCONS_00016610	Ghir_A03G004670.1	Ghir_A03	7778230	7780663	1874	-	Ghir_A03	7778744	7780663	1288	-	-436.81	0.8585
cis_mRNA_up10k	2369	NA	LTCONS_00016615	Ghir_A03G004710.1	Ghir_A03	7830748	7838110	1155	-	Ghir_A03	7840478	7843123	1106	+	*	-0.6832
cis_mRNA_overlap	0	Lnc-CompleteIn-mRNAExon	LTCONS_00016717	Ghir_A03G005220.1	Ghir_A03	8921739	8927113	4088	-	Ghir_A03	8921739	8927113	4174	-	-1455.5	-0.8427
cis_mRNA_overlap	0	Lnc-AntiOverlap-mRNA	LTCONS_00017089	Ghir_A03G007450.1	Ghir_A03	16677042	16678202	1161	-	Ghir_A03	16677432	16678538	1107	+	-1577.7	0.6503
cis_mRNA_overlap	0	Lnc-AntiOverlap-mRNA	LTCONS_00017449	MTCONS_00013955	Ghir_A03	37534270	37545286	482	-	Ghir_A03	37537654	37565648	1686	+	*	0.7323
cis_mRNA_overlap	0	mRNA-AntiCompleteIn-LncIntron	LTCONS_00017449	Ghir_A03G009770.1	Ghir_A03	37534270	37545286	482	-	Ghir_A03	37537654	37540711	3058	+	*	0.7618
cis_mRNA_overlap	0	mRNA-AntiCompleteIn-LncIntron	LTCONS_00017449	Ghir_A03G009780.1	Ghir_A03	37534270	37545286	482	-	Ghir_A03	37542111	37542992	882	+	*	0.8078
cis_mRNA_dw20k	3244	NA	LTCONS_00018126	Ghir_A03G013690.1	Ghir_A03	89128098	89128897	800	-	Ghir_A03	89105572	89124855	3840	+	*	0.7212
cis_mRNA_overlap	0	Lnc-AntiOverlap-mRNA	LTCONS_00018686	Ghir_A03G016980.1	Ghir_A03	104101489	104103364	1876	-	Ghir_A03	104102239	104105769	2945	+	-1613.62	0.832
cis_mRNA_up10k	7235	NA	LTCONS_00020090	Ghir_A04G003760.1	Ghir_A04	8592926	8595573	2172	+	Ghir_A04	8583851	8585692	1842	-	*	0.6801
cis_mRNA_dw20k	10692	NA	LTCONS_00020149	Ghir_A04G004070.1	Ghir_A04	9694404	9700935	4696	+	Ghir_A04	9711626	9712146	430	-	*	-0.8071
cis_mRNA_dw20k	878	NA	LTCONS_00020149	Ghir_A04G004050.1	Ghir_A04	9694404	9700935	4696	+	Ghir_A04	9690675	9693527	1984	+	*	0.9093
cis_mRNA_overlap	0	Lnc-Overlap-mRNA	LTCONS_00020149	MTCONS_00020150	Ghir_A04	9694404	9700935	4696	+	Ghir_A04	9697756	9700935	1342	+	-525.35	-0.8258
cis_mRNA_up10k	2036	NA	LTCONS_00020149	MTCONS_00022526	Ghir_A04	9694404	9700935	4696	+	Ghir_A04	9687872	9692369	3630	-	-1190.67	0.9114
cis_mRNA_up10k	5019	NA	LTCONS_00020149	Ghir_A04G004040.1	Ghir_A04	9694404	9700935	4696	+	Ghir_A04	9687872	9689386	1515	-	-558.55	0.7154
cis_mRNA_up10k	7189	NA	LTCONS_00020149	Ghir_A04G004030.1	Ghir_A04	9694404	9700935	4696	+	Ghir_A04	9686155	9687216	1062	-	*	0.7878
cis_mRNA_up10k	2396	NA	LTCONS_00020513	Ghir_A04G006300.1	Ghir_A04	35175319	35178572	3254	+	Ghir_A04	35166522	35172924	2012	-	*	0.7842
cis_mRNA_overlap	0	Lnc-AntiOverlap-mRNA	LTCONS_00020760	Ghir_A04G007670.1	Ghir_A04	60475796	60476988	1193	+	Ghir_A04	60473395	60476978	1562	-	-2013.1	-0.8262
cis_mRNA_up10k	1013	NA	LTCONS_00020841	Ghir_A04G008250.1	Ghir_A04	64613185	64613938	754	+	Ghir_A04	64614950	64616656	1459	+	*	0.6573
cis_mRNA_dw20k	2038	NA	LTCONS_00021013	Ghir_A04G009370.1	Ghir_A04	71105303	71111800	5948	+	Ghir_A04	71113837	71115896	1883	-	*	-0.6478
cis_mRNA_dw20k	2038	NA	LTCONS_00021013	Ghir_A04G009370.2	Ghir_A04	71105303	71111800	5948	+	Ghir_A04	71113837	71115757	1640	-	*	-0.8943
cis_mRNA_overlap	0	Lnc-Overlap-mRNA	LTCONS_00021013	MTCONS_00021014	Ghir_A04	71105303	71111800	5948	+	Ghir_A04	71105303	71112998	969	+	-448.46	0.9491
cis_mRNA_overlap	0	Lnc-AntiOverlap-mRNA	LTCONS_00021122	Ghir_A04G009950.1	Ghir_A04	73677548	73679023	1063	+	Ghir_A04	73677526	73678825	1300	-	-1570.59	0.6757
cis_mRNA_dw20k	18186	NA	LTCONS_00022528	Ghir_A04G004070.1	Ghir_A04	9692470	9693441	972	-	Ghir_A04	9711626	9712146	430	-	*	-0.88
cis_mRNA_overlap	0	Lnc-AntiCompleteIn-mRNAExon	LTCONS_00022528	Ghir_A04G004050.1	Ghir_A04	9692470	9693441	972	-	Ghir_A04	9690675	9693527	1984	+	-1721.4	0.9723
cis_mRNA_up10k	102	NA	LTCONS_00022528	MTCONS_00022526	Ghir_A04	9692470	9693441	972	-	Ghir_A04	9687872	9692369	3630	-	*	0.9279
cis_mRNA_up10k	4316	NA	LTCONS_00022528	MTCONS_00020150	Ghir_A04	9692470	9693441	972	-	Ghir_A04	9697756	9700935	1342	+	*	-0.8157
cis_mRNA_up10k	5255	NA	LTCONS_00022528	Ghir_A04G004030.1	Ghir_A04	9692470	9693441	972	-	Ghir_A04	9686155	9687216	1062	-	*	0.793
cis_mRNA_up10k	9909	NA	LTCONS_00022528	Ghir_A04G004000.1	Ghir_A04	9692470	9693441	972	-	Ghir_A04	9678933	9682562	3630	-	*	0.8148
cis_mRNA_dw20k	11602	NA	LTCONS_00023012	MTCONS_00023015	Ghir_A04	58302806	58304262	1457	-	Ghir_A04	58315863	58318729	1912	-	*	0.632
cis_mRNA_dw20k	4508	NA	LTCONS_00023012	Ghir_A04G007510.2	Ghir_A04	58302806	58304262	1457	-	Ghir_A04	58291882	58298299	4594	+	*	0.7989
cis_mRNA_dw20k	3378	NA	LTCONS_00023144	Ghir_A04G008330.1	Ghir_A04	65085740	65090845	2243	-	Ghir_A04	65080200	65082363	2164	+	*	-0.688
cis_mRNA_dw20k	674	NA	LTCONS_00023144	Ghir_A04G008340.1	Ghir_A04	65085740	65090845	2243	-	Ghir_A04	65083446	65085067	1493	+	*	0.7731
cis_mRNA_overlap	0	mRNA-CompleteIn-LncIntron	LTCONS_00023901	MTCONS_00023902	Ghir_A04	82771383	82784141	2833	-	Ghir_A04	82773803	82775179	1377	-	*	0.905
cis_mRNA_overlap	0	Lnc-AntiOverlap-mRNA	LTCONS_00024440	Ghir_A05G002160.1	Ghir_A05	2066613	2067722	1110	+	Ghir_A05	2066198	2069739	2829	-	-1818.85	0.6842
cis_mRNA_dw20k	2260	NA	LTCONS_00025295	Ghir_A05G008760.1	Ghir_A05	8049514	8050886	1373	+	Ghir_A05	8046307	8047255	949	+	*	0.7165
cis_mRNA_dw20k	452	NA	LTCONS_00025473	Ghir_A05G010160.1	Ghir_A05	9161437	9164004	2568	+	Ghir_A05	9154157	9160986	4030	+	*	0.6891
cis_mRNA_up10k	1852	NA	LTCONS_00026183	Ghir_A05G014770.1	Ghir_A05	13700081	13700848	768	+	Ghir_A05	13689894	13698230	2785	-	*	-0.6283
cis_mRNA_dw20k	1296	NA	LTCONS_00026496	Ghir_A05G017060.2	Ghir_A05	16116750	16120210	3461	+	Ghir_A05	16121505	16130001	5523	-	*	0.8096
cis_mRNA_dw20k	1296	NA	LTCONS_00026496	MTCONS_00032709	Ghir_A05	16116750	16120210	3461	+	Ghir_A05	16121505	16129855	5965	-	*	0.7053
cis_mRNA_dw20k	317	NA	LTCONS_00026909	Ghir_A05G019750.1	Ghir_A05	18926923	18927394	472	+	Ghir_A05	18927710	18928788	1079	-	*	-0.6099
cis_mRNA_dw20k	4176	NA	LTCONS_00026909	Ghir_A05G019760.2	Ghir_A05	18926923	18927394	472	+	Ghir_A05	18931569	18937767	2660	-	*	0.7242
cis_mRNA_dw20k	17489	NA	LTCONS_00027355	Ghir_A05G022710.1	Ghir_A05	22179559	22182940	3382	+	Ghir_A05	22159124	22162071	1833	+	*	-0.7237
cis_mRNA_dw20k	7810	NA	LTCONS_00028329	Ghir_A05G029850.1	Ghir_A05	36269331	36270489	1159	+	Ghir_A05	36256664	36261522	2727	+	*	-0.6203
cis_mRNA_up10k	4687	NA	LTCONS_00029193	MTCONS_00029196	Ghir_A05	82436618	82438539	1922	+	Ghir_A05	82443225	82449522	2407	+	*	0.8819
cis_mRNA_dw20k	482	NA	LTCONS_00029328	Ghir_A05G036110.1	Ghir_A05	94835925	94838101	2177	+	Ghir_A05	94831966	94835444	1584	+	*	0.7873
cis_mRNA_up10k	6173	NA	LTCONS_00029843	Ghir_A05G039340.1	Ghir_A05	103531228	103533437	2210	+	Ghir_A05	103522158	103525056	2688	-	*	0.7249
cis_mRNA_up10k	6173	NA	LTCONS_00029843	Ghir_A05G039340.2	Ghir_A05	103531228	103533437	2210	+	Ghir_A05	103522158	103525056	2808	-	*	0.8463
cis_mRNA_overlap	0	Lnc-AntiOverlap-mRNA	LTCONS_00029889	Ghir_A05G039600.1	Ghir_A05	104021342	104023407	2066	+	Ghir_A05	104021313	104023243	1902	-	-3692.95	0.904
cis_mRNA_up10k	8273	NA	LTCONS_00029889	Ghir_A05G039610.1	Ghir_A05	104021342	104023407	2066	+	Ghir_A05	104031679	104036677	1637	+	*	0.6749
cis_mRNA_overlap	0	Lnc-Overlap-mRNA	LTCONS_00031428	MTCONS_00031425	Ghir_A05	7483240	7486547	1474	-	Ghir_A05	7480907	7486546	3553	-	-632.76	-0.6069
cis_mRNA_up10k	3909	NA	LTCONS_00031470	MTCONS_00031469	Ghir_A05	7765454	7766937	1484	-	Ghir_A05	7759267	7761546	1168	-	*	-0.6658
cis_mRNA_up10k	3949	NA	LTCONS_00031470	MTCONS_00031466	Ghir_A05	7765454	7766937	1484	-	Ghir_A05	7728141	7761506	1356	-	*	-0.6274
cis_mRNA_up10k	7483	NA	LTCONS_00031470	Ghir_A05G008420.1	Ghir_A05	7765454	7766937	1484	-	Ghir_A05	7748513	7757972	5078	-	*	0.7588
cis_mRNA_dw20k	1554	NA	LTCONS_00032274	MTCONS_00032278	Ghir_A05	13189573	13190170	598	-	Ghir_A05	13191723	13196175	2030	-	*	0.6779
cis_mRNA_up10k	4649	NA	LTCONS_00032469	Ghir_A05G015490.1	Ghir_A05	14498896	14499777	882	-	Ghir_A05	14492120	14494248	1650	-	*	0.8038
cis_mRNA_up10k	4037	NA	LTCONS_00032735	Ghir_A05G017250.1	Ghir_A05	16412515	16413643	1129	-	Ghir_A05	16405543	16408479	1515	-	*	-0.757
cis_mRNA_up10k	4037	NA	LTCONS_00032735	Ghir_A05G017250.3	Ghir_A05	16412515	16413643	1129	-	Ghir_A05	16405543	16408479	2276	-	*	-0.7069
cis_mRNA_dw20k	16874	NA	LTCONS_00032916	Ghir_A05G018400.3	Ghir_A05	17361716	17363832	2117	-	Ghir_A05	17341076	17344843	2102	+	*	0.6365
cis_mRNA_overlap	0	Lnc-AntiOverlap-mRNA	LTCONS_00032916	Ghir_A05G018420.1	Ghir_A05	17361716	17363832	2117	-	Ghir_A05	17361726	17365096	2279	+	-3410	0.9388
cis_mRNA_overlap	0	Lnc-AntiOverlap-mRNA	LTCONS_00032916	Ghir_A05G018420.2	Ghir_A05	17361716	17363832	2117	-	Ghir_A05	17361726	17364114	1965	+	-3410	0.9575
cis_mRNA_up10k	5783	NA	LTCONS_00032916	Ghir_A05G018410.1	Ghir_A05	17361716	17363832	2117	-	Ghir_A05	17345180	17355934	4383	-	*	0.7708
cis_mRNA_up10k	2734	NA	LTCONS_00033697	Ghir_A05G024120.2	Ghir_A05	23997779	24003996	5315	-	Ghir_A05	23990295	23995046	1761	-	*	0.784
cis_mRNA_up10k	2734	NA	LTCONS_00033701	Ghir_A05G024120.2	Ghir_A05	23997779	24004091	2105	-	Ghir_A05	23990295	23995046	1761	-	*	0.7468
cis_mRNA_up10k	2764	NA	LTCONS_00035060	Ghir_A05G033040.1	Ghir_A05	64339371	64340315	945	-	Ghir_A05	64343078	64344074	921	+	*	0.7198
cis_mRNA_up10k	7768	NA	LTCONS_00035060	Ghir_A05G033050.1	Ghir_A05	64339371	64340315	945	-	Ghir_A05	64348082	64348627	546	+	*	0.603
cis_mRNA_up10k	9879	NA	LTCONS_00035060	MTCONS_00035053	Ghir_A05	64339371	64340315	945	-	Ghir_A05	64328594	64329493	900	-	*	0.8062
cis_mRNA_overlap	0	Lnc-Overlap-mRNA	LTCONS_00035154	Ghir_A05G033580.2	Ghir_A05	71123976	71133563	536	-	Ghir_A05	71123991	71137743	1399	-	-243.32	0.7159
cis_mRNA_up10k	2731	NA	LTCONS_00035353	Ghir_A05G034730.1	Ghir_A05	80286435	80287130	696	-	Ghir_A05	80289860	80292436	1676	+	*	-0.6449
cis_mRNA_up10k	2731	NA	LTCONS_00035353	MTCONS_00029133	Ghir_A05	80286435	80287130	696	-	Ghir_A05	80289860	80292436	2423	+	*	-0.6093
cis_mRNA_overlap	0	Lnc-Overlap-mRNA	LTCONS_00036208	MTCONS_00036207	Ghir_A05	103707864	103719748	10588	-	Ghir_A05	103705227	103724923	2435	-	*	0.9812
cis_mRNA_overlap	0	Lnc-Overlap-mRNA	LTCONS_00036335	Ghir_A05G040200.1	Ghir_A05	105145222	105147353	1200	-	Ghir_A05	105145222	105148595	1358	-	-498.99	0.8911
cis_mRNA_up10k	4971	NA	LTCONS_00036394	MTCONS_00029992	Ghir_A05	105532076	105538024	5949	-	Ghir_A05	105542994	105545025	2032	+	*	-0.6152
cis_mRNA_up10k	953	NA	LTCONS_00036394	Ghir_A05G040390.1	Ghir_A05	105532076	105538024	5949	-	Ghir_A05	105538976	105540906	1517	+	*	0.9362
cis_mRNA_overlap	0	Lnc-Overlap-mRNA	LTCONS_00037520	Ghir_A06G004750.1	Ghir_A06	7808980	7811124	2061	+	Ghir_A06	7808980	7816498	5861	+	-686.15	0.6959
cis_mRNA_overlap	0	Lnc-AntiOverlap-mRNA	LTCONS_00037705	Ghir_A06G005820.1	Ghir_A06	10625687	10632679	2901	+	Ghir_A06	10631346	10634192	1040	-	-1336.26	0.7682
cis_mRNA_dw20k	3363	NA	LTCONS_00038151	Ghir_A06G008880.5	Ghir_A06	27222824	27223082	259	+	Ghir_A06	27212145	27219462	3727	+	*	-0.6077
cis_mRNA_dw20k	1406	NA	LTCONS_00039401	Ghir_A06G017060.1	Ghir_A06	115686422	115689124	2703	+	Ghir_A06	115683478	115685017	1236	+	*	0.7111
cis_mRNA_dw20k	381	NA	LTCONS_00039401	MTCONS_00039399	Ghir_A06	115686422	115689124	2703	+	Ghir_A06	115683167	115686042	2491	+	*	0.7109
cis_mRNA_dw20k	19099	NA	LTCONS_00039773	Ghir_A06G019630.2	Ghir_A06	120889764	120905819	890	+	Ghir_A06	120866307	120870666	1476	+	*	-0.6901
cis_mRNA_dw20k	707	NA	LTCONS_00040695	Ghir_A06G004320.1	Ghir_A06	6680837	6682553	1415	-	Ghir_A06	6675121	6680131	2353	+	*	0.6107
cis_mRNA_overlap	0	Lnc-AntiOverlap-mRNA	LTCONS_00040695	Ghir_A06G004330.1	Ghir_A06	6680837	6682553	1415	-	Ghir_A06	6681469	6686166	828	+	*	0.8448
cis_mRNA_overlap	0	Lnc-AntiOverlap-mRNA	LTCONS_00040695	MTCONS_00037434	Ghir_A06	6680837	6682553	1415	-	Ghir_A06	6681283	6682886	1511	+	*	0.7334
cis_mRNA_up10k	3294	NA	LTCONS_00041015	Ghir_A06G006190.1	Ghir_A06	11525014	11526128	1115	-	Ghir_A06	11529421	11531717	2297	+	*	0.6873
cis_mRNA_overlap	0	Lnc-Overlap-mRNA	LTCONS_00041086	Ghir_A06G006580.1	Ghir_A06	14897285	14899224	1836	-	Ghir_A06	14897525	14899226	1416	-	-702.48	0.9627
cis_mRNA_overlap	0	Lnc-Overlap-mRNA	LTCONS_00041086	MTCONS_00041087	Ghir_A06	14897285	14899224	1836	-	Ghir_A06	14897285	14899445	1820	-	-798.46	0.9375
cis_mRNA_up10k	951	NA	LTCONS_00041673	Ghir_A06G009390.1	Ghir_A06	31459969	31463583	3151	-	Ghir_A06	31453041	31459019	4490	-	*	-0.831
cis_mRNA_dw20k	12106	NA	LTCONS_00042745	Ghir_A06G015550.23	Ghir_A06	109981875	109983334	1460	-	Ghir_A06	109995439	109997657	1926	-	*	0.6545
cis_mRNA_dw20k	6874	NA	LTCONS_00042745	Ghir_A06G015550.16	Ghir_A06	109981875	109983334	1460	-	Ghir_A06	109990207	109997657	1303	-	*	0.6951
cis_mRNA_overlap	0	Lnc-AntiCompleteIn-mRNAExon	LTCONS_00042804	Ghir_A06G015880.1	Ghir_A06	112363437	112365027	1591	-	Ghir_A06	112363158	112365228	2071	+	-3348.7	-0.7732
cis_mRNA_dw20k	6344	NA	LTCONS_00043318	Ghir_A06G019580.3	Ghir_A06	120703254	120712051	8297	-	Ghir_A06	120718394	120724449	2192	-	*	0.6969
cis_mRNA_dw20k	341	NA	LTCONS_00044017	Ghir_A07G001990.1	Ghir_A07	2105720	2111338	5619	+	Ghir_A07	2104529	2105380	738	+	*	0.9427
cis_mRNA_dw20k	4487	NA	LTCONS_00044085	Ghir_A07G002510.1	Ghir_A07	2723178	2725360	1552	+	Ghir_A07	2713126	2718692	918	+	*	-0.8576
cis_mRNA_up10k	1000	NA	LTCONS_00044085	Ghir_A07G002520.1	Ghir_A07	2723178	2725360	1552	+	Ghir_A07	2718995	2722179	1449	-	*	0.8741
cis_mRNA_up10k	826	NA	LTCONS_00044085	MTCONS_00047860	Ghir_A07	2723178	2725360	1552	+	Ghir_A07	2715648	2722353	5248	-	*	0.9781
cis_mRNA_up10k	9515	NA	LTCONS_00044085	MTCONS_00044089	Ghir_A07	2723178	2725360	1552	+	Ghir_A07	2734874	2735838	790	+	*	0.8716
cis_mRNA_dw20k	17207	NA	LTCONS_00044164	Ghir_A07G003020.1	Ghir_A07	3230826	3233059	2052	+	Ghir_A07	3250265	3252436	1244	-	*	0.689
cis_mRNA_dw20k	5006	NA	LTCONS_00044680	MTCONS_00044676	Ghir_A07	7879702	7880899	1198	+	Ghir_A07	7869113	7874697	2000	+	*	0.8014
cis_mRNA_dw20k	3745	NA	LTCONS_00044881	Ghir_A07G007770.1	Ghir_A07	10148225	10150323	1183	+	Ghir_A07	10141074	10144481	1536	+	*	0.717
cis_mRNA_dw20k	9239	NA	LTCONS_00044881	MTCONS_00048659	Ghir_A07	10148225	10150323	1183	+	Ghir_A07	10159561	10166786	3822	-	*	0.6368
cis_mRNA_overlap	0	Lnc-Overlap-mRNA	LTCONS_00045334	Ghir_A07G011000.1	Ghir_A07	17989187	17994027	2895	+	Ghir_A07	17990193	17992576	1014	+	-517.08	0.9436
cis_mRNA_overlap	0	mRNA-CompleteIn-LncExon	LTCONS_00045334	Ghir_A07G010990.1	Ghir_A07	17989187	17994027	2895	+	Ghir_A07	17989600	17990145	330	+	-197.26	0.9385
cis_mRNA_overlap	0	Lnc-Overlap-mRNA	LTCONS_00045335	Ghir_A07G011000.1	Ghir_A07	17989187	17994027	3394	+	Ghir_A07	17990193	17992576	1014	+	-497.95	0.8461
cis_mRNA_overlap	0	mRNA-CompleteIn-LncExon	LTCONS_00045335	Ghir_A07G010990.1	Ghir_A07	17989187	17994027	3394	+	Ghir_A07	17989600	17990145	330	+	-197.26	0.8665
cis_mRNA_up10k	6777	NA	LTCONS_00046524	Ghir_A07G017520.1	Ghir_A07	53184545	53185198	654	+	Ghir_A07	53191974	53192288	315	+	*	0.7239
cis_mRNA_up10k	7139	NA	LTCONS_00046524	Ghir_A07G017530.1	Ghir_A07	53184545	53185198	654	+	Ghir_A07	53192336	53192683	348	+	*	0.783
cis_mRNA_up10k	9021	NA	LTCONS_00046524	Ghir_A07G017540.1	Ghir_A07	53184545	53185198	654	+	Ghir_A07	53194218	53194649	399	+	*	0.9165
cis_mRNA_up10k	5980	NA	LTCONS_00047233	Ghir_A07G022610.1	Ghir_A07	94123445	94124012	568	+	Ghir_A07	94116921	94117466	546	-	*	-0.6565
cis_mRNA_up10k	7838	NA	LTCONS_00047233	Ghir_A07G022630.2	Ghir_A07	94123445	94124012	568	+	Ghir_A07	94131849	94135051	2696	+	*	-0.7184
cis_mRNA_dw20k	16447	NA	LTCONS_00047683	Ghir_A07G000940.1	Ghir_A07	1071736	1075643	2100	-	Ghir_A07	1053181	1055290	1879	+	*	0.6794
cis_mRNA_dw20k	4625	NA	LTCONS_00047683	Ghir_A07G000960.1	Ghir_A07	1071736	1075643	2100	-	Ghir_A07	1080267	1082407	2059	-	*	-0.8179
cis_mRNA_dw20k	8759	NA	LTCONS_00047683	Ghir_A07G000970.3	Ghir_A07	1071736	1075643	2100	-	Ghir_A07	1084401	1086753	1308	-	*	-0.6649
cis_mRNA_dw20k	9320	NA	LTCONS_00047683	Ghir_A07G000970.4	Ghir_A07	1071736	1075643	2100	-	Ghir_A07	1084962	1086748	1030	-	*	-0.6836
cis_mRNA_overlap	0	Lnc-Overlap-mRNA	LTCONS_00047683	Ghir_A07G000950.2	Ghir_A07	1071736	1075643	2100	-	Ghir_A07	1071736	1075643	2525	-	-765.06	0.9308
cis_mRNA_overlap	0	mRNA-CompleteIn-LncExon	LTCONS_00047683	Ghir_A07G000950.1	Ghir_A07	1071736	1075643	2100	-	Ghir_A07	1071736	1075643	1697	-	-669.69	0.6257
cis_mRNA_dw20k	15938	NA	LTCONS_00047862	Ghir_A07G002510.1	Ghir_A07	2734629	2736633	2005	-	Ghir_A07	2713126	2718692	918	+	*	-0.8442
cis_mRNA_up10k	6704	NA	LTCONS_00048206	Ghir_A07G004670.1	Ghir_A07	5425394	5427760	1228	-	Ghir_A07	5417216	5418691	1178	-	*	0.8634
cis_mRNA_dw20k	1558	NA	LTCONS_00048664	Ghir_A07G007810.1	Ghir_A07	10249396	10251323	1928	-	Ghir_A07	10207061	10247839	6848	+	*	0.7261
cis_mRNA_dw20k	3794	NA	LTCONS_00048665	Ghir_A07G007810.1	Ghir_A07	10251632	10253464	1833	-	Ghir_A07	10207061	10247839	6848	+	*	0.7918
cis_mRNA_overlap	0	Lnc-AntiOverlap-mRNA	LTCONS_00049439	Ghir_A07G013340.1	Ghir_A07	26196292	26197619	1328	-	Ghir_A07	26196450	26200598	1863	+	-2109.33	0.8644
cis_mRNA_dw20k	10417	NA	LTCONS_00050830	Ghir_A07G022240.1	Ghir_A07	93543007	93544080	1074	-	Ghir_A07	93554496	93556105	1005	-	*	0.9292
cis_mRNA_dw20k	4871	NA	LTCONS_00050831	Ghir_A07G022240.1	Ghir_A07	93546551	93549626	3076	-	Ghir_A07	93554496	93556105	1005	-	*	-0.6591
cis_mRNA_overlap	0	Lnc-AntiOverlap-mRNA	LTCONS_00050831	Ghir_A07G022230.1	Ghir_A07	93546551	93549626	3076	-	Ghir_A07	93546666	93549820	3075	+	-5325.82	0.8584
cis_mRNA_dw20k	11564	NA	LTCONS_00050978	Ghir_A07G023220.1	Ghir_A07	95219338	95222585	1764	-	Ghir_A07	95204828	95207775	1605	+	*	-0.6922
cis_mRNA_dw20k	12891	NA	LTCONS_00050980	Ghir_A07G023220.1	Ghir_A07	95220665	95222566	1558	-	Ghir_A07	95204828	95207775	1605	+	*	-0.7253
cis_mRNA_dw20k	500	NA	LTCONS_00051568	Ghir_A08G003080.1	Ghir_A08	3070132	3070583	452	+	Ghir_A08	3066862	3069633	2070	+	*	0.8123
cis_mRNA_dw20k	15198	NA	LTCONS_00053642	MTCONS_00057634	Ghir_A08	103656049	103665892	1500	+	Ghir_A08	103681089	103684376	1953	-	*	-0.7507
cis_mRNA_up10k	1790	NA	LTCONS_00053642	Ghir_A08G015380.1	Ghir_A08	103656049	103665892	1500	+	Ghir_A08	103650671	103654260	3104	-	*	-0.7404
cis_mRNA_overlap	0	Lnc-AntiOverlap-mRNA	LTCONS_00053933	Ghir_A08G017230.1	Ghir_A08	108976162	108978182	2021	+	Ghir_A08	108976162	108978443	1964	-	-3239.38	0.9095
cis_mRNA_overlap	0	Lnc-AntiOverlap-mRNA	LTCONS_00053933	MTCONS_00057903	Ghir_A08	108976162	108978182	2021	+	Ghir_A08	108975999	108978443	2358	-	-3677.34	0.7854
cis_mRNA_dw20k	19206	NA	LTCONS_00054053	Ghir_A08G017930.1	Ghir_A08	110750534	110755310	4660	+	Ghir_A08	110774515	110776952	1698	-	*	-0.8277
cis_mRNA_overlap	0	mRNA-CompleteIn-LncExon	LTCONS_00055286	Ghir_A08G000420.4	Ghir_A08	300874	305325	2203	-	Ghir_A08	300874	305325	2189	-	-652	-0.6575
cis_mRNA_overlap	0	Lnc-Overlap-mRNA	LTCONS_00056747	Ghir_A08G010310.1	Ghir_A08	56602771	56604281	1181	-	Ghir_A08	56602771	56604480	1520	-	-446.3	0.9646
cis_mRNA_up10k	4699	NA	LTCONS_00057110	MTCONS_00057109	Ghir_A08	90128310	90129391	1082	-	Ghir_A08	90122394	90123612	1219	-	*	0.8478
cis_mRNA_dw20k	11061	NA	LTCONS_00057518	Ghir_A08G014780.1	Ghir_A08	102067538	102071442	3905	-	Ghir_A08	102052875	102056478	1881	+	*	0.7216
cis_mRNA_dw20k	8940	NA	LTCONS_00057518	Ghir_A08G014800.1	Ghir_A08	102067538	102071442	3905	-	Ghir_A08	102080381	102082783	1750	-	*	0.7663
cis_mRNA_up10k	559	NA	LTCONS_00057518	Ghir_A08G014790.1	Ghir_A08	102067538	102071442	3905	-	Ghir_A08	102072000	102075017	1094	+	*	-0.735
cis_mRNA_dw20k	323	NA	LTCONS_00057548	Ghir_A08G015050.2	Ghir_A08	102506556	102507071	516	-	Ghir_A08	102502578	102506234	1505	+	*	-0.6958
cis_mRNA_dw20k	15801	NA	LTCONS_00057791	Ghir_A08G016440.1	Ghir_A08	107494057	107497313	3257	-	Ghir_A08	107513113	107516295	2085	-	*	0.7925
cis_mRNA_dw20k	17237	NA	LTCONS_00057791	Ghir_A08G016410.2	Ghir_A08	107494057	107497313	3257	-	Ghir_A08	107474488	107476821	1750	+	*	0.7718
cis_mRNA_up10k	9988	NA	LTCONS_00058279	Ghir_A08G020050.3	Ghir_A08	115079116	115080283	1168	-	Ghir_A08	115090270	115094598	3025	+	*	0.6584
cis_mRNA_dw20k	2631	NA	LTCONS_00058654	Ghir_A08G022950.2	Ghir_A08	119083693	119089289	5509	-	Ghir_A08	119076081	119081063	2597	+	*	-0.6369
cis_mRNA_up10k	5381	NA	LTCONS_00058962	Ghir_A08G025040.1	Ghir_A08	121275045	121279744	4700	-	Ghir_A08	121285124	121287011	1888	+	*	0.7003
cis_mRNA_up10k	4722	NA	LTCONS_00059043	MTCONS_00059040	Ghir_A08	121898834	121900915	1995	-	Ghir_A08	121883023	121894113	3642	-	*	-0.9301
cis_mRNA_overlap	0	mRNA-CompleteIn-LncIntron	LTCONS_00059074	MTCONS_00059075	Ghir_A08	122169025	122175989	2188	-	Ghir_A08	122171574	122173145	1572	-	*	0.7848
cis_mRNA_overlap	0	Lnc-AntiCompleteIn-mRNAExon	LTCONS_00059895	Ghir_A09G005100.1	Ghir_A09	35267814	35270267	2454	+	Ghir_A09	35267757	35271070	3314	-	-4941.3	0.7312
cis_mRNA_up10k	8126	NA	LTCONS_00060504	Ghir_A09G008890.2	Ghir_A09	58977343	58979904	2110	+	Ghir_A09	58964266	58969218	2673	-	*	0.6277
cis_mRNA_up10k	8126	NA	LTCONS_00060504	Ghir_A09G008890.7	Ghir_A09	58977343	58979904	2110	+	Ghir_A09	58964266	58969218	3822	-	*	0.7835
cis_mRNA_dw20k	454	NA	LTCONS_00060598	MTCONS_00060597	Ghir_A09	59967196	59968359	1164	+	Ghir_A09	59965086	59966743	1658	+	*	0.9791
cis_mRNA_dw20k	1011	NA	LTCONS_00060835	MTCONS_00064670	Ghir_A09	63936629	63937253	605	+	Ghir_A09	63938263	63948851	1952	-	*	0.6991
cis_mRNA_dw20k	10669	NA	LTCONS_00060835	Ghir_A09G011060.1	Ghir_A09	63936629	63937253	605	+	Ghir_A09	63947921	63948851	931	-	*	-0.7418
cis_mRNA_dw20k	11982	NA	LTCONS_00060835	Ghir_A09G011070.1	Ghir_A09	63936629	63937253	605	+	Ghir_A09	63949234	63950801	1509	-	*	0.667
cis_mRNA_dw20k	18346	NA	LTCONS_00060835	MTCONS_00064678	Ghir_A09	63936629	63937253	605	+	Ghir_A09	63955598	63957196	787	-	*	-0.6521
cis_mRNA_dw20k	6789	NA	LTCONS_00061808	Ghir_A09G017390.1	Ghir_A09	73385751	73389558	2323	+	Ghir_A09	73396346	73401038	2645	-	*	0.8624
cis_mRNA_up10k	4463	NA	LTCONS_00061808	MTCONS_00065636	Ghir_A09	73385751	73389558	2323	+	Ghir_A09	73377800	73381289	1927	-	*	0.8651
cis_mRNA_dw20k	8404	NA	LTCONS_00061809	Ghir_A09G017390.1	Ghir_A09	73385788	73387943	832	+	Ghir_A09	73396346	73401038	2645	-	*	0.7352
cis_mRNA_up10k	4500	NA	LTCONS_00061809	MTCONS_00065636	Ghir_A09	73385788	73387943	832	+	Ghir_A09	73377800	73381289	1927	-	*	0.6656
cis_mRNA_up10k	4652	NA	LTCONS_00061809	Ghir_A09G017370.1	Ghir_A09	73385788	73387943	832	+	Ghir_A09	73378463	73381137	1252	-	*	0.6703
cis_mRNA_up10k	8103	NA	LTCONS_00061920	Ghir_A09G018150.1	Ghir_A09	74247810	74251990	2105	+	Ghir_A09	74260092	74262427	2240	+	*	-0.6323
cis_mRNA_up10k	2476	NA	LTCONS_00062503	Ghir_A09G022400.1	Ghir_A09	78610105	78610934	830	+	Ghir_A09	78606644	78607630	987	-	*	0.8693
cis_mRNA_overlap	0	Lnc-AntiOverlap-mRNA	LTCONS_00062649	Ghir_A09G023650.1	Ghir_A09	79683326	79684465	1058	+	Ghir_A09	79684105	79691463	2331	-	*	-0.7477
cis_mRNA_dw20k	17468	NA	LTCONS_00062894	Ghir_A09G025440.2	Ghir_A09	81264056	81268080	2362	+	Ghir_A09	81243884	81246589	2539	+	*	0.7523
cis_mRNA_overlap	0	Lnc-AntiOverlap-mRNA	LTCONS_00062894	MTCONS_00066660	Ghir_A09	81264056	81268080	2362	+	Ghir_A09	81265712	81270490	3067	-	*	0.8645
cis_mRNA_overlap	0	Lnc-AntiOverlap-mRNA	LTCONS_00062894	MTCONS_00066661	Ghir_A09	81264056	81268080	2362	+	Ghir_A09	81265712	81270524	2423	-	*	0.6539
cis_mRNA_up10k	2589	NA	LTCONS_00062894	Ghir_A09G025460.1	Ghir_A09	81264056	81268080	2362	+	Ghir_A09	81258059	81261468	1293	-	*	0.814
cis_mRNA_dw20k	19190	NA	LTCONS_00062896	Ghir_A09G025440.2	Ghir_A09	81265778	81268080	2303	+	Ghir_A09	81243884	81246589	2539	+	*	0.8075
cis_mRNA_overlap	0	Lnc-AntiOverlap-mRNA	LTCONS_00062896	MTCONS_00066661	Ghir_A09	81265778	81268080	2303	+	Ghir_A09	81265712	81270524	2423	-	*	0.6489
cis_mRNA_up10k	4311	NA	LTCONS_00062896	Ghir_A09G025460.1	Ghir_A09	81265778	81268080	2303	+	Ghir_A09	81258059	81261468	1293	-	*	0.8032
cis_mRNA_dw20k	16908	NA	LTCONS_00064878	Ghir_A09G012340.1	Ghir_A09	66147015	66153006	2351	-	Ghir_A09	66169913	66174347	2146	-	*	-0.7898
cis_mRNA_dw20k	8273	NA	LTCONS_00065300	Ghir_A09G014890.1	Ghir_A09	70513402	70515511	2110	-	Ghir_A09	70523783	70526391	1959	-	*	-0.6408
cis_mRNA_overlap	0	Lnc-AntiOverlap-mRNA	LTCONS_00065300	Ghir_A09G014870.1	Ghir_A09	70513402	70515511	2110	-	Ghir_A09	70513792	70515624	1833	+	-3439.2	-0.7285
cis_mRNA_dw20k	3691	NA	LTCONS_00065312	Ghir_A09G014920.1	Ghir_A09	70549930	70550756	827	-	Ghir_A09	70554446	70556706	1828	-	*	-0.6451
cis_mRNA_dw20k	13831	NA	LTCONS_00067078	Ghir_A10G002310.1	Ghir_A10	2053800	2055157	1358	+	Ghir_A10	2037785	2039970	2186	+	*	-0.8951
cis_mRNA_up10k	4992	NA	LTCONS_00067078	Ghir_A10G002360.1	Ghir_A10	2053800	2055157	1358	+	Ghir_A10	2060148	2061473	1255	+	*	0.8216
cis_mRNA_dw20k	16163	NA	LTCONS_00068235	MTCONS_00072107	Ghir_A10	21745461	21748844	3307	+	Ghir_A10	21765006	21771638	1366	-	*	0.6404
cis_mRNA_dw20k	7004	NA	LTCONS_00068252	Ghir_A10G010310.1	Ghir_A10	22171555	22173101	1547	+	Ghir_A10	22158659	22164552	4347	+	*	0.69
cis_mRNA_dw20k	12907	NA	LTCONS_00069330	MTCONS_00073122	Ghir_A10	90540880	90542684	1685	+	Ghir_A10	90555590	90560179	2635	-	*	-0.6253
cis_mRNA_dw20k	19015	NA	LTCONS_00070207	Ghir_A10G021430.1	Ghir_A10	109248305	109248732	428	+	Ghir_A10	109267746	109269417	829	-	*	-0.7691
cis_mRNA_dw20k	10798	NA	LTCONS_00070438	Ghir_A10G023120.1	Ghir_A10	112193661	112195630	1722	+	Ghir_A10	112206427	112206966	540	-	*	0.7154
cis_mRNA_dw20k	12616	NA	LTCONS_00070438	Ghir_A10G023130.1	Ghir_A10	112193661	112195630	1722	+	Ghir_A10	112208245	112211635	2450	-	*	0.7471
cis_mRNA_dw20k	19218	NA	LTCONS_00070977	Ghir_A10G002070.1	Ghir_A10	1849285	1850789	848	-	Ghir_A10	1825452	1830068	1320	+	*	-0.6341
cis_mRNA_dw20k	5819	NA	LTCONS_00070977	Ghir_A10G002090.1	Ghir_A10	1849285	1850789	848	-	Ghir_A10	1839333	1843467	1774	+	*	-0.7936
cis_mRNA_dw20k	18014	NA	LTCONS_00071123	Ghir_A10G003310.1	Ghir_A10	2918239	2918726	488	-	Ghir_A10	2897596	2900226	1800	+	*	-0.674
cis_mRNA_up10k	7996	NA	LTCONS_00071353	Ghir_A10G004840.1	Ghir_A10	4879880	4882564	2685	-	Ghir_A10	4890559	4891383	723	+	*	-0.6878
cis_mRNA_overlap	0	Lnc-AntiOverlap-mRNA	LTCONS_00071797	Ghir_A10G007770.1	Ghir_A10	12634585	12635818	1234	-	Ghir_A10	12634443	12638363	2961	+	-2024.39	0.6938
cis_mRNA_dw20k	14127	NA	LTCONS_00072086	Ghir_A10G010020.1	Ghir_A10	21018422	21022726	4108	-	Ghir_A10	20999904	21004296	1774	+	*	0.6775
cis_mRNA_up10k	252	NA	LTCONS_00072086	Ghir_A10G010060.1	Ghir_A10	21018422	21022726	4108	-	Ghir_A10	21022977	21024912	1936	+	*	0.6556
cis_mRNA_up10k	1422	NA	LTCONS_00072264	Ghir_A10G011260.1	Ghir_A10	32212956	32225701	4834	-	Ghir_A10	32227122	32228540	1419	+	*	0.8932
cis_mRNA_dw20k	4810	NA	LTCONS_00072978	Ghir_A10G015360.1	Ghir_A10	84702229	84706267	4039	-	Ghir_A10	84711076	84716285	2629	-	*	0.7897
cis_mRNA_dw20k	617	NA	LTCONS_00074009	MTCONS_00074010	Ghir_A10	110950853	110952312	1460	-	Ghir_A10	110952928	110954759	1832	-	*	0.7764
cis_mRNA_overlap	0	Lnc-AntiOverlap-mRNA	LTCONS_00074168	Ghir_A10G023660.1	Ghir_A10	113499647	113501345	1396	-	Ghir_A10	113499682	113501440	1759	+	-2569.48	0.7968
cis_mRNA_dw20k	144	NA	LTCONS_00074561	Ghir_A11G002210.1	Ghir_A11	1896306	1899193	2800	+	Ghir_A11	1894026	1896163	1229	+	*	0.9245
cis_mRNA_dw20k	18029	NA	LTCONS_00074561	MTCONS_00074558	Ghir_A11	1896306	1899193	2800	+	Ghir_A11	1875363	1878278	2916	+	*	0.6845
cis_mRNA_overlap	0	Lnc-AntiOverlap-mRNA	LTCONS_00074561	Ghir_A11G002220.1	Ghir_A11	1896306	1899193	2800	+	Ghir_A11	1896741	1901673	2673	-	-3994.43	0.6439
cis_mRNA_up10k	3920	NA	LTCONS_00074561	Ghir_A11G002230.3	Ghir_A11	1896306	1899193	2800	+	Ghir_A11	1903112	1906174	1878	+	*	0.6871
cis_mRNA_up10k	3920	NA	LTCONS_00074561	MTCONS_00074562	Ghir_A11	1896306	1899193	2800	+	Ghir_A11	1903112	1906174	1890	+	*	0.8523
cis_mRNA_dw20k	2321	NA	LTCONS_00074863	Ghir_A11G004770.1	Ghir_A11	4063511	4064901	875	+	Ghir_A11	4059497	4061191	1458	+	*	0.9251
cis_mRNA_up10k	1233	NA	LTCONS_00075315	Ghir_A11G008350.3	Ghir_A11	7377169	7378070	902	+	Ghir_A11	7368101	7375937	3858	-	*	0.8075
cis_mRNA_up10k	4444	NA	LTCONS_00076252	Ghir_A11G014050.1	Ghir_A11	15486045	15486334	290	+	Ghir_A11	15481139	15481602	411	-	*	-0.7099
cis_mRNA_up10k	7267	NA	LTCONS_00076252	Ghir_A11G014060.1	Ghir_A11	15486045	15486334	290	+	Ghir_A11	15493600	15499176	2893	+	*	0.6286
cis_mRNA_up10k	4301	NA	LTCONS_00076415	Ghir_A11G015040.3	Ghir_A11	17113410	17113684	275	+	Ghir_A11	17105556	17109110	1452	-	*	0.7881
cis_mRNA_dw20k	12422	NA	LTCONS_00076667	Ghir_A11G016410.1	Ghir_A11	19964540	19969314	1927	+	Ghir_A11	19945342	19952119	1624	+	*	0.8829
cis_mRNA_dw20k	3131	NA	LTCONS_00076667	Ghir_A11G016430.1	Ghir_A11	19964540	19969314	1927	+	Ghir_A11	19972444	19973695	1221	-	*	-0.7503
cis_mRNA_dw20k	5841	NA	LTCONS_00076801	Ghir_A11G017540.1	Ghir_A11	22395444	22396289	846	+	Ghir_A11	22402129	22407735	1841	-	*	0.8362
cis_mRNA_dw20k	7300	NA	LTCONS_00078208	Ghir_A11G026990.1	Ghir_A11	106491994	106492599	606	+	Ghir_A11	106480345	106484695	2025	+	*	0.9052
cis_mRNA_dw20k	7300	NA	LTCONS_00078208	Ghir_A11G026990.2	Ghir_A11	106491994	106492599	606	+	Ghir_A11	106480345	106484695	2577	+	*	0.8725
cis_mRNA_dw20k	7300	NA	LTCONS_00078208	Ghir_A11G026990.3	Ghir_A11	106491994	106492599	606	+	Ghir_A11	106480373	106484695	2161	+	*	0.7422
cis_mRNA_dw20k	9124	NA	LTCONS_00078346	MTCONS_00078335	Ghir_A11	108535205	108536824	1620	+	Ghir_A11	108514293	108526082	5711	+	*	0.664
cis_mRNA_dw20k	9124	NA	LTCONS_00078346	MTCONS_00078337	Ghir_A11	108535205	108536824	1620	+	Ghir_A11	108514378	108526082	5637	+	*	0.8465
cis_mRNA_dw20k	9124	NA	LTCONS_00078346	MTCONS_00078340	Ghir_A11	108535205	108536824	1620	+	Ghir_A11	108514380	108526082	5274	+	*	0.8094
cis_mRNA_dw20k	9124	NA	LTCONS_00078346	MTCONS_00078341	Ghir_A11	108535205	108536824	1620	+	Ghir_A11	108514386	108526082	4815	+	*	0.6546
cis_mRNA_up10k	4067	NA	LTCONS_00078663	Ghir_A11G030110.1	Ghir_A11	113289969	113292757	2692	+	Ghir_A11	113284516	113285903	1388	-	*	-0.6738
cis_mRNA_overlap	0	Lnc-CompleteIn-mRNAExon	LTCONS_00079346	Ghir_A11G035390.1	Ghir_A11	123000725	123002655	1018	+	Ghir_A11	123000438	123002655	1581	+	-410.35	0.7952
cis_mRNA_up10k	5406	NA	LTCONS_00079346	Ghir_A11G035410.2	Ghir_A11	123000725	123002655	1018	+	Ghir_A11	123008060	123010887	2475	+	*	0.7828
cis_mRNA_up10k	509	NA	LTCONS_00080149	MTCONS_00080148	Ghir_A11	4997693	4998365	673	-	Ghir_A11	4995768	4997185	1418	-	*	0.8692
cis_mRNA_dw20k	5606	NA	LTCONS_00080473	Ghir_A11G007780.4	Ghir_A11	6880483	6883992	2332	-	Ghir_A11	6872139	6874878	1527	+	*	-0.645
cis_mRNA_dw20k	9168	NA	LTCONS_00081026	Ghir_A11G011460.1	Ghir_A11	11182415	11184026	1612	-	Ghir_A11	11171811	11173248	1438	+	*	-0.6888
cis_mRNA_dw20k	10851	NA	LTCONS_00081027	Ghir_A11G011460.1	Ghir_A11	11184098	11185233	1136	-	Ghir_A11	11171811	11173248	1438	+	*	-0.7494
cis_mRNA_up10k	1931	NA	LTCONS_00081296	Ghir_A11G013500.1	Ghir_A11	14622159	14625224	2594	-	Ghir_A11	14627154	14631060	3183	+	*	-0.7148
cis_mRNA_up10k	842	NA	LTCONS_00081296	Ghir_A11G013480.1	Ghir_A11	14622159	14625224	2594	-	Ghir_A11	14616299	14621318	1544	-	*	-0.7038
cis_mRNA_up10k	4444	NA	LTCONS_00081405	Ghir_A11G014330.1	Ghir_A11	15861724	15863959	2236	-	Ghir_A11	15868402	15871417	2051	+	*	-0.6227
cis_mRNA_overlap	0	mRNA-CompleteIn-LncExon	LTCONS_00081517	Ghir_A11G014980.1	Ghir_A11	17035517	17039658	2793	-	Ghir_A11	17035517	17039658	2595	-	-1113.64	0.8779
cis_mRNA_dw20k	4675	NA	LTCONS_00083878	Ghir_A11G029460.1	Ghir_A11	112473804	112480575	2424	-	Ghir_A11	112485249	112487089	1841	-	*	-0.7354
cis_mRNA_up10k	3285	NA	LTCONS_00084001	Ghir_A11G030360.2	Ghir_A11	113551457	113553952	1622	-	Ghir_A11	113557236	113565227	1557	+	*	0.6109
cis_mRNA_up10k	3285	NA	LTCONS_00084001	MTCONS_00078696	Ghir_A11	113551457	113553952	1622	-	Ghir_A11	113557236	113568894	11477	+	*	0.7956
cis_mRNA_dw20k	12133	NA	LTCONS_00084076	Ghir_A11G030750.1	Ghir_A11	114441235	114445346	2534	-	Ghir_A11	114457478	114466498	3848	-	*	0.8407
cis_mRNA_dw20k	12133	NA	LTCONS_00084076	MTCONS_00084079	Ghir_A11	114441235	114445346	2534	-	Ghir_A11	114457478	114466498	7763	-	*	0.6644
cis_mRNA_up10k	2077	NA	LTCONS_00084594	MTCONS_00084592	Ghir_A11	121269205	121271825	2308	-	Ghir_A11	121260936	121267129	5087	-	*	0.6327
cis_mRNA_dw20k	1178	NA	LTCONS_00085190	MTCONS_00085186	Ghir_A12	3660350	3683672	4677	+	Ghir_A12	3651425	3659173	3916	+	*	0.9782
cis_mRNA_dw20k	1178	NA	LTCONS_00085190	MTCONS_00085187	Ghir_A12	3660350	3683672	4677	+	Ghir_A12	3651426	3659173	3926	+	*	0.9849
cis_mRNA_dw20k	1178	NA	LTCONS_00085190	MTCONS_00085188	Ghir_A12	3660350	3683672	4677	+	Ghir_A12	3651503	3659173	4356	+	*	0.9481
cis_mRNA_dw20k	12321	NA	LTCONS_00085722	MTCONS_00089967	Ghir_A12	13275362	13276732	1371	+	Ghir_A12	13289052	13293591	3066	-	*	0.6365
cis_mRNA_up10k	2394	NA	LTCONS_00086382	Ghir_A02G019580.1	Ghir_A12	63401689	63402883	1195	+	Ghir_A12	63405276	63408245	2970	+	*	0.9729
cis_mRNA_up10k	6468	NA	LTCONS_00086458	Ghir_A12G010430.2	Ghir_A12	76294324	76296979	2316	+	Ghir_A12	76283145	76287857	1498	-	*	-0.6278
cis_mRNA_overlap	0	mRNA-CompleteIn-LncExon	LTCONS_00086901	MTCONS_00086902	Ghir_A12	84343549	84345660	1650	+	Ghir_A12	84343570	84345660	1606	+	-627.92	-0.8127
cis_mRNA_dw20k	8618	NA	LTCONS_00087258	Ghir_A12G016510.1	Ghir_A12	91269902	91276663	2121	+	Ghir_A12	91285280	91287548	2113	-	*	-0.6065
cis_mRNA_overlap	0	Lnc-Overlap-mRNA	LTCONS_00087258	MTCONS_00087255	Ghir_A12	91269902	91276663	2121	+	Ghir_A12	91269872	91285244	1985	+	*	0.7103
cis_mRNA_overlap	0	Lnc-Overlap-mRNA	LTCONS_00087304	Ghir_A12G016830.1	Ghir_A12	92199820	92203970	3070	+	Ghir_A12	92200364	92201777	726	+	-359.68	0.9326
cis_mRNA_dw20k	16985	NA	LTCONS_00087916	Ghir_A12G020860.1	Ghir_A12	99559130	99560466	1337	+	Ghir_A12	99577450	99578631	1182	-	*	-0.6744
cis_mRNA_up10k	7886	NA	LTCONS_00088347	Ghir_A12G023820.1	Ghir_A12	102768279	102774452	3076	+	Ghir_A12	102759236	102760394	1159	-	*	0.6598
cis_mRNA_dw20k	5457	NA	LTCONS_00088466	Ghir_A12G024870.1	Ghir_A12	103849856	103852868	3013	+	Ghir_A12	103858324	103861149	1299	-	*	0.7575
cis_mRNA_overlap	0	mRNA-AntiCompleteIn-LncExon	LTCONS_00088466	Ghir_A12G024840.2	Ghir_A12	103849856	103852868	3013	+	Ghir_A12	103850370	103852582	1969	-	-3621.92	0.8953
cis_mRNA_overlap	0	mRNA-AntiCompleteIn-LncExon	LTCONS_00088466	Ghir_A12G024840.4	Ghir_A12	103849856	103852868	3013	+	Ghir_A12	103851434	103852444	888	-	-1618.24	0.9124
cis_mRNA_up10k	3817	NA	LTCONS_00088466	Ghir_A12G024860.1	Ghir_A12	103849856	103852868	3013	+	Ghir_A12	103856684	103857921	1238	+	*	0.6614
cis_mRNA_up10k	8331	NA	LTCONS_00088466	MTCONS_00088470	Ghir_A12	103849856	103852868	3013	+	Ghir_A12	103861198	103867628	3635	+	*	0.736
cis_mRNA_dw20k	15763	NA	LTCONS_00088863	Ghir_A12G027990.2	Ghir_A12	106700230	106700479	250	+	Ghir_A12	106680486	106684468	1727	+	*	-0.6031
cis_mRNA_dw20k	19842	NA	LTCONS_00088950	Ghir_A12G028840.2	Ghir_A12	107464879	107468498	2256	+	Ghir_A12	107488339	107489338	674	-	*	-0.8423
cis_mRNA_overlap	0	Lnc-Overlap-mRNA	LTCONS_00088950	Ghir_A12G028800.3	Ghir_A12	107464879	107468498	2256	+	Ghir_A12	107464879	107468498	2580	+	-746.99	0.9541
cis_mRNA_overlap	0	Lnc-Overlap-mRNA	LTCONS_00088950	Ghir_A12G028800.4	Ghir_A12	107464879	107468498	2256	+	Ghir_A12	107464879	107468498	2360	+	-758.25	0.8736
cis_mRNA_overlap	0	mRNA-CompleteIn-LncExon	LTCONS_00088950	Ghir_A12G028800.1	Ghir_A12	107464879	107468498	2256	+	Ghir_A12	107464879	107468498	1878	+	-660.02	0.8233
cis_mRNA_up10k	6356	NA	LTCONS_00089469	Ghir_A12G003110.1	Ghir_A12	4735138	4738143	3006	-	Ghir_A12	4744498	4747187	1773	+	*	0.6202
cis_mRNA_overlap	0	Lnc-AntiCompleteIn-mRNAExon	LTCONS_00089802	Ghir_A12G005020.1	Ghir_A12	9931437	9933121	1685	-	Ghir_A12	9931283	9933454	2172	+	-3523.5	0.6837
cis_mRNA_up10k	882	NA	LTCONS_00089893	Ghir_A12G005420.2	Ghir_A12	10995546	10998478	2367	-	Ghir_A12	10987355	10994665	3575	-	*	-0.631
cis_mRNA_dw20k	451	NA	LTCONS_00090083	Ghir_A12G006570.1	Ghir_A12	15190766	15192498	1733	-	Ghir_A12	15189041	15190316	561	+	*	-0.6127
cis_mRNA_up10k	1485	NA	LTCONS_00090236	Ghir_A12G007640.1	Ghir_A12	23466734	23467503	770	-	Ghir_A12	23468987	23470007	687	+	*	-0.7156
cis_mRNA_dw20k	7160	NA	LTCONS_00090727	Ghir_A12G011240.1	Ghir_A12	78389460	78391596	1822	-	Ghir_A12	78379650	78382301	2148	+	*	0.7008
cis_mRNA_overlap	0	mRNA-CompleteIn-LncExon	LTCONS_00090727	Ghir_A12G011250.1	Ghir_A12	78389460	78391596	1822	-	Ghir_A12	78389460	78391596	1579	-	-592.73	0.9508
cis_mRNA_dw20k	19322	NA	LTCONS_00091062	Ghir_A12G013830.1	Ghir_A12	83875239	83887494	2038	-	Ghir_A12	83906815	83907596	570	-	*	0.9499
cis_mRNA_dw20k	19787	NA	LTCONS_00091062	Ghir_A12G013800.1	Ghir_A12	83875239	83887494	2038	-	Ghir_A12	83854172	83855453	1282	+	*	0.9107
cis_mRNA_dw20k	769	NA	LTCONS_00091482	Ghir_A12G016370.1	Ghir_A12	90793667	90795546	1687	-	Ghir_A12	90796314	90799476	2478	-	*	0.7414
cis_mRNA_dw20k	1742	NA	LTCONS_00091896	Ghir_A12G018980.1	Ghir_A12	96763949	96768322	1783	-	Ghir_A12	96760115	96762208	2094	+	*	0.7566
cis_mRNA_dw20k	6544	NA	LTCONS_00091897	Ghir_A12G018980.1	Ghir_A12	96768751	96774705	5306	-	Ghir_A12	96760115	96762208	2094	+	*	0.719
cis_mRNA_dw20k	12871	NA	LTCONS_00092126	Ghir_A12G020760.4	Ghir_A12	99333437	99336090	2317	-	Ghir_A12	99317848	99320567	1773	+	*	-0.6477
cis_mRNA_dw20k	12871	NA	LTCONS_00092126	MTCONS_00087899	Ghir_A12	99333437	99336090	2317	-	Ghir_A12	99317728	99320567	1751	+	*	-0.7133
cis_mRNA_dw20k	12871	NA	LTCONS_00092127	Ghir_A12G020760.4	Ghir_A12	99333437	99336090	2525	-	Ghir_A12	99317848	99320567	1773	+	*	-0.6749
cis_mRNA_dw20k	12871	NA	LTCONS_00092127	MTCONS_00087899	Ghir_A12	99333437	99336090	2525	-	Ghir_A12	99317728	99320567	1751	+	*	-0.7738
cis_mRNA_dw20k	11183	NA	LTCONS_00092497	Ghir_A12G023860.1	Ghir_A12	102807366	102808770	1405	-	Ghir_A12	102794475	102796184	1533	+	*	0.8364
cis_mRNA_dw20k	4455	NA	LTCONS_00095287	Ghir_A13G013390.1	Ghir_A13	88030812	88051783	2019	+	Ghir_A13	88021534	88026358	1997	+	*	-0.6489
cis_mRNA_overlap	0	Lnc-AntiOverlap-mRNA	LTCONS_00095287	Ghir_A13G013400.2	Ghir_A13	88030812	88051783	2019	+	Ghir_A13	88049278	88052020	1741	-	*	0.7427
cis_mRNA_dw20k	12261	NA	LTCONS_00096000	Ghir_A13G018900.1	Ghir_A13	101756234	101759810	1555	+	Ghir_A13	101772070	101776014	992	-	*	0.6253
cis_mRNA_dw20k	12261	NA	LTCONS_00096000	Ghir_A13G018900.2	Ghir_A13	101756234	101759810	1555	+	Ghir_A13	101772070	101775910	893	-	*	0.7529
cis_mRNA_dw20k	9323	NA	LTCONS_00096375	Ghir_A13G021660.2	Ghir_A13	104882696	104883589	894	+	Ghir_A13	104892911	104898690	1831	-	*	-0.7565
cis_mRNA_dw20k	9323	NA	LTCONS_00096375	Ghir_A13G021660.3	Ghir_A13	104882696	104883589	894	+	Ghir_A13	104892911	104898690	3265	-	*	-0.6531
cis_mRNA_up10k	6478	NA	LTCONS_00096375	Ghir_A13G021650.1	Ghir_A13	104882696	104883589	894	+	Ghir_A13	104890066	104892029	1920	+	*	-0.8056
cis_mRNA_dw20k	8431	NA	LTCONS_00096729	MTCONS_00096719	Ghir_A13	107184540	107190360	2531	+	Ghir_A13	107168585	107176110	6159	+	*	0.8693
cis_mRNA_dw20k	8431	NA	LTCONS_00096729	MTCONS_00096721	Ghir_A13	107184540	107190360	2531	+	Ghir_A13	107168591	107176110	4630	+	*	0.8517
cis_mRNA_overlap	0	Lnc-Overlap-mRNA	LTCONS_00096729	MTCONS_00096731	Ghir_A13	107184540	107190360	2531	+	Ghir_A13	107184605	107190360	1680	+	-680.69	0.6398
cis_mRNA_dw20k	16709	NA	LTCONS_00098997	Ghir_A13G013590.1	Ghir_A13	88424832	88429030	4199	-	Ghir_A13	88404614	88408124	2938	+	*	-0.8087
cis_mRNA_dw20k	2539	NA	LTCONS_00099333	Ghir_A13G015690.1	Ghir_A13	94659589	94661368	1303	-	Ghir_A13	94663906	94666293	1887	-	*	0.7593
cis_mRNA_overlap	0	Lnc-Overlap-mRNA	LTCONS_00099630	MTCONS_00099628	Ghir_A13	99466173	99469530	3211	-	Ghir_A13	99463856	99469530	2426	-	-849.11	0.7002
cis_mRNA_overlap	0	Lnc-Overlap-mRNA	LTCONS_00099630	MTCONS_00099629	Ghir_A13	99466173	99469530	3211	-	Ghir_A13	99463856	99469530	2766	-	*	0.9474
cis_mRNA_up10k	400	NA	LTCONS_00099630	Ghir_A13G017540.1	Ghir_A13	99466173	99469530	3211	-	Ghir_A13	99463856	99465774	1639	-	*	0.9199
cis_mRNA_overlap	0	Lnc-AntiOverlap-mRNA	LTCONS_00101097	Ghir_D01G004390.2	Ghir_D01	4939675	4941265	1591	+	Ghir_D01	4939512	4941684	1992	-	-3152.9	0.8239
cis_mRNA_dw20k	1157	NA	LTCONS_00101614	Ghir_D01G008250.1	Ghir_D01	11302411	11303958	1432	+	Ghir_D01	11305114	11307969	2762	-	*	0.8221
cis_mRNA_dw20k	13193	NA	LTCONS_00101737	Ghir_D01G009060.1	Ghir_D01	12901995	12905638	3644	+	Ghir_D01	12887859	12888803	945	+	*	0.8489
cis_mRNA_dw20k	4106	NA	LTCONS_00101814	MTCONS_00101809	Ghir_D01	14929086	14930676	1591	+	Ghir_D01	14915864	14924981	7535	+	*	0.6647
cis_mRNA_dw20k	1234	NA	LTCONS_00102078	Ghir_A09G011050.1	Ghir_D01	18534632	18535685	1054	+	Ghir_D01	18532750	18533399	650	+	*	-0.7394
cis_mRNA_dw20k	2013	NA	LTCONS_00102078	Ghir_D01G011060.1	Ghir_D01	18534632	18535685	1054	+	Ghir_D01	18531943	18532620	678	+	*	0.8118
cis_mRNA_up10k	2531	NA	LTCONS_00102078	Ghir_D01G011100.1	Ghir_D01	18534632	18535685	1054	+	Ghir_D01	18538215	18539180	748	+	*	0.9043
cis_mRNA_up10k	5405	NA	LTCONS_00102078	Ghir_D01G011040.1	Ghir_D01	18534632	18535685	1054	+	Ghir_D01	18527009	18529228	1635	-	*	0.7307
cis_mRNA_overlap	0	Lnc-CompleteIn-mRNAExon	LTCONS_00102234	MTCONS_00102239	Ghir_D01	23033923	23040577	4105	+	Ghir_D01	23033923	23040577	4128	+	-1552.12	0.6753
cis_mRNA_overlap	0	Lnc-Overlap-mRNA	LTCONS_00102234	MTCONS_00102233	Ghir_D01	23033923	23040577	4105	+	Ghir_D01	23033923	23040577	3980	+	-1543.95	0.84
cis_mRNA_overlap	0	Lnc-CompleteIn-mRNAExon	LTCONS_00102235	MTCONS_00102237	Ghir_D01	23033923	23040577	4410	+	Ghir_D01	23033923	23040577	4433	+	-1650.1	0.8635
cis_mRNA_overlap	0	Lnc-Overlap-mRNA	LTCONS_00102235	MTCONS_00102233	Ghir_D01	23033923	23040577	4410	+	Ghir_D01	23033923	23040577	3980	+	-1564.08	0.6489
cis_mRNA_overlap	0	Lnc-Overlap-mRNA	LTCONS_00102235	MTCONS_00102236	Ghir_D01	23033923	23040577	4410	+	Ghir_D01	23033923	23040577	4213	+	-1610.47	0.6401
cis_mRNA_overlap	0	Lnc-Overlap-mRNA	LTCONS_00102235	MTCONS_00102240	Ghir_D01	23033923	23040577	4410	+	Ghir_D01	23033923	23040577	3801	+	-1563.12	-0.6996
cis_mRNA_dw20k	19567	NA	LTCONS_00103677	Ghir_D01G021150.1	Ghir_D01	60202351	60209223	2174	+	Ghir_D01	60228789	60230161	1153	-	*	-0.6699
cis_mRNA_dw20k	7457	NA	LTCONS_00105252	Ghir_D01G009940.2	Ghir_D01	15535530	15542099	4790	-	Ghir_D01	15549555	15555941	2925	-	*	-0.6994
cis_mRNA_dw20k	3701	NA	LTCONS_00105427	Ghir_A09G011050.1	Ghir_D01	18537099	18539200	2102	-	Ghir_D01	18532750	18533399	650	+	*	-0.7128
cis_mRNA_dw20k	4480	NA	LTCONS_00105427	Ghir_D01G011060.1	Ghir_D01	18537099	18539200	2102	-	Ghir_D01	18531943	18532620	678	+	*	0.8191
cis_mRNA_overlap	0	mRNA-AntiCompleteIn-LncExon	LTCONS_00105427	Ghir_D01G011100.1	Ghir_D01	18537099	18539200	2102	-	Ghir_D01	18538215	18539180	748	+	-1276.54	0.6751
cis_mRNA_up10k	6855	NA	LTCONS_00105427	Ghir_D01G011140.1	Ghir_D01	18537099	18539200	2102	-	Ghir_D01	18546054	18547512	1341	+	*	-0.7323
cis_mRNA_up10k	9818	NA	LTCONS_00105427	Ghir_D01G011150.1	Ghir_D01	18537099	18539200	2102	-	Ghir_D01	18549017	18549727	711	+	*	0.6333
cis_mRNA_dw20k	1076	NA	LTCONS_00105434	Ghir_D01G011150.1	Ghir_D01	18550802	18552049	1248	-	Ghir_D01	18549017	18549727	711	+	*	-0.885
cis_mRNA_dw20k	11623	NA	LTCONS_00105434	Ghir_D01G011100.1	Ghir_D01	18550802	18552049	1248	-	Ghir_D01	18538215	18539180	748	+	*	-0.8904
cis_mRNA_dw20k	17404	NA	LTCONS_00105434	Ghir_A09G011050.1	Ghir_D01	18550802	18552049	1248	-	Ghir_D01	18532750	18533399	650	+	*	0.843
cis_mRNA_dw20k	17577	NA	LTCONS_00105434	Ghir_D01G011070.1	Ghir_D01	18550802	18552049	1248	-	Ghir_D01	18532750	18533226	477	+	*	0.7226
cis_mRNA_dw20k	3291	NA	LTCONS_00105434	Ghir_D01G011140.1	Ghir_D01	18550802	18552049	1248	-	Ghir_D01	18546054	18547512	1341	+	*	0.9642
cis_mRNA_dw20k	133	NA	LTCONS_00106271	Ghir_D01G016930.1	Ghir_D01	51245631	51246773	1143	-	Ghir_D01	51246905	51248650	1166	-	*	0.8574
cis_mRNA_dw20k	133	NA	LTCONS_00106271	Ghir_D01G016930.2	Ghir_D01	51245631	51246773	1143	-	Ghir_D01	51246905	51248650	1277	-	*	0.6636
cis_mRNA_dw20k	14178	NA	LTCONS_00107809	Ghir_D02G005660.1	Ghir_D02	7529484	7530238	755	+	Ghir_D02	7544415	7547366	1815	-	*	0.742
cis_mRNA_up10k	1093	NA	LTCONS_00108423	MTCONS_00112071	Ghir_D02	21907244	21907991	445	+	Ghir_D02	21902775	21906152	3165	-	*	-0.6485
cis_mRNA_up10k	2860	NA	LTCONS_00108521	Ghir_D02G010520.1	Ghir_D02	24935595	24936745	888	+	Ghir_D02	24939604	24941094	1296	+	*	0.7745
cis_mRNA_dw20k	13856	NA	LTCONS_00108684	Ghir_D02G011320.1	Ghir_D02	29867060	29874386	1270	+	Ghir_D02	29888241	29890871	1611	-	*	0.7196
cis_mRNA_dw20k	695	NA	LTCONS_00108684	Ghir_D02G011300.1	Ghir_D02	29867060	29874386	1270	+	Ghir_D02	29875080	29876074	995	-	*	0.645
cis_mRNA_dw20k	17273	NA	LTCONS_00110992	Ghir_D02G001720.1	Ghir_D02	1846128	1846804	677	-	Ghir_D02	1864076	1866286	2211	-	-309.48	0.6472
cis_mRNA_overlap	0	mRNA-CompleteIn-LncIntron	LTCONS_00111135	Ghir_D02G002980.1	Ghir_D02	3934143	3948300	1225	-	Ghir_D02	3943846	3946252	2295	-	*	0.6312
cis_mRNA_up10k	7778	NA	LTCONS_00111135	Ghir_D02G002940.1	Ghir_D02	3934143	3948300	1225	-	Ghir_D02	3919785	3926366	3682	-	*	-0.757
cis_mRNA_overlap	0	Lnc-AntiCompleteIn-mRNAExon	LTCONS_00112015	Ghir_D02G009460.1	Ghir_D02	19647590	19648832	1243	-	Ghir_D02	19647438	19648983	1546	+	-2458.1	0.7181
cis_mRNA_dw20k	3927	NA	LTCONS_00112612	Ghir_D02G012810.1	Ghir_D02	41663727	41664800	1074	-	Ghir_D02	41668726	41673429	1387	-	*	0.7005
cis_mRNA_up10k	1203	NA	LTCONS_00112641	Ghir_D02G012990.3	Ghir_D02	43299509	43300323	815	-	Ghir_D02	43294344	43298307	2724	-	*	0.8606
cis_mRNA_up10k	330	NA	LTCONS_00112641	Ghir_D02G012990.1	Ghir_D02	43299509	43300323	815	-	Ghir_D02	43294292	43299180	2415	-	*	0.9631
cis_mRNA_dw20k	2498	NA	LTCONS_00112947	Ghir_D02G014670.1	Ghir_D02	51031119	51031705	587	-	Ghir_D02	51034202	51039922	1249	-	*	0.7221
cis_mRNA_overlap	0	Lnc-CompleteIn-mRNAExon	LTCONS_00114493	Ghir_D03G000990.1	Ghir_D03	678413	679516	894	+	Ghir_D03	677006	679516	2232	+	-381.39	0.7241
cis_mRNA_overlap	0	Lnc-AntiOverlap-mRNA	LTCONS_00115044	Ghir_D03G005420.1	Ghir_D03	8861220	8862915	1696	+	Ghir_D03	8859751	8862643	2893	-	-2726.7	0.9061
cis_mRNA_dw20k	2515	NA	LTCONS_00115486	MTCONS_00115482	Ghir_D03	29393505	29394709	1183	+	Ghir_D03	29387740	29390991	1662	+	*	-0.6572
cis_mRNA_dw20k	4723	NA	LTCONS_00115486	MTCONS_00118138	Ghir_D03	29393505	29394709	1183	+	Ghir_D03	29399431	29481003	3160	-	*	0.7114
cis_mRNA_dw20k	9286	NA	LTCONS_00115486	MTCONS_00118139	Ghir_D03	29393505	29394709	1183	+	Ghir_D03	29403994	29427568	644	-	*	0.9535
cis_mRNA_up10k	1983	NA	LTCONS_00115486	Ghir_D03G008140.1	Ghir_D03	29393505	29394709	1183	+	Ghir_D03	29396691	29397207	517	+	*	0.695
cis_mRNA_up10k	857	NA	LTCONS_00115486	Ghir_D03G008130.1	Ghir_D03	29393505	29394709	1183	+	Ghir_D03	29392328	29392649	322	-	*	0.9818
cis_mRNA_dw20k	2807	NA	LTCONS_00115487	MTCONS_00115482	Ghir_D03	29393797	29394709	892	+	Ghir_D03	29387740	29390991	1662	+	*	0.8299
cis_mRNA_dw20k	9286	NA	LTCONS_00115487	MTCONS_00118139	Ghir_D03	29393797	29394709	892	+	Ghir_D03	29403994	29427568	644	-	*	-0.7666
cis_mRNA_up10k	1149	NA	LTCONS_00115487	Ghir_D03G008130.1	Ghir_D03	29393797	29394709	892	+	Ghir_D03	29392328	29392649	322	-	*	-0.743
cis_mRNA_dw20k	14863	NA	LTCONS_00115563	Ghir_D03G008970.1	Ghir_D03	31558530	31561055	1281	+	Ghir_D03	31540713	31543668	2002	+	*	-0.9024
cis_mRNA_overlap	0	Lnc-AntiOverlap-mRNA	LTCONS_00117431	Ghir_D03G003950.5	Ghir_D03	4938033	4939559	1527	-	Ghir_D03	4936950	4939588	1959	+	-2156.91	-0.7203
cis_mRNA_dw20k	10832	NA	LTCONS_00118132	MTCONS_00118139	Ghir_D03	29392935	29393163	229	-	Ghir_D03	29403994	29427568	644	-	*	-0.9234
cis_mRNA_dw20k	1945	NA	LTCONS_00118132	MTCONS_00115482	Ghir_D03	29392935	29393163	229	-	Ghir_D03	29387740	29390991	1662	+	*	0.8351
cis_mRNA_up10k	287	NA	LTCONS_00118132	Ghir_D03G008130.1	Ghir_D03	29392935	29393163	229	-	Ghir_D03	29392328	29392649	322	-	*	-0.9217
cis_mRNA_dw20k	1796	NA	LTCONS_00118133	MTCONS_00118138	Ghir_D03	29393456	29397636	4054	-	Ghir_D03	29399431	29481003	3160	-	*	0.7451
cis_mRNA_dw20k	2466	NA	LTCONS_00118133	MTCONS_00115482	Ghir_D03	29393456	29397636	4054	-	Ghir_D03	29387740	29390991	1662	+	*	-0.6349
cis_mRNA_dw20k	6359	NA	LTCONS_00118133	MTCONS_00118139	Ghir_D03	29393456	29397636	4054	-	Ghir_D03	29403994	29427568	644	-	*	0.9394
cis_mRNA_overlap	0	mRNA-AntiCompleteIn-LncExon	LTCONS_00118133	Ghir_D03G008140.1	Ghir_D03	29393456	29397636	4054	-	Ghir_D03	29396691	29397207	517	+	-1072.2	0.6985
cis_mRNA_up10k	808	NA	LTCONS_00118133	Ghir_D03G008130.1	Ghir_D03	29393456	29397636	4054	-	Ghir_D03	29392328	29392649	322	-	*	0.9724
cis_mRNA_dw20k	2466	NA	LTCONS_00118134	MTCONS_00115482	Ghir_D03	29393456	29397636	4055	-	Ghir_D03	29387740	29390991	1662	+	*	0.7729
cis_mRNA_dw20k	6359	NA	LTCONS_00118134	MTCONS_00118139	Ghir_D03	29393456	29397636	4055	-	Ghir_D03	29403994	29427568	644	-	*	-0.9616
cis_mRNA_up10k	808	NA	LTCONS_00118134	Ghir_D03G008130.1	Ghir_D03	29393456	29397636	4055	-	Ghir_D03	29392328	29392649	322	-	*	-0.9585
cis_mRNA_dw20k	15736	NA	LTCONS_00118170	Ghir_D03G008430.1	Ghir_D03	29503025	29504274	1250	-	Ghir_D03	29486990	29487290	255	+	*	0.7848
cis_mRNA_up10k	6367	NA	LTCONS_00118170	Ghir_D03G008470.1	Ghir_D03	29503025	29504274	1250	-	Ghir_D03	29495607	29496659	1053	-	*	0.8248
cis_mRNA_up10k	8725	NA	LTCONS_00118170	Ghir_D03G008450.1	Ghir_D03	29503025	29504274	1250	-	Ghir_D03	29493509	29494301	597	-	*	0.6185
cis_mRNA_overlap	0	Lnc-AntiOverlap-mRNA	LTCONS_00118708	Ghir_D03G012160.2	Ghir_D03	41358006	41359530	1525	-	Ghir_D03	41357969	41361747	2552	+	-2730.89	0.6436
cis_mRNA_overlap	0	mRNA-CompleteIn-LncExon	LTCONS_00118946	Ghir_D03G013840.2	Ghir_D03	45045077	45052713	6701	-	Ghir_D03	45045077	45052713	2743	-	-1216.18	0.6731
cis_mRNA_up10k	3797	NA	LTCONS_00120233	Ghir_D04G003670.1	Ghir_D04	5226423	5231856	5434	+	Ghir_D04	5235652	5236495	678	+	*	0.7265
cis_mRNA_up10k	2554	NA	LTCONS_00120556	Ghir_D04G005750.2	Ghir_D04	9296698	9298566	1464	+	Ghir_D04	9290772	9294145	3017	-	*	0.8255
cis_mRNA_up10k	2666	NA	LTCONS_00120557	Ghir_D04G005750.2	Ghir_D04	9296810	9298566	1600	+	Ghir_D04	9290772	9294145	3017	-	*	0.7872
cis_mRNA_up10k	3592	NA	LTCONS_00121071	Ghir_D04G009210.1	Ghir_D04	22215604	22215950	347	+	Ghir_D04	22210586	22212013	1185	-	*	0.6842
cis_mRNA_overlap	0	Lnc-Overlap-mRNA	LTCONS_00121771	MTCONS_00121770	Ghir_D04	44348528	44351717	3100	+	Ghir_D04	44348496	44351717	2268	+	-937.29	0.8633
cis_mRNA_dw20k	2484	NA	LTCONS_00122878	Ghir_D04G000510.1	Ghir_D04	671750	672755	1006	-	Ghir_D04	664447	669267	2278	+	*	-0.6261
cis_mRNA_overlap	0	Lnc-AntiCompleteIn-mRNAExon	LTCONS_00123228	Ghir_D04G003520.1	Ghir_D04	4921800	4923803	2004	-	Ghir_D04	4921725	4924185	2461	+	-3924.6	0.8334
cis_mRNA_up10k	3618	NA	LTCONS_00124097	Ghir_D04G009210.1	Ghir_D04	22215630	22215980	351	-	Ghir_D04	22210586	22212013	1185	-	*	0.8463
cis_mRNA_dw20k	1430	NA	LTCONS_00124319	Ghir_D04G010440.1	Ghir_D04	32858235	32858604	370	-	Ghir_D04	32856291	32856806	516	+	*	0.7494
cis_mRNA_dw20k	2982	NA	LTCONS_00124320	Ghir_D04G010440.1	Ghir_D04	32859787	32860878	1092	-	Ghir_D04	32856291	32856806	516	+	*	0.8174
cis_mRNA_dw20k	6360	NA	LTCONS_00124322	Ghir_D04G010430.1	Ghir_D04	32862055	32862918	864	-	Ghir_D04	32855037	32855696	623	+	*	-0.7295
cis_mRNA_dw20k	6266	NA	LTCONS_00124323	Ghir_D04G010440.1	Ghir_D04	32863071	32863956	886	-	Ghir_D04	32856291	32856806	516	+	*	0.8008
cis_mRNA_dw20k	2585	NA	LTCONS_00125863	Ghir_D05G001450.1	Ghir_D05	1303917	1305725	1705	+	Ghir_D05	1297609	1301333	2247	+	*	0.6733
cis_mRNA_overlap	0	Lnc-AntiOverlap-mRNA	LTCONS_00126105	Ghir_D05G003690.1	Ghir_D05	3062095	3064841	1708	+	Ghir_D05	3064370	3066093	904	-	-913.7	0.9036
cis_mRNA_overlap	0	Lnc-Overlap-mRNA	LTCONS_00126105	Ghir_D05G003680.1	Ghir_D05	3062095	3064841	1708	+	Ghir_D05	3062686	3063995	387	+	-203.46	0.7748
cis_mRNA_up10k	5639	NA	LTCONS_00126105	Ghir_D05G003710.2	Ghir_D05	3062095	3064841	1708	+	Ghir_D05	3070479	3073496	1864	+	*	0.9171
cis_mRNA_overlap	0	Lnc-AntiOverlap-mRNA	LTCONS_00126728	MTCONS_00132011	Ghir_D05	6829148	6834753	3888	+	Ghir_D05	6831758	6835110	1839	-	*	-0.6232
cis_mRNA_dw20k	108	NA	LTCONS_00127028	Ghir_D05G010580.1	Ghir_D05	8922966	8924027	1062	+	Ghir_D05	8918004	8922859	1947	+	*	0.799
cis_mRNA_dw20k	948	NA	LTCONS_00127028	MTCONS_00127025	Ghir_D05	8922966	8924027	1062	+	Ghir_D05	8917557	8922019	2298	+	*	0.9265
cis_mRNA_up10k	5890	NA	LTCONS_00127296	Ghir_D05G012510.1	Ghir_D05	10711696	10713571	1876	+	Ghir_D05	10701609	10705807	2804	-	*	-0.7037
cis_mRNA_dw20k	1160	NA	LTCONS_00128230	Ghir_D05G019630.1	Ghir_D05	17115413	17116467	1055	+	Ghir_D05	17110022	17114254	2098	+	*	-0.6672
cis_mRNA_overlap	0	Lnc-AntiOverlap-mRNA	LTCONS_00128230	Ghir_D05G019640.1	Ghir_D05	17115413	17116467	1055	+	Ghir_D05	17114096	17116543	1611	-	-1194.93	-0.7323
cis_mRNA_up10k	4949	NA	LTCONS_00128230	Ghir_D05G019650.1	Ghir_D05	17115413	17116467	1055	+	Ghir_D05	17121415	17123438	1518	+	*	-0.6339
cis_mRNA_overlap	0	mRNA-AntiCompleteIn-LncExon	LTCONS_00128257	Ghir_D05G019910.1	Ghir_D05	17322928	17329118	4788	+	Ghir_D05	17327267	17328477	1011	-	-1994.86	0.7354
cis_mRNA_overlap	0	Lnc-AntiOverlap-mRNA	LTCONS_00128338	Ghir_D05G020460.1	Ghir_D05	17807606	17810129	2524	+	Ghir_D05	17807493	17809113	1621	-	-2954.8	0.7662
cis_mRNA_overlap	0	Lnc-AntiCompleteIn-mRNAExon	LTCONS_00128924	Ghir_D05G024590.1	Ghir_D05	22586826	22588183	1358	+	Ghir_D05	22586544	22588449	1906	-	-2676.9	0.7234
cis_mRNA_dw20k	18455	NA	LTCONS_00129382	Ghir_D05G028280.1	Ghir_D05	27486874	27493936	5128	+	Ghir_D05	27512390	27515878	1968	-	*	0.8863
cis_mRNA_dw20k	12995	NA	LTCONS_00129773	Ghir_D05G031350.1	Ghir_D05	35139917	35141501	1008	+	Ghir_D05	35122815	35126923	3716	+	*	-0.6788
cis_mRNA_overlap	0	mRNA-CompleteIn-LncExon	LTCONS_00130038	Ghir_D05G033270.1	Ghir_D05	45779508	45792201	11034	+	Ghir_D05	45779508	45789334	1627	+	*	0.759
cis_mRNA_overlap	0	mRNA-CompleteIn-LncExon	LTCONS_00130038	Ghir_D05G033270.2	Ghir_D05	45779508	45792201	11034	+	Ghir_D05	45779508	45789334	1738	+	*	0.9092
cis_mRNA_dw20k	6452	NA	LTCONS_00130447	Ghir_D05G035510.1	Ghir_D05	55438953	55439857	905	+	Ghir_D05	55425189	55432502	2048	+	*	-0.703
cis_mRNA_dw20k	4173	NA	LTCONS_00130585	Ghir_D05G036690.1	Ghir_D05	57805644	57807006	1363	+	Ghir_D05	57797022	57801472	1440	+	*	0.6064
cis_mRNA_overlap	0	Lnc-AntiOverlap-mRNA	LTCONS_00130585	Ghir_D05G036700.1	Ghir_D05	57805644	57807006	1363	+	Ghir_D05	57805429	57807280	1765	-	-2413.35	0.7905
cis_mRNA_dw20k	11599	NA	LTCONS_00131248	Ghir_D05G002350.1	Ghir_D05	2035998	2036881	776	-	Ghir_D05	2048479	2061876	7680	-	*	0.6176
cis_mRNA_overlap	0	Lnc-Overlap-mRNA	LTCONS_00131576	Ghir_D05G004890.2	Ghir_D05	3910659	3916980	6071	-	Ghir_D05	3907637	3912674	2258	-	-929.8	0.9309
cis_mRNA_up10k	9559	NA	LTCONS_00131576	Ghir_D05G004870.1	Ghir_D05	3910659	3916980	6071	-	Ghir_D05	3899567	3901101	1142	-	*	-0.664
cis_mRNA_up10k	232	NA	LTCONS_00132003	Ghir_D05G008240.1	Ghir_D05	6754673	6755266	594	-	Ghir_D05	6752496	6754442	1440	-	*	0.7143
cis_mRNA_up10k	2563	NA	LTCONS_00133089	Ghir_D05G015600.1	Ghir_D05	13554522	13562254	3870	-	Ghir_D05	13564816	13567764	1282	+	*	0.653
cis_mRNA_up10k	2541	NA	LTCONS_00133092	Ghir_D05G015600.1	Ghir_D05	13554522	13562276	5380	-	Ghir_D05	13564816	13567764	1282	+	*	0.7193
cis_mRNA_dw20k	1808	NA	LTCONS_00133257	Ghir_D05G017080.1	Ghir_D05	14948652	14955514	6786	-	Ghir_D05	14943468	14946845	2701	+	*	-0.8193
cis_mRNA_dw20k	3284	NA	LTCONS_00133257	Ghir_D05G017090.1	Ghir_D05	14948652	14955514	6786	-	Ghir_D05	14958797	14962115	2409	-	*	0.6844
cis_mRNA_dw20k	11066	NA	LTCONS_00133720	Ghir_D05G020750.2	Ghir_D05	18056982	18064751	6115	-	Ghir_D05	18075816	18081360	2795	-	*	-0.6955
cis_mRNA_overlap	0	mRNA-CompleteIn-LncExon	LTCONS_00133720	Ghir_D05G020730.9	Ghir_D05	18056982	18064751	6115	-	Ghir_D05	18062736	18064751	1620	-	-656.17	0.6181
cis_mRNA_dw20k	8545	NA	LTCONS_00134794	Ghir_D05G028410.1	Ghir_D05	27728155	27732031	3235	-	Ghir_D05	27740575	27742582	1754	-	*	0.7949
cis_mRNA_overlap	0	mRNA-AntiCompleteIn-LncExon	LTCONS_00134799	Ghir_D05G028430.1	Ghir_D05	27775314	27776710	1397	-	Ghir_D05	27775526	27776631	1106	+	-2177.9	0.6342
cis_mRNA_up10k	415	NA	LTCONS_00135495	Ghir_D05G033150.2	Ghir_D05	45076478	45078710	2233	-	Ghir_D05	45068508	45076064	3071	-	*	0.627
cis_mRNA_dw20k	5027	NA	LTCONS_00136153	Ghir_D05G038070.1	Ghir_D05	61000170	61002987	2818	-	Ghir_D05	61008013	61013117	2982	-	*	-0.8855
cis_mRNA_overlap	0	Lnc-AntiOverlap-mRNA	LTCONS_00136153	MTCONS_00130771	Ghir_D05	61000170	61002987	2818	-	Ghir_D05	60998979	61003302	2860	+	-3059.05	-0.7308
cis_mRNA_dw20k	4750	NA	LTCONS_00136349	Ghir_D06G000030.4	Ghir_D06	14786	17024	2239	+	Ghir_D06	21773	24313	1768	-	*	-0.6967
cis_mRNA_dw20k	8860	NA	LTCONS_00136349	Ghir_D06G000040.1	Ghir_D06	14786	17024	2239	+	Ghir_D06	25883	30979	4208	-	*	-0.6934
cis_mRNA_up10k	3023	NA	LTCONS_00136350	Ghir_D06G000010.1	Ghir_D06	19795	21457	1663	+	Ghir_D06	14855	16773	1822	-	*	0.7312
cis_mRNA_dw20k	2000	NA	LTCONS_00136390	Ghir_D06G000420.1	Ghir_D06	295487	301996	1753	+	Ghir_D06	293198	293488	291	+	*	0.9737
cis_mRNA_dw20k	8688	NA	LTCONS_00137086	Ghir_D06G005380.2	Ghir_D06	7631990	7635548	2598	+	Ghir_D06	7619857	7623303	3056	+	*	0.8594
cis_mRNA_overlap	0	Lnc-AntiOverlap-mRNA	LTCONS_00137391	Ghir_D06G007210.1	Ghir_D06	11940803	11947827	6384	+	Ghir_D06	11946486	11952279	3708	-	*	-0.6052
cis_mRNA_overlap	0	Lnc-AntiCompleteIn-mRNAExon	LTCONS_00138095	MTCONS_00141467	Ghir_D06	26242649	26243280	632	+	Ghir_D06	26242646	26243281	636	-	-1180.7	0.7127
cis_mRNA_up10k	1216	NA	LTCONS_00138458	Ghir_D06G013780.1	Ghir_D06	43251012	43252274	1263	+	Ghir_D06	43253489	43254650	1068	+	*	0.8334
cis_mRNA_up10k	8416	NA	LTCONS_00141829	Ghir_D06G013360.1	Ghir_D06	40866845	40868436	1592	-	Ghir_D06	40853398	40858430	1008	-	*	-0.6843
cis_mRNA_dw20k	2871	NA	LTCONS_00142006	Ghir_D06G014290.1	Ghir_D06	45771230	45772189	960	-	Ghir_D06	45767167	45768360	1194	+	*	-0.6412
cis_mRNA_dw20k	11521	NA	LTCONS_00143254	Ghir_D06G023600.1	Ghir_D06	66705917	66707936	2020	-	Ghir_D06	66690919	66694397	1483	+	*	-0.7187
cis_mRNA_dw20k	16100	NA	LTCONS_00143254	Ghir_D06G023590.1	Ghir_D06	66705917	66707936	2020	-	Ghir_D06	66686540	66689818	2350	+	*	-0.7086
cis_mRNA_dw20k	19706	NA	LTCONS_00144447	Ghir_D07G009450.1	Ghir_D07	11375044	11376318	931	+	Ghir_D07	11396023	11399828	1320	-	*	0.6208
cis_mRNA_up10k	2330	NA	LTCONS_00144447	MTCONS_00144448	Ghir_D07	11375044	11376318	931	+	Ghir_D07	11378647	11383637	2514	+	*	0.6948
cis_mRNA_up10k	176	NA	LTCONS_00145255	Ghir_D07G014670.1	Ghir_D07	22429912	22430627	716	+	Ghir_D07	22430802	22433303	1740	+	*	-0.6502
cis_mRNA_up10k	2190	NA	LTCONS_00145630	Ghir_D07G016860.1	Ghir_D07	29679723	29681619	1535	+	Ghir_D07	29673433	29677534	3912	-	*	0.7881
cis_mRNA_dw20k	412	NA	LTCONS_00146330	MTCONS_00146329	Ghir_D07	53225388	53227689	2302	+	Ghir_D07	53223938	53224977	1040	+	*	0.6497
cis_mRNA_overlap	0	Lnc-Overlap-mRNA	LTCONS_00146982	Ghir_D07G000490.1	Ghir_D07	529441	532897	1102	-	Ghir_D07	529441	533706	1303	-	-407.01	-0.6164
cis_mRNA_dw20k	4696	NA	LTCONS_00147039	Ghir_D07G000980.1	Ghir_D07	1052591	1057133	2719	-	Ghir_D07	1061828	1062058	231	-	*	-0.6643
cis_mRNA_dw20k	5773	NA	LTCONS_00147039	Ghir_D07G000990.1	Ghir_D07	1052591	1057133	2719	-	Ghir_D07	1062905	1063400	414	-	*	-0.7516
cis_mRNA_dw20k	6164	NA	LTCONS_00147039	Ghir_D07G000960.1	Ghir_D07	1052591	1057133	2719	-	Ghir_D07	1044414	1046428	1785	+	*	0.7467
cis_mRNA_dw20k	8103	NA	LTCONS_00147039	Ghir_D07G001000.1	Ghir_D07	1052591	1057133	2719	-	Ghir_D07	1065235	1071211	4922	-	*	-0.788
cis_mRNA_overlap	0	mRNA-CompleteIn-LncExon	LTCONS_00147039	Ghir_D07G000970.1	Ghir_D07	1052591	1057133	2719	-	Ghir_D07	1052591	1057133	2331	-	-773.51	0.8462
cis_mRNA_up10k	993	NA	LTCONS_00147419	Ghir_D07G003940.1	Ghir_D07	4073875	4075238	1364	-	Ghir_D07	4072097	4072883	526	-	*	0.7878
cis_mRNA_dw20k	5356	NA	LTCONS_00148720	Ghir_D07G013540.1	Ghir_D07	19992378	19993968	1591	-	Ghir_D07	19999323	20001553	1952	-	*	-0.7133
cis_mRNA_overlap	0	Lnc-AntiOverlap-mRNA	LTCONS_00148720	Ghir_D07G013530.1	Ghir_D07	19992378	19993968	1591	-	Ghir_D07	19992516	19996875	2148	+	-2521.05	0.8729
cis_mRNA_up10k	1669	NA	LTCONS_00149219	Ghir_D07G016440.1	Ghir_D07	28029929	28033034	2510	-	Ghir_D07	28021472	28028261	3214	-	*	0.7912
cis_mRNA_dw20k	18101	NA	LTCONS_00150096	Ghir_D07G022640.1	Ghir_D07	55603575	55604701	1127	-	Ghir_D07	55622801	55627328	2482	-	*	0.8788
cis_mRNA_up10k	5701	NA	LTCONS_00150096	Ghir_D07G022620.1	Ghir_D07	55603575	55604701	1127	-	Ghir_D07	55593600	55597875	2122	-	*	0.9137
cis_mRNA_overlap	0	Lnc-AntiCompleteIn-mRNAExon	LTCONS_00150745	Ghir_D08G002250.1	Ghir_D08	1901768	1902915	1148	+	Ghir_D08	1899057	1902916	3756	-	-2229.4	0.7872
cis_mRNA_overlap	0	Lnc-AntiCompleteIn-mRNAExon	LTCONS_00150745	MTCONS_00154619	Ghir_D08	1901768	1902915	1148	+	Ghir_D08	1898598	1902916	3542	-	-2229.4	0.7287
cis_mRNA_up10k	40	NA	LTCONS_00151522	Ghir_D08G007660.1	Ghir_D08	11027979	11028343	365	+	Ghir_D08	11028382	11029587	1206	+	*	0.7574
cis_mRNA_dw20k	13507	NA	LTCONS_00152272	Ghir_D08G012430.1	Ghir_D08	42192891	42193289	399	+	Ghir_D08	42206795	42207265	471	-	*	-0.8796
cis_mRNA_dw20k	15215	NA	LTCONS_00152272	Ghir_D08G012320.1	Ghir_D08	42192891	42193289	399	+	Ghir_D08	42176220	42177677	1248	+	*	0.9659
cis_mRNA_dw20k	4581	NA	LTCONS_00152272	MTCONS_00156220	Ghir_D08	42192891	42193289	399	+	Ghir_D08	42197869	42202439	3719	-	*	0.9673
cis_mRNA_dw20k	7337	NA	LTCONS_00152272	Ghir_D08G012400.1	Ghir_D08	42192891	42193289	399	+	Ghir_D08	42200625	42202439	1815	-	*	-0.9223
cis_mRNA_up10k	2261	NA	LTCONS_00152272	MTCONS_00156208	Ghir_D08	42192891	42193289	399	+	Ghir_D08	42160494	42190631	2347	-	*	0.823
cis_mRNA_overlap	0	Lnc-Overlap-mRNA	LTCONS_00152830	Ghir_D08G016460.3	Ghir_D08	53817198	53822002	3700	+	Ghir_D08	53818215	53821937	2362	+	-903.01	0.647
cis_mRNA_dw20k	170	NA	LTCONS_00152921	Ghir_D08G016920.1	Ghir_D08	55024173	55039831	6747	+	Ghir_D08	55020778	55024004	2161	+	*	0.9146
cis_mRNA_dw20k	727	NA	LTCONS_00152921	Ghir_D08G016920.2	Ghir_D08	55024173	55039831	6747	+	Ghir_D08	55020778	55023447	1771	+	*	0.8734
cis_mRNA_up10k	734	NA	LTCONS_00152921	MTCONS_00152928	Ghir_D08	55024173	55039831	6747	+	Ghir_D08	55040564	55045533	3901	+	*	0.8773
cis_mRNA_dw20k	432	NA	LTCONS_00152922	Ghir_D08G016920.1	Ghir_D08	55024435	55031270	2359	+	Ghir_D08	55020778	55024004	2161	+	*	0.9625
cis_mRNA_dw20k	989	NA	LTCONS_00152922	Ghir_D08G016920.2	Ghir_D08	55024435	55031270	2359	+	Ghir_D08	55020778	55023447	1771	+	*	0.9283
cis_mRNA_up10k	9295	NA	LTCONS_00152922	MTCONS_00152928	Ghir_D08	55024435	55031270	2359	+	Ghir_D08	55040564	55045533	3901	+	*	0.8743
cis_mRNA_dw20k	10838	NA	LTCONS_00152926	Ghir_D08G016920.1	Ghir_D08	55034841	55039831	4991	+	Ghir_D08	55020778	55024004	2161	+	*	0.8367
cis_mRNA_dw20k	11395	NA	LTCONS_00152926	Ghir_D08G016920.2	Ghir_D08	55034841	55039831	4991	+	Ghir_D08	55020778	55023447	1771	+	*	0.7587
cis_mRNA_up10k	734	NA	LTCONS_00152926	MTCONS_00152928	Ghir_D08	55034841	55039831	4991	+	Ghir_D08	55040564	55045533	3901	+	*	0.6936
cis_mRNA_dw20k	383	NA	LTCONS_00152929	MTCONS_00152928	Ghir_D08	55045915	55047825	1911	+	Ghir_D08	55040564	55045533	3901	+	*	0.6787
cis_mRNA_dw20k	3847	NA	LTCONS_00155744	Ghir_D08G010060.1	Ghir_D08	24936090	24936802	713	-	Ghir_D08	24940648	24943827	2065	-	*	0.9469
cis_mRNA_up10k	8191	NA	LTCONS_00156028	MTCONS_00152135	Ghir_D08	37675072	37677840	1844	-	Ghir_D08	37686030	37686986	881	+	*	0.7235
cis_mRNA_dw20k	13196	NA	LTCONS_00156216	Ghir_D08G012430.1	Ghir_D08	42192891	42193600	710	-	Ghir_D08	42206795	42207265	471	-	*	-0.8528
cis_mRNA_dw20k	15215	NA	LTCONS_00156216	Ghir_D08G012320.1	Ghir_D08	42192891	42193600	710	-	Ghir_D08	42176220	42177677	1248	+	*	0.9498
cis_mRNA_dw20k	4270	NA	LTCONS_00156216	MTCONS_00156220	Ghir_D08	42192891	42193600	710	-	Ghir_D08	42197869	42202439	3719	-	*	0.9337
cis_mRNA_dw20k	7026	NA	LTCONS_00156216	Ghir_D08G012400.1	Ghir_D08	42192891	42193600	710	-	Ghir_D08	42200625	42202439	1815	-	*	-0.902
cis_mRNA_dw20k	9594	NA	LTCONS_00156216	Ghir_D08G012340.1	Ghir_D08	42192891	42193600	710	-	Ghir_D08	42182609	42183298	690	+	*	-0.6679
cis_mRNA_up10k	2261	NA	LTCONS_00156216	MTCONS_00156208	Ghir_D08	42192891	42193600	710	-	Ghir_D08	42160494	42190631	2347	-	*	0.772
cis_mRNA_dw20k	240	NA	LTCONS_00156273	MTCONS_00156274	Ghir_D08	44187563	44187919	357	-	Ghir_D08	44188158	44188750	593	-	*	0.9249
cis_mRNA_dw20k	1855	NA	LTCONS_00156676	Ghir_D08G015510.3	Ghir_D08	51912859	51920394	5031	-	Ghir_D08	51922248	51925995	2642	-	*	0.782
cis_mRNA_dw20k	321	NA	LTCONS_00156676	Ghir_D08G015510.1	Ghir_D08	51912859	51920394	5031	-	Ghir_D08	51920714	51925995	2237	-	*	0.7498
cis_mRNA_dw20k	16886	NA	LTCONS_00157257	Ghir_D08G019400.1	Ghir_D08	59598416	59601066	2651	-	Ghir_D08	59579178	59581531	1227	+	*	-0.7557
cis_mRNA_overlap	0	Lnc-AntiOverlap-mRNA	LTCONS_00157436	Ghir_D08G020670.1	Ghir_D08	61511825	61512703	789	-	Ghir_D08	61510790	61512538	651	+	-1004.44	0.7365
cis_mRNA_dw20k	7084	NA	LTCONS_00157954	Ghir_D08G024680.1	Ghir_D08	66316838	66317481	644	-	Ghir_D08	66304348	66309755	2371	+	*	0.6162
cis_mRNA_overlap	0	Lnc-CompleteIn-mRNAExon	LTCONS_00158131	Ghir_D08G026060.1	Ghir_D08	67627806	67631148	1472	-	Ghir_D08	67627806	67631148	1579	-	-501.22	-0.7156
cis_mRNA_dw20k	11676	NA	LTCONS_00158685	Ghir_D09G002120.1	Ghir_D09	6736642	6736942	301	+	Ghir_D09	6712636	6724967	3204	+	*	0.6812
cis_mRNA_up10k	1174	NA	LTCONS_00158821	Ghir_D09G002940.1	Ghir_D09	8718762	8719793	1032	+	Ghir_D09	8711194	8717589	1811	-	*	0.8161
cis_mRNA_up10k	1174	NA	LTCONS_00158821	Ghir_D09G002940.2	Ghir_D09	8718762	8719793	1032	+	Ghir_D09	8711194	8717589	2613	-	*	0.6074
cis_mRNA_up10k	6654	NA	LTCONS_00158862	Ghir_D09G003180.1	Ghir_D09	9679597	9681279	1524	+	Ghir_D09	9687932	9691178	1688	+	*	0.7133
cis_mRNA_dw20k	4499	NA	LTCONS_00159581	Ghir_D09G008200.1	Ghir_D09	33513850	33515325	1476	+	Ghir_D09	33519823	33527507	2164	-	*	-0.6102
cis_mRNA_up10k	2435	NA	LTCONS_00160671	Ghir_D09G015740.1	Ghir_D09	44140295	44143126	2832	+	Ghir_D09	44135640	44137861	1648	-	*	0.9366
cis_mRNA_up10k	2435	NA	LTCONS_00160671	Ghir_D09G015740.3	Ghir_D09	44140295	44143126	2832	+	Ghir_D09	44135640	44137861	1772	-	*	0.9863
cis_mRNA_overlap	0	Lnc-CompleteIn-mRNAExon	LTCONS_00160793	Ghir_D09G016430.1	Ghir_D09	44735149	44737868	1653	+	Ghir_D09	44735149	44737868	1668	+	-656.45	0.8615
cis_mRNA_overlap	0	Lnc-CompleteIn-mRNAExon	LTCONS_00160793	Ghir_D09G016430.2	Ghir_D09	44735149	44737868	1653	+	Ghir_D09	44735149	44737868	1662	+	-653.75	0.8482
cis_mRNA_dw20k	5408	NA	LTCONS_00161182	Ghir_D09G019510.1	Ghir_D09	47779123	47783241	3923	+	Ghir_D09	47788648	47790814	2090	-	*	-0.8186
cis_mRNA_up10k	3237	NA	LTCONS_00161182	Ghir_D09G019500.1	Ghir_D09	47779123	47783241	3923	+	Ghir_D09	47786477	47788256	893	+	*	-0.7633
cis_mRNA_overlap	0	Lnc-AntiOverlap-mRNA	LTCONS_00162192	Ghir_D09G001980.1	Ghir_D09	6135849	6137313	1465	-	Ghir_D09	6131221	6137624	4559	+	-2715.19	0.7861
cis_mRNA_overlap	0	Lnc-AntiOverlap-mRNA	LTCONS_00162192	Ghir_D09G001980.2	Ghir_D09	6135849	6137313	1465	-	Ghir_D09	6131221	6137624	4868	+	-2715.19	0.6085
cis_mRNA_dw20k	18889	NA	LTCONS_00163371	Ghir_D09G009770.2	Ghir_D09	35991388	35992891	1504	-	Ghir_D09	35960410	35972500	3867	+	*	-0.633
cis_mRNA_dw20k	18373	NA	LTCONS_00165547	MTCONS_00169489	Ghir_D10	50274	51928	1655	+	Ghir_D10	70300	77721	4506	-	*	0.8001
cis_mRNA_dw20k	34	NA	LTCONS_00165547	Ghir_D10G000040.1	Ghir_D10	50274	51928	1655	+	Ghir_D10	51961	53698	669	-	*	0.6823
cis_mRNA_dw20k	7118	NA	LTCONS_00165783	MTCONS_00165779	Ghir_D10	1786528	1788374	1742	+	Ghir_D10	1775983	1779411	1882	+	*	0.7936
cis_mRNA_dw20k	7118	NA	LTCONS_00165783	MTCONS_00165781	Ghir_D10	1786528	1788374	1742	+	Ghir_D10	1775996	1779411	2607	+	*	0.658
cis_mRNA_dw20k	15103	NA	LTCONS_00165903	Ghir_D10G003100.1	Ghir_D10	2611218	2612690	1473	+	Ghir_D10	2594502	2596116	1164	+	*	0.7452
cis_mRNA_dw20k	5230	NA	LTCONS_00165903	MTCONS_00165896	Ghir_D10	2611218	2612690	1473	+	Ghir_D10	2604339	2605989	1228	+	*	0.8719
cis_mRNA_up10k	3315	NA	LTCONS_00165903	MTCONS_00165906	Ghir_D10	2611218	2612690	1473	+	Ghir_D10	2616004	2618586	1862	+	*	0.8769
cis_mRNA_dw20k	7537	NA	LTCONS_00166042	Ghir_D10G004250.1	Ghir_D10	3551139	3552385	1144	+	Ghir_D10	3536263	3543603	5019	+	*	0.776
cis_mRNA_dw20k	14436	NA	LTCONS_00166287	MTCONS_00170306	Ghir_D10	5862751	5863673	923	+	Ghir_D10	5878108	5881709	3159	-	*	0.7649
cis_mRNA_dw20k	5892	NA	LTCONS_00169388	Ghir_D10G026860.1	Ghir_D10	67429652	67430125	474	+	Ghir_D10	67405595	67423761	5526	+	*	0.7624
cis_mRNA_up10k	323	NA	LTCONS_00169388	Ghir_D10G026880.1	Ghir_D10	67429652	67430125	474	+	Ghir_D10	67430447	67430979	444	+	*	0.9098
cis_mRNA_dw20k	2952	NA	LTCONS_00170776	MTCONS_00166864	Ghir_D10	11598624	11602396	1816	-	Ghir_D10	11594553	11595673	937	+	*	0.6493
cis_mRNA_dw20k	2952	NA	LTCONS_00170777	MTCONS_00166864	Ghir_D10	11598624	11602396	2102	-	Ghir_D10	11594553	11595673	937	+	*	0.739
cis_mRNA_dw20k	10744	NA	LTCONS_00172413	Ghir_D10G020600.5	Ghir_D10	56165811	56167898	1936	-	Ghir_D10	56152055	56155068	2629	+	*	0.8124
cis_mRNA_dw20k	877	NA	LTCONS_00174491	MTCONS_00174489	Ghir_D11	8013429	8014940	1512	+	Ghir_D11	8005911	8012553	3651	+	*	0.6033
cis_mRNA_overlap	0	Lnc-AntiCompleteIn-mRNAExon	LTCONS_00174491	Ghir_D11G009630.1	Ghir_D11	8013429	8014940	1512	+	Ghir_D11	8012985	8015809	2825	-	-3230.2	0.6678
cis_mRNA_dw20k	14279	NA	LTCONS_00174535	Ghir_D11G009940.1	Ghir_D11	8360793	8361970	1178	+	Ghir_D11	8345193	8346515	1323	+	*	-0.6596
cis_mRNA_overlap	0	Lnc-AntiOverlap-mRNA	LTCONS_00175077	Ghir_D11G013370.1	Ghir_D11	12485254	12489560	3408	+	Ghir_D11	12487976	12490415	1576	-	-2633.86	-0.6158
cis_mRNA_dw20k	13053	NA	LTCONS_00175093	Ghir_D11G013460.1	Ghir_D11	12599053	12605050	3278	+	Ghir_D11	12618102	12620327	867	-	*	0.7558
cis_mRNA_dw20k	1550	NA	LTCONS_00175211	Ghir_D11G014270.1	Ghir_D11	13584453	13586938	2364	+	Ghir_D11	13578221	13582904	1972	+	*	0.6768
cis_mRNA_dw20k	2630	NA	LTCONS_00175211	Ghir_D11G014270.4	Ghir_D11	13584453	13586938	2364	+	Ghir_D11	13578221	13581824	2300	+	*	0.8272
cis_mRNA_dw20k	2630	NA	LTCONS_00175211	MTCONS_00175203	Ghir_D11	13584453	13586938	2364	+	Ghir_D11	13578221	13581824	2776	+	*	0.7121
cis_mRNA_dw20k	3267	NA	LTCONS_00175716	Ghir_D11G017580.1	Ghir_D11	18664740	18666891	2152	+	Ghir_D11	18670157	18675594	1881	-	*	-0.6922
cis_mRNA_dw20k	3290	NA	LTCONS_00177283	Ghir_D11G028030.1	Ghir_D11	59922338	59923106	681	+	Ghir_D11	59917571	59919049	1198	+	*	0.8506
cis_mRNA_dw20k	8117	NA	LTCONS_00177283	Ghir_D11G028020.3	Ghir_D11	59922338	59923106	681	+	Ghir_D11	59909063	59914222	3068	+	*	-0.8361
cis_mRNA_dw20k	8117	NA	LTCONS_00177283	Ghir_D11G028020.4	Ghir_D11	59922338	59923106	681	+	Ghir_D11	59909063	59914222	3412	+	*	0.7996
cis_mRNA_up10k	4008	NA	LTCONS_00177577	Ghir_D11G030410.1	Ghir_D11	63385826	63389249	3263	+	Ghir_D11	63379350	63381819	2184	-	*	0.6057
cis_mRNA_dw20k	10719	NA	LTCONS_00177718	Ghir_D11G031370.1	Ghir_D11	65063082	65065566	1147	+	Ghir_D11	65045822	65052364	3381	+	*	0.7731
cis_mRNA_up10k	7839	NA	LTCONS_00178032	Ghir_D11G034080.1	Ghir_D11	70060101	70060769	669	+	Ghir_D11	70068607	70075275	2269	+	*	0.7172
cis_mRNA_up10k	9042	NA	LTCONS_00178032	Ghir_D11G034070.1	Ghir_D11	70060101	70060769	669	+	Ghir_D11	70048351	70051060	2710	-	*	0.8042
cis_mRNA_overlap	0	Lnc-CompleteIn-mRNAExon	LTCONS_00178043	Ghir_D11G034280.2	Ghir_D11	70560940	70565428	1273	+	Ghir_D11	70560940	70565428	2097	+	-500.57	-0.6592
cis_mRNA_overlap	0	Lnc-Overlap-mRNA	LTCONS_00178120	MTCONS_00178121	Ghir_D11	71406722	71409168	2447	+	Ghir_D11	71406751	71414124	691	+	-220.93	0.7919
cis_mRNA_overlap	0	Lnc-Overlap-mRNA	LTCONS_00178300	Ghir_D11G036250.2	Ghir_D11	72723078	72726668	2684	+	Ghir_D11	72723800	72725499	1204	+	-514.29	0.7154
cis_mRNA_up10k	2542	NA	LTCONS_00178300	Ghir_D10G023640.1	Ghir_D11	72723078	72726668	2684	+	Ghir_D11	72729209	72730380	1142	+	*	-0.6364
cis_mRNA_dw20k	8657	NA	LTCONS_00179268	Ghir_D11G006540.1	Ghir_D11	5388762	5390488	1727	-	Ghir_D11	5378228	5380106	1456	+	*	0.8437
cis_mRNA_dw20k	8858	NA	LTCONS_00179423	MTCONS_00179433	Ghir_D11	6311034	6313765	1857	-	Ghir_D11	6322622	6327539	3001	-	*	-0.7105
cis_mRNA_overlap	0	Lnc-Overlap-mRNA	LTCONS_00179836	Ghir_D11G010450.1	Ghir_D11	8844443	8849903	4612	-	Ghir_D11	8847981	8854081	4655	-	*	0.7771
cis_mRNA_dw20k	15221	NA	LTCONS_00182456	MTCONS_00182461	Ghir_D11	60381629	60383566	1938	-	Ghir_D11	60398786	60404507	5621	-	*	-0.6266
cis_mRNA_up10k	8480	NA	LTCONS_00182491	MTCONS_00177360	Ghir_D11	60836974	60838349	1376	-	Ghir_D11	60846828	60848716	1889	+	*	0.9604
cis_mRNA_dw20k	16738	NA	LTCONS_00183219	MTCONS_00183228	Ghir_D11	70452401	70453208	808	-	Ghir_D11	70469945	70508937	8776	-	*	0.6993
cis_mRNA_overlap	0	Lnc-CompleteIn-mRNAIntron	LTCONS_00183219	MTCONS_00183211	Ghir_D11	70452401	70453208	808	-	Ghir_D11	70436561	70461958	7262	-	-390.75	0.8053
cis_mRNA_overlap	0	Lnc-CompleteIn-mRNAIntron	LTCONS_00183219	MTCONS_00183213	Ghir_D11	70452401	70453208	808	-	Ghir_D11	70443397	70456815	5471	-	-388.28	0.8042
cis_mRNA_overlap	0	mRNA-AntiCompleteIn-LncExon	LTCONS_00184835	Ghir_D12G008980.1	Ghir_D12	28640532	28643269	2738	+	Ghir_D12	28640569	28642589	1799	-	-3569.09	0.9888
cis_mRNA_up10k	270	NA	LTCONS_00185806	Ghir_D12G016190.1	Ghir_D12	48045608	48047146	1539	+	Ghir_D12	48041294	48045339	1273	-	*	0.7356
cis_mRNA_up10k	270	NA	LTCONS_00185806	MTCONS_00189947	Ghir_D12	48045608	48047146	1539	+	Ghir_D12	48033966	48045339	6536	-	*	0.7837
cis_mRNA_overlap	0	mRNA-CompleteIn-LncExon	LTCONS_00185910	Ghir_D12G016770.2	Ghir_D12	49250850	49252688	1626	+	Ghir_D12	49250850	49252688	1278	+	-433.35	0.9372
cis_mRNA_dw20k	4046	NA	LTCONS_00186632	Ghir_D12G022210.2	Ghir_D12	56291354	56292210	857	+	Ghir_D12	56296255	56300092	2366	-	*	-0.7054
cis_mRNA_dw20k	15888	NA	LTCONS_00186833	MTCONS_00190910	Ghir_D12	57869029	57870693	1665	+	Ghir_D12	57886580	57890802	3218	-	*	-0.686
cis_mRNA_dw20k	1686	NA	LTCONS_00186833	MTCONS_00186832	Ghir_D12	57869029	57870693	1665	+	Ghir_D12	57866346	57867344	999	+	*	0.6122
cis_mRNA_dw20k	17915	NA	LTCONS_00186833	Ghir_D12G023790.1	Ghir_D12	57869029	57870693	1665	+	Ghir_D12	57888607	57890802	1740	-	*	-0.7017
cis_mRNA_overlap	0	Lnc-AntiOverlap-mRNA	LTCONS_00186833	Ghir_D12G023760.1	Ghir_D12	57869029	57870693	1665	+	Ghir_D12	57868937	57870664	1728	-	-3364	0.8849
cis_mRNA_up10k	9124	NA	LTCONS_00187131	MTCONS_00191243	Ghir_D12	60061154	60062122	969	+	Ghir_D12	60047365	60052031	2967	-	*	0.699
cis_mRNA_dw20k	1428	NA	LTCONS_00188981	Ghir_D12G009430.1	Ghir_D12	30734478	30735603	1126	-	Ghir_D12	30737030	30738538	1509	-	*	0.7317
cis_mRNA_overlap	0	Lnc-AntiOverlap-mRNA	LTCONS_00188981	Ghir_D12G009420.1	Ghir_D12	30734478	30735603	1126	-	Ghir_D12	30734639	30736224	1355	+	-1644.71	0.6042
cis_mRNA_overlap	0	Lnc-AntiOverlap-mRNA	LTCONS_00189005	Ghir_D12G009630.1	Ghir_D12	31896994	31898708	1715	-	Ghir_D12	31897170	31898728	1518	+	-2927.97	0.7535
cis_mRNA_dw20k	17959	NA	LTCONS_00189759	Ghir_D12G015100.1	Ghir_D12	46030603	46033759	2122	-	Ghir_D12	46010961	46012645	1685	+	*	0.692
cis_mRNA_overlap	0	Lnc-Overlap-mRNA	LTCONS_00189759	Ghir_D12G015130.1	Ghir_D12	46030603	46033759	2122	-	Ghir_D12	46031077	46033522	1937	-	-751.69	0.8515
cis_mRNA_overlap	0	mRNA-CompleteIn-LncExon	LTCONS_00189759	MTCONS_00189760	Ghir_D12	46030603	46033759	2122	-	Ghir_D12	46030603	46033759	1841	-	-693.11	0.7138
cis_mRNA_dw20k	1548	NA	LTCONS_00190442	Ghir_D12G019530.1	Ghir_D12	53352134	53355463	1304	-	Ghir_D12	53345194	53350587	2944	+	*	0.777
cis_mRNA_dw20k	14713	NA	LTCONS_00191097	Ghir_D12G025300.2	Ghir_D12	59210154	59211409	1256	-	Ghir_D12	59193888	59195442	962	+	*	-0.6217
cis_mRNA_overlap	0	Lnc-AntiOverlap-mRNA	LTCONS_00191097	Ghir_D12G025320.1	Ghir_D12	59210154	59211409	1256	-	Ghir_D12	59208704	59211619	1969	+	-1582.29	0.7123
cis_mRNA_dw20k	1252	NA	LTCONS_00192211	Ghir_D13G005060.1	Ghir_D13	5911827	5912900	1074	+	Ghir_D13	5914151	5919996	3174	-	*	0.8143
cis_mRNA_dw20k	2067	NA	LTCONS_00195996	MTCONS_00195997	Ghir_D13	4839729	4843972	4244	-	Ghir_D13	4846038	4849163	3035	-	*	0.7103
cis_mRNA_dw20k	242	NA	LTCONS_00196966	Ghir_D13G011060.2	Ghir_D13	33036412	33037689	1278	-	Ghir_D13	33037930	33046539	2576	-	*	0.6996
cis_mRNA_dw20k	242	NA	LTCONS_00196966	Ghir_D13G011060.5	Ghir_D13	33036412	33037689	1278	-	Ghir_D13	33037930	33042959	2212	-	*	0.6311
cis_mRNA_overlap	0	Lnc-Overlap-mRNA	LTCONS_00197449	Ghir_D13G013870.1	Ghir_D13	44960255	44962371	555	-	Ghir_D13	44960255	44962218	407	-	-168.38	0.8775
cis_mRNA_up10k	4847	NA	LTCONS_00197467	Ghir_D13G013950.1	Ghir_D13	45333854	45334835	982	-	Ghir_D13	45326947	45329008	1569	-	*	-0.9136
cis_mRNA_up10k	6643	NA	LTCONS_00197468	Ghir_D13G013950.1	Ghir_D13	45335650	45336169	520	-	Ghir_D13	45326947	45329008	1569	-	*	-0.9021
cis_mRNA_dw20k	2024	NA	LTCONS_00197636	Ghir_D13G014970.1	Ghir_D13	48566413	48569213	1617	-	Ghir_D13	48571236	48574549	2291	-	*	-0.707
cis_mRNA_up10k	511	NA	LTCONS_00197636	Ghir_D13G014960.1	Ghir_D13	48566413	48569213	1617	-	Ghir_D13	48569723	48572835	2039	+	*	-0.6967
cis_mRNA_up10k	5355	NA	LTCONS_00198197	Ghir_D13G018840.1	Ghir_D13	56308805	56309834	691	-	Ghir_D13	56300415	56303451	1293	-	*	-0.6449
cis_mRNA_up10k	8598	NA	LTCONS_00198197	Ghir_D13G018850.3	Ghir_D13	56308805	56309834	691	-	Ghir_D13	56318431	56323806	2453	+	*	-0.8028
cis_mRNA_dw20k	8162	NA	LTCONS_00198972	Ghir_D13G025600.1	Ghir_D13	63262466	63263904	1439	-	Ghir_D13	63251708	63254305	1990	+	*	-0.659
cis_mRNA_dw20k	10162	NA	LTCONS_00199644	Ghir_A01G022870.1	Scaffold1535	57775	60165	1608	+	Scaffold1535	70326	72452	1192	-	*	-0.7658
cis_mRNA_overlap	0	Lnc-AntiOverlap-mRNA	LTCONS_00199644	Ghir_A01G022860.1	Scaffold1535	57775	60165	1608	+	Scaffold1535	56835	60034	2523	-	-2787.71	0.6822
cis_mRNA_overlap	0	Lnc-AntiOverlap-mRNA	LTCONS_00199645	Ghir_A01G022860.1	Scaffold1535	57775	60165	2391	+	Scaffold1535	56835	60034	2523	-	-2986.43	0.6909
cis_mRNA_up10k	9834	NA	LTCONS_00200778	Ghir_A06G022870.1	Scaffold2783	49092	50692	1601	+	Scaffold2783	35989	39259	1260	-	*	0.7725

## Sheet: Table S4b_cis-target in Tds
Table S4b:Potential cis target genes of lncRNAs in "MsTds-VS-MTds"
lncRNA_class	distance	Overlap_class	lncRNA	mRNA	lncRNA_chr	lncRNA_start	lncRNA_end	lncRNA_length	lncRNA_chain	mRNA_chr	mRNA_start	mRNA_end	mRNA_length	mRNA_chain	minimum_free_energy_of_RNAplex	Pearson_correlation
cis_mRNA_overlap	0	Lnc-AntiOverlap-mRNA	LTCONS_00000783	Ghir_A01G005670.1	Ghir_A01	8058530	8060847	2318	+	Ghir_A01	8058281	8061040	2554	-	-4036.72	0.9751
cis_mRNA_dw20k	19456	NA	LTCONS_00001409	Ghir_A01G009580.1	Ghir_A01	19795447	19796076	630	+	Ghir_A01	19815531	19817010	1288	-	*	-0.7157
cis_mRNA_dw20k	19622	NA	LTCONS_00001409	Ghir_A01G009580.2	Ghir_A01	19795447	19796076	630	+	Ghir_A01	19815697	19816931	879	-	*	-0.7276
cis_mRNA_overlap	0	Lnc-CompleteIn-mRNAIntron	LTCONS_00001409	MTCONS_00001405	Ghir_A01	19795447	19796076	630	+	Ghir_A01	19758662	19825842	1096	+	*	0.8411
cis_mRNA_overlap	0	Lnc-AntiOverlap-mRNA	LTCONS_00001431	Ghir_A01G009740.4	Ghir_A01	20537596	20539372	1777	+	Ghir_A01	20537789	20541216	1684	-	-2166.05	0.841
cis_mRNA_up10k	1200	NA	LTCONS_00001431	Ghir_A01G009730.1	Ghir_A01	20537596	20539372	1777	+	Ghir_A01	20527881	20536397	2248	-	*	0.8873
cis_mRNA_up10k	1288	NA	LTCONS_00001431	Ghir_A01G009730.3	Ghir_A01	20537596	20539372	1777	+	Ghir_A01	20527950	20536309	2404	-	*	0.6389
cis_mRNA_dw20k	4325	NA	LTCONS_00002094	Ghir_A01G013320.1	Ghir_A01	65018938	65022639	3702	+	Ghir_A01	65002371	65014614	2990	+	*	-0.7269
cis_mRNA_dw20k	4325	NA	LTCONS_00002094	MTCONS_00002090	Ghir_A01	65018938	65022639	3702	+	Ghir_A01	65002371	65014614	3231	+	*	0.8261
cis_mRNA_dw20k	7593	NA	LTCONS_00002443	Ghir_A01G015250.1	Ghir_A01	98719423	98721890	2468	+	Ghir_A01	98729482	98732029	2548	-	*	-0.6851
cis_mRNA_overlap	0	mRNA-AntiCompleteIn-LncExon	LTCONS_00002446	Ghir_A01G015250.1	Ghir_A01	98728409	98732079	3671	+	Ghir_A01	98729482	98732029	2548	-	-4869.1	-0.7134
cis_mRNA_dw20k	5088	NA	LTCONS_00003204	Ghir_A01G019820.1	Ghir_A01	114589976	114591374	1084	+	Ghir_A01	114596461	114598346	1767	-	*	-0.6056
cis_mRNA_dw20k	7046	NA	LTCONS_00003425	Ghir_A01G021680.1	Ghir_A01	116914411	116915921	1511	+	Ghir_A01	116903685	116907366	2542	+	*	-0.6268
cis_mRNA_dw20k	643	NA	LTCONS_00004262	Ghir_A01G005150.1	Ghir_A01	7223193	7224893	1701	-	Ghir_A01	7225535	7226735	1056	-	*	0.671
cis_mRNA_up10k	6017	NA	LTCONS_00005148	Ghir_A01G010670.2	Ghir_A01	26081316	26087085	4998	-	Ghir_A01	26093101	26095310	1032	+	*	0.6023
cis_mRNA_up10k	6704	NA	LTCONS_00005531	Ghir_A01G013120.1	Ghir_A01	60738205	60738760	556	-	Ghir_A01	60730734	60731502	769	-	*	-0.8442
cis_mRNA_dw20k	7247	NA	LTCONS_00006696	MTCONS_00006697	Ghir_A01	116890486	116892630	2145	-	Ghir_A01	116899876	116903103	2088	-	*	-0.711
cis_mRNA_up10k	1591	NA	LTCONS_00006752	MTCONS_00003474	Ghir_A01	117415752	117418058	2307	-	Ghir_A01	117419648	117424168	1851	+	*	0.8548
cis_mRNA_up10k	1731	NA	LTCONS_00006752	Ghir_A01G022160.1	Ghir_A01	117415752	117418058	2307	-	Ghir_A01	117419788	117424332	1338	+	*	0.7789
cis_mRNA_overlap	0	Lnc-Overlap-mRNA	LTCONS_00007007	Ghir_A02G001670.3	Ghir_A02	1633433	1638670	2037	+	Ghir_A02	1633433	1637871	3986	+	-919.52	-0.6291
cis_mRNA_dw20k	17760	NA	LTCONS_00007322	Ghir_A02G004120.1	Ghir_A02	5134286	5135322	1037	+	Ghir_A02	5112836	5116527	1180	+	*	-0.6156
cis_mRNA_dw20k	17760	NA	LTCONS_00007322	Ghir_A02G004120.2	Ghir_A02	5134286	5135322	1037	+	Ghir_A02	5113055	5116527	1087	+	*	-0.6812
cis_mRNA_overlap	0	Lnc-AntiCompleteIn-mRNAExon	LTCONS_00007700	Ghir_A02G006960.1	Ghir_A02	11553550	11553813	264	+	Ghir_A02	11551722	11554902	1923	-	-551.9	0.8381
cis_mRNA_overlap	0	Lnc-AntiCompleteIn-mRNAExon	LTCONS_00007700	MTCONS_00010680	Ghir_A02	11553550	11553813	264	+	Ghir_A02	11551722	11557775	1745	-	-551.9	0.7445
cis_mRNA_overlap	0	Lnc-AntiCompleteIn-mRNAExon	LTCONS_00007700	MTCONS_00010681	Ghir_A02	11553550	11553813	264	+	Ghir_A02	11551722	11557783	1755	-	-551.9	0.7667
cis_mRNA_dw20k	17460	NA	LTCONS_00007840	Ghir_A02G007860.1	Ghir_A02	14818215	14824029	1676	+	Ghir_A02	14841488	14843573	1604	-	*	0.7692
cis_mRNA_overlap	0	Lnc-AntiOverlap-mRNA	LTCONS_00008498	Ghir_A02G012370.1	Ghir_A02	73546382	73550053	3672	+	Ghir_A02	73546351	73550104	3654	-	-7029.48	0.7681
cis_mRNA_dw20k	6630	NA	LTCONS_00009188	MTCONS_00012168	Ghir_A02	104115819	104121072	1581	+	Ghir_A02	104127701	104132559	2527	-	*	0.6563
cis_mRNA_dw20k	10998	NA	LTCONS_00010048	Ghir_A02G002840.1	Ghir_A02	3249979	3251772	1794	-	Ghir_A02	3262769	3264630	1089	-	*	0.6634
cis_mRNA_overlap	0	Lnc-AntiOverlap-mRNA	LTCONS_00010048	Ghir_A02G002830.1	Ghir_A02	3249979	3251772	1794	-	Ghir_A02	3249578	3263618	2022	+	-3070.9	-0.7831
cis_mRNA_dw20k	19864	NA	LTCONS_00010340	Ghir_A02G005130.1	Ghir_A02	7159202	7160637	1436	-	Ghir_A02	7180500	7184756	2755	-	*	-0.6267
cis_mRNA_dw20k	14149	NA	LTCONS_00012179	Ghir_A02G016360.1	Ghir_A02	104446958	104447291	334	-	Ghir_A02	104425717	104432810	2920	+	*	0.6273
cis_mRNA_dw20k	785	NA	LTCONS_00012421	Ghir_A02G018460.1	Ghir_A02	107267008	107267385	378	-	Ghir_A02	107257796	107266224	2349	+	*	0.7967
cis_mRNA_overlap	0	Lnc-AntiCompleteIn-mRNAExon	LTCONS_00012421	MTCONS_00009519	Ghir_A02	107267008	107267385	378	-	Ghir_A02	107257594	107267497	4032	+	-774.6	0.9787
cis_mRNA_dw20k	12291	NA	LTCONS_00012486	Ghir_A02G018960.1	Ghir_A02	107676040	107676863	824	-	Ghir_A02	107659870	107663750	2719	+	*	0.7563
cis_mRNA_dw20k	607	NA	LTCONS_00012486	Ghir_A02G019000.1	Ghir_A02	107676040	107676863	824	-	Ghir_A02	107677469	107678571	492	-	*	0.8998
cis_mRNA_dw20k	4000	NA	LTCONS_00012911	MTCONS_00012910	Ghir_A03	4128903	4130241	1339	+	Ghir_A03	4122527	4124904	2378	+	*	0.7296
cis_mRNA_up10k	3610	NA	LTCONS_00012911	Ghir_A03G002710.1	Ghir_A03	4128903	4130241	1339	+	Ghir_A03	4133850	4138228	2925	+	*	0.7499
cis_mRNA_overlap	0	Lnc-AntiOverlap-mRNA	LTCONS_00013554	Ghir_A03G006670.1	Ghir_A03	13568084	13569581	1498	+	Ghir_A03	13566139	13569328	1629	-	-2207.12	0.6941
cis_mRNA_dw20k	7954	NA	LTCONS_00014426	MTCONS_00014425	Ghir_A03	71978697	71979882	1186	+	Ghir_A03	71968143	71970744	1179	+	*	-0.6727
cis_mRNA_dw20k	3247	NA	LTCONS_00014655	Ghir_A03G013690.1	Ghir_A03	89128101	89128898	798	+	Ghir_A03	89105572	89124855	3840	+	*	0.6134
cis_mRNA_overlap	0	Lnc-CompleteIn-mRNAIntron	LTCONS_00014675	MTCONS_00014673	Ghir_A03	89511207	89513311	2105	+	Ghir_A03	89507539	89520814	5600	+	*	0.6134
cis_mRNA_dw20k	18872	NA	LTCONS_00015284	Ghir_A03G017500.2	Ghir_A03	105233790	105235430	1500	+	Ghir_A03	105254301	105256737	1973	-	*	0.7156
cis_mRNA_overlap	0	Lnc-AntiOverlap-mRNA	LTCONS_00016084	Ghir_A03G000600.1	Ghir_A03	979387	981538	2152	-	Ghir_A03	979461	981732	2272	+	-4073.5	0.9533
cis_mRNA_dw20k	12967	NA	LTCONS_00016319	Ghir_A03G002440.1	Ghir_A03	3779944	3783819	3876	-	Ghir_A03	3796785	3800477	2081	-	*	-0.8253
cis_mRNA_up10k	4332	NA	LTCONS_00016356	Ghir_A03G002710.1	Ghir_A03	4128542	4129519	978	-	Ghir_A03	4133850	4138228	2925	+	*	0.7604
cis_mRNA_overlap	0	mRNA-CompleteIn-LncExon	LTCONS_00016610	Ghir_A03G004670.1	Ghir_A03	7778230	7780663	1874	-	Ghir_A03	7778744	7780663	1288	-	-436.81	0.8585
cis_mRNA_up10k	2369	NA	LTCONS_00016615	Ghir_A03G004710.1	Ghir_A03	7830748	7838110	1155	-	Ghir_A03	7840478	7843123	1106	+	*	-0.6832
cis_mRNA_overlap	0	Lnc-AntiOverlap-mRNA	LTCONS_00017449	MTCONS_00013955	Ghir_A03	37534270	37545286	482	-	Ghir_A03	37537654	37565648	1686	+	*	0.7323
cis_mRNA_overlap	0	mRNA-AntiCompleteIn-LncIntron	LTCONS_00017449	Ghir_A03G009770.1	Ghir_A03	37534270	37545286	482	-	Ghir_A03	37537654	37540711	3058	+	*	0.7618
cis_mRNA_overlap	0	mRNA-AntiCompleteIn-LncIntron	LTCONS_00017449	Ghir_A03G009780.1	Ghir_A03	37534270	37545286	482	-	Ghir_A03	37542111	37542992	882	+	*	0.8078
cis_mRNA_dw20k	3244	NA	LTCONS_00018126	Ghir_A03G013690.1	Ghir_A03	89128098	89128897	800	-	Ghir_A03	89105572	89124855	3840	+	*	0.7212
cis_mRNA_up10k	7522	NA	LTCONS_00019548	Ghir_A03G023380.1	Ghir_A03	112818397	112820739	2343	-	Ghir_A03	112807858	112810876	606	-	*	0.8408
cis_mRNA_up10k	2444	NA	LTCONS_00020047	Ghir_A04G003550.1	Ghir_A04	8249488	8256927	2823	+	Ghir_A04	8259370	8261353	1800	+	*	0.7636
cis_mRNA_up10k	7235	NA	LTCONS_00020090	Ghir_A04G003760.1	Ghir_A04	8592926	8595573	2172	+	Ghir_A04	8583851	8585692	1842	-	*	0.6801
cis_mRNA_dw20k	11586	NA	LTCONS_00020151	Ghir_A04G004070.1	Ghir_A04	9699168	9700041	852	+	Ghir_A04	9711626	9712146	430	-	*	0.7006
cis_mRNA_dw20k	5642	NA	LTCONS_00020151	Ghir_A04G004050.1	Ghir_A04	9699168	9700041	852	+	Ghir_A04	9690675	9693527	1984	+	*	-0.7438
cis_mRNA_overlap	0	Lnc-CompleteIn-mRNAIntron	LTCONS_00020151	MTCONS_00020150	Ghir_A04	9699168	9700041	852	+	Ghir_A04	9697756	9700935	1342	+	*	0.7283
cis_mRNA_up10k	6800	NA	LTCONS_00020151	MTCONS_00022526	Ghir_A04	9699168	9700041	852	+	Ghir_A04	9687872	9692369	3630	-	*	-0.6665
cis_mRNA_overlap	0	Lnc-AntiOverlap-mRNA	LTCONS_00020760	Ghir_A04G007670.1	Ghir_A04	60475796	60476988	1193	+	Ghir_A04	60473395	60476978	1562	-	-2013.1	-0.8262
cis_mRNA_up10k	1013	NA	LTCONS_00020841	Ghir_A04G008250.1	Ghir_A04	64613185	64613938	754	+	Ghir_A04	64614950	64616656	1459	+	*	0.6573
cis_mRNA_dw20k	10653	NA	LTCONS_00022146	Ghir_A04G001270.1	Ghir_A04	2212987	2218604	3754	-	Ghir_A04	2229256	2232295	1081	-	*	-0.6874
cis_mRNA_overlap	0	Lnc-AntiOverlap-mRNA	LTCONS_00022431	Ghir_A04G003450.1	Ghir_A04	8063788	8065622	1835	-	Ghir_A04	8053059	8065853	1888	+	-3048.84	0.8761
cis_mRNA_dw20k	18186	NA	LTCONS_00022528	Ghir_A04G004070.1	Ghir_A04	9692470	9693441	972	-	Ghir_A04	9711626	9712146	430	-	*	-0.88
cis_mRNA_overlap	0	Lnc-AntiCompleteIn-mRNAExon	LTCONS_00022528	Ghir_A04G004050.1	Ghir_A04	9692470	9693441	972	-	Ghir_A04	9690675	9693527	1984	+	-1721.4	0.9723
cis_mRNA_up10k	102	NA	LTCONS_00022528	MTCONS_00022526	Ghir_A04	9692470	9693441	972	-	Ghir_A04	9687872	9692369	3630	-	*	0.9279
cis_mRNA_up10k	4316	NA	LTCONS_00022528	MTCONS_00020150	Ghir_A04	9692470	9693441	972	-	Ghir_A04	9697756	9700935	1342	+	*	-0.8157
cis_mRNA_up10k	5255	NA	LTCONS_00022528	Ghir_A04G004030.1	Ghir_A04	9692470	9693441	972	-	Ghir_A04	9686155	9687216	1062	-	*	0.793
cis_mRNA_up10k	9909	NA	LTCONS_00022528	Ghir_A04G004000.1	Ghir_A04	9692470	9693441	972	-	Ghir_A04	9678933	9682562	3630	-	*	0.8148
cis_mRNA_overlap	0	Lnc-Overlap-mRNA	LTCONS_00022766	MTCONS_00022762	Ghir_A04	21235770	21241436	1727	-	Ghir_A04	21235770	21241381	1642	-	-625.64	-0.6474
cis_mRNA_overlap	0	mRNA-CompleteIn-LncIntron	LTCONS_00023901	MTCONS_00023902	Ghir_A04	82771383	82784141	2833	-	Ghir_A04	82773803	82775179	1377	-	*	0.905
cis_mRNA_up10k	348	NA	LTCONS_00025260	MTCONS_00025262	Ghir_A05	7842564	7848495	4103	+	Ghir_A05	7848842	7852991	1778	+	*	0.6407
cis_mRNA_dw20k	2260	NA	LTCONS_00025295	Ghir_A05G008760.1	Ghir_A05	8049514	8050886	1373	+	Ghir_A05	8046307	8047255	949	+	*	0.7165
cis_mRNA_dw20k	17423	NA	LTCONS_00025898	MTCONS_00025894	Ghir_A05	11854430	11858488	2735	+	Ghir_A05	11831303	11837008	2047	+	*	0.9032
cis_mRNA_dw20k	17969	NA	LTCONS_00025898	Ghir_A05G012750.1	Ghir_A05	11854430	11858488	2735	+	Ghir_A05	11831556	11836462	1881	+	*	0.7731
cis_mRNA_dw20k	10449	NA	LTCONS_00025899	Ghir_A05G012810.3	Ghir_A05	11854519	11858488	2376	+	Ghir_A05	11868936	11871577	2544	-	*	0.7638
cis_mRNA_dw20k	10449	NA	LTCONS_00025899	Ghir_A05G012810.4	Ghir_A05	11854519	11858488	2376	+	Ghir_A05	11868936	11871536	2014	-	*	0.8167
cis_mRNA_dw20k	17512	NA	LTCONS_00025899	MTCONS_00025894	Ghir_A05	11854519	11858488	2376	+	Ghir_A05	11831303	11837008	2047	+	*	0.891
cis_mRNA_dw20k	18058	NA	LTCONS_00025899	Ghir_A05G012750.1	Ghir_A05	11854519	11858488	2376	+	Ghir_A05	11831556	11836462	1881	+	*	0.7618
cis_mRNA_dw20k	10855	NA	LTCONS_00026171	MTCONS_00032339	Ghir_A05	13581550	13581980	431	+	Ghir_A05	13592834	13600685	2799	-	*	0.79
cis_mRNA_dw20k	5689	NA	LTCONS_00026171	MTCONS_00026166	Ghir_A05	13581550	13581980	431	+	Ghir_A05	13571624	13575862	2498	+	*	-0.6557
cis_mRNA_overlap	0	Lnc-CompleteIn-mRNAExon	LTCONS_00026688	Ghir_A05G018400.3	Ghir_A05	17341076	17344843	1861	+	Ghir_A05	17341076	17344843	2102	+	-658.62	0.6705
cis_mRNA_dw20k	9659	NA	LTCONS_00026706	Ghir_A05G018450.1	Ghir_A05	17399558	17399845	288	+	Ghir_A05	17385780	17389900	1977	+	*	-0.6971
cis_mRNA_overlap	0	Lnc-AntiOverlap-mRNA	LTCONS_00026831	MTCONS_00033021	Ghir_A05	18350128	18353298	3058	+	Ghir_A05	18348911	18354411	3981	-	*	0.6722
cis_mRNA_dw20k	317	NA	LTCONS_00026909	Ghir_A05G019750.1	Ghir_A05	18926923	18927394	472	+	Ghir_A05	18927710	18928788	1079	-	*	-0.6099
cis_mRNA_dw20k	4176	NA	LTCONS_00026909	Ghir_A05G019760.2	Ghir_A05	18926923	18927394	472	+	Ghir_A05	18931569	18937767	2660	-	*	0.7242
cis_mRNA_dw20k	10845	NA	LTCONS_00028161	Ghir_A05G028840.1	Ghir_A05	32432735	32437071	2807	+	Ghir_A05	32419172	32421891	975	+	*	-0.8188
cis_mRNA_dw20k	19629	NA	LTCONS_00028161	Ghir_A05G028880.1	Ghir_A05	32432735	32437071	2807	+	Ghir_A05	32456699	32458244	1546	-	*	-0.6827
cis_mRNA_up10k	160	NA	LTCONS_00028161	Ghir_A05G028850.1	Ghir_A05	32432735	32437071	2807	+	Ghir_A05	32430481	32432576	1615	-	*	0.9731
cis_mRNA_up10k	9254	NA	LTCONS_00028546	Ghir_A05G031360.2	Ghir_A05	42853183	42858402	2834	+	Ghir_A05	42841211	42843930	1592	-	*	0.6557
cis_mRNA_up10k	3097	NA	LTCONS_00029159	MTCONS_00029161	Ghir_A05	81661760	81663050	816	+	Ghir_A05	81666146	81667402	1257	+	*	0.8711
cis_mRNA_up10k	4687	NA	LTCONS_00029193	MTCONS_00029196	Ghir_A05	82436618	82438539	1922	+	Ghir_A05	82443225	82449522	2407	+	*	0.8819
cis_mRNA_dw20k	482	NA	LTCONS_00029328	Ghir_A05G036110.1	Ghir_A05	94835925	94838101	2177	+	Ghir_A05	94831966	94835444	1584	+	*	0.7873
cis_mRNA_overlap	0	Lnc-AntiCompleteIn-mRNAExon	LTCONS_00030263	Ghir_A05G042030.1	Ghir_A05	108238539	108240510	1897	+	Ghir_A05	108237262	108240532	3271	-	-3951.75	0.8835
cis_mRNA_dw20k	3752	NA	LTCONS_00030510	Ghir_A05G000770.1	Ghir_A05	915110	917993	1402	-	Ghir_A05	921744	923666	1210	-	*	-0.7593
cis_mRNA_dw20k	5247	NA	LTCONS_00030918	Ghir_A05G004160.1	Ghir_A05	3914532	3915119	588	-	Ghir_A05	3920365	3926005	3089	-	*	-0.6995
cis_mRNA_overlap	0	Lnc-AntiCompleteIn-mRNAExon	LTCONS_00030918	Ghir_A05G004130.1	Ghir_A05	3914532	3915119	588	-	Ghir_A05	3912934	3919697	2924	+	-1093.4	0.9634
cis_mRNA_up10k	241	NA	LTCONS_00030918	Ghir_A05G004140.1	Ghir_A05	3914532	3915119	588	-	Ghir_A05	3913234	3914292	1059	-	*	0.9778
cis_mRNA_up10k	5703	NA	LTCONS_00030918	Ghir_A05G004170.1	Ghir_A05	3914532	3915119	588	-	Ghir_A05	3920821	3921884	1064	+	*	0.9545
cis_mRNA_dw20k	15542	NA	LTCONS_00031304	MTCONS_00031306	Ghir_A05	6578581	6578930	350	-	Ghir_A05	6594471	6606454	3061	-	*	0.6941
cis_mRNA_up10k	3909	NA	LTCONS_00031470	MTCONS_00031469	Ghir_A05	7765454	7766937	1484	-	Ghir_A05	7759267	7761546	1168	-	*	-0.6658
cis_mRNA_up10k	3949	NA	LTCONS_00031470	MTCONS_00031466	Ghir_A05	7765454	7766937	1484	-	Ghir_A05	7728141	7761506	1356	-	*	-0.6274
cis_mRNA_up10k	7483	NA	LTCONS_00031470	Ghir_A05G008420.1	Ghir_A05	7765454	7766937	1484	-	Ghir_A05	7748513	7757972	5078	-	*	0.7588
cis_mRNA_dw20k	18480	NA	LTCONS_00031525	Ghir_A05G008800.1	Ghir_A05	8107990	8108512	523	-	Ghir_A05	8087507	8089511	881	+	*	0.8157
cis_mRNA_up10k	364	NA	LTCONS_00031842	Ghir_A05G010990.2	Ghir_A05	9912538	9914359	1822	-	Ghir_A05	9914722	9917417	2269	+	*	0.8066
cis_mRNA_up10k	364	NA	LTCONS_00031842	MTCONS_00025598	Ghir_A05	9912538	9914359	1822	-	Ghir_A05	9914722	9917417	2488	+	*	0.7521
cis_mRNA_dw20k	8047	NA	LTCONS_00032180	Ghir_A05G013570.1	Ghir_A05	12523324	12525203	1576	-	Ghir_A05	12514107	12515278	1172	+	*	0.8502
cis_mRNA_up10k	4649	NA	LTCONS_00032469	Ghir_A05G015490.1	Ghir_A05	14498896	14499777	882	-	Ghir_A05	14492120	14494248	1650	-	*	0.8038
cis_mRNA_dw20k	16874	NA	LTCONS_00032916	Ghir_A05G018400.3	Ghir_A05	17361716	17363832	2117	-	Ghir_A05	17341076	17344843	2102	+	*	0.6365
cis_mRNA_overlap	0	Lnc-AntiOverlap-mRNA	LTCONS_00032916	Ghir_A05G018420.1	Ghir_A05	17361716	17363832	2117	-	Ghir_A05	17361726	17365096	2279	+	-3410	0.9388
cis_mRNA_overlap	0	Lnc-AntiOverlap-mRNA	LTCONS_00032916	Ghir_A05G018420.2	Ghir_A05	17361716	17363832	2117	-	Ghir_A05	17361726	17364114	1965	+	-3410	0.9575
cis_mRNA_up10k	5783	NA	LTCONS_00032916	Ghir_A05G018410.1	Ghir_A05	17361716	17363832	2117	-	Ghir_A05	17345180	17355934	4383	-	*	0.7708
cis_mRNA_dw20k	1091	NA	LTCONS_00033157	MTCONS_00033158	Ghir_A05	19681902	19684768	2867	-	Ghir_A05	19685858	19687784	1927	-	*	0.874
cis_mRNA_dw20k	1091	NA	LTCONS_00033157	MTCONS_00033160	Ghir_A05	19681902	19684768	2867	-	Ghir_A05	19685858	19689228	1433	-	*	0.892
cis_mRNA_up10k	3870	NA	LTCONS_00033157	MTCONS_00033156	Ghir_A05	19681902	19684768	2867	-	Ghir_A05	19677401	19678033	633	-	*	0.8821
cis_mRNA_up10k	1539	NA	LTCONS_00033161	MTCONS_00033160	Ghir_A05	19690766	19692711	1782	-	Ghir_A05	19685858	19689228	1433	-	*	0.8655
cis_mRNA_up10k	2983	NA	LTCONS_00033161	MTCONS_00033158	Ghir_A05	19690766	19692711	1782	-	Ghir_A05	19685858	19687784	1927	-	*	0.8976
cis_mRNA_dw20k	3781	NA	LTCONS_00033367	Ghir_A05G021960.2	Ghir_A05	21264498	21267928	3431	-	Ghir_A05	21255863	21260718	2547	+	*	0.798
cis_mRNA_up10k	2734	NA	LTCONS_00033697	Ghir_A05G024120.2	Ghir_A05	23997779	24003996	5315	-	Ghir_A05	23990295	23995046	1761	-	*	0.784
cis_mRNA_up10k	2734	NA	LTCONS_00033698	Ghir_A05G024120.2	Ghir_A05	23997779	24004091	1992	-	Ghir_A05	23990295	23995046	1761	-	*	0.6923
cis_mRNA_up10k	2734	NA	LTCONS_00033701	Ghir_A05G024120.2	Ghir_A05	23997779	24004091	2105	-	Ghir_A05	23990295	23995046	1761	-	*	0.7468
cis_mRNA_dw20k	9706	NA	LTCONS_00035046	MTCONS_00028780	Ghir_A05	63783190	63784887	1698	-	Ghir_A05	63767013	63773485	4413	+	*	0.6264
cis_mRNA_up10k	2764	NA	LTCONS_00035060	Ghir_A05G033040.1	Ghir_A05	64339371	64340315	945	-	Ghir_A05	64343078	64344074	921	+	*	0.7198
cis_mRNA_up10k	7768	NA	LTCONS_00035060	Ghir_A05G033050.1	Ghir_A05	64339371	64340315	945	-	Ghir_A05	64348082	64348627	546	+	*	0.603
cis_mRNA_up10k	9879	NA	LTCONS_00035060	MTCONS_00035053	Ghir_A05	64339371	64340315	945	-	Ghir_A05	64328594	64329493	900	-	*	0.8062
cis_mRNA_up10k	2731	NA	LTCONS_00035353	Ghir_A05G034730.1	Ghir_A05	80286435	80287130	696	-	Ghir_A05	80289860	80292436	1676	+	*	-0.6449
cis_mRNA_up10k	2731	NA	LTCONS_00035353	MTCONS_00029133	Ghir_A05	80286435	80287130	696	-	Ghir_A05	80289860	80292436	2423	+	*	-0.6093
cis_mRNA_overlap	0	Lnc-Overlap-mRNA	LTCONS_00036208	MTCONS_00036207	Ghir_A05	103707864	103719748	10588	-	Ghir_A05	103705227	103724923	2435	-	*	0.9812
cis_mRNA_overlap	0	Lnc-Overlap-mRNA	LTCONS_00036335	Ghir_A05G040200.1	Ghir_A05	105145222	105147353	1200	-	Ghir_A05	105145222	105148595	1358	-	-498.99	0.8911
cis_mRNA_up10k	8347	NA	LTCONS_00036368	MTCONS_00036356	Ghir_A05	105323579	105325152	1415	-	Ghir_A05	105310561	105315233	2125	-	*	-0.7574
cis_mRNA_up10k	4971	NA	LTCONS_00036394	MTCONS_00029992	Ghir_A05	105532076	105538024	5949	-	Ghir_A05	105542994	105545025	2032	+	*	-0.6152
cis_mRNA_up10k	953	NA	LTCONS_00036394	Ghir_A05G040390.1	Ghir_A05	105532076	105538024	5949	-	Ghir_A05	105538976	105540906	1517	+	*	0.9362
cis_mRNA_overlap	0	Lnc-Overlap-mRNA	LTCONS_00037520	Ghir_A06G004750.1	Ghir_A06	7808980	7811124	2061	+	Ghir_A06	7808980	7816498	5861	+	-686.15	0.6959
cis_mRNA_dw20k	1406	NA	LTCONS_00039401	Ghir_A06G017060.1	Ghir_A06	115686422	115689124	2703	+	Ghir_A06	115683478	115685017	1236	+	*	0.7111
cis_mRNA_dw20k	381	NA	LTCONS_00039401	MTCONS_00039399	Ghir_A06	115686422	115689124	2703	+	Ghir_A06	115683167	115686042	2491	+	*	0.7109
cis_mRNA_dw20k	18996	NA	LTCONS_00039505	Ghir_A06G017830.1	Ghir_A06	117171295	117173516	2222	+	Ghir_A06	117150068	117152300	1242	+	*	0.6178
cis_mRNA_dw20k	707	NA	LTCONS_00040695	Ghir_A06G004320.1	Ghir_A06	6680837	6682553	1415	-	Ghir_A06	6675121	6680131	2353	+	*	0.6107
cis_mRNA_overlap	0	Lnc-AntiOverlap-mRNA	LTCONS_00040695	Ghir_A06G004330.1	Ghir_A06	6680837	6682553	1415	-	Ghir_A06	6681469	6686166	828	+	*	0.8448
cis_mRNA_overlap	0	Lnc-AntiOverlap-mRNA	LTCONS_00040695	MTCONS_00037434	Ghir_A06	6680837	6682553	1415	-	Ghir_A06	6681283	6682886	1511	+	*	0.7334
cis_mRNA_dw20k	14845	NA	LTCONS_00040959	Ghir_A06G005880.1	Ghir_A06	10717515	10721828	4140	-	Ghir_A06	10736672	10738287	975	-	*	-0.662
cis_mRNA_up10k	1325	NA	LTCONS_00040959	MTCONS_00037714	Ghir_A06	10717515	10721828	4140	-	Ghir_A06	10723152	10726929	2735	+	*	0.7637
cis_mRNA_up10k	3294	NA	LTCONS_00041015	Ghir_A06G006190.1	Ghir_A06	11525014	11526128	1115	-	Ghir_A06	11529421	11531717	2297	+	*	0.6873
cis_mRNA_overlap	0	Lnc-Overlap-mRNA	LTCONS_00041086	Ghir_A06G006580.1	Ghir_A06	14897285	14899224	1836	-	Ghir_A06	14897525	14899226	1416	-	-702.48	0.9627
cis_mRNA_overlap	0	Lnc-Overlap-mRNA	LTCONS_00041086	MTCONS_00041087	Ghir_A06	14897285	14899224	1836	-	Ghir_A06	14897285	14899445	1820	-	-798.46	0.9375
cis_mRNA_up10k	2281	NA	LTCONS_00042439	MTCONS_00038857	Ghir_A06	86641343	86642416	1074	-	Ghir_A06	86644696	86652797	2667	+	*	0.6503
cis_mRNA_up10k	2355	NA	LTCONS_00042439	Ghir_A06G013500.1	Ghir_A06	86641343	86642416	1074	-	Ghir_A06	86644770	86652547	2351	+	*	0.7608
cis_mRNA_dw20k	17169	NA	LTCONS_00042959	Ghir_A06G016940.1	Ghir_A06	115082469	115087178	4710	-	Ghir_A06	115060719	115065301	2432	+	*	0.6558
cis_mRNA_dw20k	4487	NA	LTCONS_00044085	Ghir_A07G002510.1	Ghir_A07	2723178	2725360	1552	+	Ghir_A07	2713126	2718692	918	+	*	-0.8576
cis_mRNA_up10k	1000	NA	LTCONS_00044085	Ghir_A07G002520.1	Ghir_A07	2723178	2725360	1552	+	Ghir_A07	2718995	2722179	1449	-	*	0.8741
cis_mRNA_up10k	826	NA	LTCONS_00044085	MTCONS_00047860	Ghir_A07	2723178	2725360	1552	+	Ghir_A07	2715648	2722353	5248	-	*	0.9781
cis_mRNA_up10k	9515	NA	LTCONS_00044085	MTCONS_00044089	Ghir_A07	2723178	2725360	1552	+	Ghir_A07	2734874	2735838	790	+	*	0.8716
cis_mRNA_dw20k	7379	NA	LTCONS_00044564	Ghir_A07G005780.1	Ghir_A07	6838541	6839379	839	+	Ghir_A07	6826229	6831163	1819	+	*	0.732
cis_mRNA_overlap	0	Lnc-AntiOverlap-mRNA	LTCONS_00044564	Ghir_A07G005810.1	Ghir_A07	6838541	6839379	839	+	Ghir_A07	6836702	6843031	3363	-	-746.3	-0.6121
cis_mRNA_dw20k	2788	NA	LTCONS_00044678	MTCONS_00044676	Ghir_A07	7877484	7878274	791	+	Ghir_A07	7869113	7874697	2000	+	*	0.7371
cis_mRNA_dw20k	3745	NA	LTCONS_00044881	Ghir_A07G007770.1	Ghir_A07	10148225	10150323	1183	+	Ghir_A07	10141074	10144481	1536	+	*	0.717
cis_mRNA_dw20k	9239	NA	LTCONS_00044881	MTCONS_00048659	Ghir_A07	10148225	10150323	1183	+	Ghir_A07	10159561	10166786	3822	-	*	0.6368
cis_mRNA_overlap	0	Lnc-Overlap-mRNA	LTCONS_00045334	Ghir_A07G011000.1	Ghir_A07	17989187	17994027	2895	+	Ghir_A07	17990193	17992576	1014	+	-517.08	0.9436
cis_mRNA_overlap	0	mRNA-CompleteIn-LncExon	LTCONS_00045334	Ghir_A07G010990.1	Ghir_A07	17989187	17994027	2895	+	Ghir_A07	17989600	17990145	330	+	-197.26	0.9385
cis_mRNA_dw20k	937	NA	LTCONS_00046063	Ghir_A07G015140.3	Ghir_A07	33141644	33145281	1959	+	Ghir_A07	33146217	33151749	2350	-	*	0.6052
cis_mRNA_up10k	1745	NA	LTCONS_00046154	Ghir_A07G015770.1	Ghir_A07	36593012	36594293	1282	+	Ghir_A07	36587960	36591268	2417	-	*	0.7862
cis_mRNA_up10k	1745	NA	LTCONS_00046154	Ghir_A07G015770.2	Ghir_A07	36593012	36594293	1282	+	Ghir_A07	36587960	36591268	2699	-	*	0.8108
cis_mRNA_up10k	1836	NA	LTCONS_00046154	Ghir_A07G015770.3	Ghir_A07	36593012	36594293	1282	+	Ghir_A07	36587960	36591177	2798	-	*	0.6685
cis_mRNA_up10k	2164	NA	LTCONS_00046154	MTCONS_00049842	Ghir_A07	36593012	36594293	1282	+	Ghir_A07	36587960	36590849	1993	-	*	0.7862
cis_mRNA_up10k	6777	NA	LTCONS_00046524	Ghir_A07G017520.1	Ghir_A07	53184545	53185198	654	+	Ghir_A07	53191974	53192288	315	+	*	0.7239
cis_mRNA_up10k	7139	NA	LTCONS_00046524	Ghir_A07G017530.1	Ghir_A07	53184545	53185198	654	+	Ghir_A07	53192336	53192683	348	+	*	0.783
cis_mRNA_up10k	9021	NA	LTCONS_00046524	Ghir_A07G017540.1	Ghir_A07	53184545	53185198	654	+	Ghir_A07	53194218	53194649	399	+	*	0.9165
cis_mRNA_dw20k	16447	NA	LTCONS_00047683	Ghir_A07G000940.1	Ghir_A07	1071736	1075643	2100	-	Ghir_A07	1053181	1055290	1879	+	*	0.6794
cis_mRNA_dw20k	4625	NA	LTCONS_00047683	Ghir_A07G000960.1	Ghir_A07	1071736	1075643	2100	-	Ghir_A07	1080267	1082407	2059	-	*	-0.8179
cis_mRNA_dw20k	8759	NA	LTCONS_00047683	Ghir_A07G000970.3	Ghir_A07	1071736	1075643	2100	-	Ghir_A07	1084401	1086753	1308	-	*	-0.6649
cis_mRNA_dw20k	9320	NA	LTCONS_00047683	Ghir_A07G000970.4	Ghir_A07	1071736	1075643	2100	-	Ghir_A07	1084962	1086748	1030	-	*	-0.6836
cis_mRNA_overlap	0	Lnc-Overlap-mRNA	LTCONS_00047683	Ghir_A07G000950.2	Ghir_A07	1071736	1075643	2100	-	Ghir_A07	1071736	1075643	2525	-	-765.06	0.9308
cis_mRNA_overlap	0	mRNA-CompleteIn-LncExon	LTCONS_00047683	Ghir_A07G000950.1	Ghir_A07	1071736	1075643	2100	-	Ghir_A07	1071736	1075643	1697	-	-669.69	0.6257
cis_mRNA_dw20k	830	NA	LTCONS_00047799	Ghir_A07G002000.2	Ghir_A07	2104322	2105619	1298	-	Ghir_A07	2106448	2113371	3422	-	*	0.7256
cis_mRNA_up10k	6704	NA	LTCONS_00048206	Ghir_A07G004670.1	Ghir_A07	5425394	5427760	1228	-	Ghir_A07	5417216	5418691	1178	-	*	0.8634
cis_mRNA_dw20k	1558	NA	LTCONS_00048664	Ghir_A07G007810.1	Ghir_A07	10249396	10251323	1928	-	Ghir_A07	10207061	10247839	6848	+	*	0.7261
cis_mRNA_overlap	0	Lnc-AntiOverlap-mRNA	LTCONS_00049109	Ghir_A07G011090.1	Ghir_A07	18215123	18216735	1613	-	Ghir_A07	18215209	18217263	1970	+	-3072.62	0.9257
cis_mRNA_overlap	0	Lnc-AntiOverlap-mRNA	LTCONS_00049439	Ghir_A07G013340.1	Ghir_A07	26196292	26197619	1328	-	Ghir_A07	26196450	26200598	1863	+	-2109.33	0.8644
cis_mRNA_overlap	0	mRNA-CompleteIn-LncExon	LTCONS_00049929	Ghir_A07G016140.1	Ghir_A07	40368861	40371752	2043	-	Ghir_A07	40368861	40370950	1140	-	-566.31	-0.7296
cis_mRNA_dw20k	2303	NA	LTCONS_00049949	Ghir_A07G016270.1	Ghir_A07	40666850	40670732	1131	-	Ghir_A07	40660137	40664548	3944	+	*	-0.7224
cis_mRNA_up10k	2631	NA	LTCONS_00049949	Ghir_A07G016280.1	Ghir_A07	40666850	40670732	1131	-	Ghir_A07	40661880	40664220	2341	-	*	-0.6613
cis_mRNA_up10k	4195	NA	LTCONS_00050686	Ghir_A07G021430.1	Ghir_A07	92323862	92325361	625	-	Ghir_A07	92329555	92332982	1154	+	*	-0.6339
cis_mRNA_dw20k	10417	NA	LTCONS_00050830	Ghir_A07G022240.1	Ghir_A07	93543007	93544080	1074	-	Ghir_A07	93554496	93556105	1005	-	*	0.9292
cis_mRNA_dw20k	13550	NA	LTCONS_00050975	Ghir_A07G023200.1	Ghir_A07	95180312	95182987	1052	-	Ghir_A07	95196536	95199172	1470	-	*	0.9106
cis_mRNA_dw20k	11564	NA	LTCONS_00050978	Ghir_A07G023220.1	Ghir_A07	95219338	95222585	1764	-	Ghir_A07	95204828	95207775	1605	+	*	-0.6922
cis_mRNA_dw20k	500	NA	LTCONS_00051568	Ghir_A08G003080.1	Ghir_A08	3070132	3070583	452	+	Ghir_A08	3066862	3069633	2070	+	*	0.8123
cis_mRNA_dw20k	14598	NA	LTCONS_00051738	Ghir_A08G004310.1	Ghir_A08	4582127	4584165	1105	+	Ghir_A08	4598762	4601108	2347	-	*	0.6039
cis_mRNA_overlap	0	Lnc-Overlap-mRNA	LTCONS_00052071	Ghir_A08G006270.1	Ghir_A08	8473395	8476982	1853	+	Ghir_A08	8471589	8476982	2218	+	-796.88	0.6752
cis_mRNA_overlap	0	Lnc-Overlap-mRNA	LTCONS_00052071	Ghir_A08G006270.5	Ghir_A08	8473395	8476982	1853	+	Ghir_A08	8471801	8476982	2200	+	-791.69	0.7842
cis_mRNA_dw20k	15198	NA	LTCONS_00053640	MTCONS_00057634	Ghir_A08	103655953	103665892	7748	+	Ghir_A08	103681089	103684376	1953	-	*	-0.7138
cis_mRNA_dw20k	15198	NA	LTCONS_00053640	MTCONS_00057635	Ghir_A08	103655953	103665892	7748	+	Ghir_A08	103681089	103684380	1729	-	*	0.8014
cis_mRNA_dw20k	15198	NA	LTCONS_00053642	MTCONS_00057634	Ghir_A08	103656049	103665892	1500	+	Ghir_A08	103681089	103684376	1953	-	*	-0.7507
cis_mRNA_up10k	1790	NA	LTCONS_00053642	Ghir_A08G015380.1	Ghir_A08	103656049	103665892	1500	+	Ghir_A08	103650671	103654260	3104	-	*	-0.7404
cis_mRNA_dw20k	2047	NA	LTCONS_00053823	Ghir_A08G016410.2	Ghir_A08	107478867	107480578	1712	+	Ghir_A08	107474488	107476821	1750	+	*	0.9044
cis_mRNA_overlap	0	Lnc-AntiOverlap-mRNA	LTCONS_00053933	Ghir_A08G017230.1	Ghir_A08	108976162	108978182	2021	+	Ghir_A08	108976162	108978443	1964	-	-3239.38	0.9095
cis_mRNA_overlap	0	Lnc-AntiOverlap-mRNA	LTCONS_00053933	MTCONS_00057903	Ghir_A08	108976162	108978182	2021	+	Ghir_A08	108975999	108978443	2358	-	-3677.34	0.7854
cis_mRNA_dw20k	19143	NA	LTCONS_00054019	Ghir_A08G017760.1	Ghir_A08	110331515	110335581	4067	+	Ghir_A08	110310641	110312373	1733	+	*	-0.6719
cis_mRNA_dw20k	19206	NA	LTCONS_00054053	Ghir_A08G017930.1	Ghir_A08	110750534	110755310	4660	+	Ghir_A08	110774515	110776952	1698	-	*	-0.8277
cis_mRNA_overlap	0	Lnc-CompleteIn-mRNAExon	LTCONS_00054988	Ghir_A08G024350.4	Ghir_A08	120657824	120661330	3201	+	Ghir_A08	120657824	120661330	3310	+	-691.52	-0.8774
cis_mRNA_dw20k	14954	NA	LTCONS_00055462	Ghir_A08G001990.1	Ghir_A08	1820888	1831122	9681	-	Ghir_A08	1803069	1805935	1328	+	*	0.662
cis_mRNA_up10k	4981	NA	LTCONS_00056456	Ghir_A08G008700.1	Ghir_A08	22505174	22509079	580	-	Ghir_A08	22496518	22500194	2556	-	*	-0.8038
cis_mRNA_up10k	6236	NA	LTCONS_00056457	Ghir_A08G008700.1	Ghir_A08	22506429	22507044	616	-	Ghir_A08	22496518	22500194	2556	-	*	-0.7669
cis_mRNA_dw20k	3789	NA	LTCONS_00056582	Ghir_A08G009460.1	Ghir_A08	38907269	38908235	967	-	Ghir_A08	38912023	38915228	2088	-	*	0.8886
cis_mRNA_overlap	0	Lnc-AntiOverlap-mRNA	LTCONS_00056601	Ghir_A08G009620.1	Ghir_A08	42195323	42196483	1161	-	Ghir_A08	42195692	42199429	1761	+	-1730.8	0.7705
cis_mRNA_overlap	0	Lnc-AntiOverlap-mRNA	LTCONS_00056601	MTCONS_00052630	Ghir_A08	42195323	42196483	1161	-	Ghir_A08	42195692	42199429	1764	+	-1730.8	-0.6033
cis_mRNA_overlap	0	Lnc-Overlap-mRNA	LTCONS_00056747	Ghir_A08G010310.1	Ghir_A08	56602771	56604281	1181	-	Ghir_A08	56602771	56604480	1520	-	-446.3	0.9646
cis_mRNA_dw20k	11061	NA	LTCONS_00057518	Ghir_A08G014780.1	Ghir_A08	102067538	102071442	3905	-	Ghir_A08	102052875	102056478	1881	+	*	0.7216
cis_mRNA_dw20k	8940	NA	LTCONS_00057518	Ghir_A08G014800.1	Ghir_A08	102067538	102071442	3905	-	Ghir_A08	102080381	102082783	1750	-	*	0.7663
cis_mRNA_up10k	559	NA	LTCONS_00057518	Ghir_A08G014790.1	Ghir_A08	102067538	102071442	3905	-	Ghir_A08	102072000	102075017	1094	+	*	-0.735
cis_mRNA_up10k	2769	NA	LTCONS_00057521	Ghir_A08G014800.1	Ghir_A08	102085551	102086805	1255	-	Ghir_A08	102080381	102082783	1750	-	*	0.7721
cis_mRNA_dw20k	15801	NA	LTCONS_00057791	Ghir_A08G016440.1	Ghir_A08	107494057	107497313	3257	-	Ghir_A08	107513113	107516295	2085	-	*	0.7925
cis_mRNA_dw20k	17237	NA	LTCONS_00057791	Ghir_A08G016410.2	Ghir_A08	107494057	107497313	3257	-	Ghir_A08	107474488	107476821	1750	+	*	0.7718
cis_mRNA_up10k	5316	NA	LTCONS_00057909	Ghir_A08G017230.1	Ghir_A08	108983758	108990633	6401	-	Ghir_A08	108976162	108978443	1964	-	*	0.7808
cis_mRNA_up10k	5316	NA	LTCONS_00057909	MTCONS_00057903	Ghir_A08	108983758	108990633	6401	-	Ghir_A08	108975999	108978443	2358	-	*	0.7441
cis_mRNA_overlap	0	Lnc-AntiOverlap-mRNA	LTCONS_00058005	Ghir_A08G018090.1	Ghir_A08	111476197	111477332	1136	-	Ghir_A08	111475545	111477649	1702	+	-1695.32	0.8298
cis_mRNA_overlap	0	Lnc-AntiOverlap-mRNA	LTCONS_00058129	MTCONS_00054203	Ghir_A08	113495825	113496734	910	-	Ghir_A08	113492154	113496747	2959	+	-1679.08	0.6345
cis_mRNA_dw20k	2631	NA	LTCONS_00058654	Ghir_A08G022950.2	Ghir_A08	119083693	119089289	5509	-	Ghir_A08	119076081	119081063	2597	+	*	-0.6369
cis_mRNA_up10k	4722	NA	LTCONS_00059043	MTCONS_00059040	Ghir_A08	121898834	121900915	1995	-	Ghir_A08	121883023	121894113	3642	-	*	-0.9301
cis_mRNA_overlap	0	Lnc-AntiOverlap-mRNA	LTCONS_00059085	Ghir_A08G026290.1	Ghir_A08	122262787	122264492	1706	-	Ghir_A08	122263033	122264562	1455	+	-2749.15	0.9644
cis_mRNA_up10k	2941	NA	LTCONS_00059085	Ghir_A08G026280.1	Ghir_A08	122262787	122264492	1706	-	Ghir_A08	122267432	122268951	1445	+	-2649.22	0.8103
cis_mRNA_overlap	0	Lnc-AntiCompleteIn-mRNAExon	LTCONS_00059895	Ghir_A09G005100.1	Ghir_A09	35267814	35270267	2454	+	Ghir_A09	35267757	35271070	3314	-	-4941.3	0.7312
cis_mRNA_up10k	2054	NA	LTCONS_00060075	Ghir_A09G006170.1	Ghir_A09	47003636	47004802	1167	+	Ghir_A09	46988959	47001583	4682	-	*	0.7596
cis_mRNA_up10k	3326	NA	LTCONS_00060075	Ghir_A09G006170.2	Ghir_A09	47003636	47004802	1167	+	Ghir_A09	46988989	47000311	4150	-	*	0.6414
cis_mRNA_dw20k	454	NA	LTCONS_00060598	MTCONS_00060597	Ghir_A09	59967196	59968359	1164	+	Ghir_A09	59965086	59966743	1658	+	*	0.9791
cis_mRNA_dw20k	6789	NA	LTCONS_00061808	Ghir_A09G017390.1	Ghir_A09	73385751	73389558	2323	+	Ghir_A09	73396346	73401038	2645	-	*	0.8624
cis_mRNA_up10k	4463	NA	LTCONS_00061808	MTCONS_00065636	Ghir_A09	73385751	73389558	2323	+	Ghir_A09	73377800	73381289	1927	-	*	0.8651
cis_mRNA_dw20k	16637	NA	LTCONS_00062158	Ghir_A09G019560.1	Ghir_A09	75793878	75795273	917	+	Ghir_A09	75773600	75777242	2276	+	*	0.6398
cis_mRNA_dw20k	18856	NA	LTCONS_00062158	MTCONS_00065957	Ghir_A09	75793878	75795273	917	+	Ghir_A09	75814128	75821782	4563	-	*	0.7361
cis_mRNA_overlap	0	Lnc-CompleteIn-mRNAExon	LTCONS_00062158	Ghir_A09G019590.1	Ghir_A09	75793878	75795273	917	+	Ghir_A09	75793775	75795273	1257	+	-318.77	0.8494
cis_mRNA_overlap	0	Lnc-AntiOverlap-mRNA	LTCONS_00062649	Ghir_A09G023650.1	Ghir_A09	79683326	79684465	1058	+	Ghir_A09	79684105	79691463	2331	-	*	-0.7477
cis_mRNA_dw20k	17468	NA	LTCONS_00062894	Ghir_A09G025440.2	Ghir_A09	81264056	81268080	2362	+	Ghir_A09	81243884	81246589	2539	+	*	0.7523
cis_mRNA_overlap	0	Lnc-AntiOverlap-mRNA	LTCONS_00062894	MTCONS_00066660	Ghir_A09	81264056	81268080	2362	+	Ghir_A09	81265712	81270490	3067	-	*	0.8645
cis_mRNA_overlap	0	Lnc-AntiOverlap-mRNA	LTCONS_00062894	MTCONS_00066661	Ghir_A09	81264056	81268080	2362	+	Ghir_A09	81265712	81270524	2423	-	*	0.6539
cis_mRNA_up10k	2589	NA	LTCONS_00062894	Ghir_A09G025460.1	Ghir_A09	81264056	81268080	2362	+	Ghir_A09	81258059	81261468	1293	-	*	0.814
cis_mRNA_dw20k	16908	NA	LTCONS_00064878	Ghir_A09G012340.1	Ghir_A09	66147015	66153006	2351	-	Ghir_A09	66169913	66174347	2146	-	*	-0.7898
cis_mRNA_overlap	0	mRNA-AntiCompleteIn-LncExon	LTCONS_00065150	Ghir_A09G013890.1	Ghir_A09	68778877	68783252	3262	-	Ghir_A09	68779203	68780234	1032	+	-2212.4	0.6536
cis_mRNA_up10k	723	NA	LTCONS_00065150	Ghir_A09G013920.1	Ghir_A09	68778877	68783252	3262	-	Ghir_A09	68783974	68802670	5673	+	*	-0.7149
cis_mRNA_dw20k	8273	NA	LTCONS_00065300	Ghir_A09G014890.1	Ghir_A09	70513402	70515511	2110	-	Ghir_A09	70523783	70526391	1959	-	*	-0.6408
cis_mRNA_overlap	0	Lnc-AntiOverlap-mRNA	LTCONS_00065300	Ghir_A09G014870.1	Ghir_A09	70513402	70515511	2110	-	Ghir_A09	70513792	70515624	1833	+	-3439.2	-0.7285
cis_mRNA_dw20k	4060	NA	LTCONS_00065533	Ghir_A09G016410.1	Ghir_A09	72580822	72581214	393	-	Ghir_A09	72574945	72576763	1490	+	*	0.6751
cis_mRNA_up10k	3229	NA	LTCONS_00068954	Ghir_A10G014280.2	Ghir_A10	77172474	77173764	1291	+	Ghir_A10	77176992	77186393	3201	+	*	0.6623
cis_mRNA_dw20k	12907	NA	LTCONS_00069330	MTCONS_00073122	Ghir_A10	90540880	90542684	1685	+	Ghir_A10	90555590	90560179	2635	-	*	-0.6253
cis_mRNA_up10k	4421	NA	LTCONS_00069926	Ghir_A10G019690.4	Ghir_A10	104796802	104802362	1780	+	Ghir_A10	104787171	104792382	3233	-	*	0.6361
cis_mRNA_dw20k	19015	NA	LTCONS_00070207	Ghir_A10G021430.1	Ghir_A10	109248305	109248732	428	+	Ghir_A10	109267746	109269417	829	-	*	-0.7691
cis_mRNA_dw20k	10798	NA	LTCONS_00070438	Ghir_A10G023120.1	Ghir_A10	112193661	112195630	1722	+	Ghir_A10	112206427	112206966	540	-	*	0.7154
cis_mRNA_dw20k	12616	NA	LTCONS_00070438	Ghir_A10G023130.1	Ghir_A10	112193661	112195630	1722	+	Ghir_A10	112208245	112211635	2450	-	*	0.7471
cis_mRNA_dw20k	10798	NA	LTCONS_00070439	Ghir_A10G023120.1	Ghir_A10	112193778	112195630	899	+	Ghir_A10	112206427	112206966	540	-	*	0.7184
cis_mRNA_dw20k	12616	NA	LTCONS_00070439	Ghir_A10G023130.1	Ghir_A10	112193778	112195630	899	+	Ghir_A10	112208245	112211635	2450	-	*	0.7302
cis_mRNA_dw20k	18014	NA	LTCONS_00071123	Ghir_A10G003310.1	Ghir_A10	2918239	2918726	488	-	Ghir_A10	2897596	2900226	1800	+	*	-0.674
cis_mRNA_up10k	7996	NA	LTCONS_00071353	Ghir_A10G004840.1	Ghir_A10	4879880	4882564	2685	-	Ghir_A10	4890559	4891383	723	+	*	-0.6878
cis_mRNA_dw20k	2867	NA	LTCONS_00071610	MTCONS_00071617	Ghir_A10	9874109	9888977	4176	-	Ghir_A10	9891843	9901006	4280	-	*	0.6468
cis_mRNA_overlap	0	Lnc-Overlap-mRNA	LTCONS_00071610	Ghir_A10G006600.3	Ghir_A10	9874109	9888977	4176	-	Ghir_A10	9874109	9888073	3226	-	-1254.57	0.7672
cis_mRNA_overlap	0	Lnc-Overlap-mRNA	LTCONS_00071610	Ghir_A10G006600.4	Ghir_A10	9874109	9888977	4176	-	Ghir_A10	9879451	9888073	5780	-	*	0.6826
cis_mRNA_overlap	0	Lnc-Overlap-mRNA	LTCONS_00071610	MTCONS_00071606	Ghir_A10	9874109	9888977	4176	-	Ghir_A10	9874109	9888357	3573	-	*	0.6702
cis_mRNA_dw20k	4666	NA	LTCONS_00071781	Ghir_A10G007740.3	Ghir_A10	12548620	12556144	3331	-	Ghir_A10	12560809	12564654	1700	-	*	0.711
cis_mRNA_overlap	0	Lnc-Overlap-mRNA	LTCONS_00071781	MTCONS_00071778	Ghir_A10	12548620	12556144	3331	-	Ghir_A10	12548620	12555997	5741	-	-1338.72	0.7107
cis_mRNA_overlap	0	Lnc-AntiOverlap-mRNA	LTCONS_00071797	Ghir_A10G007770.1	Ghir_A10	12634585	12635818	1234	-	Ghir_A10	12634443	12638363	2961	+	-2024.39	0.6938
cis_mRNA_up10k	1422	NA	LTCONS_00072264	Ghir_A10G011260.1	Ghir_A10	32212956	32225701	4834	-	Ghir_A10	32227122	32228540	1419	+	*	0.8932
cis_mRNA_dw20k	15775	NA	LTCONS_00072811	Ghir_A10G014080.1	Ghir_A10	75949208	75951775	2568	-	Ghir_A10	75930898	75933434	2537	+	*	0.6505
cis_mRNA_dw20k	4810	NA	LTCONS_00072978	Ghir_A10G015360.1	Ghir_A10	84702229	84706267	4039	-	Ghir_A10	84711076	84716285	2629	-	*	0.7897
cis_mRNA_overlap	0	Lnc-Overlap-mRNA	LTCONS_00073818	MTCONS_00073812	Ghir_A10	107304013	107311366	1930	-	Ghir_A10	107297558	107312303	1356	-	-552.19	0.7318
cis_mRNA_overlap	0	Lnc-Overlap-mRNA	LTCONS_00073818	MTCONS_00073819	Ghir_A10	107304013	107311366	1930	-	Ghir_A10	107304013	107312424	1616	-	-639.46	0.7391
cis_mRNA_up10k	3659	NA	LTCONS_00073818	Ghir_A10G020670.3	Ghir_A10	107304013	107311366	1930	-	Ghir_A10	107297563	107300355	1966	-	-759.35	0.8689
cis_mRNA_up10k	3659	NA	LTCONS_00073818	Ghir_A10G020670.5	Ghir_A10	107304013	107311366	1930	-	Ghir_A10	107298455	107300355	975	-	-465.23	0.8294
cis_mRNA_dw20k	18949	NA	LTCONS_00074162	MTCONS_00070551	Ghir_A10	113228543	113229680	838	-	Ghir_A10	113206425	113209595	2701	+	*	0.8208
cis_mRNA_dw20k	2321	NA	LTCONS_00074863	Ghir_A11G004770.1	Ghir_A11	4063511	4064901	875	+	Ghir_A11	4059497	4061191	1458	+	*	0.9251
cis_mRNA_dw20k	6771	NA	LTCONS_00075672	Ghir_A11G010580.1	Ghir_A11	9696041	9701548	1277	+	Ghir_A11	9708318	9709885	510	-	*	0.6494
cis_mRNA_up10k	1670	NA	LTCONS_00075777	Ghir_A11G011180.2	Ghir_A11	10773618	10777970	4353	+	Ghir_A11	10779639	10782570	2644	+	*	0.8112
cis_mRNA_up10k	1670	NA	LTCONS_00075777	MTCONS_00075787	Ghir_A11	10773618	10777970	4353	+	Ghir_A11	10779639	10789198	7578	+	*	0.7357
cis_mRNA_overlap	0	Lnc-Overlap-mRNA	LTCONS_00076393	Ghir_A11G014830.5	Ghir_A11	16755453	16760308	4226	+	Ghir_A11	16755494	16760308	3342	+	-1419.83	0.8579
cis_mRNA_dw20k	12422	NA	LTCONS_00076667	Ghir_A11G016410.1	Ghir_A11	19964540	19969314	1927	+	Ghir_A11	19945342	19952119	1624	+	*	0.8829
cis_mRNA_dw20k	3131	NA	LTCONS_00076667	Ghir_A11G016430.1	Ghir_A11	19964540	19969314	1927	+	Ghir_A11	19972444	19973695	1221	-	*	-0.7503
cis_mRNA_up10k	7591	NA	LTCONS_00077518	Ghir_A11G022590.1	Ghir_A11	61119463	61122016	2081	+	Ghir_A11	61110124	61111873	1510	-	*	-0.643
cis_mRNA_dw20k	1118	NA	LTCONS_00077889	MTCONS_00077882	Ghir_A11	89469268	89472547	1444	+	Ghir_A11	89459374	89468151	4672	+	*	0.6855
cis_mRNA_overlap	0	Lnc-CompleteIn-mRNAExon	LTCONS_00077889	Ghir_A11G024670.1	Ghir_A11	89469268	89472547	1444	+	Ghir_A11	89469268	89472547	2553	+	-514.11	-0.7712
cis_mRNA_overlap	0	Lnc-Overlap-mRNA	LTCONS_00077889	Ghir_A11G024670.2	Ghir_A11	89469268	89472547	1444	+	Ghir_A11	89469268	89472547	2437	+	-528.09	0.6579
cis_mRNA_dw20k	6680	NA	LTCONS_00078345	MTCONS_00078335	Ghir_A11	108532761	108534386	1626	+	Ghir_A11	108514293	108526082	5711	+	*	0.7451
cis_mRNA_dw20k	6680	NA	LTCONS_00078345	MTCONS_00078337	Ghir_A11	108532761	108534386	1626	+	Ghir_A11	108514378	108526082	5637	+	*	0.8026
cis_mRNA_dw20k	6680	NA	LTCONS_00078345	MTCONS_00078340	Ghir_A11	108532761	108534386	1626	+	Ghir_A11	108514380	108526082	5274	+	*	0.7668
cis_mRNA_dw20k	6680	NA	LTCONS_00078345	MTCONS_00078341	Ghir_A11	108532761	108534386	1626	+	Ghir_A11	108514386	108526082	4815	+	*	0.7594
cis_mRNA_up10k	8400	NA	LTCONS_00079160	Ghir_A11G033870.1	Ghir_A11	120835352	120835774	423	+	Ghir_A11	120844173	120844707	535	+	*	-0.6554
cis_mRNA_dw20k	2957	NA	LTCONS_00079256	Ghir_A11G034630.1	Ghir_A11	122264761	122271167	4373	+	Ghir_A11	122257425	122261805	1773	+	*	0.6876
cis_mRNA_dw20k	2957	NA	LTCONS_00079256	MTCONS_00079249	Ghir_A11	122264761	122271167	4373	+	Ghir_A11	122257425	122261805	4166	+	*	0.7457
cis_mRNA_dw20k	10851	NA	LTCONS_00081027	Ghir_A11G011460.1	Ghir_A11	11184098	11185233	1136	-	Ghir_A11	11171811	11173248	1438	+	*	-0.7494
cis_mRNA_up10k	1931	NA	LTCONS_00081296	Ghir_A11G013500.1	Ghir_A11	14622159	14625224	2594	-	Ghir_A11	14627154	14631060	3183	+	*	-0.7148
cis_mRNA_up10k	842	NA	LTCONS_00081296	Ghir_A11G013480.1	Ghir_A11	14622159	14625224	2594	-	Ghir_A11	14616299	14621318	1544	-	*	-0.7038
cis_mRNA_overlap	0	mRNA-CompleteIn-LncExon	LTCONS_00081517	Ghir_A11G014980.1	Ghir_A11	17035517	17039658	2793	-	Ghir_A11	17035517	17039658	2595	-	-1113.64	0.8779
cis_mRNA_overlap	0	Lnc-AntiOverlap-mRNA	LTCONS_00082525	Ghir_A11G021450.1	Ghir_A11	47071499	47073264	1766	-	Ghir_A11	47070690	47073633	1674	+	*	-0.7003
cis_mRNA_dw20k	137	NA	LTCONS_00082918	Ghir_A11G023740.1	Ghir_A11	75770297	75771477	1181	-	Ghir_A11	75769765	75770161	397	+	*	0.8041
cis_mRNA_dw20k	4675	NA	LTCONS_00083878	Ghir_A11G029460.1	Ghir_A11	112473804	112480575	2424	-	Ghir_A11	112485249	112487089	1841	-	*	-0.7354
cis_mRNA_dw20k	4565	NA	LTCONS_00083880	Ghir_A11G029460.1	Ghir_A11	112473804	112480685	2355	-	Ghir_A11	112485249	112487089	1841	-	*	0.7166
cis_mRNA_up10k	746	NA	LTCONS_00084588	MTCONS_00084586	Ghir_A11	121197144	121197986	843	-	Ghir_A11	121195410	121196399	990	-	*	0.7653
cis_mRNA_dw20k	14398	NA	LTCONS_00084882	Ghir_A12G000560.1	Ghir_A12	729664	732763	3100	+	Ghir_A12	709723	715267	3444	+	*	0.8914
cis_mRNA_dw20k	1178	NA	LTCONS_00085190	MTCONS_00085186	Ghir_A12	3660350	3683672	4677	+	Ghir_A12	3651425	3659173	3916	+	*	0.9782
cis_mRNA_dw20k	1178	NA	LTCONS_00085190	MTCONS_00085187	Ghir_A12	3660350	3683672	4677	+	Ghir_A12	3651426	3659173	3926	+	*	0.9849
cis_mRNA_dw20k	1178	NA	LTCONS_00085190	MTCONS_00085188	Ghir_A12	3660350	3683672	4677	+	Ghir_A12	3651503	3659173	4356	+	*	0.9481
cis_mRNA_dw20k	17344	NA	LTCONS_00085561	Ghir_A12G005100.1	Ghir_A12	10103620	10105798	885	+	Ghir_A12	10081691	10086277	4496	+	*	0.7493
cis_mRNA_dw20k	568	NA	LTCONS_00085782	Ghir_A12G006320.1	Ghir_A12	14252056	14254741	2141	+	Ghir_A12	14249190	14251489	1963	+	*	0.8634
cis_mRNA_overlap	0	Lnc-Overlap-mRNA	LTCONS_00085782	Ghir_A12G006330.8	Ghir_A12	14252056	14254741	2141	+	Ghir_A12	14252056	14254741	1780	+	-666.54	0.8254
cis_mRNA_up10k	2394	NA	LTCONS_00086382	Ghir_A02G019580.1	Ghir_A12	63401689	63402883	1195	+	Ghir_A12	63405276	63408245	2970	+	*	0.9729
cis_mRNA_overlap	0	Lnc-CompleteIn-mRNAIntron	LTCONS_00086691	MTCONS_00086690	Ghir_A12	80055412	80055906	495	+	Ghir_A12	80051624	80070633	9488	+	*	0.7103
cis_mRNA_up10k	2477	NA	LTCONS_00086691	MTCONS_00086693	Ghir_A12	80055412	80055906	495	+	Ghir_A12	80058382	80067472	5065	+	*	0.6813
cis_mRNA_overlap	0	Lnc-Overlap-mRNA	LTCONS_00087304	Ghir_A12G016830.1	Ghir_A12	92199820	92203970	3070	+	Ghir_A12	92200364	92201777	726	+	-359.68	0.9326
cis_mRNA_dw20k	16985	NA	LTCONS_00087916	Ghir_A12G020860.1	Ghir_A12	99559130	99560466	1337	+	Ghir_A12	99577450	99578631	1182	-	*	-0.6744
cis_mRNA_dw20k	5457	NA	LTCONS_00088466	Ghir_A12G024870.1	Ghir_A12	103849856	103852868	3013	+	Ghir_A12	103858324	103861149	1299	-	*	0.7575
cis_mRNA_overlap	0	mRNA-AntiCompleteIn-LncExon	LTCONS_00088466	Ghir_A12G024840.2	Ghir_A12	103849856	103852868	3013	+	Ghir_A12	103850370	103852582	1969	-	-3621.92	0.8953
cis_mRNA_overlap	0	mRNA-AntiCompleteIn-LncExon	LTCONS_00088466	Ghir_A12G024840.4	Ghir_A12	103849856	103852868	3013	+	Ghir_A12	103851434	103852444	888	-	-1618.24	0.9124
cis_mRNA_up10k	3817	NA	LTCONS_00088466	Ghir_A12G024860.1	Ghir_A12	103849856	103852868	3013	+	Ghir_A12	103856684	103857921	1238	+	*	0.6614
cis_mRNA_up10k	8331	NA	LTCONS_00088466	MTCONS_00088470	Ghir_A12	103849856	103852868	3013	+	Ghir_A12	103861198	103867628	3635	+	*	0.736
cis_mRNA_dw20k	256	NA	LTCONS_00088650	Ghir_A12G026320.1	Ghir_A12	105032270	105033670	812	+	Ghir_A12	105029644	105032015	624	+	*	0.8696
cis_mRNA_up10k	4056	NA	LTCONS_00088650	Ghir_A12G026310.1	Ghir_A12	105032270	105033670	812	+	Ghir_A12	105025845	105028215	1381	-	*	0.6699
cis_mRNA_up10k	7427	NA	LTCONS_00088855	Ghir_A12G027980.1	Ghir_A12	106665121	106666660	1540	+	Ghir_A12	106674086	106677865	3780	+	*	0.6486
cis_mRNA_dw20k	19842	NA	LTCONS_00088949	Ghir_A12G028840.2	Ghir_A12	107464879	107468498	2509	+	Ghir_A12	107488339	107489338	674	-	*	-0.7717
cis_mRNA_overlap	0	Lnc-Overlap-mRNA	LTCONS_00088949	Ghir_A12G028800.3	Ghir_A12	107464879	107468498	2509	+	Ghir_A12	107464879	107468498	2580	+	*	0.8787
cis_mRNA_overlap	0	mRNA-CompleteIn-LncExon	LTCONS_00088949	Ghir_A12G028800.1	Ghir_A12	107464879	107468498	2509	+	Ghir_A12	107464879	107468498	1878	+	-701.23	0.8295
cis_mRNA_dw20k	19842	NA	LTCONS_00088950	Ghir_A12G028840.2	Ghir_A12	107464879	107468498	2256	+	Ghir_A12	107488339	107489338	674	-	*	-0.8423
cis_mRNA_overlap	0	Lnc-Overlap-mRNA	LTCONS_00088950	Ghir_A12G028800.3	Ghir_A12	107464879	107468498	2256	+	Ghir_A12	107464879	107468498	2580	+	-746.99	0.9541
cis_mRNA_overlap	0	Lnc-Overlap-mRNA	LTCONS_00088950	Ghir_A12G028800.4	Ghir_A12	107464879	107468498	2256	+	Ghir_A12	107464879	107468498	2360	+	-758.25	0.8736
cis_mRNA_overlap	0	mRNA-CompleteIn-LncExon	LTCONS_00088950	Ghir_A12G028800.1	Ghir_A12	107464879	107468498	2256	+	Ghir_A12	107464879	107468498	1878	+	-660.02	0.8233
cis_mRNA_up10k	882	NA	LTCONS_00089893	Ghir_A12G005420.2	Ghir_A12	10995546	10998478	2367	-	Ghir_A12	10987355	10994665	3575	-	*	-0.631
cis_mRNA_dw20k	19322	NA	LTCONS_00091062	Ghir_A12G013830.1	Ghir_A12	83875239	83887494	2038	-	Ghir_A12	83906815	83907596	570	-	*	0.9499
cis_mRNA_dw20k	19787	NA	LTCONS_00091062	Ghir_A12G013800.1	Ghir_A12	83875239	83887494	2038	-	Ghir_A12	83854172	83855453	1282	+	*	0.9107
cis_mRNA_dw20k	6544	NA	LTCONS_00091897	Ghir_A12G018980.1	Ghir_A12	96768751	96774705	5306	-	Ghir_A12	96760115	96762208	2094	+	*	0.719
cis_mRNA_dw20k	12871	NA	LTCONS_00092127	Ghir_A12G020760.4	Ghir_A12	99333437	99336090	2525	-	Ghir_A12	99317848	99320567	1773	+	*	-0.6749
cis_mRNA_dw20k	12871	NA	LTCONS_00092127	MTCONS_00087899	Ghir_A12	99333437	99336090	2525	-	Ghir_A12	99317728	99320567	1751	+	*	-0.7738
cis_mRNA_dw20k	19476	NA	LTCONS_00092286	Ghir_A12G022050.1	Ghir_A12	100785523	100790594	352	-	Ghir_A12	100763815	100766048	1022	+	*	-0.7005
cis_mRNA_dw20k	4455	NA	LTCONS_00095287	Ghir_A13G013390.1	Ghir_A13	88030812	88051783	2019	+	Ghir_A13	88021534	88026358	1997	+	*	-0.6489
cis_mRNA_overlap	0	Lnc-AntiOverlap-mRNA	LTCONS_00095287	Ghir_A13G013400.2	Ghir_A13	88030812	88051783	2019	+	Ghir_A13	88049278	88052020	1741	-	*	0.7427
cis_mRNA_up10k	2936	NA	LTCONS_00095833	MTCONS_00095837	Ghir_A13	99141516	99142883	1368	+	Ghir_A13	99145818	99156886	4088	+	*	0.6669
cis_mRNA_dw20k	13201	NA	LTCONS_00096038	Ghir_A13G019160.4	Ghir_A13	102355374	102355718	345	+	Ghir_A13	102368918	102371884	1324	-	*	-0.6004
cis_mRNA_dw20k	9323	NA	LTCONS_00096375	Ghir_A13G021660.2	Ghir_A13	104882696	104883589	894	+	Ghir_A13	104892911	104898690	1831	-	*	-0.7565
cis_mRNA_dw20k	9323	NA	LTCONS_00096375	Ghir_A13G021660.3	Ghir_A13	104882696	104883589	894	+	Ghir_A13	104892911	104898690	3265	-	*	-0.6531
cis_mRNA_up10k	6478	NA	LTCONS_00096375	Ghir_A13G021650.1	Ghir_A13	104882696	104883589	894	+	Ghir_A13	104890066	104892029	1920	+	*	-0.8056
cis_mRNA_dw20k	5199	NA	LTCONS_00096741	Ghir_A13G023550.1	Ghir_A13	107255358	107256196	817	+	Ghir_A13	107261394	107264160	1697	-	*	-0.6706
cis_mRNA_overlap	0	Lnc-AntiCompleteIn-mRNAExon	LTCONS_00097097	Ghir_A13G001430.1	Ghir_A13	1624513	1625271	759	-	Ghir_A13	1623835	1626602	2768	+	-1475.1	0.6812
cis_mRNA_overlap	0	Lnc-AntiOverlap-mRNA	LTCONS_00097936	Ghir_A13G007360.1	Ghir_A13	18363656	18364908	1253	-	Ghir_A13	18363731	18365225	1495	+	-2259.8	0.8576
cis_mRNA_dw20k	258	NA	LTCONS_00098507	Ghir_A13G010890.1	Ghir_A13	68423073	68424495	1423	-	Ghir_A13	68419540	68422816	1817	+	*	-0.6489
cis_mRNA_up10k	3226	NA	LTCONS_00099586	MTCONS_00095837	Ghir_A13	99141133	99142593	1461	-	Ghir_A13	99145818	99156886	4088	+	*	0.636
cis_mRNA_overlap	0	Lnc-Overlap-mRNA	LTCONS_00099630	MTCONS_00099628	Ghir_A13	99466173	99469530	3211	-	Ghir_A13	99463856	99469530	2426	-	-849.11	0.7002
cis_mRNA_overlap	0	Lnc-Overlap-mRNA	LTCONS_00099630	MTCONS_00099629	Ghir_A13	99466173	99469530	3211	-	Ghir_A13	99463856	99469530	2766	-	*	0.9474
cis_mRNA_up10k	400	NA	LTCONS_00099630	Ghir_A13G017540.1	Ghir_A13	99466173	99469530	3211	-	Ghir_A13	99463856	99465774	1639	-	*	0.9199
cis_mRNA_overlap	0	Lnc-AntiOverlap-mRNA	LTCONS_00099978	Ghir_A13G020060.1	Ghir_A13	103298476	103300267	1792	-	Ghir_A13	103298929	103300280	1095	+	-2090.01	0.7671
cis_mRNA_dw20k	12895	NA	LTCONS_00100094	Ghir_A13G020960.2	Ghir_A13	104142495	104143350	856	-	Ghir_A13	104126307	104129601	2264	+	*	0.6847
cis_mRNA_dw20k	3672	NA	LTCONS_00100759	Ghir_D01G002080.1	Ghir_D01	1698302	1701466	1427	+	Ghir_D01	1690995	1694631	1291	+	*	0.6827
cis_mRNA_overlap	0	Lnc-Overlap-mRNA	LTCONS_00101029	MTCONS_00101030	Ghir_D01	3709463	3710785	1323	+	Ghir_D01	3709598	3713122	863	+	*	0.6241
cis_mRNA_overlap	0	Lnc-AntiOverlap-mRNA	LTCONS_00101097	Ghir_D01G004390.2	Ghir_D01	4939675	4941265	1591	+	Ghir_D01	4939512	4941684	1992	-	-3152.9	0.8239
cis_mRNA_dw20k	15889	NA	LTCONS_00101472	Ghir_D01G006950.1	Ghir_D01	9617150	9618674	1525	+	Ghir_D01	9600014	9601262	1074	+	*	0.6987
cis_mRNA_dw20k	13524	NA	LTCONS_00101509	Ghir_D01G007300.1	Ghir_D01	10123148	10123520	373	+	Ghir_D01	10105266	10109625	2635	+	*	0.7741
cis_mRNA_up10k	9567	NA	LTCONS_00101509	Ghir_D01G007320.1	Ghir_D01	10123148	10123520	373	+	Ghir_D01	10111461	10113582	955	-	*	0.6369
cis_mRNA_overlap	0	Lnc-Overlap-mRNA	LTCONS_00101707	Ghir_D01G008880.4	Ghir_D01	12301733	12304679	713	+	Ghir_D01	12301733	12308794	2798	+	-306.95	0.7519
cis_mRNA_overlap	0	Lnc-Overlap-mRNA	LTCONS_00101707	MTCONS_00101708	Ghir_D01	12301733	12304679	713	+	Ghir_D01	12301733	12308794	3545	+	-296.09	0.9027
cis_mRNA_overlap	0	Lnc-Overlap-mRNA	LTCONS_00101707	MTCONS_00101711	Ghir_D01	12301733	12304679	713	+	Ghir_D01	12301733	12308794	2785	+	-309.04	0.8684
cis_mRNA_dw20k	13193	NA	LTCONS_00101737	Ghir_D01G009060.1	Ghir_D01	12901995	12905638	3644	+	Ghir_D01	12887859	12888803	945	+	*	0.8489
cis_mRNA_dw20k	927	NA	LTCONS_00103086	Ghir_D01G017360.1	Ghir_D01	52732058	52736396	4043	+	Ghir_D01	52730245	52731132	888	+	*	0.6607
cis_mRNA_up10k	3526	NA	LTCONS_00103086	Ghir_D01G017370.1	Ghir_D01	52732058	52736396	4043	+	Ghir_D01	52739921	52743501	3410	+	*	0.6281
cis_mRNA_dw20k	2279	NA	LTCONS_00103087	Ghir_D01G017360.1	Ghir_D01	52733410	52736396	2103	+	Ghir_D01	52730245	52731132	888	+	*	0.7384
cis_mRNA_up10k	3526	NA	LTCONS_00103087	Ghir_D01G017370.1	Ghir_D01	52733410	52736396	2103	+	Ghir_D01	52739921	52743501	3410	+	*	0.7885
cis_mRNA_dw20k	14426	NA	LTCONS_00104443	Ghir_D01G003610.1	Ghir_D01	3272536	3274093	1558	-	Ghir_D01	3288518	3290874	2357	-	*	-0.8622
cis_mRNA_overlap	0	Lnc-Overlap-mRNA	LTCONS_00105197	Ghir_D01G009440.2	Ghir_D01	14291334	14294337	2476	-	Ghir_D01	14281856	14294337	2428	-	-832.81	0.8508
cis_mRNA_up10k	256	NA	LTCONS_00105197	Ghir_D01G009440.5	Ghir_D01	14291334	14294337	2476	-	Ghir_D01	14281856	14291079	2143	-	*	0.9266
cis_mRNA_up10k	5509	NA	LTCONS_00105198	Ghir_D01G009470.5	Ghir_D01	14364980	14366038	1059	-	Ghir_D01	14371546	14381873	6946	+	*	0.6808
cis_mRNA_dw20k	7456	NA	LTCONS_00105253	Ghir_D01G009940.2	Ghir_D01	15535530	15542100	3469	-	Ghir_D01	15549555	15555941	2925	-	*	-0.7894
cis_mRNA_dw20k	1076	NA	LTCONS_00105434	Ghir_D01G011150.1	Ghir_D01	18550802	18552049	1248	-	Ghir_D01	18549017	18549727	711	+	*	-0.885
cis_mRNA_dw20k	11623	NA	LTCONS_00105434	Ghir_D01G011100.1	Ghir_D01	18550802	18552049	1248	-	Ghir_D01	18538215	18539180	748	+	*	-0.8904
cis_mRNA_dw20k	17404	NA	LTCONS_00105434	Ghir_A09G011050.1	Ghir_D01	18550802	18552049	1248	-	Ghir_D01	18532750	18533399	650	+	*	0.843
cis_mRNA_dw20k	17577	NA	LTCONS_00105434	Ghir_D01G011070.1	Ghir_D01	18550802	18552049	1248	-	Ghir_D01	18532750	18533226	477	+	*	0.7226
cis_mRNA_dw20k	3291	NA	LTCONS_00105434	Ghir_D01G011140.1	Ghir_D01	18550802	18552049	1248	-	Ghir_D01	18546054	18547512	1341	+	*	0.9642
cis_mRNA_overlap	0	mRNA-AntiCompleteIn-LncExon	LTCONS_00106304	Ghir_D01G017250.1	Ghir_D01	52214572	52217595	3024	-	Ghir_D01	52215325	52217556	1824	+	-3499.19	0.9186
cis_mRNA_up10k	6447	NA	LTCONS_00107077	Ghir_D02G000150.2	Ghir_D02	101595	102396	802	+	Ghir_D02	108842	115793	3355	+	*	0.735
cis_mRNA_dw20k	14178	NA	LTCONS_00107809	Ghir_D02G005660.1	Ghir_D02	7529484	7530238	755	+	Ghir_D02	7544415	7547366	1815	-	*	0.742
cis_mRNA_up10k	3969	NA	LTCONS_00108659	Ghir_D02G011180.2	Ghir_D02	28888649	28890631	1806	+	Ghir_D02	28894599	28899541	2948	+	*	-0.7996
cis_mRNA_dw20k	13856	NA	LTCONS_00108684	Ghir_D02G011320.1	Ghir_D02	29867060	29874386	1270	+	Ghir_D02	29888241	29890871	1611	-	*	0.7196
cis_mRNA_dw20k	695	NA	LTCONS_00108684	Ghir_D02G011300.1	Ghir_D02	29867060	29874386	1270	+	Ghir_D02	29875080	29876074	995	-	*	0.645
cis_mRNA_dw20k	17728	NA	LTCONS_00108685	Ghir_D02G011320.1	Ghir_D02	29867142	29870514	2989	+	Ghir_D02	29888241	29890871	1611	-	*	0.6659
cis_mRNA_overlap	0	Lnc-Overlap-mRNA	LTCONS_00109947	MTCONS_00109948	Ghir_D02	62090203	62093736	2581	+	Ghir_D02	62090203	62097640	1638	+	*	0.8309
cis_mRNA_overlap	0	Lnc-AntiOverlap-mRNA	LTCONS_00110107	Ghir_D02G019210.1	Ghir_D02	64050040	64052101	2062	+	Ghir_D02	64049548	64054095	3270	-	-3526.1	-0.8566
cis_mRNA_overlap	0	Lnc-AntiOverlap-mRNA	LTCONS_00110107	MTCONS_00113651	Ghir_D02	64050040	64052101	2062	+	Ghir_D02	64049548	64054095	3630	-	-3526.1	-0.629
cis_mRNA_dw20k	13463	NA	LTCONS_00110511	Ghir_D02G022860.1	Ghir_D02	68070276	68072165	1890	+	Ghir_D02	68085627	68089411	2481	-	*	0.72
cis_mRNA_dw20k	19186	NA	LTCONS_00110511	MTCONS_00114133	Ghir_D02	68070276	68072165	1890	+	Ghir_D02	68091350	68100899	1607	-	*	0.6273
cis_mRNA_overlap	0	Lnc-AntiOverlap-mRNA	LTCONS_00110511	Ghir_D02G022840.1	Ghir_D02	68070276	68072165	1890	+	Ghir_D02	68070114	68072197	1989	-	-3479.42	0.7907
cis_mRNA_overlap	0	Lnc-Overlap-mRNA	LTCONS_00110926	MTCONS_00110923	Ghir_D02	1063886	1126565	222	-	Ghir_D02	1044601	1107960	3556	-	*	0.6913
cis_mRNA_overlap	0	mRNA-CompleteIn-LncIntron	LTCONS_00111135	Ghir_D02G002980.1	Ghir_D02	3934143	3948300	1225	-	Ghir_D02	3943846	3946252	2295	-	*	0.6312
cis_mRNA_up10k	7778	NA	LTCONS_00111135	Ghir_D02G002940.1	Ghir_D02	3934143	3948300	1225	-	Ghir_D02	3919785	3926366	3682	-	*	-0.757
cis_mRNA_dw20k	870	NA	LTCONS_00111510	Ghir_D02G006150.1	Ghir_D02	8261194	8267200	1948	-	Ghir_D02	8256538	8260325	2077	+	*	0.747
cis_mRNA_dw20k	5435	NA	LTCONS_00112320	Ghir_D02G011320.1	Ghir_D02	29881510	29882807	1298	-	Ghir_D02	29888241	29890871	1611	-	*	0.682
cis_mRNA_up10k	5437	NA	LTCONS_00112320	Ghir_D02G011300.1	Ghir_D02	29881510	29882807	1298	-	Ghir_D02	29875080	29876074	995	-	*	0.6858
cis_mRNA_dw20k	2688	NA	LTCONS_00112476	Ghir_D02G012090.1	Ghir_D02	37532643	37534290	1286	-	Ghir_D02	37536977	37539383	2285	-	*	0.7965
cis_mRNA_overlap	0	Lnc-CompleteIn-mRNAExon	LTCONS_00112476	Ghir_D02G012080.2	Ghir_D02	37532643	37534290	1286	-	Ghir_D02	37532643	37534402	1647	-	-509.16	0.7484
cis_mRNA_overlap	0	Lnc-Overlap-mRNA	LTCONS_00112476	Ghir_D02G012080.4	Ghir_D02	37532643	37534290	1286	-	Ghir_D02	37532800	37534402	1451	-	-447.95	0.7559
cis_mRNA_dw20k	3927	NA	LTCONS_00112612	Ghir_D02G012810.1	Ghir_D02	41663727	41664800	1074	-	Ghir_D02	41668726	41673429	1387	-	*	0.7005
cis_mRNA_up10k	1735	NA	LTCONS_00112622	Ghir_D02G012890.1	Ghir_D02	42273040	42274821	1782	-	Ghir_D02	42268629	42271306	2493	-	*	0.8761
cis_mRNA_up10k	1203	NA	LTCONS_00112641	Ghir_D02G012990.3	Ghir_D02	43299509	43300323	815	-	Ghir_D02	43294344	43298307	2724	-	*	0.8606
cis_mRNA_up10k	330	NA	LTCONS_00112641	Ghir_D02G012990.1	Ghir_D02	43299509	43300323	815	-	Ghir_D02	43294292	43299180	2415	-	*	0.9631
cis_mRNA_overlap	0	mRNA-AntiCompleteIn-LncExon	LTCONS_00113076	Ghir_D02G015440.1	Ghir_D02	54618752	54621835	3084	-	Ghir_D02	54619147	54621773	2411	+	-4705.87	0.6876
cis_mRNA_up10k	1696	NA	LTCONS_00113076	Ghir_D02G015450.1	Ghir_D02	54618752	54621835	3084	-	Ghir_D02	54623530	54625620	1257	+	*	-0.7238
cis_mRNA_dw20k	2515	NA	LTCONS_00115486	MTCONS_00115482	Ghir_D03	29393505	29394709	1183	+	Ghir_D03	29387740	29390991	1662	+	*	-0.6572
cis_mRNA_dw20k	4723	NA	LTCONS_00115486	MTCONS_00118138	Ghir_D03	29393505	29394709	1183	+	Ghir_D03	29399431	29481003	3160	-	*	0.7114
cis_mRNA_dw20k	9286	NA	LTCONS_00115486	MTCONS_00118139	Ghir_D03	29393505	29394709	1183	+	Ghir_D03	29403994	29427568	644	-	*	0.9535
cis_mRNA_up10k	1983	NA	LTCONS_00115486	Ghir_D03G008140.1	Ghir_D03	29393505	29394709	1183	+	Ghir_D03	29396691	29397207	517	+	*	0.695
cis_mRNA_up10k	857	NA	LTCONS_00115486	Ghir_D03G008130.1	Ghir_D03	29393505	29394709	1183	+	Ghir_D03	29392328	29392649	322	-	*	0.9818
cis_mRNA_dw20k	7827	NA	LTCONS_00115506	Ghir_D03G008450.1	Ghir_D03	29485374	29485683	310	+	Ghir_D03	29493509	29494301	597	-	*	0.6749
cis_mRNA_dw20k	9925	NA	LTCONS_00115506	Ghir_D03G008470.1	Ghir_D03	29485374	29485683	310	+	Ghir_D03	29495607	29496659	1053	-	*	0.8328
cis_mRNA_up10k	1308	NA	LTCONS_00115506	Ghir_D03G008430.1	Ghir_D03	29485374	29485683	310	+	Ghir_D03	29486990	29487290	255	+	*	0.9316
cis_mRNA_up10k	4372	NA	LTCONS_00115506	MTCONS_00118138	Ghir_D03	29485374	29485683	310	+	Ghir_D03	29399431	29481003	3160	-	*	0.7027
cis_mRNA_dw20k	14863	NA	LTCONS_00115563	Ghir_D03G008970.1	Ghir_D03	31558530	31561055	1281	+	Ghir_D03	31540713	31543668	2002	+	*	-0.9024
cis_mRNA_overlap	0	mRNA-AntiCompleteIn-LncExon	LTCONS_00115678	Ghir_D03G009770.2	Ghir_D03	34117519	34120896	3378	+	Ghir_D03	34117555	34120784	2446	-	-4562.47	0.8816
cis_mRNA_overlap	0	mRNA-AntiCompleteIn-LncExon	LTCONS_00115678	Ghir_D03G009770.3	Ghir_D03	34117519	34120896	3378	+	Ghir_D03	34117555	34120784	2531	-	-4745.94	0.723
cis_mRNA_dw20k	13865	NA	LTCONS_00117282	Ghir_D03G002970.1	Ghir_D03	2908869	2916030	1767	-	Ghir_D03	2892576	2895005	958	+	*	0.6261
cis_mRNA_up10k	2400	NA	LTCONS_00117282	Ghir_D03G003000.1	Ghir_D03	2908869	2916030	1767	-	Ghir_D03	2918429	2922672	2098	+	*	-0.7072
cis_mRNA_up10k	4010	NA	LTCONS_00117282	Ghir_D03G002990.1	Ghir_D03	2908869	2916030	1767	-	Ghir_D03	2900349	2904860	2212	-	*	-0.6319
cis_mRNA_overlap	0	Lnc-AntiOverlap-mRNA	LTCONS_00117431	Ghir_D03G003950.5	Ghir_D03	4938033	4939559	1527	-	Ghir_D03	4936950	4939588	1959	+	-2156.91	-0.7203
cis_mRNA_overlap	0	Lnc-AntiOverlap-mRNA	LTCONS_00117930	Ghir_D03G006940.1	Ghir_D03	19935627	19937984	2358	-	Ghir_D03	19935267	19937985	1727	+	-2912.66	0.7661
cis_mRNA_dw20k	10832	NA	LTCONS_00118132	MTCONS_00118139	Ghir_D03	29392935	29393163	229	-	Ghir_D03	29403994	29427568	644	-	*	-0.9234
cis_mRNA_dw20k	1945	NA	LTCONS_00118132	MTCONS_00115482	Ghir_D03	29392935	29393163	229	-	Ghir_D03	29387740	29390991	1662	+	*	0.8351
cis_mRNA_up10k	287	NA	LTCONS_00118132	Ghir_D03G008130.1	Ghir_D03	29392935	29393163	229	-	Ghir_D03	29392328	29392649	322	-	*	-0.9217
cis_mRNA_dw20k	1796	NA	LTCONS_00118133	MTCONS_00118138	Ghir_D03	29393456	29397636	4054	-	Ghir_D03	29399431	29481003	3160	-	*	0.7451
cis_mRNA_dw20k	2466	NA	LTCONS_00118133	MTCONS_00115482	Ghir_D03	29393456	29397636	4054	-	Ghir_D03	29387740	29390991	1662	+	*	-0.6349
cis_mRNA_dw20k	6359	NA	LTCONS_00118133	MTCONS_00118139	Ghir_D03	29393456	29397636	4054	-	Ghir_D03	29403994	29427568	644	-	*	0.9394
cis_mRNA_overlap	0	mRNA-AntiCompleteIn-LncExon	LTCONS_00118133	Ghir_D03G008140.1	Ghir_D03	29393456	29397636	4054	-	Ghir_D03	29396691	29397207	517	+	-1072.2	0.6985
cis_mRNA_up10k	808	NA	LTCONS_00118133	Ghir_D03G008130.1	Ghir_D03	29393456	29397636	4054	-	Ghir_D03	29392328	29392649	322	-	*	0.9724
cis_mRNA_dw20k	2466	NA	LTCONS_00118134	MTCONS_00115482	Ghir_D03	29393456	29397636	4055	-	Ghir_D03	29387740	29390991	1662	+	*	0.7729
cis_mRNA_dw20k	6359	NA	LTCONS_00118134	MTCONS_00118139	Ghir_D03	29393456	29397636	4055	-	Ghir_D03	29403994	29427568	644	-	*	-0.9616
cis_mRNA_up10k	808	NA	LTCONS_00118134	Ghir_D03G008130.1	Ghir_D03	29393456	29397636	4055	-	Ghir_D03	29392328	29392649	322	-	*	-0.9585
cis_mRNA_dw20k	15736	NA	LTCONS_00118170	Ghir_D03G008430.1	Ghir_D03	29503025	29504274	1250	-	Ghir_D03	29486990	29487290	255	+	*	0.7848
cis_mRNA_up10k	6367	NA	LTCONS_00118170	Ghir_D03G008470.1	Ghir_D03	29503025	29504274	1250	-	Ghir_D03	29495607	29496659	1053	-	*	0.8248
cis_mRNA_up10k	8725	NA	LTCONS_00118170	Ghir_D03G008450.1	Ghir_D03	29503025	29504274	1250	-	Ghir_D03	29493509	29494301	597	-	*	0.6185
cis_mRNA_overlap	0	Lnc-AntiOverlap-mRNA	LTCONS_00118548	MTCONS_00115828	Ghir_D03	37674488	37676210	1723	-	Ghir_D03	37674861	37680423	5045	+	-2817.38	0.7723
cis_mRNA_dw20k	441	NA	LTCONS_00118558	Ghir_D03G010960.1	Ghir_D03	37829653	37832822	1329	-	Ghir_D03	37828375	37829213	774	+	*	-0.6176
cis_mRNA_dw20k	11981	NA	LTCONS_00118563	Ghir_D03G010960.1	Ghir_D03	37841193	37843576	2181	-	Ghir_D03	37828375	37829213	774	+	*	-0.6013
cis_mRNA_overlap	0	Lnc-AntiOverlap-mRNA	LTCONS_00118708	Ghir_D03G012160.2	Ghir_D03	41358006	41359530	1525	-	Ghir_D03	41357969	41361747	2552	+	-2730.89	0.6436
cis_mRNA_up10k	2554	NA	LTCONS_00120556	Ghir_D04G005750.2	Ghir_D04	9296698	9298566	1464	+	Ghir_D04	9290772	9294145	3017	-	*	0.8255
cis_mRNA_up10k	2666	NA	LTCONS_00120557	Ghir_D04G005750.2	Ghir_D04	9296810	9298566	1600	+	Ghir_D04	9290772	9294145	3017	-	*	0.7872
cis_mRNA_up10k	4235	NA	LTCONS_00120768	Ghir_D04G007100.1	Ghir_D04	12337355	12338448	1094	+	Ghir_D04	12342682	12345299	921	+	*	-0.6015
cis_mRNA_up10k	3592	NA	LTCONS_00121071	Ghir_D04G009210.1	Ghir_D04	22215604	22215950	347	+	Ghir_D04	22210586	22212013	1185	-	*	0.6842
cis_mRNA_overlap	0	Lnc-Overlap-mRNA	LTCONS_00121771	MTCONS_00121770	Ghir_D04	44348528	44351717	3100	+	Ghir_D04	44348496	44351717	2268	+	-937.29	0.8633
cis_mRNA_up10k	2420	NA	LTCONS_00121891	Ghir_D04G014170.1	Ghir_D04	46867564	46869323	1760	+	Ghir_D04	46862191	46865145	2297	-	*	0.8267
cis_mRNA_dw20k	19564	NA	LTCONS_00122214	MTCONS_00125206	Ghir_D04	51474463	51476025	1563	+	Ghir_D04	51495588	51496948	1361	-	*	0.7378
cis_mRNA_dw20k	15360	NA	LTCONS_00122932	MTCONS_00122935	Ghir_D04	1209695	1212700	1694	-	Ghir_D04	1228059	1238387	4140	-	*	-0.7436
cis_mRNA_up10k	3618	NA	LTCONS_00124097	Ghir_D04G009210.1	Ghir_D04	22215630	22215980	351	-	Ghir_D04	22210586	22212013	1185	-	*	0.8463
cis_mRNA_dw20k	6266	NA	LTCONS_00124323	Ghir_D04G010440.1	Ghir_D04	32863071	32863956	886	-	Ghir_D04	32856291	32856806	516	+	*	0.8008
cis_mRNA_overlap	0	Lnc-AntiOverlap-mRNA	LTCONS_00126105	Ghir_D05G003690.1	Ghir_D05	3062095	3064841	1708	+	Ghir_D05	3064370	3066093	904	-	-913.7	0.9036
cis_mRNA_overlap	0	Lnc-Overlap-mRNA	LTCONS_00126105	Ghir_D05G003680.1	Ghir_D05	3062095	3064841	1708	+	Ghir_D05	3062686	3063995	387	+	-203.46	0.7748
cis_mRNA_up10k	5639	NA	LTCONS_00126105	Ghir_D05G003710.2	Ghir_D05	3062095	3064841	1708	+	Ghir_D05	3070479	3073496	1864	+	*	0.9171
cis_mRNA_dw20k	15609	NA	LTCONS_00126507	Ghir_D05G006710.1	Ghir_D05	5350135	5350462	328	+	Ghir_D05	5366070	5368514	2054	-	*	0.7317
cis_mRNA_overlap	0	Lnc-AntiOverlap-mRNA	LTCONS_00126728	MTCONS_00132011	Ghir_D05	6829148	6834753	3888	+	Ghir_D05	6831758	6835110	1839	-	*	-0.6232
cis_mRNA_up10k	5890	NA	LTCONS_00127296	Ghir_D05G012510.1	Ghir_D05	10711696	10713571	1876	+	Ghir_D05	10701609	10705807	2804	-	*	-0.7037
cis_mRNA_dw20k	15248	NA	LTCONS_00127588	Ghir_D05G014390.1	Ghir_D05	12306541	12309827	3287	+	Ghir_D05	12325074	12331437	2751	-	*	0.7526
cis_mRNA_overlap	0	Lnc-AntiOverlap-mRNA	LTCONS_00127591	Ghir_D05G014400.1	Ghir_D05	12334408	12335936	1529	+	Ghir_D05	12332959	12335841	2238	-	-2617.11	0.7606
cis_mRNA_up10k	2972	NA	LTCONS_00127591	Ghir_D05G014390.1	Ghir_D05	12334408	12335936	1529	+	Ghir_D05	12325074	12331437	2751	-	*	-0.6623
cis_mRNA_dw20k	16102	NA	LTCONS_00129638	Ghir_D05G030440.1	Ghir_D05	32166020	32168839	2820	+	Ghir_D05	32184940	32188017	3030	-	-3456.89	0.6403
cis_mRNA_dw20k	3988	NA	LTCONS_00129734	Ghir_D05G031080.1	Ghir_D05	33959111	33964653	5460	+	Ghir_D05	33968640	33970633	1994	-	*	-0.7428
cis_mRNA_overlap	0	Lnc-AntiOverlap-mRNA	LTCONS_00129750	Ghir_D05G031200.1	Ghir_D05	34563084	34565734	1703	+	Ghir_D05	34563101	34565781	2403	-	-2753.73	0.6311
cis_mRNA_overlap	0	mRNA-CompleteIn-LncExon	LTCONS_00130038	Ghir_D05G033270.1	Ghir_D05	45779508	45792201	11034	+	Ghir_D05	45779508	45789334	1627	+	*	0.759
cis_mRNA_overlap	0	mRNA-CompleteIn-LncExon	LTCONS_00130038	Ghir_D05G033270.2	Ghir_D05	45779508	45792201	11034	+	Ghir_D05	45779508	45789334	1738	+	*	0.9092
cis_mRNA_overlap	0	Lnc-Overlap-mRNA	LTCONS_00131576	Ghir_D05G004890.2	Ghir_D05	3910659	3916980	6071	-	Ghir_D05	3907637	3912674	2258	-	-929.8	0.9309
cis_mRNA_up10k	9559	NA	LTCONS_00131576	Ghir_D05G004870.1	Ghir_D05	3910659	3916980	6071	-	Ghir_D05	3899567	3901101	1142	-	*	-0.664
cis_mRNA_overlap	0	Lnc-Overlap-mRNA	LTCONS_00131933	Ghir_D05G007680.2	Ghir_D05	6233748	6235901	1175	-	Ghir_D05	6233810	6235781	1088	-	-404.92	-0.6307
cis_mRNA_up10k	2541	NA	LTCONS_00133092	Ghir_D05G015600.1	Ghir_D05	13554522	13562276	5380	-	Ghir_D05	13564816	13567764	1282	+	*	0.7193
cis_mRNA_dw20k	18552	NA	LTCONS_00133169	Ghir_D05G016260.1	Ghir_D05	14233166	14238877	1486	-	Ghir_D05	14213181	14214615	1435	+	*	-0.8066
cis_mRNA_overlap	0	Lnc-Overlap-mRNA	LTCONS_00133169	Ghir_D05G016310.3	Ghir_D05	14233166	14238877	1486	-	Ghir_D05	14236625	14238877	1550	-	-544.63	0.8049
cis_mRNA_overlap	0	mRNA-CompleteIn-LncExon	LTCONS_00133169	Ghir_D05G016310.1	Ghir_D05	14233166	14238877	1486	-	Ghir_D05	14233166	14238877	1479	-	-535.43	0.7561
cis_mRNA_up10k	6320	NA	LTCONS_00133169	Ghir_D05G016290.1	Ghir_D05	14233166	14238877	1486	-	Ghir_D05	14222195	14226847	2579	-	*	-0.622
cis_mRNA_dw20k	1808	NA	LTCONS_00133257	Ghir_D05G017080.1	Ghir_D05	14948652	14955514	6786	-	Ghir_D05	14943468	14946845	2701	+	*	-0.8193
cis_mRNA_dw20k	3284	NA	LTCONS_00133257	Ghir_D05G017090.1	Ghir_D05	14948652	14955514	6786	-	Ghir_D05	14958797	14962115	2409	-	*	0.6844
cis_mRNA_dw20k	9382	NA	LTCONS_00133498	MTCONS_00128126	Ghir_D05	16396604	16398752	1581	-	Ghir_D05	16379771	16387223	4731	+	*	0.8151
cis_mRNA_dw20k	10826	NA	LTCONS_00133639	Ghir_D05G020140.8	Ghir_D05	17478218	17480005	1788	-	Ghir_D05	17490830	17494964	1827	-	*	0.8215
cis_mRNA_dw20k	7263	NA	LTCONS_00133639	Ghir_D05G020100.1	Ghir_D05	17478218	17480005	1788	-	Ghir_D05	17464595	17470956	3295	+	*	0.6478
cis_mRNA_dw20k	8221	NA	LTCONS_00133639	Ghir_D05G020140.4	Ghir_D05	17478218	17480005	1788	-	Ghir_D05	17488225	17495769	5530	-	*	0.7005
cis_mRNA_overlap	0	Lnc-AntiCompleteIn-mRNAExon	LTCONS_00133639	Ghir_D05G020120.1	Ghir_D05	17478218	17480005	1788	-	Ghir_D05	17478210	17480136	1927	+	-3617.7	0.7281
cis_mRNA_dw20k	4817	NA	LTCONS_00133653	Ghir_D05G020210.1	Ghir_D05	17527508	17528768	1261	-	Ghir_D05	17533584	17537178	2477	-	*	0.7943
cis_mRNA_overlap	0	Lnc-AntiOverlap-mRNA	LTCONS_00133653	Ghir_D05G020190.1	Ghir_D05	17527508	17528768	1261	-	Ghir_D05	17528057	17531069	2214	+	-1294	0.7519
cis_mRNA_dw20k	3661	NA	LTCONS_00133898	Ghir_D05G021890.1	Ghir_D05	19239784	19243286	3503	-	Ghir_D05	19231311	19236124	2248	+	*	0.7235
cis_mRNA_up10k	1608	NA	LTCONS_00133898	Ghir_D05G021900.1	Ghir_D05	19239784	19243286	3503	-	Ghir_D05	19236452	19238177	1263	-	*	-0.7984
cis_mRNA_overlap	0	Lnc-AntiOverlap-mRNA	LTCONS_00134043	Ghir_D05G022900.1	Ghir_D05	20347344	20349762	2419	-	Ghir_D05	20348702	20349866	1165	+	-2092.4	0.6675
cis_mRNA_up10k	1399	NA	LTCONS_00134043	Ghir_D05G022890.1	Ghir_D05	20347344	20349762	2419	-	Ghir_D05	20344990	20345946	909	-	*	0.6521
cis_mRNA_up10k	4060	NA	LTCONS_00134043	Ghir_D05G022880.1	Ghir_D05	20347344	20349762	2419	-	Ghir_D05	20341671	20343285	1615	-	*	0.8331
cis_mRNA_dw20k	8545	NA	LTCONS_00134794	Ghir_D05G028410.1	Ghir_D05	27728155	27732031	3235	-	Ghir_D05	27740575	27742582	1754	-	*	0.7949
cis_mRNA_overlap	0	mRNA-AntiCompleteIn-LncExon	LTCONS_00134799	Ghir_D05G028430.1	Ghir_D05	27775314	27776710	1397	-	Ghir_D05	27775526	27776631	1106	+	-2177.9	0.6342
cis_mRNA_dw20k	19571	NA	LTCONS_00134958	Ghir_D05G029570.1	Ghir_D05	30029539	30031829	1446	-	Ghir_D05	29995819	30009969	3160	+	*	0.7179
cis_mRNA_up10k	631	NA	LTCONS_00134958	Ghir_D05G029590.1	Ghir_D05	30029539	30031829	1446	-	Ghir_D05	30025550	30028909	2574	-	*	-0.7716
cis_mRNA_overlap	0	Lnc-AntiOverlap-mRNA	LTCONS_00135069	Ghir_D05G030260.1	Ghir_D05	31845552	31847155	1604	-	Ghir_D05	31840060	31847194	2908	+	-1245.63	-0.7319
cis_mRNA_up10k	4758	NA	LTCONS_00135069	Ghir_D05G030270.1	Ghir_D05	31845552	31847155	1604	-	Ghir_D05	31851912	31855678	2585	+	*	-0.8824
cis_mRNA_up10k	4758	NA	LTCONS_00135069	Ghir_D05G030270.2	Ghir_D05	31845552	31847155	1604	-	Ghir_D05	31851912	31855678	2996	+	*	-0.8321
cis_mRNA_up10k	4758	NA	LTCONS_00135069	Ghir_D05G030270.4	Ghir_D05	31845552	31847155	1604	-	Ghir_D05	31851912	31855678	3024	+	*	-0.8314
cis_mRNA_dw20k	3589	NA	LTCONS_00135988	Ghir_D05G036700.1	Ghir_D05	57799827	57801841	2015	-	Ghir_D05	57805429	57807280	1765	-	*	0.7745
cis_mRNA_dw20k	109	NA	LTCONS_00136098	Ghir_D05G037800.1	Ghir_D05	60424386	60427292	2907	-	Ghir_D05	60427400	60430119	1316	-	*	0.6989
cis_mRNA_dw20k	615	NA	LTCONS_00136098	Ghir_D05G037810.1	Ghir_D05	60424386	60427292	2907	-	Ghir_D05	60427906	60430071	762	-	*	0.7146
cis_mRNA_dw20k	528	NA	LTCONS_00136186	MTCONS_00136187	Ghir_D05	61252497	61253455	859	-	Ghir_D05	61253982	61255239	1258	-	*	0.6161
cis_mRNA_up10k	3023	NA	LTCONS_00136350	Ghir_D06G000010.1	Ghir_D06	19795	21457	1663	+	Ghir_D06	14855	16773	1822	-	*	0.7312
cis_mRNA_dw20k	2000	NA	LTCONS_00136390	Ghir_D06G000420.1	Ghir_D06	295487	301996	1753	+	Ghir_D06	293198	293488	291	+	*	0.9737
cis_mRNA_overlap	0	Lnc-AntiCompleteIn-mRNAExon	LTCONS_00138095	MTCONS_00141467	Ghir_D06	26242649	26243280	632	+	Ghir_D06	26242646	26243281	636	-	-1180.7	0.7127
cis_mRNA_overlap	0	Lnc-AntiOverlap-mRNA	LTCONS_00138115	MTCONS_00141515	Ghir_D06	26708235	26710244	1145	+	Ghir_D06	26707082	26708325	768	-	*	0.9702
cis_mRNA_overlap	0	Lnc-Overlap-mRNA	LTCONS_00138115	MTCONS_00138117	Ghir_D06	26708235	26710244	1145	+	Ghir_D06	26708445	26711580	1549	+	*	0.9661
cis_mRNA_up10k	1216	NA	LTCONS_00138458	Ghir_D06G013780.1	Ghir_D06	43251012	43252274	1263	+	Ghir_D06	43253489	43254650	1068	+	*	0.8334
cis_mRNA_dw20k	15832	NA	LTCONS_00139472	MTCONS_00142964	Ghir_D06	64522821	64524398	1578	+	Ghir_D06	64540229	64544447	2518	-	*	-0.6611
cis_mRNA_dw20k	15832	NA	LTCONS_00139472	MTCONS_00142965	Ghir_D06	64522821	64524398	1578	+	Ghir_D06	64540229	64697044	4069	-	*	-0.7781
cis_mRNA_dw20k	697	NA	LTCONS_00139860	Ghir_D06G000850.2	Ghir_D06	829114	836797	7684	-	Ghir_D06	837493	840978	2102	-	*	0.7848
cis_mRNA_up10k	6067	NA	LTCONS_00139860	Ghir_D06G000830.1	Ghir_D06	829114	836797	7684	-	Ghir_D06	818262	823048	2013	-	*	0.7336
cis_mRNA_overlap	0	mRNA-CompleteIn-LncExon	LTCONS_00141516	MTCONS_00141515	Ghir_D06	26707082	26708339	790	-	Ghir_D06	26707082	26708325	768	-	-301.97	0.9424
cis_mRNA_up10k	107	NA	LTCONS_00141516	MTCONS_00138117	Ghir_D06	26707082	26708339	790	-	Ghir_D06	26708445	26711580	1549	+	*	0.9375
cis_mRNA_dw20k	114	NA	LTCONS_00144644	MTCONS_00144641	Ghir_D07	13765380	13766386	1007	+	Ghir_D07	13758034	13765267	3853	+	*	0.6503
cis_mRNA_dw20k	6348	NA	LTCONS_00145190	Ghir_D07G014350.1	Ghir_D07	21505135	21508443	1141	+	Ghir_D07	21498381	21498788	408	+	*	0.6701
cis_mRNA_dw20k	4696	NA	LTCONS_00147039	Ghir_D07G000980.1	Ghir_D07	1052591	1057133	2719	-	Ghir_D07	1061828	1062058	231	-	*	-0.6643
cis_mRNA_dw20k	5773	NA	LTCONS_00147039	Ghir_D07G000990.1	Ghir_D07	1052591	1057133	2719	-	Ghir_D07	1062905	1063400	414	-	*	-0.7516
cis_mRNA_dw20k	6164	NA	LTCONS_00147039	Ghir_D07G000960.1	Ghir_D07	1052591	1057133	2719	-	Ghir_D07	1044414	1046428	1785	+	*	0.7467
cis_mRNA_dw20k	8103	NA	LTCONS_00147039	Ghir_D07G001000.1	Ghir_D07	1052591	1057133	2719	-	Ghir_D07	1065235	1071211	4922	-	*	-0.788
cis_mRNA_overlap	0	mRNA-CompleteIn-LncExon	LTCONS_00147039	Ghir_D07G000970.1	Ghir_D07	1052591	1057133	2719	-	Ghir_D07	1052591	1057133	2331	-	-773.51	0.8462
cis_mRNA_overlap	0	Lnc-Overlap-mRNA	LTCONS_00147205	Ghir_D07G002480.1	Ghir_D07	2598172	2602093	1594	-	Ghir_D07	2599906	2602045	662	-	-290.19	0.6079
cis_mRNA_up10k	993	NA	LTCONS_00147419	Ghir_D07G003940.1	Ghir_D07	4073875	4075238	1364	-	Ghir_D07	4072097	4072883	526	-	*	0.7878
cis_mRNA_up10k	3723	NA	LTCONS_00148160	Ghir_D07G008950.1	Ghir_D07	10699544	10700290	747	-	Ghir_D07	10704012	10706731	2041	+	*	-0.7543
cis_mRNA_dw20k	11600	NA	LTCONS_00149306	Ghir_D07G016940.1	Ghir_D07	30015747	30018342	2233	-	Ghir_D07	30001452	30004148	1398	+	*	0.8506
cis_mRNA_overlap	0	Lnc-AntiOverlap-mRNA	LTCONS_00149306	Ghir_D07G016960.1	Ghir_D07	30015747	30018342	2233	-	Ghir_D07	30017749	30018252	504	+	-635.28	0.6921
cis_mRNA_up10k	7836	NA	LTCONS_00149306	Ghir_D07G016970.6	Ghir_D07	30015747	30018342	2233	-	Ghir_D07	30026177	30030081	3150	+	*	-0.9323
cis_mRNA_up10k	9714	NA	LTCONS_00149306	Ghir_D07G016950.1	Ghir_D07	30015747	30018342	2233	-	Ghir_D07	30004336	30006034	574	-	*	0.8426
cis_mRNA_up10k	2302	NA	LTCONS_00149545	MTCONS_00149544	Ghir_D07	38813318	38817086	3769	-	Ghir_D07	38808276	38811017	2742	-	*	0.6999
cis_mRNA_up10k	9917	NA	LTCONS_00150132	Ghir_D07G022830.2	Ghir_D07	55916315	55917848	1534	-	Ghir_D07	55902110	55906399	1814	-	*	0.7493
cis_mRNA_overlap	0	Lnc-AntiCompleteIn-mRNAExon	LTCONS_00150745	Ghir_D08G002250.1	Ghir_D08	1901768	1902915	1148	+	Ghir_D08	1899057	1902916	3756	-	-2229.4	0.7872
cis_mRNA_overlap	0	Lnc-AntiCompleteIn-mRNAExon	LTCONS_00150745	MTCONS_00154619	Ghir_D08	1901768	1902915	1148	+	Ghir_D08	1898598	1902916	3542	-	-2229.4	0.7287
cis_mRNA_overlap	0	Lnc-Overlap-mRNA	LTCONS_00150885	Ghir_D08G003480.1	Ghir_D08	3267472	3272861	4762	+	Ghir_D08	3266659	3270397	1269	+	-533.2	0.8824
cis_mRNA_overlap	0	Lnc-Overlap-mRNA	LTCONS_00150887	Ghir_D08G003480.1	Ghir_D08	3267741	3272861	4426	+	Ghir_D08	3266659	3270397	1269	+	*	0.9584
cis_mRNA_dw20k	2085	NA	LTCONS_00152261	MTCONS_00156208	Ghir_D08	42158134	42158410	277	+	Ghir_D08	42160494	42190631	2347	-	*	0.7249
cis_mRNA_up10k	6615	NA	LTCONS_00152261	Ghir_D08G012260.1	Ghir_D08	42158134	42158410	277	+	Ghir_D08	42165024	42166092	1069	+	*	-0.8783
cis_mRNA_dw20k	13507	NA	LTCONS_00152272	Ghir_D08G012430.1	Ghir_D08	42192891	42193289	399	+	Ghir_D08	42206795	42207265	471	-	*	-0.8796
cis_mRNA_dw20k	15215	NA	LTCONS_00152272	Ghir_D08G012320.1	Ghir_D08	42192891	42193289	399	+	Ghir_D08	42176220	42177677	1248	+	*	0.9659
cis_mRNA_dw20k	4581	NA	LTCONS_00152272	MTCONS_00156220	Ghir_D08	42192891	42193289	399	+	Ghir_D08	42197869	42202439	3719	-	*	0.9673
cis_mRNA_dw20k	7337	NA	LTCONS_00152272	Ghir_D08G012400.1	Ghir_D08	42192891	42193289	399	+	Ghir_D08	42200625	42202439	1815	-	*	-0.9223
cis_mRNA_up10k	2261	NA	LTCONS_00152272	MTCONS_00156208	Ghir_D08	42192891	42193289	399	+	Ghir_D08	42160494	42190631	2347	-	*	0.823
cis_mRNA_dw20k	7528	NA	LTCONS_00152368	Ghir_D08G012900.2	Ghir_D08	44537790	44544072	3973	+	Ghir_D08	44526304	44530263	3215	+	*	0.6972
cis_mRNA_dw20k	12138	NA	LTCONS_00152742	Ghir_D08G015830.1	Ghir_D08	52473337	52474889	1553	+	Ghir_D08	52487026	52496448	4163	-	*	-0.6797
cis_mRNA_up10k	2863	NA	LTCONS_00152742	Ghir_D08G015810.1	Ghir_D08	52473337	52474889	1553	+	Ghir_D08	52477751	52480896	1997	+	*	-0.7051
cis_mRNA_up10k	2863	NA	LTCONS_00152742	MTCONS_00152743	Ghir_D08	52473337	52474889	1553	+	Ghir_D08	52477751	52480896	2395	+	*	-0.7262
cis_mRNA_overlap	0	Lnc-Overlap-mRNA	LTCONS_00152830	Ghir_D08G016460.3	Ghir_D08	53817198	53822002	3700	+	Ghir_D08	53818215	53821937	2362	+	-903.01	0.647
cis_mRNA_dw20k	138	NA	LTCONS_00152920	Ghir_D08G016920.1	Ghir_D08	55024141	55039831	6829	+	Ghir_D08	55020778	55024004	2161	+	*	0.7117
cis_mRNA_dw20k	695	NA	LTCONS_00152920	Ghir_D08G016920.2	Ghir_D08	55024141	55039831	6829	+	Ghir_D08	55020778	55023447	1771	+	*	0.749
cis_mRNA_up10k	734	NA	LTCONS_00152920	MTCONS_00152928	Ghir_D08	55024141	55039831	6829	+	Ghir_D08	55040564	55045533	3901	+	*	0.6381
cis_mRNA_dw20k	170	NA	LTCONS_00152921	Ghir_D08G016920.1	Ghir_D08	55024173	55039831	6747	+	Ghir_D08	55020778	55024004	2161	+	*	0.9146
cis_mRNA_dw20k	727	NA	LTCONS_00152921	Ghir_D08G016920.2	Ghir_D08	55024173	55039831	6747	+	Ghir_D08	55020778	55023447	1771	+	*	0.8734
cis_mRNA_up10k	734	NA	LTCONS_00152921	MTCONS_00152928	Ghir_D08	55024173	55039831	6747	+	Ghir_D08	55040564	55045533	3901	+	*	0.8773
cis_mRNA_dw20k	432	NA	LTCONS_00152922	Ghir_D08G016920.1	Ghir_D08	55024435	55031270	2359	+	Ghir_D08	55020778	55024004	2161	+	*	0.9625
cis_mRNA_dw20k	989	NA	LTCONS_00152922	Ghir_D08G016920.2	Ghir_D08	55024435	55031270	2359	+	Ghir_D08	55020778	55023447	1771	+	*	0.9283
cis_mRNA_up10k	9295	NA	LTCONS_00152922	MTCONS_00152928	Ghir_D08	55024435	55031270	2359	+	Ghir_D08	55040564	55045533	3901	+	*	0.8743
cis_mRNA_dw20k	10838	NA	LTCONS_00152926	Ghir_D08G016920.1	Ghir_D08	55034841	55039831	4991	+	Ghir_D08	55020778	55024004	2161	+	*	0.8367
cis_mRNA_dw20k	11395	NA	LTCONS_00152926	Ghir_D08G016920.2	Ghir_D08	55034841	55039831	4991	+	Ghir_D08	55020778	55023447	1771	+	*	0.7587
cis_mRNA_up10k	734	NA	LTCONS_00152926	MTCONS_00152928	Ghir_D08	55034841	55039831	4991	+	Ghir_D08	55040564	55045533	3901	+	*	0.6936
cis_mRNA_dw20k	383	NA	LTCONS_00152929	MTCONS_00152928	Ghir_D08	55045915	55047825	1911	+	Ghir_D08	55040564	55045533	3901	+	*	0.6787
cis_mRNA_dw20k	10101	NA	LTCONS_00152945	Ghir_D08G017070.2	Ghir_D08	55309787	55313171	3385	+	Ghir_D08	55291162	55299687	1808	+	*	0.7156
cis_mRNA_up10k	8799	NA	LTCONS_00152945	Ghir_D08G017080.6	Ghir_D08	55309787	55313171	3385	+	Ghir_D08	55321969	55327887	4209	+	*	0.7982
cis_mRNA_up10k	8799	NA	LTCONS_00152945	Ghir_D08G017080.9	Ghir_D08	55309787	55313171	3385	+	Ghir_D08	55321969	55327706	3509	+	*	0.7752
cis_mRNA_up10k	825	NA	LTCONS_00153015	Ghir_D08G017490.2	Ghir_D08	55976622	55979174	2205	+	Ghir_D08	55973158	55975798	2173	-	*	-0.6052
cis_mRNA_dw20k	3847	NA	LTCONS_00155744	Ghir_D08G010060.1	Ghir_D08	24936090	24936802	713	-	Ghir_D08	24940648	24943827	2065	-	*	0.9469
cis_mRNA_dw20k	13196	NA	LTCONS_00156216	Ghir_D08G012430.1	Ghir_D08	42192891	42193600	710	-	Ghir_D08	42206795	42207265	471	-	*	-0.8528
cis_mRNA_dw20k	15215	NA	LTCONS_00156216	Ghir_D08G012320.1	Ghir_D08	42192891	42193600	710	-	Ghir_D08	42176220	42177677	1248	+	*	0.9498
cis_mRNA_dw20k	4270	NA	LTCONS_00156216	MTCONS_00156220	Ghir_D08	42192891	42193600	710	-	Ghir_D08	42197869	42202439	3719	-	*	0.9337
cis_mRNA_dw20k	7026	NA	LTCONS_00156216	Ghir_D08G012400.1	Ghir_D08	42192891	42193600	710	-	Ghir_D08	42200625	42202439	1815	-	*	-0.902
cis_mRNA_dw20k	9594	NA	LTCONS_00156216	Ghir_D08G012340.1	Ghir_D08	42192891	42193600	710	-	Ghir_D08	42182609	42183298	690	+	*	-0.6679
cis_mRNA_up10k	2261	NA	LTCONS_00156216	MTCONS_00156208	Ghir_D08	42192891	42193600	710	-	Ghir_D08	42160494	42190631	2347	-	*	0.772
cis_mRNA_dw20k	1855	NA	LTCONS_00156676	Ghir_D08G015510.3	Ghir_D08	51912859	51920394	5031	-	Ghir_D08	51922248	51925995	2642	-	*	0.782
cis_mRNA_dw20k	321	NA	LTCONS_00156676	Ghir_D08G015510.1	Ghir_D08	51912859	51920394	5031	-	Ghir_D08	51920714	51925995	2237	-	*	0.7498
cis_mRNA_dw20k	10429	NA	LTCONS_00157883	MTCONS_00153910	Ghir_D08	65796232	65800434	4121	-	Ghir_D08	65782676	65785804	1737	+	*	-0.7983
cis_mRNA_up10k	1174	NA	LTCONS_00158821	Ghir_D09G002940.1	Ghir_D09	8718762	8719793	1032	+	Ghir_D09	8711194	8717589	1811	-	*	0.8161
cis_mRNA_up10k	1174	NA	LTCONS_00158821	Ghir_D09G002940.2	Ghir_D09	8718762	8719793	1032	+	Ghir_D09	8711194	8717589	2613	-	*	0.6074
cis_mRNA_up10k	6654	NA	LTCONS_00158862	Ghir_D09G003180.1	Ghir_D09	9679597	9681279	1524	+	Ghir_D09	9687932	9691178	1688	+	*	0.7133
cis_mRNA_dw20k	12036	NA	LTCONS_00160479	MTCONS_00164089	Ghir_D09	42685500	42686985	1486	+	Ghir_D09	42699020	42705389	1453	-	*	0.624
cis_mRNA_overlap	0	Lnc-AntiCompleteIn-mRNAExon	LTCONS_00160479	Ghir_D09G014500.1	Ghir_D09	42685500	42686985	1486	+	Ghir_D09	42685087	42687130	2044	-	-3025.5	0.7342
cis_mRNA_overlap	0	Lnc-CompleteIn-mRNAExon	LTCONS_00160793	Ghir_D09G016430.1	Ghir_D09	44735149	44737868	1653	+	Ghir_D09	44735149	44737868	1668	+	-656.45	0.8615
cis_mRNA_overlap	0	Lnc-CompleteIn-mRNAExon	LTCONS_00160793	Ghir_D09G016430.2	Ghir_D09	44735149	44737868	1653	+	Ghir_D09	44735149	44737868	1662	+	-653.75	0.8482
cis_mRNA_dw20k	5408	NA	LTCONS_00161182	Ghir_D09G019510.1	Ghir_D09	47779123	47783241	3923	+	Ghir_D09	47788648	47790814	2090	-	*	-0.8186
cis_mRNA_up10k	3237	NA	LTCONS_00161182	Ghir_D09G019500.1	Ghir_D09	47779123	47783241	3923	+	Ghir_D09	47786477	47788256	893	+	*	-0.7633
cis_mRNA_up10k	950	NA	LTCONS_00161519	MTCONS_00161521	Ghir_D09	50159264	50162540	2284	+	Ghir_D09	50163489	50165898	1944	+	-817.65	0.9462
cis_mRNA_up10k	9487	NA	LTCONS_00161821	Ghir_D09G024980.2	Ghir_D09	52361209	52370385	6116	+	Ghir_D09	52346789	52351723	3897	-	*	-0.755
cis_mRNA_overlap	0	Lnc-Overlap-mRNA	LTCONS_00162136	MTCONS_00162134	Ghir_D09	3478645	3479220	576	-	Ghir_D09	3472266	3479259	771	-	-299.59	0.9696
cis_mRNA_overlap	0	Lnc-Overlap-mRNA	LTCONS_00162136	MTCONS_00162135	Ghir_D09	3478645	3479220	576	-	Ghir_D09	3472266	3479259	770	-	-298.6	0.9728
cis_mRNA_overlap	0	Lnc-AntiOverlap-mRNA	LTCONS_00162192	Ghir_D09G001980.1	Ghir_D09	6135849	6137313	1465	-	Ghir_D09	6131221	6137624	4559	+	-2715.19	0.7861
cis_mRNA_overlap	0	Lnc-AntiOverlap-mRNA	LTCONS_00162192	Ghir_D09G001980.2	Ghir_D09	6135849	6137313	1465	-	Ghir_D09	6131221	6137624	4868	+	-2715.19	0.6085
cis_mRNA_overlap	0	Lnc-CompleteIn-mRNAExon	LTCONS_00163073	Ghir_D09G007390.1	Ghir_D09	31961878	31966457	1860	-	Ghir_D09	31961878	31966457	2469	-	-696.28	-0.6848
cis_mRNA_overlap	0	Lnc-Overlap-mRNA	LTCONS_00164446	MTCONS_00164444	Ghir_D09	45507416	45510457	1240	-	Ghir_D09	45501473	45510460	988	-	*	0.6679
cis_mRNA_dw20k	5711	NA	LTCONS_00164526	Ghir_D09G017600.1	Ghir_D09	45924470	45936064	3784	-	Ghir_D09	45916485	45918760	1834	+	*	-0.6462
cis_mRNA_dw20k	11971	NA	LTCONS_00165104	Ghir_D09G022190.1	Ghir_D09	50170596	50172974	2379	-	Ghir_D09	50155268	50158626	2456	+	*	-0.7209
cis_mRNA_dw20k	7118	NA	LTCONS_00165783	MTCONS_00165779	Ghir_D10	1786528	1788374	1742	+	Ghir_D10	1775983	1779411	1882	+	*	0.7936
cis_mRNA_dw20k	7118	NA	LTCONS_00165783	MTCONS_00165781	Ghir_D10	1786528	1788374	1742	+	Ghir_D10	1775996	1779411	2607	+	*	0.658
cis_mRNA_overlap	0	Lnc-AntiOverlap-mRNA	LTCONS_00166499	Ghir_D10G007510.1	Ghir_D10	7834095	7837796	3580	+	Ghir_D10	7834092	7837028	1987	-	-3396.32	0.8724
cis_mRNA_overlap	0	Lnc-Overlap-mRNA	LTCONS_00169179	MTCONS_00169178	Ghir_D10	64544074	64546073	2000	+	Ghir_D10	64543947	64550974	2244	+	*	0.6671
cis_mRNA_up10k	2242	NA	LTCONS_00169179	MTCONS_00169180	Ghir_D10	64544074	64546073	2000	+	Ghir_D10	64548314	64550974	2661	+	*	0.7108
cis_mRNA_dw20k	5892	NA	LTCONS_00169388	Ghir_D10G026860.1	Ghir_D10	67429652	67430125	474	+	Ghir_D10	67405595	67423761	5526	+	*	0.7624
cis_mRNA_up10k	323	NA	LTCONS_00169388	Ghir_D10G026880.1	Ghir_D10	67429652	67430125	474	+	Ghir_D10	67430447	67430979	444	+	*	0.9098
cis_mRNA_dw20k	1217	NA	LTCONS_00170802	Ghir_D10G009800.1	Ghir_D10	11954813	11960834	5565	-	Ghir_D10	11962050	11962763	714	-	*	0.6227
cis_mRNA_dw20k	12836	NA	LTCONS_00170802	MTCONS_00170818	Ghir_D10	11954813	11960834	5565	-	Ghir_D10	11973669	11977098	1990	-	*	-0.6405
cis_mRNA_dw20k	9914	NA	LTCONS_00170802	MTCONS_00170814	Ghir_D10	11954813	11960834	5565	-	Ghir_D10	11970747	11973017	1535	-	*	-0.6166
cis_mRNA_dw20k	303	NA	LTCONS_00171182	Ghir_D10G011750.2	Ghir_D10	17600653	17603402	2750	-	Ghir_D10	17603704	17609536	2053	-	*	0.9165
cis_mRNA_dw20k	14279	NA	LTCONS_00174535	Ghir_D11G009940.1	Ghir_D11	8360793	8361970	1178	+	Ghir_D11	8345193	8346515	1323	+	*	-0.6596
cis_mRNA_dw20k	401	NA	LTCONS_00175628	Ghir_D11G016840.1	Ghir_D11	17384758	17386096	1339	+	Ghir_D11	17386496	17388353	1858	-	*	0.8672
cis_mRNA_dw20k	3290	NA	LTCONS_00177283	Ghir_D11G028030.1	Ghir_D11	59922338	59923106	681	+	Ghir_D11	59917571	59919049	1198	+	*	0.8506
cis_mRNA_dw20k	8117	NA	LTCONS_00177283	Ghir_D11G028020.3	Ghir_D11	59922338	59923106	681	+	Ghir_D11	59909063	59914222	3068	+	*	-0.8361
cis_mRNA_dw20k	8117	NA	LTCONS_00177283	Ghir_D11G028020.4	Ghir_D11	59922338	59923106	681	+	Ghir_D11	59909063	59914222	3412	+	*	0.7996
cis_mRNA_dw20k	16534	NA	LTCONS_00177471	Ghir_D11G029600.1	Ghir_D11	62462314	62463856	1543	+	Ghir_D11	62444825	62445781	776	+	*	-0.6021
cis_mRNA_dw20k	2144	NA	LTCONS_00177471	Ghir_D11G029660.4	Ghir_D11	62462314	62463856	1543	+	Ghir_D11	62465999	62472390	4420	-	*	0.6535
cis_mRNA_overlap	0	Lnc-AntiCompleteIn-mRNAExon	LTCONS_00177471	Ghir_D11G029650.1	Ghir_D11	62462314	62463856	1543	+	Ghir_D11	62462280	62463966	1687	-	-3014.5	0.6141
cis_mRNA_dw20k	10719	NA	LTCONS_00177718	Ghir_D11G031370.1	Ghir_D11	65063082	65065566	1147	+	Ghir_D11	65045822	65052364	3381	+	*	0.7731
cis_mRNA_overlap	0	Lnc-Overlap-mRNA	LTCONS_00178120	MTCONS_00178121	Ghir_D11	71406722	71409168	2447	+	Ghir_D11	71406751	71414124	691	+	-220.93	0.7919
cis_mRNA_dw20k	14458	NA	LTCONS_00178242	Ghir_D11G035600.2	Ghir_D11	72296474	72300529	3951	+	Ghir_D11	72277486	72282017	3219	+	*	0.8092
cis_mRNA_dw20k	14458	NA	LTCONS_00178242	Ghir_D11G035600.3	Ghir_D11	72296474	72300529	3951	+	Ghir_D11	72277486	72282017	4352	+	*	0.7978
cis_mRNA_dw20k	18869	NA	LTCONS_00178243	Ghir_D11G035600.1	Ghir_D11	72300885	72302361	1477	+	Ghir_D11	72277486	72282017	3444	+	*	0.8713
cis_mRNA_dw20k	18869	NA	LTCONS_00178243	Ghir_D11G035600.2	Ghir_D11	72300885	72302361	1477	+	Ghir_D11	72277486	72282017	3219	+	*	0.8258
cis_mRNA_dw20k	18869	NA	LTCONS_00178243	Ghir_D11G035600.3	Ghir_D11	72300885	72302361	1477	+	Ghir_D11	72277486	72282017	4352	+	*	0.839
cis_mRNA_overlap	0	Lnc-Overlap-mRNA	LTCONS_00178337	MTCONS_00178339	Ghir_D11	72862374	72869280	5209	+	Ghir_D11	72862524	72869280	3080	+	-1428.17	0.7159
cis_mRNA_dw20k	8657	NA	LTCONS_00179268	Ghir_D11G006540.1	Ghir_D11	5388762	5390488	1727	-	Ghir_D11	5378228	5380106	1456	+	*	0.8437
cis_mRNA_overlap	0	Lnc-Overlap-mRNA	LTCONS_00179665	Ghir_D11G009520.1	Ghir_D11	7880713	7887087	2926	-	Ghir_D11	7880713	7883986	2409	-	-973.84	0.6001
cis_mRNA_overlap	0	Lnc-Overlap-mRNA	LTCONS_00179665	MTCONS_00179669	Ghir_D11	7880713	7887087	2926	-	Ghir_D11	7880713	7887140	2517	-	-1048.37	0.6303
cis_mRNA_overlap	0	Lnc-Overlap-mRNA	LTCONS_00179836	Ghir_D11G010450.1	Ghir_D11	8844443	8849903	4612	-	Ghir_D11	8847981	8854081	4655	-	*	0.7771
cis_mRNA_dw20k	789	NA	LTCONS_00179991	Ghir_D11G011800.1	Ghir_D11	10588347	10589666	1320	-	Ghir_D11	10590454	10594543	3093	-	*	0.7006
cis_mRNA_dw20k	789	NA	LTCONS_00179991	Ghir_D11G011800.3	Ghir_D11	10588347	10589666	1320	-	Ghir_D11	10590454	10594543	3134	-	*	0.6688
cis_mRNA_dw20k	789	NA	LTCONS_00179991	Ghir_D11G011800.4	Ghir_D11	10588347	10589666	1320	-	Ghir_D11	10590454	10594543	3276	-	*	0.8211
cis_mRNA_dw20k	789	NA	LTCONS_00179991	MTCONS_00179992	Ghir_D11	10588347	10589666	1320	-	Ghir_D11	10590454	10594543	3661	-	*	0.7857
cis_mRNA_dw20k	1622	NA	LTCONS_00182359	Ghir_D11G027850.1	Ghir_D11	59464208	59466133	1926	-	Ghir_D11	59467754	59476798	3622	-	*	0.7481
cis_mRNA_dw20k	15221	NA	LTCONS_00182456	MTCONS_00182461	Ghir_D11	60381629	60383566	1938	-	Ghir_D11	60398786	60404507	5621	-	*	-0.6266
cis_mRNA_dw20k	16738	NA	LTCONS_00183219	MTCONS_00183228	Ghir_D11	70452401	70453208	808	-	Ghir_D11	70469945	70508937	8776	-	*	0.6993
cis_mRNA_overlap	0	Lnc-CompleteIn-mRNAIntron	LTCONS_00183219	MTCONS_00183211	Ghir_D11	70452401	70453208	808	-	Ghir_D11	70436561	70461958	7262	-	-390.75	0.8053
cis_mRNA_overlap	0	Lnc-CompleteIn-mRNAIntron	LTCONS_00183219	MTCONS_00183213	Ghir_D11	70452401	70453208	808	-	Ghir_D11	70443397	70456815	5471	-	-388.28	0.8042
cis_mRNA_dw20k	3012	NA	LTCONS_00183702	Ghir_D12G001520.1	Ghir_D12	1796127	1802695	6569	+	Ghir_D12	1805706	1809886	2163	-	*	-0.6995
cis_mRNA_dw20k	14735	NA	LTCONS_00183944	Ghir_D12G003060.2	Ghir_D12	3919691	3925086	5205	+	Ghir_D12	3939820	3945497	4536	-	-5776.96	-0.7766
cis_mRNA_overlap	0	Lnc-AntiOverlap-mRNA	LTCONS_00183944	Ghir_D12G003050.2	Ghir_D12	3919691	3925086	5205	+	Ghir_D12	3921379	3927057	4523	-	-6725.69	-0.7868
cis_mRNA_dw20k	14735	NA	LTCONS_00183945	Ghir_D12G003060.2	Ghir_D12	3919704	3925086	4775	+	Ghir_D12	3939820	3945497	4536	-	-5779.69	-0.6922
cis_mRNA_overlap	0	Lnc-AntiOverlap-mRNA	LTCONS_00185656	Ghir_D12G014850.1	Ghir_D12	45519220	45520908	1689	+	Ghir_D12	45518743	45521499	2322	-	-2536.22	0.8028
cis_mRNA_dw20k	4588	NA	LTCONS_00186362	MTCONS_00186359	Ghir_D12	54152496	54154772	1972	+	Ghir_D12	54143229	54147909	2389	+	*	-0.6572
cis_mRNA_dw20k	1210	NA	LTCONS_00186652	Ghir_D12G022420.1	Ghir_D12	56462371	56463561	1191	+	Ghir_D12	56459585	56461162	912	+	*	0.7598
cis_mRNA_dw20k	1210	NA	LTCONS_00186652	Ghir_D12G022420.3	Ghir_D12	56462371	56463561	1191	+	Ghir_D12	56459585	56461162	1140	+	*	0.7051
cis_mRNA_dw20k	15888	NA	LTCONS_00186833	MTCONS_00190910	Ghir_D12	57869029	57870693	1665	+	Ghir_D12	57886580	57890802	3218	-	*	-0.686
cis_mRNA_dw20k	1686	NA	LTCONS_00186833	MTCONS_00186832	Ghir_D12	57869029	57870693	1665	+	Ghir_D12	57866346	57867344	999	+	*	0.6122
cis_mRNA_dw20k	17915	NA	LTCONS_00186833	Ghir_D12G023790.1	Ghir_D12	57869029	57870693	1665	+	Ghir_D12	57888607	57890802	1740	-	*	-0.7017
cis_mRNA_overlap	0	Lnc-AntiOverlap-mRNA	LTCONS_00186833	Ghir_D12G023760.1	Ghir_D12	57869029	57870693	1665	+	Ghir_D12	57868937	57870664	1728	-	-3364	0.8849
cis_mRNA_dw20k	6209	NA	LTCONS_00186942	Ghir_D12G024850.1	Ghir_D12	58896745	58897947	1203	+	Ghir_D12	58904155	58907139	1453	-	*	0.6978
cis_mRNA_overlap	0	Lnc-AntiOverlap-mRNA	LTCONS_00186942	Ghir_D12G024830.1	Ghir_D12	58896745	58897947	1203	+	Ghir_D12	58897083	58898013	691	-	-1118.12	0.7265
cis_mRNA_overlap	0	Lnc-AntiOverlap-mRNA	LTCONS_00186942	Ghir_D12G024830.3	Ghir_D12	58896745	58897947	1203	+	Ghir_D12	58897083	58898013	810	-	-1379.04	0.6562
cis_mRNA_up10k	4726	NA	LTCONS_00186942	Ghir_D12G024840.1	Ghir_D12	58896745	58897947	1203	+	Ghir_D12	58902672	58903788	1117	+	*	0.6979
cis_mRNA_up10k	8900	NA	LTCONS_00186942	MTCONS_00186944	Ghir_D12	58896745	58897947	1203	+	Ghir_D12	58906846	58912431	2867	+	*	0.6179
cis_mRNA_dw20k	13667	NA	LTCONS_00187113	Ghir_D12G026180.1	Ghir_D12	59986080	59987104	1025	+	Ghir_D12	60000770	60005484	2634	-	*	-0.6399
cis_mRNA_dw20k	8352	NA	LTCONS_00187113	Ghir_D12G026140.1	Ghir_D12	59986080	59987104	1025	+	Ghir_D12	59973419	59977729	3547	+	*	0.7323
cis_mRNA_up10k	6757	NA	LTCONS_00187113	MTCONS_00187120	Ghir_D12	59986080	59987104	1025	+	Ghir_D12	59993860	59999925	5144	+	*	0.6398
cis_mRNA_up10k	7052	NA	LTCONS_00187113	Ghir_D12G026160.1	Ghir_D12	59986080	59987104	1025	+	Ghir_D12	59994155	59997369	3133	+	*	0.673
cis_mRNA_overlap	0	mRNA-CompleteIn-LncExon	LTCONS_00187547	Ghir_D12G000110.2	Ghir_D12	230814	238513	4768	-	Ghir_D12	230814	238513	4429	-	-1538.81	-0.8573
cis_mRNA_overlap	0	Lnc-AntiOverlap-mRNA	LTCONS_00189005	Ghir_D12G009630.1	Ghir_D12	31896994	31898708	1715	-	Ghir_D12	31897170	31898728	1518	+	-2927.97	0.7535
cis_mRNA_dw20k	435	NA	LTCONS_00189596	MTCONS_00185548	Ghir_D12	44132799	44135203	2405	-	Ghir_D12	44125817	44132365	4242	+	*	-0.748
cis_mRNA_overlap	0	Lnc-AntiOverlap-mRNA	LTCONS_00189596	Ghir_D12G013930.1	Ghir_D12	44132799	44135203	2405	-	Ghir_D12	44133814	44135451	1538	+	-2636.15	0.6095
cis_mRNA_dw20k	17959	NA	LTCONS_00189759	Ghir_D12G015100.1	Ghir_D12	46030603	46033759	2122	-	Ghir_D12	46010961	46012645	1685	+	*	0.692
cis_mRNA_overlap	0	Lnc-Overlap-mRNA	LTCONS_00189759	Ghir_D12G015130.1	Ghir_D12	46030603	46033759	2122	-	Ghir_D12	46031077	46033522	1937	-	-751.69	0.8515
cis_mRNA_overlap	0	mRNA-CompleteIn-LncExon	LTCONS_00189759	MTCONS_00189760	Ghir_D12	46030603	46033759	2122	-	Ghir_D12	46030603	46033759	1841	-	-693.11	0.7138
cis_mRNA_dw20k	9630	NA	LTCONS_00190589	Ghir_D12G020910.1	Ghir_D12	55007358	55008619	723	-	Ghir_D12	54995962	54997729	1768	+	*	0.8486
cis_mRNA_up10k	6977	NA	LTCONS_00190589	Ghir_D12G020920.1	Ghir_D12	55007358	55008619	723	-	Ghir_D12	54997748	55000382	1841	-	*	0.7829
cis_mRNA_dw20k	1252	NA	LTCONS_00192211	Ghir_D13G005060.1	Ghir_D13	5911827	5912900	1074	+	Ghir_D13	5914151	5919996	3174	-	*	0.8143
cis_mRNA_dw20k	420	NA	LTCONS_00192261	Ghir_D13G005390.1	Ghir_D13	6791216	6793143	1928	+	Ghir_D13	6786143	6790797	1967	+	*	0.922
cis_mRNA_overlap	0	mRNA-AntiCompleteIn-LncExon	LTCONS_00192261	Ghir_D13G005400.1	Ghir_D13	6791216	6793143	1928	+	Ghir_D13	6791673	6792571	843	-	-1828.47	0.7193
cis_mRNA_up10k	192	NA	LTCONS_00192644	Ghir_D13G007620.1	Ghir_D13	12534507	12536317	913	+	Ghir_D13	12530512	12534316	2670	-	*	0.8035
cis_mRNA_up10k	5098	NA	LTCONS_00192803	Ghir_D13G008680.1	Ghir_D13	16155733	16157411	1679	+	Ghir_D13	16162508	16166159	3652	+	*	0.7805
cis_mRNA_overlap	0	Lnc-AntiCompleteIn-mRNAExon	LTCONS_00194140	MTCONS_00197868	Ghir_D13	51685739	51688318	2580	+	Ghir_D13	51685619	51688318	2700	-	-4966.8	0.8791
cis_mRNA_dw20k	4423	NA	LTCONS_00195380	MTCONS_00195377	Ghir_D13	63308412	63314659	1687	+	Ghir_D13	63300521	63303990	2834	+	*	-0.6643
cis_mRNA_overlap	0	Lnc-Overlap-mRNA	LTCONS_00196099	Ghir_D13G005090.1	Ghir_D13	5984142	5985787	1398	-	Ghir_D13	5979179	5985770	1813	-	-535.59	0.8075
cis_mRNA_overlap	0	Lnc-Overlap-mRNA	LTCONS_00196099	MTCONS_00196092	Ghir_D13	5984142	5985787	1398	-	Ghir_D13	5979179	5985770	1467	-	-485.95	0.8156
cis_mRNA_overlap	0	Lnc-Overlap-mRNA	LTCONS_00196099	MTCONS_00196095	Ghir_D13	5984142	5985787	1398	-	Ghir_D13	5979179	5985777	1224	-	*	0.805
cis_mRNA_dw20k	242	NA	LTCONS_00196966	Ghir_D13G011060.2	Ghir_D13	33036412	33037689	1278	-	Ghir_D13	33037930	33046539	2576	-	*	0.6996
cis_mRNA_dw20k	242	NA	LTCONS_00196966	Ghir_D13G011060.5	Ghir_D13	33036412	33037689	1278	-	Ghir_D13	33037930	33042959	2212	-	*	0.6311
cis_mRNA_overlap	0	Lnc-Overlap-mRNA	LTCONS_00197449	Ghir_D13G013870.1	Ghir_D13	44960255	44962371	555	-	Ghir_D13	44960255	44962218	407	-	-168.38	0.8775
cis_mRNA_up10k	4847	NA	LTCONS_00197467	Ghir_D13G013950.1	Ghir_D13	45333854	45334835	982	-	Ghir_D13	45326947	45329008	1569	-	*	-0.9136
cis_mRNA_up10k	6643	NA	LTCONS_00197468	Ghir_D13G013950.1	Ghir_D13	45335650	45336169	520	-	Ghir_D13	45326947	45329008	1569	-	*	-0.9021
cis_mRNA_up10k	5355	NA	LTCONS_00198197	Ghir_D13G018840.1	Ghir_D13	56308805	56309834	691	-	Ghir_D13	56300415	56303451	1293	-	*	-0.6449
cis_mRNA_up10k	8598	NA	LTCONS_00198197	Ghir_D13G018850.3	Ghir_D13	56308805	56309834	691	-	Ghir_D13	56318431	56323806	2453	+	*	-0.8028
cis_mRNA_overlap	0	Lnc-Overlap-mRNA	LTCONS_00199534	Ghir_D11G036570.3	Scaffold1456	26705	32571	2054	+	Scaffold1456	26723	38434	3021	+	*	0.7349
cis_mRNA_overlap	0	mRNA-CompleteIn-LncExon	LTCONS_00200922	Ghir_D13G025760.1	Scaffold3000	44807	48689	3563	-	Scaffold3000	45831	46629	717	-	-299.35	0.7155

## Sheet: Table S4c_cis-target in Ms
Table S4c:Potential cis target genes of lncRNAs in "MsMs-VS-MMs"
lncRNA_class	distance	Overlap_class	lncRNA	mRNA	lncRNA_chr	lncRNA_start	lncRNA_end	lncRNA_length	lncRNA_chain	mRNA_chr	mRNA_start	mRNA_end	mRNA_length	mRNA_chain	minimum_free_energy_of_RNAplex	Pearson_correlation
cis_mRNA_overlap	0	Lnc-AntiOverlap-mRNA	LTCONS_00000783	Ghir_A01G005670.1	Ghir_A01	8058530	8060847	2318	+	Ghir_A01	8058281	8061040	2554	-	-4036.72	0.9751
cis_mRNA_up10k	7559	NA	LTCONS_00000802	Ghir_A01G005720.5	Ghir_A01	8139188	8140153	966	+	Ghir_A01	8125741	8131630	3857	-	*	0.8113
cis_mRNA_up10k	7559	NA	LTCONS_00000802	MTCONS_00004326	Ghir_A01	8139188	8140153	966	+	Ghir_A01	8125741	8131630	5549	-	*	0.7002
cis_mRNA_dw20k	115	NA	LTCONS_00001133	Ghir_A01G008100.1	Ghir_A01	14120500	14124329	1688	+	Ghir_A01	14124443	14128627	1359	-	*	-0.6413
cis_mRNA_dw20k	19456	NA	LTCONS_00001409	Ghir_A01G009580.1	Ghir_A01	19795447	19796076	630	+	Ghir_A01	19815531	19817010	1288	-	*	-0.7157
cis_mRNA_dw20k	19622	NA	LTCONS_00001409	Ghir_A01G009580.2	Ghir_A01	19795447	19796076	630	+	Ghir_A01	19815697	19816931	879	-	*	-0.7276
cis_mRNA_overlap	0	Lnc-CompleteIn-mRNAIntron	LTCONS_00001409	MTCONS_00001405	Ghir_A01	19795447	19796076	630	+	Ghir_A01	19758662	19825842	1096	+	*	0.8411
cis_mRNA_overlap	0	Lnc-AntiOverlap-mRNA	LTCONS_00001431	Ghir_A01G009740.4	Ghir_A01	20537596	20539372	1777	+	Ghir_A01	20537789	20541216	1684	-	-2166.05	0.841
cis_mRNA_up10k	1200	NA	LTCONS_00001431	Ghir_A01G009730.1	Ghir_A01	20537596	20539372	1777	+	Ghir_A01	20527881	20536397	2248	-	*	0.8873
cis_mRNA_up10k	1288	NA	LTCONS_00001431	Ghir_A01G009730.3	Ghir_A01	20537596	20539372	1777	+	Ghir_A01	20527950	20536309	2404	-	*	0.6389
cis_mRNA_dw20k	7593	NA	LTCONS_00002443	Ghir_A01G015250.1	Ghir_A01	98719423	98721890	2468	+	Ghir_A01	98729482	98732029	2548	-	*	-0.6851
cis_mRNA_dw20k	12942	NA	LTCONS_00002739	Ghir_A01G017010.1	Ghir_A01	107954567	107955735	1169	+	Ghir_A01	107940637	107941626	860	+	*	0.6761
cis_mRNA_dw20k	7046	NA	LTCONS_00003425	Ghir_A01G021680.1	Ghir_A01	116914411	116915921	1511	+	Ghir_A01	116903685	116907366	2542	+	*	-0.6268
cis_mRNA_dw20k	13105	NA	LTCONS_00003694	Ghir_A01G001180.1	Ghir_A01	927471	928379	909	-	Ghir_A01	941483	945042	3560	-	-1054.67	0.6956
cis_mRNA_dw20k	643	NA	LTCONS_00004262	Ghir_A01G005150.1	Ghir_A01	7223193	7224893	1701	-	Ghir_A01	7225535	7226735	1056	-	*	0.671
cis_mRNA_up10k	1183	NA	LTCONS_00005144	Ghir_A01G010660.1	Ghir_A01	26081316	26087046	1161	-	Ghir_A01	26088228	26091407	1875	+	*	0.6614
cis_mRNA_up10k	6017	NA	LTCONS_00005148	Ghir_A01G010670.2	Ghir_A01	26081316	26087085	4998	-	Ghir_A01	26093101	26095310	1032	+	*	0.6023
cis_mRNA_up10k	4514	NA	LTCONS_00005395	Ghir_A01G012380.1	Ghir_A01	48368243	48368976	734	-	Ghir_A01	48363512	48363730	219	-	*	0.756
cis_mRNA_up10k	6704	NA	LTCONS_00005531	Ghir_A01G013120.1	Ghir_A01	60738205	60738760	556	-	Ghir_A01	60730734	60731502	769	-	*	-0.8442
cis_mRNA_dw20k	7229	NA	LTCONS_00006141	MTCONS_00006143	Ghir_A01	108509771	108512966	3196	-	Ghir_A01	108520194	108523802	3609	-	*	0.8766
cis_mRNA_up10k	2201	NA	LTCONS_00006340	Ghir_A01G018680.1	Ghir_A01	112049689	112050722	1034	-	Ghir_A01	112052922	112054252	1331	+	*	0.8353
cis_mRNA_dw20k	16346	NA	LTCONS_00006741	Ghir_A01G022100.1	Ghir_A01	117362270	117363259	990	-	Ghir_A01	117333306	117345925	3328	+	*	0.7478
cis_mRNA_dw20k	19762	NA	LTCONS_00006741	Ghir_A01G022100.2	Ghir_A01	117362270	117363259	990	-	Ghir_A01	117333306	117342509	2588	+	*	0.78
cis_mRNA_up10k	8436	NA	LTCONS_00006741	Ghir_A01G022110.1	Ghir_A01	117362270	117363259	990	-	Ghir_A01	117371694	117373634	1368	+	*	-0.6819
cis_mRNA_dw20k	17760	NA	LTCONS_00007322	Ghir_A02G004120.1	Ghir_A02	5134286	5135322	1037	+	Ghir_A02	5112836	5116527	1180	+	*	-0.6156
cis_mRNA_dw20k	17760	NA	LTCONS_00007322	Ghir_A02G004120.2	Ghir_A02	5134286	5135322	1037	+	Ghir_A02	5113055	5116527	1087	+	*	-0.6812
cis_mRNA_dw20k	17849	NA	LTCONS_00007530	Ghir_A02G005840.1	Ghir_A02	8446935	8448124	1190	+	Ghir_A02	8465972	8470808	2685	-	*	0.7498
cis_mRNA_dw20k	7416	NA	LTCONS_00007530	Ghir_A02G005810.3	Ghir_A02	8446935	8448124	1190	+	Ghir_A02	8436460	8439520	2497	+	*	0.7347
cis_mRNA_overlap	0	Lnc-AntiOverlap-mRNA	LTCONS_00008295	Ghir_A02G010950.1	Ghir_A02	47704938	47706810	1873	+	Ghir_A02	47704725	47707675	2006	-	-2287.67	0.9406
cis_mRNA_dw20k	8077	NA	LTCONS_00009187	Ghir_A02G016220.1	Ghir_A02	104115812	104119625	3731	+	Ghir_A02	104127701	104132559	1370	-	*	0.6762
cis_mRNA_dw20k	6630	NA	LTCONS_00009188	MTCONS_00012168	Ghir_A02	104115819	104121072	1581	+	Ghir_A02	104127701	104132559	2527	-	*	0.6563
cis_mRNA_overlap	0	Lnc-Overlap-mRNA	LTCONS_00009992	Ghir_A02G002270.1	Ghir_A02	2429474	2431278	1029	-	Ghir_A02	2429474	2431058	942	-	-404.22	0.8219
cis_mRNA_dw20k	14149	NA	LTCONS_00012179	Ghir_A02G016360.1	Ghir_A02	104446958	104447291	334	-	Ghir_A02	104425717	104432810	2920	+	*	0.6273
cis_mRNA_dw20k	785	NA	LTCONS_00012421	Ghir_A02G018460.1	Ghir_A02	107267008	107267385	378	-	Ghir_A02	107257796	107266224	2349	+	*	0.7967
cis_mRNA_overlap	0	Lnc-AntiCompleteIn-mRNAExon	LTCONS_00012421	MTCONS_00009519	Ghir_A02	107267008	107267385	378	-	Ghir_A02	107257594	107267497	4032	+	-774.6	0.9787
cis_mRNA_dw20k	12291	NA	LTCONS_00012486	Ghir_A02G018960.1	Ghir_A02	107676040	107676863	824	-	Ghir_A02	107659870	107663750	2719	+	*	0.7563
cis_mRNA_dw20k	607	NA	LTCONS_00012486	Ghir_A02G019000.1	Ghir_A02	107676040	107676863	824	-	Ghir_A02	107677469	107678571	492	-	*	0.8998
cis_mRNA_up10k	920	NA	LTCONS_00014280	Ghir_A03G011740.1	Ghir_A03	67125377	67127013	1533	+	Ghir_A03	67121675	67124458	2246	-	*	0.7653
cis_mRNA_dw20k	7954	NA	LTCONS_00014426	MTCONS_00014425	Ghir_A03	71978697	71979882	1186	+	Ghir_A03	71968143	71970744	1179	+	*	-0.6727
cis_mRNA_overlap	0	mRNA-AntiCompleteIn-LncExon	LTCONS_00014971	MTCONS_00018413	Ghir_A03	98145614	98146728	1115	+	Ghir_A03	98145615	98146085	471	-	-869.7	0.8797
cis_mRNA_dw20k	18659	NA	LTCONS_00015147	Ghir_A03G016640.1	Ghir_A03	102965008	102973257	651	+	Ghir_A03	102991915	102993672	1179	-	*	-0.7295
cis_mRNA_dw20k	18872	NA	LTCONS_00015284	Ghir_A03G017500.2	Ghir_A03	105233790	105235430	1500	+	Ghir_A03	105254301	105256737	1973	-	*	0.7156
cis_mRNA_dw20k	10806	NA	LTCONS_00015363	Ghir_A03G018020.1	Ghir_A03	106605876	106611925	5884	+	Ghir_A03	106582972	106595071	7284	+	*	-0.7035
cis_mRNA_dw20k	406	NA	LTCONS_00015363	Ghir_A03G018040.1	Ghir_A03	106605876	106611925	5884	+	Ghir_A03	106612330	106615698	2446	-	*	-0.6492
cis_mRNA_dw20k	8628	NA	LTCONS_00015363	MTCONS_00015360	Ghir_A03	106605876	106611925	5884	+	Ghir_A03	106582479	106597249	9916	+	*	-0.6934
cis_mRNA_dw20k	406	NA	LTCONS_00015365	Ghir_A03G018040.1	Ghir_A03	106605914	106611925	5736	+	Ghir_A03	106612330	106615698	2446	-	*	-0.602
cis_mRNA_overlap	0	Lnc-AntiOverlap-mRNA	LTCONS_00016084	Ghir_A03G000600.1	Ghir_A03	979387	981538	2152	-	Ghir_A03	979461	981732	2272	+	-4073.5	0.9533
cis_mRNA_overlap	0	mRNA-CompleteIn-LncExon	LTCONS_00016231	Ghir_A03G001710.3	Ghir_A03	2655775	2659318	2281	-	Ghir_A03	2655775	2659318	1690	-	-493.2	0.8065
cis_mRNA_up10k	3327	NA	LTCONS_00016354	Ghir_A03G002690.1	Ghir_A03	4089907	4090323	417	-	Ghir_A03	4093649	4097827	1534	+	*	-0.644
cis_mRNA_up10k	4332	NA	LTCONS_00016356	Ghir_A03G002710.1	Ghir_A03	4128542	4129519	978	-	Ghir_A03	4133850	4138228	2925	+	*	0.7604
cis_mRNA_overlap	0	Lnc-AntiOverlap-mRNA	LTCONS_00017449	MTCONS_00013955	Ghir_A03	37534270	37545286	482	-	Ghir_A03	37537654	37565648	1686	+	*	0.7323
cis_mRNA_overlap	0	mRNA-AntiCompleteIn-LncIntron	LTCONS_00017449	Ghir_A03G009770.1	Ghir_A03	37534270	37545286	482	-	Ghir_A03	37537654	37540711	3058	+	*	0.7618
cis_mRNA_overlap	0	mRNA-AntiCompleteIn-LncIntron	LTCONS_00017449	Ghir_A03G009780.1	Ghir_A03	37534270	37545286	482	-	Ghir_A03	37542111	37542992	882	+	*	0.8078
cis_mRNA_dw20k	3244	NA	LTCONS_00018126	Ghir_A03G013690.1	Ghir_A03	89128098	89128897	800	-	Ghir_A03	89105572	89124855	3840	+	*	0.7212
cis_mRNA_up10k	2444	NA	LTCONS_00020047	Ghir_A04G003550.1	Ghir_A04	8249488	8256927	2823	+	Ghir_A04	8259370	8261353	1800	+	*	0.7636
cis_mRNA_dw20k	10692	NA	LTCONS_00020149	Ghir_A04G004070.1	Ghir_A04	9694404	9700935	4696	+	Ghir_A04	9711626	9712146	430	-	*	-0.8071
cis_mRNA_dw20k	878	NA	LTCONS_00020149	Ghir_A04G004050.1	Ghir_A04	9694404	9700935	4696	+	Ghir_A04	9690675	9693527	1984	+	*	0.9093
cis_mRNA_overlap	0	Lnc-Overlap-mRNA	LTCONS_00020149	MTCONS_00020150	Ghir_A04	9694404	9700935	4696	+	Ghir_A04	9697756	9700935	1342	+	-525.35	-0.8258
cis_mRNA_up10k	2036	NA	LTCONS_00020149	MTCONS_00022526	Ghir_A04	9694404	9700935	4696	+	Ghir_A04	9687872	9692369	3630	-	-1190.67	0.9114
cis_mRNA_up10k	5019	NA	LTCONS_00020149	Ghir_A04G004040.1	Ghir_A04	9694404	9700935	4696	+	Ghir_A04	9687872	9689386	1515	-	-558.55	0.7154
cis_mRNA_up10k	7189	NA	LTCONS_00020149	Ghir_A04G004030.1	Ghir_A04	9694404	9700935	4696	+	Ghir_A04	9686155	9687216	1062	-	*	0.7878
cis_mRNA_up10k	2396	NA	LTCONS_00020513	Ghir_A04G006300.1	Ghir_A04	35175319	35178572	3254	+	Ghir_A04	35166522	35172924	2012	-	*	0.7842
cis_mRNA_overlap	0	Lnc-AntiOverlap-mRNA	LTCONS_00020760	Ghir_A04G007670.1	Ghir_A04	60475796	60476988	1193	+	Ghir_A04	60473395	60476978	1562	-	-2013.1	-0.8262
cis_mRNA_up10k	1013	NA	LTCONS_00020841	Ghir_A04G008250.1	Ghir_A04	64613185	64613938	754	+	Ghir_A04	64614950	64616656	1459	+	*	0.6573
cis_mRNA_dw20k	2038	NA	LTCONS_00021013	Ghir_A04G009370.1	Ghir_A04	71105303	71111800	5948	+	Ghir_A04	71113837	71115896	1883	-	*	-0.6478
cis_mRNA_dw20k	2038	NA	LTCONS_00021013	Ghir_A04G009370.2	Ghir_A04	71105303	71111800	5948	+	Ghir_A04	71113837	71115757	1640	-	*	-0.8943
cis_mRNA_overlap	0	Lnc-Overlap-mRNA	LTCONS_00021013	MTCONS_00021014	Ghir_A04	71105303	71111800	5948	+	Ghir_A04	71105303	71112998	969	+	-448.46	0.9491
cis_mRNA_up10k	2069	NA	LTCONS_00021123	Ghir_A04G009960.1	Ghir_A04	73697352	73700679	3026	+	Ghir_A04	73692396	73695284	2227	-	*	0.8068
cis_mRNA_up10k	2108	NA	LTCONS_00021123	Ghir_A04G009960.2	Ghir_A04	73697352	73700679	3026	+	Ghir_A04	73692396	73695245	2364	-	*	0.6952
cis_mRNA_dw20k	18634	NA	LTCONS_00021443	Ghir_A04G012170.1	Ghir_A04	80372270	80373379	1110	+	Ghir_A04	80392012	80393647	1636	-	*	0.7046
cis_mRNA_dw20k	10137	NA	LTCONS_00021484	Ghir_A04G012570.1	Ghir_A04	81017576	81019967	2170	+	Ghir_A04	81004950	81007440	2491	+	*	-0.6902
cis_mRNA_dw20k	12433	NA	LTCONS_00021645	Ghir_A04G013980.1	Ghir_A04	82792586	82795808	3223	+	Ghir_A04	82808240	82809955	741	-	*	0.8543
cis_mRNA_dw20k	1583	NA	LTCONS_00021645	Ghir_A04G013960.1	Ghir_A04	82792586	82795808	3223	+	Ghir_A04	82797390	82800415	1871	-	*	0.7753
cis_mRNA_up10k	1840	NA	LTCONS_00021879	Ghir_A04G015490.1	Ghir_A04	84637209	84641521	887	+	Ghir_A04	84643360	84646978	2305	+	*	0.7529
cis_mRNA_up10k	2348	NA	LTCONS_00021879	MTCONS_00024097	Ghir_A04	84637209	84641521	887	+	Ghir_A04	84631396	84634862	792	-	*	0.6715
cis_mRNA_dw20k	14275	NA	LTCONS_00022116	Ghir_A04G001020.1	Ghir_A04	1860148	1861277	1130	-	Ghir_A04	1843405	1845874	1297	+	*	0.7515
cis_mRNA_overlap	0	Lnc-AntiOverlap-mRNA	LTCONS_00022431	Ghir_A04G003450.1	Ghir_A04	8063788	8065622	1835	-	Ghir_A04	8053059	8065853	1888	+	-3048.84	0.8761
cis_mRNA_dw20k	18186	NA	LTCONS_00022528	Ghir_A04G004070.1	Ghir_A04	9692470	9693441	972	-	Ghir_A04	9711626	9712146	430	-	*	-0.88
cis_mRNA_overlap	0	Lnc-AntiCompleteIn-mRNAExon	LTCONS_00022528	Ghir_A04G004050.1	Ghir_A04	9692470	9693441	972	-	Ghir_A04	9690675	9693527	1984	+	-1721.4	0.9723
cis_mRNA_up10k	102	NA	LTCONS_00022528	MTCONS_00022526	Ghir_A04	9692470	9693441	972	-	Ghir_A04	9687872	9692369	3630	-	*	0.9279
cis_mRNA_up10k	4316	NA	LTCONS_00022528	MTCONS_00020150	Ghir_A04	9692470	9693441	972	-	Ghir_A04	9697756	9700935	1342	+	*	-0.8157
cis_mRNA_up10k	5255	NA	LTCONS_00022528	Ghir_A04G004030.1	Ghir_A04	9692470	9693441	972	-	Ghir_A04	9686155	9687216	1062	-	*	0.793
cis_mRNA_up10k	9909	NA	LTCONS_00022528	Ghir_A04G004000.1	Ghir_A04	9692470	9693441	972	-	Ghir_A04	9678933	9682562	3630	-	*	0.8148
cis_mRNA_dw20k	11602	NA	LTCONS_00023012	MTCONS_00023015	Ghir_A04	58302806	58304262	1457	-	Ghir_A04	58315863	58318729	1912	-	*	0.632
cis_mRNA_dw20k	4508	NA	LTCONS_00023012	Ghir_A04G007510.2	Ghir_A04	58302806	58304262	1457	-	Ghir_A04	58291882	58298299	4594	+	*	0.7989
cis_mRNA_dw20k	3378	NA	LTCONS_00023144	Ghir_A04G008330.1	Ghir_A04	65085740	65090845	2243	-	Ghir_A04	65080200	65082363	2164	+	*	-0.688
cis_mRNA_dw20k	674	NA	LTCONS_00023144	Ghir_A04G008340.1	Ghir_A04	65085740	65090845	2243	-	Ghir_A04	65083446	65085067	1493	+	*	0.7731
cis_mRNA_dw20k	12423	NA	LTCONS_00023492	Ghir_A04G010740.12	Ghir_A04	76790003	76791435	1196	-	Ghir_A04	76803857	76808396	2533	-	*	0.7522
cis_mRNA_dw20k	18330	NA	LTCONS_00023722	Ghir_A04G012310.1	Ghir_A04	80516432	80521593	2553	-	Ghir_A04	80539922	80543122	1231	-	*	-0.6366
cis_mRNA_overlap	0	Lnc-AntiCompleteIn-mRNAExon	LTCONS_00024494	Ghir_A05G002800.1	Ghir_A05	2720449	2721778	1330	+	Ghir_A05	2720020	2722221	2202	-	-2739.9	0.7326
cis_mRNA_overlap	0	Lnc-Overlap-mRNA	LTCONS_00025205	Ghir_A05G008320.7	Ghir_A05	7603521	7608501	4012	+	Ghir_A05	7603521	7608501	3915	+	-1417.17	0.9668
cis_mRNA_overlap	0	mRNA-CompleteIn-LncExon	LTCONS_00025205	Ghir_A05G008320.1	Ghir_A05	7603521	7608501	4012	+	Ghir_A05	7603521	7608501	2851	+	-1177.6	0.7807
cis_mRNA_overlap	0	mRNA-CompleteIn-LncExon	LTCONS_00025205	Ghir_A05G008320.9	Ghir_A05	7603521	7608501	4012	+	Ghir_A05	7603547	7608325	3076	+	-1278.72	0.8869
cis_mRNA_overlap	0	Lnc-Overlap-mRNA	LTCONS_00025439	Ghir_A05G010020.4	Ghir_A05	9026212	9030739	3160	+	Ghir_A05	9026212	9030739	3210	+	-1091.79	0.7424
cis_mRNA_overlap	0	Lnc-Overlap-mRNA	LTCONS_00025439	Ghir_A05G010020.6	Ghir_A05	9026212	9030739	3160	+	Ghir_A05	9026349	9030629	2584	+	-971.99	0.6994
cis_mRNA_up10k	6184	NA	LTCONS_00025673	Ghir_A05G011400.1	Ghir_A05	10312903	10314731	1829	+	Ghir_A05	10320914	10323558	1884	+	*	0.6175
cis_mRNA_dw20k	10449	NA	LTCONS_00025899	Ghir_A05G012810.3	Ghir_A05	11854519	11858488	2376	+	Ghir_A05	11868936	11871577	2544	-	*	0.7638
cis_mRNA_dw20k	10449	NA	LTCONS_00025899	Ghir_A05G012810.4	Ghir_A05	11854519	11858488	2376	+	Ghir_A05	11868936	11871536	2014	-	*	0.8167
cis_mRNA_dw20k	17512	NA	LTCONS_00025899	MTCONS_00025894	Ghir_A05	11854519	11858488	2376	+	Ghir_A05	11831303	11837008	2047	+	*	0.891
cis_mRNA_dw20k	18058	NA	LTCONS_00025899	Ghir_A05G012750.1	Ghir_A05	11854519	11858488	2376	+	Ghir_A05	11831556	11836462	1881	+	*	0.7618
cis_mRNA_dw20k	12047	NA	LTCONS_00027221	MTCONS_00027219	Ghir_A05	21173151	21174467	1317	+	Ghir_A05	21154063	21161105	3410	+	*	0.7367
cis_mRNA_overlap	0	Lnc-CompleteIn-mRNAExon	LTCONS_00027311	Ghir_A05G022450.2	Ghir_A05	21891501	21894212	1656	+	Ghir_A05	21891501	21894212	1764	+	-603.91	0.6421
cis_mRNA_overlap	0	Lnc-Overlap-mRNA	LTCONS_00027311	Ghir_A05G022450.3	Ghir_A05	21891501	21894212	1656	+	Ghir_A05	21891571	21894212	1699	+	-580.12	0.6501
cis_mRNA_dw20k	10845	NA	LTCONS_00028161	Ghir_A05G028840.1	Ghir_A05	32432735	32437071	2807	+	Ghir_A05	32419172	32421891	975	+	*	-0.8188
cis_mRNA_dw20k	19629	NA	LTCONS_00028161	Ghir_A05G028880.1	Ghir_A05	32432735	32437071	2807	+	Ghir_A05	32456699	32458244	1546	-	*	-0.6827
cis_mRNA_up10k	160	NA	LTCONS_00028161	Ghir_A05G028850.1	Ghir_A05	32432735	32437071	2807	+	Ghir_A05	32430481	32432576	1615	-	*	0.9731
cis_mRNA_dw20k	19629	NA	LTCONS_00028162	Ghir_A05G028880.1	Ghir_A05	32432740	32437071	4250	+	Ghir_A05	32456699	32458244	1546	-	*	-0.7179
cis_mRNA_up10k	165	NA	LTCONS_00028162	Ghir_A05G028850.1	Ghir_A05	32432740	32437071	4250	+	Ghir_A05	32430481	32432576	1615	-	*	0.8279
cis_mRNA_up10k	4687	NA	LTCONS_00029193	MTCONS_00029196	Ghir_A05	82436618	82438539	1922	+	Ghir_A05	82443225	82449522	2407	+	*	0.8819
cis_mRNA_dw20k	18709	NA	LTCONS_00029702	Ghir_A05G038470.3	Ghir_A05	101461123	101462044	922	+	Ghir_A05	101480752	101487130	4359	-	*	0.6945
cis_mRNA_overlap	0	Lnc-AntiOverlap-mRNA	LTCONS_00029889	Ghir_A05G039600.1	Ghir_A05	104021342	104023407	2066	+	Ghir_A05	104021313	104023243	1902	-	-3692.95	0.904
cis_mRNA_up10k	8273	NA	LTCONS_00029889	Ghir_A05G039610.1	Ghir_A05	104021342	104023407	2066	+	Ghir_A05	104031679	104036677	1637	+	*	0.6749
cis_mRNA_overlap	0	Lnc-AntiCompleteIn-mRNAExon	LTCONS_00030263	Ghir_A05G042030.1	Ghir_A05	108238539	108240510	1897	+	Ghir_A05	108237262	108240532	3271	-	-3951.75	0.8835
cis_mRNA_dw20k	4273	NA	LTCONS_00030670	Ghir_A05G002090.1	Ghir_A05	2015937	2017894	1958	-	Ghir_A05	2008207	2011665	1867	+	*	0.6019
cis_mRNA_dw20k	5247	NA	LTCONS_00030918	Ghir_A05G004160.1	Ghir_A05	3914532	3915119	588	-	Ghir_A05	3920365	3926005	3089	-	*	-0.6995
cis_mRNA_overlap	0	Lnc-AntiCompleteIn-mRNAExon	LTCONS_00030918	Ghir_A05G004130.1	Ghir_A05	3914532	3915119	588	-	Ghir_A05	3912934	3919697	2924	+	-1093.4	0.9634
cis_mRNA_up10k	241	NA	LTCONS_00030918	Ghir_A05G004140.1	Ghir_A05	3914532	3915119	588	-	Ghir_A05	3913234	3914292	1059	-	*	0.9778
cis_mRNA_up10k	5703	NA	LTCONS_00030918	Ghir_A05G004170.1	Ghir_A05	3914532	3915119	588	-	Ghir_A05	3920821	3921884	1064	+	*	0.9545
cis_mRNA_up10k	6190	NA	LTCONS_00031216	Ghir_A05G006620.1	Ghir_A05	6053532	6054754	1223	-	Ghir_A05	6060943	6064856	1599	+	*	-0.7335
cis_mRNA_dw20k	9144	NA	LTCONS_00031388	Ghir_A05G007860.1	Ghir_A05	7112987	7121199	8043	-	Ghir_A05	7130342	7132361	1122	-	*	0.6442
cis_mRNA_overlap	0	Lnc-Overlap-mRNA	LTCONS_00031693	Ghir_A05G009980.1	Ghir_A05	9013011	9014605	633	-	Ghir_A05	9013445	9015117	597	-	-246.14	0.6375
cis_mRNA_dw20k	8047	NA	LTCONS_00032180	Ghir_A05G013570.1	Ghir_A05	12523324	12525203	1576	-	Ghir_A05	12514107	12515278	1172	+	*	0.8502
cis_mRNA_overlap	0	Lnc-AntiCompleteIn-mRNAExon	LTCONS_00032438	Ghir_A05G015340.1	Ghir_A05	14364480	14366173	1694	-	Ghir_A05	14364316	14366597	2282	+	-3544.1	0.8253
cis_mRNA_up10k	4649	NA	LTCONS_00032469	Ghir_A05G015490.1	Ghir_A05	14498896	14499777	882	-	Ghir_A05	14492120	14494248	1650	-	*	0.8038
cis_mRNA_overlap	0	Lnc-AntiOverlap-mRNA	LTCONS_00032523	Ghir_A05G015860.1	Ghir_A05	14893475	14895187	1713	-	Ghir_A05	14893838	14895413	1576	+	-2559.4	0.7985
cis_mRNA_dw20k	2671	NA	LTCONS_00032592	MTCONS_00032593	Ghir_A05	15556734	15557907	1174	-	Ghir_A05	15560577	15568565	5176	-	*	0.8355
cis_mRNA_dw20k	2893	NA	LTCONS_00032592	Ghir_A05G016490.1	Ghir_A05	15556734	15557907	1174	-	Ghir_A05	15560799	15562398	396	-	*	0.6853
cis_mRNA_up10k	7132	NA	LTCONS_00032592	MTCONS_00032587	Ghir_A05	15556734	15557907	1174	-	Ghir_A05	15545085	15549603	2933	-	*	-0.7121
cis_mRNA_up10k	7042	NA	LTCONS_00032893	MTCONS_00026671	Ghir_A05	17267889	17269264	1376	-	Ghir_A05	17276305	17286279	2886	+	*	-0.7532
cis_mRNA_dw20k	3781	NA	LTCONS_00033367	Ghir_A05G021960.2	Ghir_A05	21264498	21267928	3431	-	Ghir_A05	21255863	21260718	2547	+	*	0.798
cis_mRNA_up10k	2734	NA	LTCONS_00033697	Ghir_A05G024120.2	Ghir_A05	23997779	24003996	5315	-	Ghir_A05	23990295	23995046	1761	-	*	0.784
cis_mRNA_up10k	2734	NA	LTCONS_00033698	Ghir_A05G024120.2	Ghir_A05	23997779	24004091	1992	-	Ghir_A05	23990295	23995046	1761	-	*	0.6923
cis_mRNA_up10k	2734	NA	LTCONS_00033701	Ghir_A05G024120.2	Ghir_A05	23997779	24004091	2105	-	Ghir_A05	23990295	23995046	1761	-	*	0.7468
cis_mRNA_dw20k	11350	NA	LTCONS_00033911	Ghir_A05G025860.1	Ghir_A05	26787074	26788416	1343	-	Ghir_A05	26767992	26775725	3424	+	*	0.8702
cis_mRNA_dw20k	11449	NA	LTCONS_00033911	Ghir_A05G025860.2	Ghir_A05	26787074	26788416	1343	-	Ghir_A05	26767973	26775626	3320	+	*	0.8788
cis_mRNA_dw20k	8591	NA	LTCONS_00034353	Ghir_A05G028840.1	Ghir_A05	32430481	32432576	1952	-	Ghir_A05	32419172	32421891	975	+	*	-0.7168
cis_mRNA_overlap	0	mRNA-CompleteIn-LncExon	LTCONS_00034353	Ghir_A05G028850.1	Ghir_A05	32430481	32432576	1952	-	Ghir_A05	32430481	32432576	1615	-	-582.81	0.9269
cis_mRNA_dw20k	9706	NA	LTCONS_00035046	MTCONS_00028780	Ghir_A05	63783190	63784887	1698	-	Ghir_A05	63767013	63773485	4413	+	*	0.6264
cis_mRNA_up10k	2764	NA	LTCONS_00035060	Ghir_A05G033040.1	Ghir_A05	64339371	64340315	945	-	Ghir_A05	64343078	64344074	921	+	*	0.7198
cis_mRNA_up10k	7768	NA	LTCONS_00035060	Ghir_A05G033050.1	Ghir_A05	64339371	64340315	945	-	Ghir_A05	64348082	64348627	546	+	*	0.603
cis_mRNA_up10k	9879	NA	LTCONS_00035060	MTCONS_00035053	Ghir_A05	64339371	64340315	945	-	Ghir_A05	64328594	64329493	900	-	*	0.8062
cis_mRNA_overlap	0	Lnc-AntiCompleteIn-mRNAExon	LTCONS_00035063	Ghir_A05G033040.1	Ghir_A05	64343502	64343951	450	-	Ghir_A05	64343078	64344074	921	+	-879.2	0.7014
cis_mRNA_overlap	0	Lnc-Overlap-mRNA	LTCONS_00036335	Ghir_A05G040200.1	Ghir_A05	105145222	105147353	1200	-	Ghir_A05	105145222	105148595	1358	-	-498.99	0.8911
cis_mRNA_dw20k	17585	NA	LTCONS_00037086	Ghir_A06G002180.1	Ghir_A06	2424426	2425829	1404	+	Ghir_A06	2443413	2444358	727	-	*	-0.6639
cis_mRNA_up10k	1439	NA	LTCONS_00038340	Ghir_A06G010350.1	Ghir_A06	36456632	36459278	1353	+	Ghir_A06	36450582	36455194	2387	-	*	-0.6331
cis_mRNA_dw20k	1076	NA	LTCONS_00038813	Ghir_A06G013190.1	Ghir_A06	81972087	81976170	4084	+	Ghir_A06	81969027	81971012	1367	+	*	0.881
cis_mRNA_dw20k	1076	NA	LTCONS_00038813	Ghir_A06G013190.4	Ghir_A06	81972087	81976170	4084	+	Ghir_A06	81969039	81971012	1893	+	*	0.8911
cis_mRNA_up10k	5765	NA	LTCONS_00039358	Ghir_A06G016890.1	Ghir_A06	114999807	115000641	835	+	Ghir_A06	115006405	115010279	2756	+	*	0.8232
cis_mRNA_dw20k	1406	NA	LTCONS_00039401	Ghir_A06G017060.1	Ghir_A06	115686422	115689124	2703	+	Ghir_A06	115683478	115685017	1236	+	*	0.7111
cis_mRNA_dw20k	381	NA	LTCONS_00039401	MTCONS_00039399	Ghir_A06	115686422	115689124	2703	+	Ghir_A06	115683167	115686042	2491	+	*	0.7109
cis_mRNA_overlap	0	Lnc-AntiOverlap-mRNA	LTCONS_00039581	Ghir_A06G018450.1	Ghir_A06	118434063	118435602	1540	+	Ghir_A06	118430789	118435769	2096	-	-1957.19	0.729
cis_mRNA_overlap	0	Lnc-AntiCompleteIn-mRNAExon	LTCONS_00039588	MTCONS_00043138	Ghir_A06	118491598	118492260	663	+	Ghir_A06	118491304	118492744	1441	-	-1210.2	-0.862
cis_mRNA_dw20k	938	NA	LTCONS_00040369	Ghir_A06G001760.1	Ghir_A06	1885921	1889749	3275	-	Ghir_A06	1890686	1896478	3176	-	*	0.8433
cis_mRNA_overlap	0	mRNA-CompleteIn-LncExon	LTCONS_00040369	Ghir_A06G001750.1	Ghir_A06	1885921	1889749	3275	-	Ghir_A06	1885921	1889749	1829	-	-776.56	0.8138
cis_mRNA_dw20k	14845	NA	LTCONS_00040959	Ghir_A06G005880.1	Ghir_A06	10717515	10721828	4140	-	Ghir_A06	10736672	10738287	975	-	*	-0.662
cis_mRNA_up10k	1325	NA	LTCONS_00040959	MTCONS_00037714	Ghir_A06	10717515	10721828	4140	-	Ghir_A06	10723152	10726929	2735	+	*	0.7637
cis_mRNA_up10k	3294	NA	LTCONS_00041015	Ghir_A06G006190.1	Ghir_A06	11525014	11526128	1115	-	Ghir_A06	11529421	11531717	2297	+	*	0.6873
cis_mRNA_up10k	3078	NA	LTCONS_00041061	Ghir_A06G006450.1	Ghir_A06	12340734	12341970	1237	-	Ghir_A06	12333015	12337657	2227	-	*	0.6842
cis_mRNA_overlap	0	Lnc-Overlap-mRNA	LTCONS_00041086	Ghir_A06G006580.1	Ghir_A06	14897285	14899224	1836	-	Ghir_A06	14897525	14899226	1416	-	-702.48	0.9627
cis_mRNA_overlap	0	Lnc-Overlap-mRNA	LTCONS_00041086	MTCONS_00041087	Ghir_A06	14897285	14899224	1836	-	Ghir_A06	14897285	14899445	1820	-	-798.46	0.9375
cis_mRNA_overlap	0	Lnc-CompleteIn-mRNAIntron	LTCONS_00042173	Ghir_A06G012130.5	Ghir_A06	66738547	66741655	3109	-	Ghir_A06	66734253	66771557	3535	-	*	0.6279
cis_mRNA_overlap	0	Lnc-CompleteIn-mRNAIntron	LTCONS_00042173	Ghir_A06G012130.6	Ghir_A06	66738547	66741655	3109	-	Ghir_A06	66734253	66770591	4149	-	*	0.8242
cis_mRNA_overlap	0	Lnc-CompleteIn-mRNAIntron	LTCONS_00042173	MTCONS_00042165	Ghir_A06	66738547	66741655	3109	-	Ghir_A06	66734043	66771726	3391	-	*	0.8195
cis_mRNA_dw20k	19268	NA	LTCONS_00042174	MTCONS_00042184	Ghir_A06	66741864	66744078	2215	-	Ghir_A06	66763345	66765963	2619	-	*	0.6439
cis_mRNA_dw20k	4205	NA	LTCONS_00042174	Ghir_A06G012130.7	Ghir_A06	66741864	66744078	2215	-	Ghir_A06	66748282	66771557	3683	-	*	0.7959
cis_mRNA_overlap	0	Lnc-CompleteIn-mRNAIntron	LTCONS_00042174	Ghir_A06G012130.5	Ghir_A06	66741864	66744078	2215	-	Ghir_A06	66734253	66771557	3535	-	*	0.6069
cis_mRNA_overlap	0	Lnc-CompleteIn-mRNAIntron	LTCONS_00042174	Ghir_A06G012130.6	Ghir_A06	66741864	66744078	2215	-	Ghir_A06	66734253	66770591	4149	-	*	0.8453
cis_mRNA_overlap	0	Lnc-CompleteIn-mRNAIntron	LTCONS_00042174	MTCONS_00042165	Ghir_A06	66741864	66744078	2215	-	Ghir_A06	66734043	66771726	3391	-	*	0.7913
cis_mRNA_up10k	1442	NA	LTCONS_00042268	Ghir_A06G012610.1	Ghir_A06	72708345	72709139	795	-	Ghir_A06	72710580	72712143	936	+	*	0.6628
cis_mRNA_dw20k	1205	NA	LTCONS_00042740	MTCONS_00042741	Ghir_A06	109880142	109882055	1914	-	Ghir_A06	109883259	109890347	2974	-	*	0.7785
cis_mRNA_up10k	1269	NA	LTCONS_00043727	Ghir_A06G022440.1	Ghir_A06	123831654	123833297	1644	-	Ghir_A06	123834565	123838846	1828	+	*	0.6884
cis_mRNA_dw20k	341	NA	LTCONS_00044017	Ghir_A07G001990.1	Ghir_A07	2105720	2111338	5619	+	Ghir_A07	2104529	2105380	738	+	*	0.9427
cis_mRNA_dw20k	3601	NA	LTCONS_00044084	Ghir_A07G002510.1	Ghir_A07	2722292	2725360	2392	+	Ghir_A07	2713126	2718692	918	+	*	-0.6432
cis_mRNA_overlap	0	Lnc-AntiOverlap-mRNA	LTCONS_00044084	MTCONS_00047860	Ghir_A07	2722292	2725360	2392	+	Ghir_A07	2715648	2722353	5248	-	*	0.8766
cis_mRNA_up10k	114	NA	LTCONS_00044084	Ghir_A07G002520.1	Ghir_A07	2722292	2725360	2392	+	Ghir_A07	2718995	2722179	1449	-	*	0.6565
cis_mRNA_up10k	9515	NA	LTCONS_00044084	MTCONS_00044089	Ghir_A07	2722292	2725360	2392	+	Ghir_A07	2734874	2735838	790	+	*	0.891
cis_mRNA_dw20k	17207	NA	LTCONS_00044164	Ghir_A07G003020.1	Ghir_A07	3230826	3233059	2052	+	Ghir_A07	3250265	3252436	1244	-	*	0.689
cis_mRNA_up10k	6654	NA	LTCONS_00044532	Ghir_A07G005600.1	Ghir_A07	6614160	6617495	2852	+	Ghir_A07	6606542	6607507	966	-	*	0.7748
cis_mRNA_dw20k	9232	NA	LTCONS_00044649	Ghir_A07G006400.1	Ghir_A07	7737143	7740314	2676	+	Ghir_A07	7722842	7727912	3392	+	*	0.758
cis_mRNA_overlap	0	Lnc-Overlap-mRNA	LTCONS_00045334	Ghir_A07G011000.1	Ghir_A07	17989187	17994027	2895	+	Ghir_A07	17990193	17992576	1014	+	-517.08	0.9436
cis_mRNA_overlap	0	mRNA-CompleteIn-LncExon	LTCONS_00045334	Ghir_A07G010990.1	Ghir_A07	17989187	17994027	2895	+	Ghir_A07	17989600	17990145	330	+	-197.26	0.9385
cis_mRNA_overlap	0	Lnc-Overlap-mRNA	LTCONS_00045335	Ghir_A07G011000.1	Ghir_A07	17989187	17994027	3394	+	Ghir_A07	17990193	17992576	1014	+	-497.95	0.8461
cis_mRNA_overlap	0	mRNA-CompleteIn-LncExon	LTCONS_00045335	Ghir_A07G010990.1	Ghir_A07	17989187	17994027	3394	+	Ghir_A07	17989600	17990145	330	+	-197.26	0.8665
cis_mRNA_dw20k	1980	NA	LTCONS_00045546	Ghir_A07G012070.1	Ghir_A07	21332968	21336491	3260	+	Ghir_A07	21329770	21330989	1220	+	*	0.8075
cis_mRNA_overlap	0	Lnc-AntiOverlap-mRNA	LTCONS_00046152	Ghir_A07G015770.2	Ghir_A07	36587870	36590169	2300	+	Ghir_A07	36587960	36591268	2699	-	-3039.05	0.8042
cis_mRNA_up10k	1745	NA	LTCONS_00046154	Ghir_A07G015770.1	Ghir_A07	36593012	36594293	1282	+	Ghir_A07	36587960	36591268	2417	-	*	0.7862
cis_mRNA_up10k	1745	NA	LTCONS_00046154	Ghir_A07G015770.2	Ghir_A07	36593012	36594293	1282	+	Ghir_A07	36587960	36591268	2699	-	*	0.8108
cis_mRNA_up10k	1836	NA	LTCONS_00046154	Ghir_A07G015770.3	Ghir_A07	36593012	36594293	1282	+	Ghir_A07	36587960	36591177	2798	-	*	0.6685
cis_mRNA_up10k	2164	NA	LTCONS_00046154	MTCONS_00049842	Ghir_A07	36593012	36594293	1282	+	Ghir_A07	36587960	36590849	1993	-	*	0.7862
cis_mRNA_up10k	6777	NA	LTCONS_00046524	Ghir_A07G017520.1	Ghir_A07	53184545	53185198	654	+	Ghir_A07	53191974	53192288	315	+	*	0.7239
cis_mRNA_up10k	7139	NA	LTCONS_00046524	Ghir_A07G017530.1	Ghir_A07	53184545	53185198	654	+	Ghir_A07	53192336	53192683	348	+	*	0.783
cis_mRNA_up10k	9021	NA	LTCONS_00046524	Ghir_A07G017540.1	Ghir_A07	53184545	53185198	654	+	Ghir_A07	53194218	53194649	399	+	*	0.9165
cis_mRNA_overlap	0	Lnc-Overlap-mRNA	LTCONS_00047051	Ghir_A07G021400.12	Ghir_A07	92295764	92299456	1632	+	Ghir_A07	92295764	92304477	2712	+	-610.2	0.7213
cis_mRNA_overlap	0	Lnc-Overlap-mRNA	LTCONS_00047051	Ghir_A07G021400.7	Ghir_A07	92295764	92299456	1632	+	Ghir_A07	92295764	92304477	3591	+	-656.31	0.9185
cis_mRNA_overlap	0	Lnc-Overlap-mRNA	LTCONS_00047051	Ghir_A07G021400.9	Ghir_A07	92295764	92299456	1632	+	Ghir_A07	92295764	92304477	3515	+	-675.23	0.6007
cis_mRNA_overlap	0	Lnc-Overlap-mRNA	LTCONS_00047051	MTCONS_00047052	Ghir_A07	92295764	92299456	1632	+	Ghir_A07	92295764	92304477	3412	+	-656.17	0.8994
cis_mRNA_dw20k	16447	NA	LTCONS_00047683	Ghir_A07G000940.1	Ghir_A07	1071736	1075643	2100	-	Ghir_A07	1053181	1055290	1879	+	*	0.6794
cis_mRNA_dw20k	4625	NA	LTCONS_00047683	Ghir_A07G000960.1	Ghir_A07	1071736	1075643	2100	-	Ghir_A07	1080267	1082407	2059	-	*	-0.8179
cis_mRNA_dw20k	8759	NA	LTCONS_00047683	Ghir_A07G000970.3	Ghir_A07	1071736	1075643	2100	-	Ghir_A07	1084401	1086753	1308	-	*	-0.6649
cis_mRNA_dw20k	9320	NA	LTCONS_00047683	Ghir_A07G000970.4	Ghir_A07	1071736	1075643	2100	-	Ghir_A07	1084962	1086748	1030	-	*	-0.6836
cis_mRNA_overlap	0	Lnc-Overlap-mRNA	LTCONS_00047683	Ghir_A07G000950.2	Ghir_A07	1071736	1075643	2100	-	Ghir_A07	1071736	1075643	2525	-	-765.06	0.9308
cis_mRNA_overlap	0	mRNA-CompleteIn-LncExon	LTCONS_00047683	Ghir_A07G000950.1	Ghir_A07	1071736	1075643	2100	-	Ghir_A07	1071736	1075643	1697	-	-669.69	0.6257
cis_mRNA_dw20k	1558	NA	LTCONS_00048664	Ghir_A07G007810.1	Ghir_A07	10249396	10251323	1928	-	Ghir_A07	10207061	10247839	6848	+	*	0.7261
cis_mRNA_dw20k	9990	NA	LTCONS_00049045	MTCONS_00049049	Ghir_A07	17213630	17214359	730	-	Ghir_A07	17224348	17226408	1980	-	*	0.796
cis_mRNA_dw20k	5234	NA	LTCONS_00049047	MTCONS_00049049	Ghir_A07	17218457	17219115	659	-	Ghir_A07	17224348	17226408	1980	-	*	0.8283
cis_mRNA_overlap	0	Lnc-AntiOverlap-mRNA	LTCONS_00049109	Ghir_A07G011090.1	Ghir_A07	18215123	18216735	1613	-	Ghir_A07	18215209	18217263	1970	+	-3072.62	0.9257
cis_mRNA_overlap	0	mRNA-AntiCompleteIn-LncExon	LTCONS_00050166	Ghir_A07G017520.1	Ghir_A07	53191010	53195308	4299	-	Ghir_A07	53191974	53192288	315	+	-607.9	0.6899
cis_mRNA_overlap	0	mRNA-AntiCompleteIn-LncExon	LTCONS_00050166	Ghir_A07G017530.1	Ghir_A07	53191010	53195308	4299	-	Ghir_A07	53192336	53192683	348	+	-631.6	0.7316
cis_mRNA_overlap	0	mRNA-AntiCompleteIn-LncExon	LTCONS_00050166	Ghir_A07G017540.1	Ghir_A07	53191010	53195308	4299	-	Ghir_A07	53194218	53194649	399	+	-753.02	0.8352
cis_mRNA_dw20k	10417	NA	LTCONS_00050830	Ghir_A07G022240.1	Ghir_A07	93543007	93544080	1074	-	Ghir_A07	93554496	93556105	1005	-	*	0.9292
cis_mRNA_dw20k	13550	NA	LTCONS_00050975	Ghir_A07G023200.1	Ghir_A07	95180312	95182987	1052	-	Ghir_A07	95196536	95199172	1470	-	*	0.9106
cis_mRNA_up10k	4755	NA	LTCONS_00053307	Ghir_A08G013370.1	Ghir_A08	97346389	97350855	2208	+	Ghir_A08	97355609	97359642	2016	+	*	0.6769
cis_mRNA_dw20k	15198	NA	LTCONS_00053640	MTCONS_00057634	Ghir_A08	103655953	103665892	7748	+	Ghir_A08	103681089	103684376	1953	-	*	-0.7138
cis_mRNA_dw20k	15198	NA	LTCONS_00053640	MTCONS_00057635	Ghir_A08	103655953	103665892	7748	+	Ghir_A08	103681089	103684380	1729	-	*	0.8014
cis_mRNA_dw20k	17084	NA	LTCONS_00053641	MTCONS_00057635	Ghir_A08	103656049	103664006	7155	+	Ghir_A08	103681089	103684380	1729	-	*	0.8143
cis_mRNA_dw20k	2047	NA	LTCONS_00053823	Ghir_A08G016410.2	Ghir_A08	107478867	107480578	1712	+	Ghir_A08	107474488	107476821	1750	+	*	0.9044
cis_mRNA_overlap	0	Lnc-AntiOverlap-mRNA	LTCONS_00053933	Ghir_A08G017230.1	Ghir_A08	108976162	108978182	2021	+	Ghir_A08	108976162	108978443	1964	-	-3239.38	0.9095
cis_mRNA_overlap	0	Lnc-AntiOverlap-mRNA	LTCONS_00053933	MTCONS_00057903	Ghir_A08	108976162	108978182	2021	+	Ghir_A08	108975999	108978443	2358	-	-3677.34	0.7854
cis_mRNA_overlap	0	Lnc-AntiOverlap-mRNA	LTCONS_00053950	Ghir_A08G017420.1	Ghir_A08	109421709	109423054	1346	+	Ghir_A08	109421585	109422937	1353	-	-2466.7	0.7668
cis_mRNA_dw20k	19206	NA	LTCONS_00054053	Ghir_A08G017930.1	Ghir_A08	110750534	110755310	4660	+	Ghir_A08	110774515	110776952	1698	-	*	-0.8277
cis_mRNA_up10k	722	NA	LTCONS_00054192	MTCONS_00058117	Ghir_A08	113364052	113370241	4409	+	Ghir_A08	113360437	113363331	1356	-	*	0.6405
cis_mRNA_overlap	0	Lnc-AntiOverlap-mRNA	LTCONS_00054422	Ghir_A08G020530.1	Ghir_A08	115833904	115835244	1341	+	Ghir_A08	115833027	115834650	1313	-	-806.67	0.6463
cis_mRNA_overlap	0	Lnc-AntiOverlap-mRNA	LTCONS_00055738	Ghir_A08G004040.1	Ghir_A08	4195425	4196472	844	-	Ghir_A08	4195314	4196630	1160	+	-1276.12	0.6889
cis_mRNA_up10k	3674	NA	LTCONS_00055738	Ghir_A08G004030.1	Ghir_A08	4195425	4196472	844	-	Ghir_A08	4190135	4191752	1530	-	-1282.1	0.6537
cis_mRNA_up10k	3674	NA	LTCONS_00055738	MTCONS_00055736	Ghir_A08	4195425	4196472	844	-	Ghir_A08	4190135	4191752	1461	-	-1161.42	0.6903
cis_mRNA_dw20k	6482	NA	LTCONS_00055946	MTCONS_00051900	Ghir_A08	6603481	6604120	319	-	Ghir_A08	6591290	6597000	2967	+	*	0.8223
cis_mRNA_dw20k	3881	NA	LTCONS_00055967	Ghir_A08G005640.1	Ghir_A08	6881699	6887415	696	-	Ghir_A08	6871106	6877819	2205	+	*	0.769
cis_mRNA_overlap	0	Lnc-Overlap-mRNA	LTCONS_00056045	MTCONS_00056042	Ghir_A08	8623114	8631392	2428	-	Ghir_A08	8623114	8631384	3237	-	-1045.51	0.7256
cis_mRNA_overlap	0	Lnc-Overlap-mRNA	LTCONS_00056045	MTCONS_00056048	Ghir_A08	8623114	8631392	2428	-	Ghir_A08	8624595	8631418	2472	-	-921.72	0.7251
cis_mRNA_dw20k	3789	NA	LTCONS_00056582	Ghir_A08G009460.1	Ghir_A08	38907269	38908235	967	-	Ghir_A08	38912023	38915228	2088	-	*	0.8886
cis_mRNA_dw20k	14860	NA	LTCONS_00056599	MTCONS_00052622	Ghir_A08	41412266	41412529	264	-	Ghir_A08	41390633	41397407	1861	+	*	-0.7413
cis_mRNA_overlap	0	Lnc-AntiOverlap-mRNA	LTCONS_00056601	Ghir_A08G009620.1	Ghir_A08	42195323	42196483	1161	-	Ghir_A08	42195692	42199429	1761	+	-1730.8	0.7705
cis_mRNA_overlap	0	Lnc-AntiOverlap-mRNA	LTCONS_00056601	MTCONS_00052630	Ghir_A08	42195323	42196483	1161	-	Ghir_A08	42195692	42199429	1764	+	-1730.8	-0.6033
cis_mRNA_overlap	0	Lnc-Overlap-mRNA	LTCONS_00056747	Ghir_A08G010310.1	Ghir_A08	56602771	56604281	1181	-	Ghir_A08	56602771	56604480	1520	-	-446.3	0.9646
cis_mRNA_dw20k	11061	NA	LTCONS_00057518	Ghir_A08G014780.1	Ghir_A08	102067538	102071442	3905	-	Ghir_A08	102052875	102056478	1881	+	*	0.7216
cis_mRNA_dw20k	8940	NA	LTCONS_00057518	Ghir_A08G014800.1	Ghir_A08	102067538	102071442	3905	-	Ghir_A08	102080381	102082783	1750	-	*	0.7663
cis_mRNA_up10k	559	NA	LTCONS_00057518	Ghir_A08G014790.1	Ghir_A08	102067538	102071442	3905	-	Ghir_A08	102072000	102075017	1094	+	*	-0.735
cis_mRNA_dw20k	15801	NA	LTCONS_00057791	Ghir_A08G016440.1	Ghir_A08	107494057	107497313	3257	-	Ghir_A08	107513113	107516295	2085	-	*	0.7925
cis_mRNA_dw20k	17237	NA	LTCONS_00057791	Ghir_A08G016410.2	Ghir_A08	107494057	107497313	3257	-	Ghir_A08	107474488	107476821	1750	+	*	0.7718
cis_mRNA_overlap	0	Lnc-AntiOverlap-mRNA	LTCONS_00058005	Ghir_A08G018090.1	Ghir_A08	111476197	111477332	1136	-	Ghir_A08	111475545	111477649	1702	+	-1695.32	0.8298
cis_mRNA_overlap	0	Lnc-AntiOverlap-mRNA	LTCONS_00058129	MTCONS_00054203	Ghir_A08	113495825	113496734	910	-	Ghir_A08	113492154	113496747	2959	+	-1679.08	0.6345
cis_mRNA_up10k	5381	NA	LTCONS_00058962	Ghir_A08G025040.1	Ghir_A08	121275045	121279744	4700	-	Ghir_A08	121285124	121287011	1888	+	*	0.7003
cis_mRNA_up10k	4722	NA	LTCONS_00059043	MTCONS_00059040	Ghir_A08	121898834	121900915	1995	-	Ghir_A08	121883023	121894113	3642	-	*	-0.9301
cis_mRNA_up10k	3226	NA	LTCONS_00059077	MTCONS_00059075	Ghir_A08	122176370	122177912	1543	-	Ghir_A08	122171574	122173145	1572	-	*	-0.6167
cis_mRNA_up10k	5101	NA	LTCONS_00059077	MTCONS_00059073	Ghir_A08	122176370	122177912	1543	-	Ghir_A08	122169025	122171270	2246	-	*	-0.6051
cis_mRNA_overlap	0	Lnc-AntiOverlap-mRNA	LTCONS_00059085	Ghir_A08G026290.1	Ghir_A08	122262787	122264492	1706	-	Ghir_A08	122263033	122264562	1455	+	-2749.15	0.9644
cis_mRNA_up10k	2941	NA	LTCONS_00059085	Ghir_A08G026280.1	Ghir_A08	122262787	122264492	1706	-	Ghir_A08	122267432	122268951	1445	+	-2649.22	0.8103
cis_mRNA_up10k	8126	NA	LTCONS_00060504	Ghir_A09G008890.2	Ghir_A09	58977343	58979904	2110	+	Ghir_A09	58964266	58969218	2673	-	*	0.6277
cis_mRNA_up10k	8126	NA	LTCONS_00060504	Ghir_A09G008890.7	Ghir_A09	58977343	58979904	2110	+	Ghir_A09	58964266	58969218	3822	-	*	0.7835
cis_mRNA_dw20k	1011	NA	LTCONS_00060835	MTCONS_00064670	Ghir_A09	63936629	63937253	605	+	Ghir_A09	63938263	63948851	1952	-	*	0.6991
cis_mRNA_dw20k	10669	NA	LTCONS_00060835	Ghir_A09G011060.1	Ghir_A09	63936629	63937253	605	+	Ghir_A09	63947921	63948851	931	-	*	-0.7418
cis_mRNA_dw20k	11982	NA	LTCONS_00060835	Ghir_A09G011070.1	Ghir_A09	63936629	63937253	605	+	Ghir_A09	63949234	63950801	1509	-	*	0.667
cis_mRNA_dw20k	18346	NA	LTCONS_00060835	MTCONS_00064678	Ghir_A09	63936629	63937253	605	+	Ghir_A09	63955598	63957196	787	-	*	-0.6521
cis_mRNA_overlap	0	Lnc-AntiOverlap-mRNA	LTCONS_00061575	Ghir_A09G015780.1	Ghir_A09	71903458	71906595	2846	+	Ghir_A09	71903373	71906555	2840	-	-5541.78	0.7636
cis_mRNA_dw20k	6789	NA	LTCONS_00061808	Ghir_A09G017390.1	Ghir_A09	73385751	73389558	2323	+	Ghir_A09	73396346	73401038	2645	-	*	0.8624
cis_mRNA_up10k	4463	NA	LTCONS_00061808	MTCONS_00065636	Ghir_A09	73385751	73389558	2323	+	Ghir_A09	73377800	73381289	1927	-	*	0.8651
cis_mRNA_overlap	0	Lnc-AntiOverlap-mRNA	LTCONS_00063046	MTCONS_00059122	Ghir_A09	521072	528293	6899	-	Ghir_A09	525724	529416	3693	+	-5207.6	0.6171
cis_mRNA_dw20k	818	NA	LTCONS_00064353	Ghir_A09G009030.1	Ghir_A09	59480604	59483719	2949	-	Ghir_A09	59484536	59484907	285	-	*	0.9071
cis_mRNA_dw20k	16908	NA	LTCONS_00064878	Ghir_A09G012340.1	Ghir_A09	66147015	66153006	2351	-	Ghir_A09	66169913	66174347	2146	-	*	-0.7898
cis_mRNA_dw20k	15756	NA	LTCONS_00065507	Ghir_A09G016220.1	Ghir_A09	72382820	72383737	918	-	Ghir_A09	72399492	72401040	927	-	*	0.6452
cis_mRNA_dw20k	16762	NA	LTCONS_00065507	Ghir_A09G016170.1	Ghir_A09	72382820	72383737	918	-	Ghir_A09	72362652	72366059	2212	+	*	0.6728
cis_mRNA_up10k	2399	NA	LTCONS_00065665	Ghir_A09G017580.1	Ghir_A09	73631584	73632176	593	-	Ghir_A09	73626671	73629186	1118	-	*	-0.6499
cis_mRNA_overlap	0	mRNA-AntiCompleteIn-LncExon	LTCONS_00066182	Ghir_A09G021250.1	Ghir_A09	77617724	77619781	2058	-	Ghir_A09	77618052	77619736	1653	+	-3543.61	0.6361
cis_mRNA_dw20k	13376	NA	LTCONS_00066398	Ghir_A09G023320.3	Ghir_A09	79394793	79395716	828	-	Ghir_A09	79378596	79381418	2402	+	*	0.6244
cis_mRNA_dw20k	1287	NA	LTCONS_00067228	Ghir_A10G003800.1	Ghir_A10	3283921	3286726	2344	+	Ghir_A10	3288012	3292232	1800	-	*	-0.7214
cis_mRNA_up10k	8567	NA	LTCONS_00067228	Ghir_A10G003810.1	Ghir_A10	3283921	3286726	2344	+	Ghir_A10	3295292	3297915	1110	+	*	-0.8166
cis_mRNA_up10k	9653	NA	LTCONS_00067915	Ghir_A10G008360.1	Ghir_A10	15449249	15453430	3978	+	Ghir_A10	15434649	15439597	1288	-	*	-0.7839
cis_mRNA_dw20k	10798	NA	LTCONS_00070438	Ghir_A10G023120.1	Ghir_A10	112193661	112195630	1722	+	Ghir_A10	112206427	112206966	540	-	*	0.7154
cis_mRNA_dw20k	12616	NA	LTCONS_00070438	Ghir_A10G023130.1	Ghir_A10	112193661	112195630	1722	+	Ghir_A10	112208245	112211635	2450	-	*	0.7471
cis_mRNA_dw20k	10798	NA	LTCONS_00070439	Ghir_A10G023120.1	Ghir_A10	112193778	112195630	899	+	Ghir_A10	112206427	112206966	540	-	*	0.7184
cis_mRNA_dw20k	12616	NA	LTCONS_00070439	Ghir_A10G023130.1	Ghir_A10	112193778	112195630	899	+	Ghir_A10	112208245	112211635	2450	-	*	0.7302
cis_mRNA_overlap	0	mRNA-CompleteIn-LncExon	LTCONS_00070990	Ghir_A10G002210.1	Ghir_A10	1924121	1926810	2608	-	Ghir_A10	1924121	1926810	1235	-	-512.26	0.9451
cis_mRNA_up10k	7168	NA	LTCONS_00070990	Ghir_A10G002230.2	Ghir_A10	1924121	1926810	2608	-	Ghir_A10	1933977	1940566	5122	+	*	0.7346
cis_mRNA_dw20k	18014	NA	LTCONS_00071123	Ghir_A10G003310.1	Ghir_A10	2918239	2918726	488	-	Ghir_A10	2897596	2900226	1800	+	*	-0.674
cis_mRNA_dw20k	4666	NA	LTCONS_00071781	Ghir_A10G007740.3	Ghir_A10	12548620	12556144	3331	-	Ghir_A10	12560809	12564654	1700	-	*	0.711
cis_mRNA_overlap	0	Lnc-Overlap-mRNA	LTCONS_00071781	MTCONS_00071778	Ghir_A10	12548620	12556144	3331	-	Ghir_A10	12548620	12555997	5741	-	-1338.72	0.7107
cis_mRNA_overlap	0	Lnc-AntiOverlap-mRNA	LTCONS_00071797	Ghir_A10G007770.1	Ghir_A10	12634585	12635818	1234	-	Ghir_A10	12634443	12638363	2961	+	-2024.39	0.6938
cis_mRNA_up10k	1422	NA	LTCONS_00072265	Ghir_A10G011260.1	Ghir_A10	32212956	32225701	5744	-	Ghir_A10	32227122	32228540	1419	+	*	0.9469
cis_mRNA_up10k	1413	NA	LTCONS_00072267	Ghir_A10G011260.1	Ghir_A10	32221209	32225710	852	-	Ghir_A10	32227122	32228540	1419	+	*	0.9144
cis_mRNA_dw20k	6945	NA	LTCONS_00072565	Ghir_A10G012950.1	Ghir_A10	68928581	68928861	281	-	Ghir_A10	68935805	68938749	2662	-	*	0.6541
cis_mRNA_up10k	910	NA	LTCONS_00072565	Ghir_A10G012940.4	Ghir_A10	68928581	68928861	281	-	Ghir_A10	68923424	68927672	3808	-	*	0.6925
cis_mRNA_dw20k	3180	NA	LTCONS_00072903	Ghir_A10G014820.3	Ghir_A10	79138112	79142156	3044	-	Ghir_A10	79128597	79134933	2375	+	*	0.7031
cis_mRNA_dw20k	5138	NA	LTCONS_00073205	Ghir_A10G016800.1	Ghir_A10	93274007	93280915	6909	-	Ghir_A10	93286052	93287023	972	-	*	0.7593
cis_mRNA_dw20k	5935	NA	LTCONS_00073533	MTCONS_00069877	Ghir_A10	104011642	104013075	1434	-	Ghir_A10	104003525	104005708	2184	+	*	0.7155
cis_mRNA_overlap	0	Lnc-Overlap-mRNA	LTCONS_00073818	MTCONS_00073812	Ghir_A10	107304013	107311366	1930	-	Ghir_A10	107297558	107312303	1356	-	-552.19	0.7318
cis_mRNA_overlap	0	Lnc-Overlap-mRNA	LTCONS_00073818	MTCONS_00073819	Ghir_A10	107304013	107311366	1930	-	Ghir_A10	107304013	107312424	1616	-	-639.46	0.7391
cis_mRNA_up10k	3659	NA	LTCONS_00073818	Ghir_A10G020670.3	Ghir_A10	107304013	107311366	1930	-	Ghir_A10	107297563	107300355	1966	-	-759.35	0.8689
cis_mRNA_up10k	3659	NA	LTCONS_00073818	Ghir_A10G020670.5	Ghir_A10	107304013	107311366	1930	-	Ghir_A10	107298455	107300355	975	-	-465.23	0.8294
cis_mRNA_dw20k	13584	NA	LTCONS_00074272	MTCONS_00070681	Ghir_A10	114553611	114555168	1558	-	Ghir_A10	114538553	114540028	1145	+	*	-0.7081
cis_mRNA_overlap	0	Lnc-AntiOverlap-mRNA	LTCONS_00074272	MTCONS_00070684	Ghir_A10	114553611	114555168	1558	-	Ghir_A10	114553685	114558903	4931	+	-3004	0.6388
cis_mRNA_dw20k	144	NA	LTCONS_00074561	Ghir_A11G002210.1	Ghir_A11	1896306	1899193	2800	+	Ghir_A11	1894026	1896163	1229	+	*	0.9245
cis_mRNA_dw20k	18029	NA	LTCONS_00074561	MTCONS_00074558	Ghir_A11	1896306	1899193	2800	+	Ghir_A11	1875363	1878278	2916	+	*	0.6845
cis_mRNA_overlap	0	Lnc-AntiOverlap-mRNA	LTCONS_00074561	Ghir_A11G002220.1	Ghir_A11	1896306	1899193	2800	+	Ghir_A11	1896741	1901673	2673	-	-3994.43	0.6439
cis_mRNA_up10k	3920	NA	LTCONS_00074561	Ghir_A11G002230.3	Ghir_A11	1896306	1899193	2800	+	Ghir_A11	1903112	1906174	1878	+	*	0.6871
cis_mRNA_up10k	3920	NA	LTCONS_00074561	MTCONS_00074562	Ghir_A11	1896306	1899193	2800	+	Ghir_A11	1903112	1906174	1890	+	*	0.8523
cis_mRNA_overlap	0	Lnc-AntiOverlap-mRNA	LTCONS_00074596	Ghir_A11G002560.1	Ghir_A11	2099741	2103001	3261	+	Ghir_A11	2100806	2103761	2203	-	-2981.98	0.7792
cis_mRNA_dw20k	2321	NA	LTCONS_00074863	Ghir_A11G004770.1	Ghir_A11	4063511	4064901	875	+	Ghir_A11	4059497	4061191	1458	+	*	0.9251
cis_mRNA_dw20k	17242	NA	LTCONS_00074865	Ghir_A11G004760.1	Ghir_A11	4065025	4067571	2547	+	Ghir_A11	4044749	4047784	3036	+	*	-0.9236
cis_mRNA_dw20k	3835	NA	LTCONS_00074865	Ghir_A11G004770.1	Ghir_A11	4065025	4067571	2547	+	Ghir_A11	4059497	4061191	1458	+	*	0.8641
cis_mRNA_overlap	0	mRNA-CompleteIn-LncExon	LTCONS_00074972	Ghir_A11G005700.1	Ghir_A11	5062282	5064829	2177	+	Ghir_A11	5062282	5064829	1845	+	-692.64	-0.7136
cis_mRNA_up10k	4531	NA	LTCONS_00076513	Ghir_A11G015560.3	Ghir_A11	17699311	17705618	6110	+	Ghir_A11	17692640	17694781	1585	-	*	0.6268
cis_mRNA_dw20k	805	NA	LTCONS_00076607	Ghir_A11G015970.1	Ghir_A11	18535387	18536402	779	+	Ghir_A11	18537206	18541299	3829	-	*	0.7594
cis_mRNA_dw20k	9494	NA	LTCONS_00076607	Ghir_A11G015950.2	Ghir_A11	18535387	18536402	779	+	Ghir_A11	18522492	18525894	1721	+	*	-0.6345
cis_mRNA_dw20k	12422	NA	LTCONS_00076667	Ghir_A11G016410.1	Ghir_A11	19964540	19969314	1927	+	Ghir_A11	19945342	19952119	1624	+	*	0.8829
cis_mRNA_dw20k	3131	NA	LTCONS_00076667	Ghir_A11G016430.1	Ghir_A11	19964540	19969314	1927	+	Ghir_A11	19972444	19973695	1221	-	*	-0.7503
cis_mRNA_up10k	7591	NA	LTCONS_00077518	Ghir_A11G022590.1	Ghir_A11	61119463	61122016	2081	+	Ghir_A11	61110124	61111873	1510	-	*	-0.643
cis_mRNA_dw20k	1930	NA	LTCONS_00078343	MTCONS_00078335	Ghir_A11	108528011	108528881	871	+	Ghir_A11	108514293	108526082	5711	+	*	0.8201
cis_mRNA_dw20k	1930	NA	LTCONS_00078343	MTCONS_00078337	Ghir_A11	108528011	108528881	871	+	Ghir_A11	108514378	108526082	5637	+	*	0.8841
cis_mRNA_dw20k	1930	NA	LTCONS_00078343	MTCONS_00078340	Ghir_A11	108528011	108528881	871	+	Ghir_A11	108514380	108526082	5274	+	*	0.8762
cis_mRNA_dw20k	1930	NA	LTCONS_00078343	MTCONS_00078341	Ghir_A11	108528011	108528881	871	+	Ghir_A11	108514386	108526082	4815	+	*	0.6199
cis_mRNA_dw20k	3579	NA	LTCONS_00078344	MTCONS_00078335	Ghir_A11	108529660	108531521	1862	+	Ghir_A11	108514293	108526082	5711	+	-969.55	0.847
cis_mRNA_dw20k	3579	NA	LTCONS_00078344	MTCONS_00078337	Ghir_A11	108529660	108531521	1862	+	Ghir_A11	108514378	108526082	5637	+	-969.55	0.8568
cis_mRNA_dw20k	3579	NA	LTCONS_00078344	MTCONS_00078340	Ghir_A11	108529660	108531521	1862	+	Ghir_A11	108514380	108526082	5274	+	-969.55	0.8704
cis_mRNA_dw20k	6680	NA	LTCONS_00078345	MTCONS_00078335	Ghir_A11	108532761	108534386	1626	+	Ghir_A11	108514293	108526082	5711	+	*	0.7451
cis_mRNA_dw20k	6680	NA	LTCONS_00078345	MTCONS_00078337	Ghir_A11	108532761	108534386	1626	+	Ghir_A11	108514378	108526082	5637	+	*	0.8026
cis_mRNA_dw20k	6680	NA	LTCONS_00078345	MTCONS_00078340	Ghir_A11	108532761	108534386	1626	+	Ghir_A11	108514380	108526082	5274	+	*	0.7668
cis_mRNA_dw20k	6680	NA	LTCONS_00078345	MTCONS_00078341	Ghir_A11	108532761	108534386	1626	+	Ghir_A11	108514386	108526082	4815	+	*	0.7594
cis_mRNA_dw20k	9124	NA	LTCONS_00078346	MTCONS_00078335	Ghir_A11	108535205	108536824	1620	+	Ghir_A11	108514293	108526082	5711	+	*	0.664
cis_mRNA_dw20k	9124	NA	LTCONS_00078346	MTCONS_00078337	Ghir_A11	108535205	108536824	1620	+	Ghir_A11	108514378	108526082	5637	+	*	0.8465
cis_mRNA_dw20k	9124	NA	LTCONS_00078346	MTCONS_00078340	Ghir_A11	108535205	108536824	1620	+	Ghir_A11	108514380	108526082	5274	+	*	0.8094
cis_mRNA_dw20k	9124	NA	LTCONS_00078346	MTCONS_00078341	Ghir_A11	108535205	108536824	1620	+	Ghir_A11	108514386	108526082	4815	+	*	0.6546
cis_mRNA_up10k	4067	NA	LTCONS_00078663	Ghir_A11G030110.1	Ghir_A11	113289969	113292757	2692	+	Ghir_A11	113284516	113285903	1388	-	*	-0.6738
cis_mRNA_dw20k	1912	NA	LTCONS_00078795	MTCONS_00078794	Ghir_A11	115187131	115188367	1237	+	Ghir_A11	115180902	115185220	4175	+	-938.97	0.7546
cis_mRNA_up10k	8400	NA	LTCONS_00079160	Ghir_A11G033870.1	Ghir_A11	120835352	120835774	423	+	Ghir_A11	120844173	120844707	535	+	*	-0.6554
cis_mRNA_overlap	0	Lnc-AntiOverlap-mRNA	LTCONS_00079739	Ghir_A11G002460.1	Ghir_A11	2040601	2041999	1399	-	Ghir_A11	2039680	2042757	2779	+	-2117.26	0.7748
cis_mRNA_dw20k	3944	NA	LTCONS_00079785	Ghir_A11G002900.1	Ghir_A11	2440250	2440523	274	-	Ghir_A11	2444466	2445325	687	-	*	0.7537
cis_mRNA_up10k	739	NA	LTCONS_00079785	Ghir_A11G002890.1	Ghir_A11	2440250	2440523	274	-	Ghir_A11	2437964	2439512	1212	-	*	0.6129
cis_mRNA_dw20k	4095	NA	LTCONS_00080881	Ghir_A11G010550.1	Ghir_A11	9659333	9660201	869	-	Ghir_A11	9664295	9667376	2945	-	*	0.8038
cis_mRNA_dw20k	4202	NA	LTCONS_00080881	Ghir_A11G010550.2	Ghir_A11	9659333	9660201	869	-	Ghir_A11	9664402	9667376	2009	-	*	0.7928
cis_mRNA_overlap	0	Lnc-AntiOverlap-mRNA	LTCONS_00080881	Ghir_A11G010530.1	Ghir_A11	9659333	9660201	869	-	Ghir_A11	9659394	9660474	702	+	-1417.65	0.682
cis_mRNA_dw20k	16622	NA	LTCONS_00081240	Ghir_A11G013080.1	Ghir_A11	13572652	13573828	1060	-	Ghir_A11	13553498	13556031	1584	+	*	0.7211
cis_mRNA_overlap	0	mRNA-CompleteIn-LncExon	LTCONS_00081517	Ghir_A11G014980.1	Ghir_A11	17035517	17039658	2793	-	Ghir_A11	17035517	17039658	2595	-	-1113.64	0.8779
cis_mRNA_overlap	0	mRNA-CompleteIn-LncExon	LTCONS_00081518	Ghir_A11G014980.1	Ghir_A11	17035517	17039658	2690	-	Ghir_A11	17035517	17039658	2595	-	-1114.61	0.9208
cis_mRNA_dw20k	4996	NA	LTCONS_00083715	Ghir_A11G028500.1	Ghir_A11	110734363	110735563	1201	-	Ghir_A11	110727795	110729368	1574	+	*	0.7416
cis_mRNA_dw20k	11743	NA	LTCONS_00083782	Ghir_A11G028870.2	Ghir_A11	111473347	111477914	4568	-	Ghir_A11	111489656	111496813	3776	-	*	0.7462
cis_mRNA_dw20k	4565	NA	LTCONS_00083880	Ghir_A11G029460.1	Ghir_A11	112473804	112480685	2355	-	Ghir_A11	112485249	112487089	1841	-	*	0.7166
cis_mRNA_up10k	3285	NA	LTCONS_00084001	Ghir_A11G030360.2	Ghir_A11	113551457	113553952	1622	-	Ghir_A11	113557236	113565227	1557	+	*	0.6109
cis_mRNA_up10k	3285	NA	LTCONS_00084001	MTCONS_00078696	Ghir_A11	113551457	113553952	1622	-	Ghir_A11	113557236	113568894	11477	+	*	0.7956
cis_mRNA_dw20k	12134	NA	LTCONS_00084077	MTCONS_00084078	Ghir_A11	114443645	114445345	1410	-	Ghir_A11	114457478	114466498	5004	-	*	0.6942
cis_mRNA_dw20k	3017	NA	LTCONS_00084304	Ghir_A11G032080.1	Ghir_A11	117949530	117952398	1646	-	Ghir_A11	117945150	117946514	1071	+	*	0.7961
cis_mRNA_dw20k	6935	NA	LTCONS_00084304	Ghir_A11G032100.1	Ghir_A11	117949530	117952398	1646	-	Ghir_A11	117959332	117963147	1931	-	*	0.6333
cis_mRNA_dw20k	10953	NA	LTCONS_00084330	Ghir_A11G032250.1	Ghir_A11	118072115	118073269	1155	-	Ghir_A11	118084221	118088822	3075	-	*	-0.6294
cis_mRNA_up10k	746	NA	LTCONS_00084588	MTCONS_00084586	Ghir_A11	121197144	121197986	843	-	Ghir_A11	121195410	121196399	990	-	*	0.7653
cis_mRNA_dw20k	14398	NA	LTCONS_00084882	Ghir_A12G000560.1	Ghir_A12	729664	732763	3100	+	Ghir_A12	709723	715267	3444	+	*	0.8914
cis_mRNA_up10k	419	NA	LTCONS_00085372	Ghir_A12G003980.2	Ghir_A12	7018345	7019599	1255	+	Ghir_A12	7013901	7017927	2520	-	*	0.6702
cis_mRNA_dw20k	15167	NA	LTCONS_00086111	Ghir_A12G008410.5	Ghir_A12	36937244	36938233	990	+	Ghir_A12	36953399	36956658	1783	-	*	0.6349
cis_mRNA_up10k	6468	NA	LTCONS_00086458	Ghir_A12G010430.2	Ghir_A12	76294324	76296979	2316	+	Ghir_A12	76283145	76287857	1498	-	*	-0.6278
cis_mRNA_overlap	0	Lnc-Overlap-mRNA	LTCONS_00086764	MTCONS_00086766	Ghir_A12	82215559	82224382	8135	+	Ghir_A12	82215853	82224382	1638	+	-707.72	0.6682
cis_mRNA_up10k	6549	NA	LTCONS_00086955	Ghir_A12G014640.1	Ghir_A12	85349673	85351448	1776	+	Ghir_A12	85341871	85343125	1255	-	*	-0.66
cis_mRNA_dw20k	8618	NA	LTCONS_00087258	Ghir_A12G016510.1	Ghir_A12	91269902	91276663	2121	+	Ghir_A12	91285280	91287548	2113	-	*	-0.6065
cis_mRNA_overlap	0	Lnc-Overlap-mRNA	LTCONS_00087258	MTCONS_00087255	Ghir_A12	91269902	91276663	2121	+	Ghir_A12	91269872	91285244	1985	+	*	0.7103
cis_mRNA_dw20k	34	NA	LTCONS_00087296	Ghir_A12G016740.1	Ghir_A12	91859911	91861183	1273	+	Ghir_A12	91861216	91863845	990	-	*	0.8046
cis_mRNA_overlap	0	Lnc-AntiOverlap-mRNA	LTCONS_00087612	Ghir_A12G018860.3	Ghir_A12	96242939	96250782	2402	+	Ghir_A12	96245289	96251076	5467	-	*	-0.6942
cis_mRNA_overlap	0	mRNA-CompleteIn-LncExon	LTCONS_00087612	Ghir_A12G018870.1	Ghir_A12	96242939	96250782	2402	+	Ghir_A12	96250081	96250782	546	+	-253.11	0.8859
cis_mRNA_dw20k	6688	NA	LTCONS_00087923	Ghir_A12G020910.1	Ghir_A12	99673798	99677161	2789	+	Ghir_A12	99664214	99667111	1338	+	*	0.8746
cis_mRNA_up10k	7528	NA	LTCONS_00087923	Ghir_A12G020940.1	Ghir_A12	99673798	99677161	2789	+	Ghir_A12	99684688	99686556	1080	+	*	0.7531
cis_mRNA_dw20k	12424	NA	LTCONS_00088341	MTCONS_00092489	Ghir_A12	102703093	102704547	1455	+	Ghir_A12	102716970	102724304	2090	-	*	0.7549
cis_mRNA_overlap	0	Lnc-AntiCompleteIn-mRNAExon	LTCONS_00088341	Ghir_A12G023760.1	Ghir_A12	102703093	102704547	1455	+	Ghir_A12	102702935	102704565	1631	-	-3044.3	0.7969
cis_mRNA_dw20k	256	NA	LTCONS_00088650	Ghir_A12G026320.1	Ghir_A12	105032270	105033670	812	+	Ghir_A12	105029644	105032015	624	+	*	0.8696
cis_mRNA_up10k	4056	NA	LTCONS_00088650	Ghir_A12G026310.1	Ghir_A12	105032270	105033670	812	+	Ghir_A12	105025845	105028215	1381	-	*	0.6699
cis_mRNA_up10k	7427	NA	LTCONS_00088855	Ghir_A12G027980.1	Ghir_A12	106665121	106666660	1540	+	Ghir_A12	106674086	106677865	3780	+	*	0.6486
cis_mRNA_dw20k	19842	NA	LTCONS_00088950	Ghir_A12G028840.2	Ghir_A12	107464879	107468498	2256	+	Ghir_A12	107488339	107489338	674	-	*	-0.8423
cis_mRNA_overlap	0	Lnc-Overlap-mRNA	LTCONS_00088950	Ghir_A12G028800.3	Ghir_A12	107464879	107468498	2256	+	Ghir_A12	107464879	107468498	2580	+	-746.99	0.9541
cis_mRNA_overlap	0	Lnc-Overlap-mRNA	LTCONS_00088950	Ghir_A12G028800.4	Ghir_A12	107464879	107468498	2256	+	Ghir_A12	107464879	107468498	2360	+	-758.25	0.8736
cis_mRNA_overlap	0	mRNA-CompleteIn-LncExon	LTCONS_00088950	Ghir_A12G028800.1	Ghir_A12	107464879	107468498	2256	+	Ghir_A12	107464879	107468498	1878	+	-660.02	0.8233
cis_mRNA_overlap	0	Lnc-AntiOverlap-mRNA	LTCONS_00089118	Ghir_A12G000560.1	Ghir_A12	714133	715295	1163	-	Ghir_A12	709723	715267	3444	+	-1956.8	0.6101
cis_mRNA_overlap	0	Lnc-AntiCompleteIn-mRNAExon	LTCONS_00089802	Ghir_A12G005020.1	Ghir_A12	9931437	9933121	1685	-	Ghir_A12	9931283	9933454	2172	+	-3523.5	0.6837
cis_mRNA_up10k	882	NA	LTCONS_00089893	Ghir_A12G005420.2	Ghir_A12	10995546	10998478	2367	-	Ghir_A12	10987355	10994665	3575	-	*	-0.631
cis_mRNA_up10k	1485	NA	LTCONS_00090236	Ghir_A12G007640.1	Ghir_A12	23466734	23467503	770	-	Ghir_A12	23468987	23470007	687	+	*	-0.7156
cis_mRNA_dw20k	7160	NA	LTCONS_00090727	Ghir_A12G011240.1	Ghir_A12	78389460	78391596	1822	-	Ghir_A12	78379650	78382301	2148	+	*	0.7008
cis_mRNA_overlap	0	mRNA-CompleteIn-LncExon	LTCONS_00090727	Ghir_A12G011250.1	Ghir_A12	78389460	78391596	1822	-	Ghir_A12	78389460	78391596	1579	-	-592.73	0.9508
cis_mRNA_dw20k	15130	NA	LTCONS_00091138	Ghir_A12G014320.1	Ghir_A12	84800359	84802158	1685	-	Ghir_A12	84783192	84785230	1353	+	*	0.7342
cis_mRNA_up10k	557	NA	LTCONS_00091163	MTCONS_00091160	Ghir_A12	85041575	85043989	2296	-	Ghir_A12	85031211	85041019	2868	-	*	-0.6698
cis_mRNA_dw20k	1742	NA	LTCONS_00091896	Ghir_A12G018980.1	Ghir_A12	96763949	96768322	1783	-	Ghir_A12	96760115	96762208	2094	+	*	0.7566
cis_mRNA_dw20k	6544	NA	LTCONS_00091897	Ghir_A12G018980.1	Ghir_A12	96768751	96774705	5306	-	Ghir_A12	96760115	96762208	2094	+	*	0.719
cis_mRNA_dw20k	11478	NA	LTCONS_00092023	Ghir_A12G019860.1	Ghir_A12	97855967	97857653	1687	-	Ghir_A12	97869130	97873258	2836	-	*	0.6275
cis_mRNA_dw20k	16206	NA	LTCONS_00092023	MTCONS_00087744	Ghir_A12	97855967	97857653	1687	-	Ghir_A12	97836921	97839762	2295	+	*	-0.6704
cis_mRNA_dw20k	8585	NA	LTCONS_00092023	MTCONS_00087746	Ghir_A12	97855967	97857653	1687	-	Ghir_A12	97842945	97847383	3575	+	*	-0.6558
cis_mRNA_overlap	0	Lnc-AntiOverlap-mRNA	LTCONS_00092023	Ghir_A12G019820.1	Ghir_A12	97855967	97857653	1687	-	Ghir_A12	97854914	97857322	2409	+	-2696.9	0.6782
cis_mRNA_dw20k	13950	NA	LTCONS_00092909	Ghir_A12G026760.3	Ghir_A12	105542033	105543479	1258	-	Ghir_A12	105522426	105528084	2442	+	*	-0.7195
cis_mRNA_dw20k	13968	NA	LTCONS_00092909	Ghir_A12G026760.4	Ghir_A12	105542033	105543479	1258	-	Ghir_A12	105522426	105528066	2925	+	*	0.6131
cis_mRNA_dw20k	1498	NA	LTCONS_00092909	Ghir_A12G026800.1	Ghir_A12	105542033	105543479	1258	-	Ghir_A12	105544976	105545846	651	-	-237.59	0.715
cis_mRNA_dw20k	14777	NA	LTCONS_00094187	Ghir_A13G006910.3	Ghir_A13	15183602	15187146	370	+	Ghir_A13	15201922	15207074	2364	-	*	0.6219
cis_mRNA_overlap	0	Lnc-AntiOverlap-mRNA	LTCONS_00095424	Ghir_A13G014520.1	Ghir_A13	91330534	91331715	1182	+	Ghir_A13	91330157	91334507	3272	-	-2250.51	-0.6757
cis_mRNA_dw20k	815	NA	LTCONS_00095719	Ghir_A13G016510.1	Ghir_A13	96937677	96940473	2797	+	Ghir_A13	96941287	96945243	1896	-	*	0.6933
cis_mRNA_overlap	0	Lnc-AntiOverlap-mRNA	LTCONS_00095719	Ghir_A13G016500.1	Ghir_A13	96937677	96940473	2797	+	Ghir_A13	96936257	96937795	539	-	*	0.6225
cis_mRNA_up10k	2936	NA	LTCONS_00095833	MTCONS_00095837	Ghir_A13	99141516	99142883	1368	+	Ghir_A13	99145818	99156886	4088	+	*	0.6669
cis_mRNA_dw20k	12261	NA	LTCONS_00096000	Ghir_A13G018900.1	Ghir_A13	101756234	101759810	1555	+	Ghir_A13	101772070	101776014	992	-	*	0.6253
cis_mRNA_dw20k	12261	NA	LTCONS_00096000	Ghir_A13G018900.2	Ghir_A13	101756234	101759810	1555	+	Ghir_A13	101772070	101775910	893	-	*	0.7529
cis_mRNA_dw20k	9323	NA	LTCONS_00096375	Ghir_A13G021660.2	Ghir_A13	104882696	104883589	894	+	Ghir_A13	104892911	104898690	1831	-	*	-0.7565
cis_mRNA_dw20k	9323	NA	LTCONS_00096375	Ghir_A13G021660.3	Ghir_A13	104882696	104883589	894	+	Ghir_A13	104892911	104898690	3265	-	*	-0.6531
cis_mRNA_up10k	6478	NA	LTCONS_00096375	Ghir_A13G021650.1	Ghir_A13	104882696	104883589	894	+	Ghir_A13	104890066	104892029	1920	+	*	-0.8056
cis_mRNA_dw20k	8384	NA	LTCONS_00096726	MTCONS_00096719	Ghir_A13	107184493	107190360	2905	+	Ghir_A13	107168585	107176110	6159	+	*	0.8755
cis_mRNA_dw20k	8384	NA	LTCONS_00096726	MTCONS_00096720	Ghir_A13	107184493	107190360	2905	+	Ghir_A13	107168585	107176110	6156	+	*	0.8499
cis_mRNA_dw20k	8384	NA	LTCONS_00096726	MTCONS_00096721	Ghir_A13	107184493	107190360	2905	+	Ghir_A13	107168591	107176110	4630	+	*	0.8562
cis_mRNA_dw20k	8431	NA	LTCONS_00096729	MTCONS_00096719	Ghir_A13	107184540	107190360	2531	+	Ghir_A13	107168585	107176110	6159	+	*	0.8693
cis_mRNA_dw20k	8431	NA	LTCONS_00096729	MTCONS_00096721	Ghir_A13	107184540	107190360	2531	+	Ghir_A13	107168591	107176110	4630	+	*	0.8517
cis_mRNA_overlap	0	Lnc-Overlap-mRNA	LTCONS_00096729	MTCONS_00096731	Ghir_A13	107184540	107190360	2531	+	Ghir_A13	107184605	107190360	1680	+	-680.69	0.6398
cis_mRNA_dw20k	14551	NA	LTCONS_00096732	MTCONS_00096719	Ghir_A13	107190660	107191976	1317	+	Ghir_A13	107168585	107176110	6159	+	*	0.8912
cis_mRNA_dw20k	14551	NA	LTCONS_00096732	MTCONS_00096721	Ghir_A13	107190660	107191976	1317	+	Ghir_A13	107168591	107176110	4630	+	*	0.8763
cis_mRNA_dw20k	301	NA	LTCONS_00096732	MTCONS_00096731	Ghir_A13	107190660	107191976	1317	+	Ghir_A13	107184605	107190360	1680	+	*	0.6285
cis_mRNA_overlap	0	Lnc-AntiCompleteIn-mRNAExon	LTCONS_00097097	Ghir_A13G001430.1	Ghir_A13	1624513	1625271	759	-	Ghir_A13	1623835	1626602	2768	+	-1475.1	0.6812
cis_mRNA_dw20k	19745	NA	LTCONS_00097153	MTCONS_00093419	Ghir_A13	2373378	2375368	1991	-	Ghir_A13	2348007	2353634	4827	+	*	0.6856
cis_mRNA_dw20k	6759	NA	LTCONS_00097153	Ghir_A13G002050.5	Ghir_A13	2373378	2375368	1991	-	Ghir_A13	2356938	2366620	3757	+	*	0.645
cis_mRNA_overlap	0	Lnc-AntiOverlap-mRNA	LTCONS_00097153	Ghir_A13G002060.1	Ghir_A13	2373378	2375368	1991	-	Ghir_A13	2370891	2375572	3477	+	-3087.41	0.6843
cis_mRNA_dw20k	4470	NA	LTCONS_00097169	Ghir_A13G002200.3	Ghir_A13	2590517	2591155	639	-	Ghir_A13	2595624	2601011	3525	-	*	0.6634
cis_mRNA_up10k	6453	NA	LTCONS_00097483	Ghir_A13G004070.1	Ghir_A13	5166587	5167841	897	-	Ghir_A13	5154904	5160135	3008	-	*	0.7172
cis_mRNA_overlap	0	Lnc-AntiOverlap-mRNA	LTCONS_00097628	Ghir_A13G005120.1	Ghir_A13	8600279	8609288	7190	-	Ghir_A13	8599041	8603929	2203	+	*	-0.7642
cis_mRNA_overlap	0	Lnc-Overlap-mRNA	LTCONS_00097628	Ghir_A13G005130.3	Ghir_A13	8600279	8609288	7190	-	Ghir_A13	8604813	8609288	1882	-	-813.64	0.815
cis_mRNA_overlap	0	Lnc-Overlap-mRNA	LTCONS_00097628	Ghir_A13G005130.4	Ghir_A13	8600279	8609288	7190	-	Ghir_A13	8604813	8609288	2988	-	-1275.29	0.7548
cis_mRNA_overlap	0	Lnc-AntiOverlap-mRNA	LTCONS_00097936	Ghir_A13G007360.1	Ghir_A13	18363656	18364908	1253	-	Ghir_A13	18363731	18365225	1495	+	-2259.8	0.8576
cis_mRNA_dw20k	2539	NA	LTCONS_00099333	Ghir_A13G015690.1	Ghir_A13	94659589	94661368	1303	-	Ghir_A13	94663906	94666293	1887	-	*	0.7593
cis_mRNA_up10k	182	NA	LTCONS_00099354	MTCONS_00095600	Ghir_A13	95109607	95112113	686	-	Ghir_A13	95112294	95128804	3950	+	*	0.6234
cis_mRNA_up10k	202	NA	LTCONS_00099354	MTCONS_00095601	Ghir_A13	95109607	95112113	686	-	Ghir_A13	95112314	95147380	3597	+	*	0.6392
cis_mRNA_up10k	2202	NA	LTCONS_00099354	Ghir_A13G015830.1	Ghir_A13	95109607	95112113	686	-	Ghir_A13	95114314	95115649	597	+	*	0.6563
cis_mRNA_up10k	302	NA	LTCONS_00099354	MTCONS_00095602	Ghir_A13	95109607	95112113	686	-	Ghir_A13	95112414	95128804	3701	+	*	0.6737
cis_mRNA_dw20k	468	NA	LTCONS_00099464	Ghir_A13G016680.2	Ghir_A13	97162549	97163628	1080	-	Ghir_A13	97164095	97167823	3193	-	*	0.6283
cis_mRNA_up10k	3226	NA	LTCONS_00099586	MTCONS_00095837	Ghir_A13	99141133	99142593	1461	-	Ghir_A13	99145818	99156886	4088	+	*	0.636
cis_mRNA_dw20k	9393	NA	LTCONS_00099897	Ghir_A13G019520.1	Ghir_A13	102721154	102723399	956	-	Ghir_A13	102709130	102711762	1849	+	*	-0.634
cis_mRNA_up10k	8654	NA	LTCONS_00100257	MTCONS_00096489	Ghir_A13	106008271	106009455	1185	-	Ghir_A13	106018108	106019959	1675	+	*	0.7326
cis_mRNA_dw20k	14482	NA	LTCONS_00100398	Ghir_A13G023660.1	Ghir_A13	107371236	107373822	1373	-	Ghir_A13	107347217	107356755	2217	+	*	0.9797
cis_mRNA_up10k	6470	NA	LTCONS_00100949	Ghir_D01G003370.1	Ghir_D01	3049370	3050861	1492	+	Ghir_D01	3036331	3042901	3803	-	*	0.804
cis_mRNA_overlap	0	Lnc-Overlap-mRNA	LTCONS_00101029	MTCONS_00101030	Ghir_D01	3709463	3710785	1323	+	Ghir_D01	3709598	3713122	863	+	*	0.6241
cis_mRNA_overlap	0	Lnc-AntiOverlap-mRNA	LTCONS_00101097	Ghir_D01G004390.2	Ghir_D01	4939675	4941265	1591	+	Ghir_D01	4939512	4941684	1992	-	-3152.9	0.8239
cis_mRNA_dw20k	13524	NA	LTCONS_00101509	Ghir_D01G007300.1	Ghir_D01	10123148	10123520	373	+	Ghir_D01	10105266	10109625	2635	+	*	0.7741
cis_mRNA_up10k	9567	NA	LTCONS_00101509	Ghir_D01G007320.1	Ghir_D01	10123148	10123520	373	+	Ghir_D01	10111461	10113582	955	-	*	0.6369
cis_mRNA_overlap	0	Lnc-Overlap-mRNA	LTCONS_00101707	Ghir_D01G008880.4	Ghir_D01	12301733	12304679	713	+	Ghir_D01	12301733	12308794	2798	+	-306.95	0.7519
cis_mRNA_overlap	0	Lnc-Overlap-mRNA	LTCONS_00101707	MTCONS_00101708	Ghir_D01	12301733	12304679	713	+	Ghir_D01	12301733	12308794	3545	+	-296.09	0.9027
cis_mRNA_overlap	0	Lnc-Overlap-mRNA	LTCONS_00101707	MTCONS_00101711	Ghir_D01	12301733	12304679	713	+	Ghir_D01	12301733	12308794	2785	+	-309.04	0.8684
cis_mRNA_dw20k	1234	NA	LTCONS_00102078	Ghir_A09G011050.1	Ghir_D01	18534632	18535685	1054	+	Ghir_D01	18532750	18533399	650	+	*	-0.7394
cis_mRNA_dw20k	2013	NA	LTCONS_00102078	Ghir_D01G011060.1	Ghir_D01	18534632	18535685	1054	+	Ghir_D01	18531943	18532620	678	+	*	0.8118
cis_mRNA_up10k	2531	NA	LTCONS_00102078	Ghir_D01G011100.1	Ghir_D01	18534632	18535685	1054	+	Ghir_D01	18538215	18539180	748	+	*	0.9043
cis_mRNA_up10k	5405	NA	LTCONS_00102078	Ghir_D01G011040.1	Ghir_D01	18534632	18535685	1054	+	Ghir_D01	18527009	18529228	1635	-	*	0.7307
cis_mRNA_dw20k	2279	NA	LTCONS_00103087	Ghir_D01G017360.1	Ghir_D01	52733410	52736396	2103	+	Ghir_D01	52730245	52731132	888	+	*	0.7384
cis_mRNA_up10k	3526	NA	LTCONS_00103087	Ghir_D01G017370.1	Ghir_D01	52733410	52736396	2103	+	Ghir_D01	52739921	52743501	3410	+	*	0.7885
cis_mRNA_dw20k	14426	NA	LTCONS_00104443	Ghir_D01G003610.1	Ghir_D01	3272536	3274093	1558	-	Ghir_D01	3288518	3290874	2357	-	*	-0.8622
cis_mRNA_dw20k	1035	NA	LTCONS_00104828	Ghir_D01G006950.1	Ghir_D01	9602296	9603299	1004	-	Ghir_D01	9600014	9601262	1074	+	*	0.7708
cis_mRNA_overlap	0	Lnc-Overlap-mRNA	LTCONS_00105197	Ghir_D01G009440.2	Ghir_D01	14291334	14294337	2476	-	Ghir_D01	14281856	14294337	2428	-	-832.81	0.8508
cis_mRNA_up10k	256	NA	LTCONS_00105197	Ghir_D01G009440.5	Ghir_D01	14291334	14294337	2476	-	Ghir_D01	14281856	14291079	2143	-	*	0.9266
cis_mRNA_dw20k	3701	NA	LTCONS_00105427	Ghir_A09G011050.1	Ghir_D01	18537099	18539200	2102	-	Ghir_D01	18532750	18533399	650	+	*	-0.7128
cis_mRNA_dw20k	4480	NA	LTCONS_00105427	Ghir_D01G011060.1	Ghir_D01	18537099	18539200	2102	-	Ghir_D01	18531943	18532620	678	+	*	0.8191
cis_mRNA_overlap	0	mRNA-AntiCompleteIn-LncExon	LTCONS_00105427	Ghir_D01G011100.1	Ghir_D01	18537099	18539200	2102	-	Ghir_D01	18538215	18539180	748	+	-1276.54	0.6751
cis_mRNA_up10k	6855	NA	LTCONS_00105427	Ghir_D01G011140.1	Ghir_D01	18537099	18539200	2102	-	Ghir_D01	18546054	18547512	1341	+	*	-0.7323
cis_mRNA_up10k	9818	NA	LTCONS_00105427	Ghir_D01G011150.1	Ghir_D01	18537099	18539200	2102	-	Ghir_D01	18549017	18549727	711	+	*	0.6333
cis_mRNA_dw20k	1076	NA	LTCONS_00105434	Ghir_D01G011150.1	Ghir_D01	18550802	18552049	1248	-	Ghir_D01	18549017	18549727	711	+	*	-0.885
cis_mRNA_dw20k	11623	NA	LTCONS_00105434	Ghir_D01G011100.1	Ghir_D01	18550802	18552049	1248	-	Ghir_D01	18538215	18539180	748	+	*	-0.8904
cis_mRNA_dw20k	17404	NA	LTCONS_00105434	Ghir_A09G011050.1	Ghir_D01	18550802	18552049	1248	-	Ghir_D01	18532750	18533399	650	+	*	0.843
cis_mRNA_dw20k	17577	NA	LTCONS_00105434	Ghir_D01G011070.1	Ghir_D01	18550802	18552049	1248	-	Ghir_D01	18532750	18533226	477	+	*	0.7226
cis_mRNA_dw20k	3291	NA	LTCONS_00105434	Ghir_D01G011140.1	Ghir_D01	18550802	18552049	1248	-	Ghir_D01	18546054	18547512	1341	+	*	0.9642
cis_mRNA_dw20k	9369	NA	LTCONS_00106357	Ghir_D01G017700.1	Ghir_D01	53855124	53859738	2415	-	Ghir_D01	53842999	53845756	845	+	*	-0.6222
cis_mRNA_dw20k	9369	NA	LTCONS_00106357	Ghir_D01G017700.2	Ghir_D01	53855124	53859738	2415	-	Ghir_D01	53842999	53845756	2389	+	*	-0.6867
cis_mRNA_up10k	4248	NA	LTCONS_00106357	Ghir_D01G017710.1	Ghir_D01	53855124	53859738	2415	-	Ghir_D01	53863985	53866706	2459	+	*	-0.6581
cis_mRNA_up10k	4248	NA	LTCONS_00106357	MTCONS_00103142	Ghir_D01	53855124	53859738	2415	-	Ghir_D01	53863985	53872965	1595	+	*	-0.6732
cis_mRNA_up10k	969	NA	LTCONS_00106403	Ghir_D01G018020.1	Ghir_D01	54451940	54452676	737	-	Ghir_D01	54450103	54450972	799	-	*	0.7648
cis_mRNA_overlap	0	Lnc-AntiOverlap-mRNA	LTCONS_00106440	Ghir_D01G018250.2	Ghir_D01	55131714	55132670	957	-	Ghir_D01	55131625	55133983	1845	+	-1791.28	0.6006
cis_mRNA_dw20k	447	NA	LTCONS_00106522	Ghir_D01G019000.1	Ghir_D01	56464415	56464980	566	-	Ghir_D01	56465426	56465650	225	-	*	0.7356
cis_mRNA_up10k	1093	NA	LTCONS_00108423	MTCONS_00112071	Ghir_D02	21907244	21907991	445	+	Ghir_D02	21902775	21906152	3165	-	*	-0.6485
cis_mRNA_up10k	2860	NA	LTCONS_00108521	Ghir_D02G010520.1	Ghir_D02	24935595	24936745	888	+	Ghir_D02	24939604	24941094	1296	+	*	0.7745
cis_mRNA_up10k	3969	NA	LTCONS_00108659	Ghir_D02G011180.2	Ghir_D02	28888649	28890631	1806	+	Ghir_D02	28894599	28899541	2948	+	*	-0.7996
cis_mRNA_overlap	0	Lnc-AntiOverlap-mRNA	LTCONS_00108866	Ghir_D02G012080.2	Ghir_D02	37532870	37534189	1320	+	Ghir_D02	37532643	37534402	1647	-	-2355.3	0.6014
cis_mRNA_dw20k	10631	NA	LTCONS_00109904	Ghir_D02G017910.1	Ghir_D02	61658802	61661568	2767	+	Ghir_D02	61672198	61674531	2166	-	*	0.8043
cis_mRNA_overlap	0	Lnc-Overlap-mRNA	LTCONS_00110000	Ghir_D02G018440.2	Ghir_D02	62680418	62683375	2858	+	Ghir_D02	62680418	62683375	2736	+	-977.63	0.674
cis_mRNA_overlap	0	Lnc-Overlap-mRNA	LTCONS_00110043	Ghir_D02G018690.1	Ghir_D02	63124709	63126006	1275	+	Ghir_D02	63124709	63125519	436	+	-150.16	0.6294
cis_mRNA_overlap	0	Lnc-Overlap-mRNA	LTCONS_00110926	MTCONS_00110923	Ghir_D02	1063886	1126565	222	-	Ghir_D02	1044601	1107960	3556	-	*	0.6913
cis_mRNA_dw20k	17273	NA	LTCONS_00110992	Ghir_D02G001720.1	Ghir_D02	1846128	1846804	677	-	Ghir_D02	1864076	1866286	2211	-	-309.48	0.6472
cis_mRNA_overlap	0	mRNA-CompleteIn-LncIntron	LTCONS_00111135	Ghir_D02G002980.1	Ghir_D02	3934143	3948300	1225	-	Ghir_D02	3943846	3946252	2295	-	*	0.6312
cis_mRNA_up10k	7778	NA	LTCONS_00111135	Ghir_D02G002940.1	Ghir_D02	3934143	3948300	1225	-	Ghir_D02	3919785	3926366	3682	-	*	-0.757
cis_mRNA_dw20k	3328	NA	LTCONS_00111136	Ghir_D02G002980.1	Ghir_D02	3938011	3940519	2509	-	Ghir_D02	3943846	3946252	2295	-	*	0.8006
cis_mRNA_dw20k	1221	NA	LTCONS_00111252	Ghir_D02G004020.1	Ghir_D02	5002222	5004405	2184	-	Ghir_D02	5005625	5007971	791	-	*	0.711
cis_mRNA_dw20k	870	NA	LTCONS_00111510	Ghir_D02G006150.1	Ghir_D02	8261194	8267200	1948	-	Ghir_D02	8256538	8260325	2077	+	*	0.747
cis_mRNA_dw20k	1109	NA	LTCONS_00111620	Ghir_D02G006800.1	Ghir_D02	9453515	9459186	5500	-	Ghir_D02	9460294	9462779	1886	-	*	-0.6054
cis_mRNA_dw20k	3927	NA	LTCONS_00112612	Ghir_D02G012810.1	Ghir_D02	41663727	41664800	1074	-	Ghir_D02	41668726	41673429	1387	-	*	0.7005
cis_mRNA_dw20k	10404	NA	LTCONS_00113185	MTCONS_00113194	Ghir_D02	57159694	57166153	3990	-	Ghir_D02	57176556	57182581	6026	-	*	0.6664
cis_mRNA_dw20k	3748	NA	LTCONS_00113204	Ghir_D02G016480.1	Ghir_D02	57692250	57693878	1629	-	Ghir_D02	57697625	57700715	2945	-	*	0.8461
cis_mRNA_dw20k	3748	NA	LTCONS_00113204	Ghir_D02G016480.4	Ghir_D02	57692250	57693878	1629	-	Ghir_D02	57697625	57700709	2125	-	*	0.8437
cis_mRNA_dw20k	3748	NA	LTCONS_00113204	MTCONS_00113208	Ghir_D02	57692250	57693878	1629	-	Ghir_D02	57697625	57700715	2283	-	*	0.8789
cis_mRNA_dw20k	109	NA	LTCONS_00113634	Ghir_D02G019040.1	Ghir_D02	63865003	63868456	1785	-	Ghir_D02	63864114	63864895	782	+	-329.44	0.8288
cis_mRNA_dw20k	3756	NA	LTCONS_00113634	Ghir_D02G019060.1	Ghir_D02	63865003	63868456	1785	-	Ghir_D02	63872211	63872466	256	-	-138.79	0.8666
cis_mRNA_dw20k	2493	NA	LTCONS_00113636	Ghir_D02G019040.1	Ghir_D02	63867387	63872466	622	-	Ghir_D02	63864114	63864895	782	+	-271.91	0.6958
cis_mRNA_overlap	0	Lnc-Overlap-mRNA	LTCONS_00113636	Ghir_D02G019060.1	Ghir_D02	63867387	63872466	622	-	Ghir_D02	63872211	63872466	256	-	-124.81	0.9491
cis_mRNA_dw20k	2493	NA	LTCONS_00113637	Ghir_D02G019040.1	Ghir_D02	63867387	63872466	622	-	Ghir_D02	63864114	63864895	782	+	-271.91	0.6958
cis_mRNA_overlap	0	Lnc-Overlap-mRNA	LTCONS_00113637	Ghir_D02G019060.1	Ghir_D02	63867387	63872466	622	-	Ghir_D02	63872211	63872466	256	-	-124.81	0.9491
cis_mRNA_dw20k	18005	NA	LTCONS_00113708	Ghir_D02G019640.4	Ghir_D02	64712857	64714678	1822	-	Ghir_D02	64684721	64694853	9948	+	*	-0.6911
cis_mRNA_overlap	0	Lnc-AntiOverlap-mRNA	LTCONS_00113708	Ghir_D02G019650.3	Ghir_D02	64712857	64714678	1822	-	Ghir_D02	64713131	64716886	3214	+	-3260.8	0.7854
cis_mRNA_dw20k	4107	NA	LTCONS_00113818	Ghir_D02G020290.1	Ghir_D02	65639901	65642976	1124	-	Ghir_D02	65628381	65635795	2660	+	*	-0.6791
cis_mRNA_dw20k	14196	NA	LTCONS_00114214	Ghir_D02G023580.1	Ghir_D02	68731101	68732421	1321	-	Ghir_D02	68715168	68716906	1739	+	*	0.6993
cis_mRNA_up10k	5273	NA	LTCONS_00114214	Ghir_D02G023640.1	Ghir_D02	68731101	68732421	1321	-	Ghir_D02	68737693	68738357	665	+	*	0.832
cis_mRNA_dw20k	7191	NA	LTCONS_00114593	Ghir_D03G001860.1	Ghir_D03	1581841	1584439	2599	+	Ghir_D03	1572282	1574651	1050	+	*	0.6785
cis_mRNA_dw20k	2515	NA	LTCONS_00115486	MTCONS_00115482	Ghir_D03	29393505	29394709	1183	+	Ghir_D03	29387740	29390991	1662	+	*	-0.6572
cis_mRNA_dw20k	4723	NA	LTCONS_00115486	MTCONS_00118138	Ghir_D03	29393505	29394709	1183	+	Ghir_D03	29399431	29481003	3160	-	*	0.7114
cis_mRNA_dw20k	9286	NA	LTCONS_00115486	MTCONS_00118139	Ghir_D03	29393505	29394709	1183	+	Ghir_D03	29403994	29427568	644	-	*	0.9535
cis_mRNA_up10k	1983	NA	LTCONS_00115486	Ghir_D03G008140.1	Ghir_D03	29393505	29394709	1183	+	Ghir_D03	29396691	29397207	517	+	*	0.695
cis_mRNA_up10k	857	NA	LTCONS_00115486	Ghir_D03G008130.1	Ghir_D03	29393505	29394709	1183	+	Ghir_D03	29392328	29392649	322	-	*	0.9818
cis_mRNA_dw20k	7827	NA	LTCONS_00115506	Ghir_D03G008450.1	Ghir_D03	29485374	29485683	310	+	Ghir_D03	29493509	29494301	597	-	*	0.6749
cis_mRNA_dw20k	9925	NA	LTCONS_00115506	Ghir_D03G008470.1	Ghir_D03	29485374	29485683	310	+	Ghir_D03	29495607	29496659	1053	-	*	0.8328
cis_mRNA_up10k	1308	NA	LTCONS_00115506	Ghir_D03G008430.1	Ghir_D03	29485374	29485683	310	+	Ghir_D03	29486990	29487290	255	+	*	0.9316
cis_mRNA_up10k	4372	NA	LTCONS_00115506	MTCONS_00118138	Ghir_D03	29485374	29485683	310	+	Ghir_D03	29399431	29481003	3160	-	*	0.7027
cis_mRNA_overlap	0	mRNA-AntiCompleteIn-LncExon	LTCONS_00115678	Ghir_D03G009770.2	Ghir_D03	34117519	34120896	3378	+	Ghir_D03	34117555	34120784	2446	-	-4562.47	0.8816
cis_mRNA_overlap	0	mRNA-AntiCompleteIn-LncExon	LTCONS_00115678	Ghir_D03G009770.3	Ghir_D03	34117519	34120896	3378	+	Ghir_D03	34117555	34120784	2531	-	-4745.94	0.723
cis_mRNA_up10k	7006	NA	LTCONS_00116507	Ghir_D03G015500.1	Ghir_D03	47983420	47984763	1344	+	Ghir_D03	47967358	47976415	2819	-	*	0.6083
cis_mRNA_dw20k	4976	NA	LTCONS_00116965	Ghir_D03G000200.1	Ghir_D03	128335	133232	3330	-	Ghir_D03	138207	143849	3593	-	*	0.6831
cis_mRNA_dw20k	563	NA	LTCONS_00117093	Ghir_D03G001350.1	Ghir_D03	950189	951129	941	-	Ghir_D03	951691	953740	926	-	*	0.7238
cis_mRNA_dw20k	13865	NA	LTCONS_00117282	Ghir_D03G002970.1	Ghir_D03	2908869	2916030	1767	-	Ghir_D03	2892576	2895005	958	+	*	0.6261
cis_mRNA_up10k	2400	NA	LTCONS_00117282	Ghir_D03G003000.1	Ghir_D03	2908869	2916030	1767	-	Ghir_D03	2918429	2922672	2098	+	*	-0.7072
cis_mRNA_up10k	4010	NA	LTCONS_00117282	Ghir_D03G002990.1	Ghir_D03	2908869	2916030	1767	-	Ghir_D03	2900349	2904860	2212	-	*	-0.6319
cis_mRNA_dw20k	9281	NA	LTCONS_00117722	MTCONS_00115089	Ghir_D03	10338225	10338793	569	-	Ghir_D03	10320318	10328945	3223	+	*	-0.7005
cis_mRNA_overlap	0	Lnc-AntiOverlap-mRNA	LTCONS_00117930	Ghir_D03G006940.1	Ghir_D03	19935627	19937984	2358	-	Ghir_D03	19935267	19937985	1727	+	-2912.66	0.7661
cis_mRNA_dw20k	14499	NA	LTCONS_00118128	MTCONS_00118139	Ghir_D03	29388608	29389496	889	-	Ghir_D03	29403994	29427568	644	-	*	-0.713
cis_mRNA_dw20k	2833	NA	LTCONS_00118128	Ghir_D03G008130.1	Ghir_D03	29388608	29389496	889	-	Ghir_D03	29392328	29392649	322	-	*	-0.6791
cis_mRNA_dw20k	10832	NA	LTCONS_00118132	MTCONS_00118139	Ghir_D03	29392935	29393163	229	-	Ghir_D03	29403994	29427568	644	-	*	-0.9234
cis_mRNA_dw20k	1945	NA	LTCONS_00118132	MTCONS_00115482	Ghir_D03	29392935	29393163	229	-	Ghir_D03	29387740	29390991	1662	+	*	0.8351
cis_mRNA_up10k	287	NA	LTCONS_00118132	Ghir_D03G008130.1	Ghir_D03	29392935	29393163	229	-	Ghir_D03	29392328	29392649	322	-	*	-0.9217
cis_mRNA_dw20k	1796	NA	LTCONS_00118133	MTCONS_00118138	Ghir_D03	29393456	29397636	4054	-	Ghir_D03	29399431	29481003	3160	-	*	0.7451
cis_mRNA_dw20k	2466	NA	LTCONS_00118133	MTCONS_00115482	Ghir_D03	29393456	29397636	4054	-	Ghir_D03	29387740	29390991	1662	+	*	-0.6349
cis_mRNA_dw20k	6359	NA	LTCONS_00118133	MTCONS_00118139	Ghir_D03	29393456	29397636	4054	-	Ghir_D03	29403994	29427568	644	-	*	0.9394
cis_mRNA_overlap	0	mRNA-AntiCompleteIn-LncExon	LTCONS_00118133	Ghir_D03G008140.1	Ghir_D03	29393456	29397636	4054	-	Ghir_D03	29396691	29397207	517	+	-1072.2	0.6985
cis_mRNA_up10k	808	NA	LTCONS_00118133	Ghir_D03G008130.1	Ghir_D03	29393456	29397636	4054	-	Ghir_D03	29392328	29392649	322	-	*	0.9724
cis_mRNA_dw20k	2466	NA	LTCONS_00118134	MTCONS_00115482	Ghir_D03	29393456	29397636	4055	-	Ghir_D03	29387740	29390991	1662	+	*	0.7729
cis_mRNA_dw20k	6359	NA	LTCONS_00118134	MTCONS_00118139	Ghir_D03	29393456	29397636	4055	-	Ghir_D03	29403994	29427568	644	-	*	-0.9616
cis_mRNA_up10k	808	NA	LTCONS_00118134	Ghir_D03G008130.1	Ghir_D03	29393456	29397636	4055	-	Ghir_D03	29392328	29392649	322	-	*	-0.9585
cis_mRNA_up10k	1702	NA	LTCONS_00119758	Ghir_D04G000260.7	Ghir_D04	377858	378868	817	+	Ghir_D04	369391	376157	3079	-	*	0.7573
cis_mRNA_overlap	0	Lnc-AntiOverlap-mRNA	LTCONS_00120409	Ghir_D04G004930.1	Ghir_D04	7175803	7176699	897	+	Ghir_D04	7175824	7179860	2579	-	-1603.4	-0.6873
cis_mRNA_up10k	2554	NA	LTCONS_00120556	Ghir_D04G005750.2	Ghir_D04	9296698	9298566	1464	+	Ghir_D04	9290772	9294145	3017	-	*	0.8255
cis_mRNA_up10k	2666	NA	LTCONS_00120557	Ghir_D04G005750.2	Ghir_D04	9296810	9298566	1600	+	Ghir_D04	9290772	9294145	3017	-	*	0.7872
cis_mRNA_dw20k	18126	NA	LTCONS_00120560	MTCONS_00123559	Ghir_D04	9342994	9344922	1720	+	Ghir_D04	9363047	9371442	2016	-	*	-0.6922
cis_mRNA_up10k	3592	NA	LTCONS_00121071	Ghir_D04G009210.1	Ghir_D04	22215604	22215950	347	+	Ghir_D04	22210586	22212013	1185	-	*	0.6842
cis_mRNA_overlap	0	Lnc-AntiCompleteIn-mRNAExon	LTCONS_00123228	Ghir_D04G003520.1	Ghir_D04	4921800	4923803	2004	-	Ghir_D04	4921725	4924185	2461	+	-3924.6	0.8334
cis_mRNA_up10k	3618	NA	LTCONS_00124097	Ghir_D04G009210.1	Ghir_D04	22215630	22215980	351	-	Ghir_D04	22210586	22212013	1185	-	*	0.8463
cis_mRNA_dw20k	2982	NA	LTCONS_00124320	Ghir_D04G010440.1	Ghir_D04	32859787	32860878	1092	-	Ghir_D04	32856291	32856806	516	+	*	0.8174
cis_mRNA_dw20k	6266	NA	LTCONS_00124323	Ghir_D04G010440.1	Ghir_D04	32863071	32863956	886	-	Ghir_D04	32856291	32856806	516	+	*	0.8008
cis_mRNA_dw20k	12341	NA	LTCONS_00124652	MTCONS_00121629	Ghir_D04	41430813	41437887	1230	-	Ghir_D04	41403393	41418473	892	+	*	0.6083
cis_mRNA_overlap	0	Lnc-AntiOverlap-mRNA	LTCONS_00126728	MTCONS_00132011	Ghir_D05	6829148	6834753	3888	+	Ghir_D05	6831758	6835110	1839	-	*	-0.6232
cis_mRNA_dw20k	12830	NA	LTCONS_00127731	Ghir_D05G015500.1	Ghir_D05	13403517	13404838	1322	+	Ghir_D05	13389489	13390688	1123	+	*	-0.8125
cis_mRNA_overlap	0	mRNA-AntiCompleteIn-LncExon	LTCONS_00128257	Ghir_D05G019910.1	Ghir_D05	17322928	17329118	4788	+	Ghir_D05	17327267	17328477	1011	-	-1994.86	0.7354
cis_mRNA_dw20k	18690	NA	LTCONS_00128301	Ghir_D05G020140.7	Ghir_D05	17471550	17472141	592	+	Ghir_D05	17490830	17495769	2545	-	*	-0.6667
cis_mRNA_dw20k	14037	NA	LTCONS_00129131	Ghir_D05G026150.1	Ghir_D05	24725535	24744550	3024	+	Ghir_D05	24758586	24760770	1194	-	*	-0.6385
cis_mRNA_up10k	618	NA	LTCONS_00129145	Ghir_D05G026250.1	Ghir_D05	24823795	24824450	531	+	Ghir_D05	24825067	24827413	1143	+	*	0.8066
cis_mRNA_overlap	0	Lnc-AntiOverlap-mRNA	LTCONS_00129459	Ghir_D05G028880.1	Ghir_D05	28384564	28390233	5670	+	Ghir_D05	28382485	28384768	1808	-	*	0.7864
cis_mRNA_dw20k	3988	NA	LTCONS_00129734	Ghir_D05G031080.1	Ghir_D05	33959111	33964653	5460	+	Ghir_D05	33968640	33970633	1994	-	*	-0.7428
cis_mRNA_dw20k	12995	NA	LTCONS_00129773	Ghir_D05G031350.1	Ghir_D05	35139917	35141501	1008	+	Ghir_D05	35122815	35126923	3716	+	*	-0.6788
cis_mRNA_overlap	0	mRNA-CompleteIn-LncExon	LTCONS_00130038	Ghir_D05G033270.1	Ghir_D05	45779508	45792201	11034	+	Ghir_D05	45779508	45789334	1627	+	*	0.759
cis_mRNA_overlap	0	mRNA-CompleteIn-LncExon	LTCONS_00130038	Ghir_D05G033270.2	Ghir_D05	45779508	45792201	11034	+	Ghir_D05	45779508	45789334	1738	+	*	0.9092
cis_mRNA_overlap	0	Lnc-AntiOverlap-mRNA	LTCONS_00130437	Ghir_D05G035480.1	Ghir_D05	55350715	55353847	2731	+	Ghir_D05	55350674	55353933	2031	-	*	-0.7311
cis_mRNA_dw20k	9654	NA	LTCONS_00131231	Ghir_D05G002250.1	Ghir_D05	1937531	1939642	2029	-	Ghir_D05	1925948	1927878	1931	+	*	0.8125
cis_mRNA_dw20k	15752	NA	LTCONS_00131486	Ghir_D05G004320.1	Ghir_D05	3462208	3462738	531	-	Ghir_D05	3478489	3483076	3448	-	*	-0.6785
cis_mRNA_up10k	239	NA	LTCONS_00131486	Ghir_D05G004260.1	Ghir_D05	3462208	3462738	531	-	Ghir_D05	3460912	3461970	1059	-	*	0.9608
cis_mRNA_up10k	256	NA	LTCONS_00131486	Ghir_D05G004280.1	Ghir_D05	3462208	3462738	531	-	Ghir_D05	3462993	3464354	1362	+	*	0.9179
cis_mRNA_up10k	2777	NA	LTCONS_00131486	Ghir_D05G004290.1	Ghir_D05	3462208	3462738	531	-	Ghir_D05	3465514	3465984	471	+	*	0.8833
cis_mRNA_overlap	0	Lnc-Overlap-mRNA	LTCONS_00131576	Ghir_D05G004890.2	Ghir_D05	3910659	3916980	6071	-	Ghir_D05	3907637	3912674	2258	-	-929.8	0.9309
cis_mRNA_up10k	9559	NA	LTCONS_00131576	Ghir_D05G004870.1	Ghir_D05	3910659	3916980	6071	-	Ghir_D05	3899567	3901101	1142	-	*	-0.664
cis_mRNA_up10k	232	NA	LTCONS_00132003	Ghir_D05G008240.1	Ghir_D05	6754673	6755266	594	-	Ghir_D05	6752496	6754442	1440	-	*	0.7143
cis_mRNA_up10k	820	NA	LTCONS_00132400	Ghir_D05G010860.1	Ghir_D05	9129680	9131328	1649	-	Ghir_D05	9132147	9134208	1410	+	*	0.7901
cis_mRNA_up10k	1888	NA	LTCONS_00132603	MTCONS_00127286	Ghir_D05	10563131	10572854	2269	-	Ghir_D05	10574741	10585696	7295	+	*	0.7232
cis_mRNA_dw20k	1118	NA	LTCONS_00132770	Ghir_D05G013550.1	Ghir_D05	11593242	11595194	1838	-	Ghir_D05	11596311	11606449	4386	-	*	0.6066
cis_mRNA_dw20k	16678	NA	LTCONS_00132770	Ghir_D05G013560.1	Ghir_D05	11593242	11595194	1838	-	Ghir_D05	11611871	11613775	1905	-	*	0.7075
cis_mRNA_up10k	2563	NA	LTCONS_00133089	Ghir_D05G015600.1	Ghir_D05	13554522	13562254	3870	-	Ghir_D05	13564816	13567764	1282	+	*	0.653
cis_mRNA_up10k	2541	NA	LTCONS_00133092	Ghir_D05G015600.1	Ghir_D05	13554522	13562276	5380	-	Ghir_D05	13564816	13567764	1282	+	*	0.7193
cis_mRNA_dw20k	10228	NA	LTCONS_00133100	Ghir_D05G015680.1	Ghir_D05	13634351	13636043	1693	-	Ghir_D05	13646270	13648238	1061	-	*	0.7397
cis_mRNA_overlap	0	Lnc-AntiOverlap-mRNA	LTCONS_00133100	Ghir_D05G015650.1	Ghir_D05	13634351	13636043	1693	-	Ghir_D05	13634531	13636333	1803	+	-2821.3	0.788
cis_mRNA_overlap	0	Lnc-AntiOverlap-mRNA	LTCONS_00133100	MTCONS_00127744	Ghir_D05	13634351	13636043	1693	-	Ghir_D05	13634531	13644876	9021	+	-2821.3	0.8427
cis_mRNA_up10k	6071	NA	LTCONS_00133100	Ghir_D05G015670.1	Ghir_D05	13634351	13636043	1693	-	Ghir_D05	13642113	13643402	1290	+	*	0.7068
cis_mRNA_dw20k	18552	NA	LTCONS_00133169	Ghir_D05G016260.1	Ghir_D05	14233166	14238877	1486	-	Ghir_D05	14213181	14214615	1435	+	*	-0.8066
cis_mRNA_overlap	0	Lnc-Overlap-mRNA	LTCONS_00133169	Ghir_D05G016310.3	Ghir_D05	14233166	14238877	1486	-	Ghir_D05	14236625	14238877	1550	-	-544.63	0.8049
cis_mRNA_overlap	0	mRNA-CompleteIn-LncExon	LTCONS_00133169	Ghir_D05G016310.1	Ghir_D05	14233166	14238877	1486	-	Ghir_D05	14233166	14238877	1479	-	-535.43	0.7561
cis_mRNA_up10k	6320	NA	LTCONS_00133169	Ghir_D05G016290.1	Ghir_D05	14233166	14238877	1486	-	Ghir_D05	14222195	14226847	2579	-	*	-0.622
cis_mRNA_dw20k	1808	NA	LTCONS_00133257	Ghir_D05G017080.1	Ghir_D05	14948652	14955514	6786	-	Ghir_D05	14943468	14946845	2701	+	*	-0.8193
cis_mRNA_dw20k	3284	NA	LTCONS_00133257	Ghir_D05G017090.1	Ghir_D05	14948652	14955514	6786	-	Ghir_D05	14958797	14962115	2409	-	*	0.6844
cis_mRNA_dw20k	9382	NA	LTCONS_00133498	MTCONS_00128126	Ghir_D05	16396604	16398752	1581	-	Ghir_D05	16379771	16387223	4731	+	*	0.8151
cis_mRNA_dw20k	8090	NA	LTCONS_00133641	Ghir_D05G020120.1	Ghir_D05	17488225	17495382	5472	-	Ghir_D05	17478210	17480136	1927	+	*	0.854
cis_mRNA_overlap	0	Lnc-Overlap-mRNA	LTCONS_00133641	Ghir_D05G020140.4	Ghir_D05	17488225	17495382	5472	-	Ghir_D05	17488225	17495769	5530	-	-2079.43	0.6172
cis_mRNA_overlap	0	Lnc-Overlap-mRNA	LTCONS_00133641	MTCONS_00133642	Ghir_D05	17488225	17495382	5472	-	Ghir_D05	17488225	17495769	5557	-	-2065.9	0.8211
cis_mRNA_up10k	5701	NA	LTCONS_00133869	Ghir_D05G021750.1	Ghir_D05	19046815	19047626	812	-	Ghir_D05	19053326	19054781	1269	+	*	0.8304
cis_mRNA_dw20k	3661	NA	LTCONS_00133898	Ghir_D05G021890.1	Ghir_D05	19239784	19243286	3503	-	Ghir_D05	19231311	19236124	2248	+	*	0.7235
cis_mRNA_up10k	1608	NA	LTCONS_00133898	Ghir_D05G021900.1	Ghir_D05	19239784	19243286	3503	-	Ghir_D05	19236452	19238177	1263	-	*	-0.7984
cis_mRNA_overlap	0	mRNA-AntiCompleteIn-LncExon	LTCONS_00133983	Ghir_D05G022490.1	Ghir_D05	19978333	19979964	1632	-	Ghir_D05	19978624	19979706	1083	+	-2212.1	0.6048
cis_mRNA_dw20k	8545	NA	LTCONS_00134794	Ghir_D05G028410.1	Ghir_D05	27728155	27732031	3235	-	Ghir_D05	27740575	27742582	1754	-	*	0.7949
cis_mRNA_dw20k	275	NA	LTCONS_00135156	Ghir_D05G030860.1	Ghir_D05	33130326	33131391	1066	-	Ghir_D05	33131665	33140804	3976	-	*	0.6265
cis_mRNA_up10k	415	NA	LTCONS_00135495	Ghir_D05G033150.2	Ghir_D05	45076478	45078710	2233	-	Ghir_D05	45068508	45076064	3071	-	*	0.627
cis_mRNA_dw20k	109	NA	LTCONS_00136098	Ghir_D05G037800.1	Ghir_D05	60424386	60427292	2907	-	Ghir_D05	60427400	60430119	1316	-	*	0.6989
cis_mRNA_dw20k	615	NA	LTCONS_00136098	Ghir_D05G037810.1	Ghir_D05	60424386	60427292	2907	-	Ghir_D05	60427906	60430071	762	-	*	0.7146
cis_mRNA_dw20k	5027	NA	LTCONS_00136153	Ghir_D05G038070.1	Ghir_D05	61000170	61002987	2818	-	Ghir_D05	61008013	61013117	2982	-	*	-0.8855
cis_mRNA_overlap	0	Lnc-AntiOverlap-mRNA	LTCONS_00136153	MTCONS_00130771	Ghir_D05	61000170	61002987	2818	-	Ghir_D05	60998979	61003302	2860	+	-3059.05	-0.7308
cis_mRNA_dw20k	4750	NA	LTCONS_00136349	Ghir_D06G000030.4	Ghir_D06	14786	17024	2239	+	Ghir_D06	21773	24313	1768	-	*	-0.6967
cis_mRNA_dw20k	8860	NA	LTCONS_00136349	Ghir_D06G000040.1	Ghir_D06	14786	17024	2239	+	Ghir_D06	25883	30979	4208	-	*	-0.6934
cis_mRNA_dw20k	8688	NA	LTCONS_00137086	Ghir_D06G005380.2	Ghir_D06	7631990	7635548	2598	+	Ghir_D06	7619857	7623303	3056	+	*	0.8594
cis_mRNA_overlap	0	Lnc-AntiOverlap-mRNA	LTCONS_00137392	Ghir_D06G007210.1	Ghir_D06	11940803	11947827	4727	+	Ghir_D06	11946486	11952279	3708	-	*	-0.6264
cis_mRNA_overlap	0	Lnc-AntiCompleteIn-mRNAExon	LTCONS_00138095	MTCONS_00141467	Ghir_D06	26242649	26243280	632	+	Ghir_D06	26242646	26243281	636	-	-1180.7	0.7127
cis_mRNA_overlap	0	Lnc-AntiOverlap-mRNA	LTCONS_00138115	MTCONS_00141515	Ghir_D06	26708235	26710244	1145	+	Ghir_D06	26707082	26708325	768	-	*	0.9702
cis_mRNA_overlap	0	Lnc-Overlap-mRNA	LTCONS_00138115	MTCONS_00138117	Ghir_D06	26708235	26710244	1145	+	Ghir_D06	26708445	26711580	1549	+	*	0.9661
cis_mRNA_up10k	4625	NA	LTCONS_00138716	Ghir_D06G015710.1	Ghir_D06	52626880	52631393	2870	+	Ghir_D06	52636017	52636932	916	+	*	-0.737
cis_mRNA_dw20k	1341	NA	LTCONS_00139073	Ghir_D06G017990.1	Ghir_D06	58955992	58958525	2441	+	Ghir_D06	58952832	58954652	1567	+	*	0.8655
cis_mRNA_dw20k	1341	NA	LTCONS_00139073	MTCONS_00139071	Ghir_D06	58955992	58958525	2441	+	Ghir_D06	58952623	58954652	1686	+	*	0.6715
cis_mRNA_dw20k	14553	NA	LTCONS_00139073	Ghir_D06G017980.1	Ghir_D06	58955992	58958525	2441	+	Ghir_D06	58939339	58941440	1758	+	*	0.6532
cis_mRNA_overlap	0	Lnc-AntiOverlap-mRNA	LTCONS_00139073	Ghir_D06G018000.1	Ghir_D06	58955992	58958525	2441	+	Ghir_D06	58956303	58958755	1902	-	*	-0.7038
cis_mRNA_dw20k	15832	NA	LTCONS_00139472	MTCONS_00142964	Ghir_D06	64522821	64524398	1578	+	Ghir_D06	64540229	64544447	2518	-	*	-0.6611
cis_mRNA_dw20k	15832	NA	LTCONS_00139472	MTCONS_00142965	Ghir_D06	64522821	64524398	1578	+	Ghir_D06	64540229	64697044	4069	-	*	-0.7781
cis_mRNA_dw20k	85	NA	LTCONS_00141320	Ghir_D06G010750.1	Ghir_D06	22744200	22745369	980	-	Ghir_D06	22745453	22746160	584	-	*	0.7316
cis_mRNA_dw20k	10534	NA	LTCONS_00141338	Ghir_D06G010900.1	Ghir_D06	23134076	23138050	2536	-	Ghir_D06	23148583	23151159	1293	-	*	-0.6128
cis_mRNA_dw20k	2871	NA	LTCONS_00142006	Ghir_D06G014290.1	Ghir_D06	45771230	45772189	960	-	Ghir_D06	45767167	45768360	1194	+	*	-0.6412
cis_mRNA_dw20k	3	NA	LTCONS_00142045	Ghir_D06G014450.1	Ghir_D06	46458884	46462609	3726	-	Ghir_D06	46462611	46464675	1446	-	*	0.7754
cis_mRNA_dw20k	7538	NA	LTCONS_00142212	Ghir_D06G015700.1	Ghir_D06	52638930	52639705	776	-	Ghir_D06	52626880	52631393	2055	+	*	-0.6804
cis_mRNA_dw20k	7538	NA	LTCONS_00142212	Ghir_D06G015700.2	Ghir_D06	52638930	52639705	776	-	Ghir_D06	52626922	52631393	1944	+	*	-0.6972
cis_mRNA_overlap	0	Lnc-CompleteIn-mRNAIntron	LTCONS_00142974	MTCONS_00142965	Ghir_D06	64640150	64641643	1273	-	Ghir_D06	64540229	64697044	4069	-	-532.88	0.6541
cis_mRNA_overlap	0	Lnc-Overlap-mRNA	LTCONS_00142974	Ghir_D06G021330.1	Ghir_D06	64640150	64641643	1273	-	Ghir_D06	64633328	64641643	4387	-	-520.47	0.6175
cis_mRNA_dw20k	5763	NA	LTCONS_00144203	Ghir_D07G007490.1	Ghir_D07	8421595	8423912	2318	+	Ghir_D07	8411880	8415833	1724	+	*	0.814
cis_mRNA_overlap	0	Lnc-AntiOverlap-mRNA	LTCONS_00144630	Ghir_D07G010690.1	Ghir_D07	13496572	13498080	1509	+	Ghir_D07	13496399	13498299	1560	-	-2431.26	0.7302
cis_mRNA_dw20k	19112	NA	LTCONS_00145105	Ghir_D07G013600.1	Ghir_D07	20082958	20084744	1787	+	Ghir_D07	20103855	20110334	3966	-	*	0.6285
cis_mRNA_overlap	0	Lnc-AntiOverlap-mRNA	LTCONS_00145269	Ghir_D07G014750.1	Ghir_D07	22598683	22600305	1623	+	Ghir_D07	22598230	22600527	1853	-	-2232.29	0.6311
cis_mRNA_up10k	1498	NA	LTCONS_00145467	Ghir_D07G016040.1	Ghir_D07	26413351	26414827	1477	+	Ghir_D07	26408884	26411854	2078	-	*	0.728
cis_mRNA_up10k	1498	NA	LTCONS_00145467	Ghir_D07G016040.2	Ghir_D07	26413351	26414827	1477	+	Ghir_D07	26408884	26411854	2365	-	*	0.7034
cis_mRNA_up10k	1498	NA	LTCONS_00145467	Ghir_D07G016040.4	Ghir_D07	26413351	26414827	1477	+	Ghir_D07	26408884	26411854	2073	-	*	0.7304
cis_mRNA_overlap	0	mRNA-CompleteIn-LncExon	LTCONS_00145692	Ghir_D07G017180.8	Ghir_D07	30623593	30628139	4104	+	Ghir_D07	30623599	30628139	3052	+	-1195.04	0.855
cis_mRNA_overlap	0	Lnc-Overlap-mRNA	LTCONS_00146186	MTCONS_00146185	Ghir_D07	49380667	49382735	1942	+	Ghir_D07	49380585	49382735	1531	+	-555.68	0.7788
cis_mRNA_dw20k	482	NA	LTCONS_00146701	MTCONS_00146697	Ghir_D07	57351789	57354469	2681	+	Ghir_D07	57347723	57351308	2353	+	*	0.7639
cis_mRNA_dw20k	482	NA	LTCONS_00146701	MTCONS_00146699	Ghir_D07	57351789	57354469	2681	+	Ghir_D07	57347723	57351308	2075	+	*	0.7169
cis_mRNA_dw20k	4696	NA	LTCONS_00147039	Ghir_D07G000980.1	Ghir_D07	1052591	1057133	2719	-	Ghir_D07	1061828	1062058	231	-	*	-0.6643
cis_mRNA_dw20k	5773	NA	LTCONS_00147039	Ghir_D07G000990.1	Ghir_D07	1052591	1057133	2719	-	Ghir_D07	1062905	1063400	414	-	*	-0.7516
cis_mRNA_dw20k	6164	NA	LTCONS_00147039	Ghir_D07G000960.1	Ghir_D07	1052591	1057133	2719	-	Ghir_D07	1044414	1046428	1785	+	*	0.7467
cis_mRNA_dw20k	8103	NA	LTCONS_00147039	Ghir_D07G001000.1	Ghir_D07	1052591	1057133	2719	-	Ghir_D07	1065235	1071211	4922	-	*	-0.788
cis_mRNA_overlap	0	mRNA-CompleteIn-LncExon	LTCONS_00147039	Ghir_D07G000970.1	Ghir_D07	1052591	1057133	2719	-	Ghir_D07	1052591	1057133	2331	-	-773.51	0.8462
cis_mRNA_up10k	2987	NA	LTCONS_00147403	Ghir_D07G003750.4	Ghir_D07	3940423	3945442	2645	-	Ghir_D07	3934270	3937437	1615	-	*	-0.6788
cis_mRNA_up10k	3723	NA	LTCONS_00148160	Ghir_D07G008950.1	Ghir_D07	10699544	10700290	747	-	Ghir_D07	10704012	10706731	2041	+	*	-0.7543
cis_mRNA_dw20k	72	NA	LTCONS_00148965	Ghir_D07G015070.1	Ghir_D07	23270160	23272176	2017	-	Ghir_D07	23272247	23273716	1058	-	*	0.7633
cis_mRNA_up10k	7605	NA	LTCONS_00149165	Ghir_D07G016110.1	Ghir_D07	26602609	26603721	1113	-	Ghir_D07	26590147	26595005	1484	-	*	-0.6746
cis_mRNA_up10k	2302	NA	LTCONS_00149545	MTCONS_00149544	Ghir_D07	38813318	38817086	3769	-	Ghir_D07	38808276	38811017	2742	-	*	0.6999
cis_mRNA_overlap	0	Lnc-AntiCompleteIn-mRNAExon	LTCONS_00150745	Ghir_D08G002250.1	Ghir_D08	1901768	1902915	1148	+	Ghir_D08	1899057	1902916	3756	-	-2229.4	0.7872
cis_mRNA_overlap	0	Lnc-AntiCompleteIn-mRNAExon	LTCONS_00150745	MTCONS_00154619	Ghir_D08	1901768	1902915	1148	+	Ghir_D08	1898598	1902916	3542	-	-2229.4	0.7287
cis_mRNA_dw20k	17610	NA	LTCONS_00151507	Ghir_D08G007580.2	Ghir_D08	10720555	10758691	236	+	Ghir_D08	10776300	10779363	2665	-	*	-0.7034
cis_mRNA_dw20k	17610	NA	LTCONS_00151508	Ghir_D08G007580.2	Ghir_D08	10720555	10758691	439	+	Ghir_D08	10776300	10779363	2665	-	*	-0.6592
cis_mRNA_dw20k	19262	NA	LTCONS_00151510	Ghir_D08G007580.2	Ghir_D08	10756746	10757039	294	+	Ghir_D08	10776300	10779363	2665	-	*	-0.691
cis_mRNA_dw20k	2085	NA	LTCONS_00152261	MTCONS_00156208	Ghir_D08	42158134	42158410	277	+	Ghir_D08	42160494	42190631	2347	-	*	0.7249
cis_mRNA_up10k	6615	NA	LTCONS_00152261	Ghir_D08G012260.1	Ghir_D08	42158134	42158410	277	+	Ghir_D08	42165024	42166092	1069	+	*	-0.8783
cis_mRNA_dw20k	13507	NA	LTCONS_00152272	Ghir_D08G012430.1	Ghir_D08	42192891	42193289	399	+	Ghir_D08	42206795	42207265	471	-	*	-0.8796
cis_mRNA_dw20k	15215	NA	LTCONS_00152272	Ghir_D08G012320.1	Ghir_D08	42192891	42193289	399	+	Ghir_D08	42176220	42177677	1248	+	*	0.9659
cis_mRNA_dw20k	4581	NA	LTCONS_00152272	MTCONS_00156220	Ghir_D08	42192891	42193289	399	+	Ghir_D08	42197869	42202439	3719	-	*	0.9673
cis_mRNA_dw20k	7337	NA	LTCONS_00152272	Ghir_D08G012400.1	Ghir_D08	42192891	42193289	399	+	Ghir_D08	42200625	42202439	1815	-	*	-0.9223
cis_mRNA_up10k	2261	NA	LTCONS_00152272	MTCONS_00156208	Ghir_D08	42192891	42193289	399	+	Ghir_D08	42160494	42190631	2347	-	*	0.823
cis_mRNA_dw20k	12138	NA	LTCONS_00152742	Ghir_D08G015830.1	Ghir_D08	52473337	52474889	1553	+	Ghir_D08	52487026	52496448	4163	-	*	-0.6797
cis_mRNA_up10k	2863	NA	LTCONS_00152742	Ghir_D08G015810.1	Ghir_D08	52473337	52474889	1553	+	Ghir_D08	52477751	52480896	1997	+	*	-0.7051
cis_mRNA_up10k	2863	NA	LTCONS_00152742	MTCONS_00152743	Ghir_D08	52473337	52474889	1553	+	Ghir_D08	52477751	52480896	2395	+	*	-0.7262
cis_mRNA_dw20k	10838	NA	LTCONS_00152926	Ghir_D08G016920.1	Ghir_D08	55034841	55039831	4991	+	Ghir_D08	55020778	55024004	2161	+	*	0.8367
cis_mRNA_dw20k	11395	NA	LTCONS_00152926	Ghir_D08G016920.2	Ghir_D08	55034841	55039831	4991	+	Ghir_D08	55020778	55023447	1771	+	*	0.7587
cis_mRNA_up10k	734	NA	LTCONS_00152926	MTCONS_00152928	Ghir_D08	55034841	55039831	4991	+	Ghir_D08	55040564	55045533	3901	+	*	0.6936
cis_mRNA_dw20k	10101	NA	LTCONS_00152945	Ghir_D08G017070.2	Ghir_D08	55309787	55313171	3385	+	Ghir_D08	55291162	55299687	1808	+	*	0.7156
cis_mRNA_up10k	8799	NA	LTCONS_00152945	Ghir_D08G017080.6	Ghir_D08	55309787	55313171	3385	+	Ghir_D08	55321969	55327887	4209	+	*	0.7982
cis_mRNA_up10k	8799	NA	LTCONS_00152945	Ghir_D08G017080.9	Ghir_D08	55309787	55313171	3385	+	Ghir_D08	55321969	55327706	3509	+	*	0.7752
cis_mRNA_dw20k	15022	NA	LTCONS_00153174	MTCONS_00153168	Ghir_D08	57738397	57741913	1320	+	Ghir_D08	57711054	57723376	7488	+	*	-0.6431
cis_mRNA_dw20k	15022	NA	LTCONS_00153174	MTCONS_00153169	Ghir_D08	57738397	57741913	1320	+	Ghir_D08	57711054	57723376	7485	+	*	0.6092
cis_mRNA_up10k	9343	NA	LTCONS_00153177	MTCONS_00157145	Ghir_D08	57738397	57741913	2303	+	Ghir_D08	57722928	57729055	4215	-	*	0.7306
cis_mRNA_dw20k	11826	NA	LTCONS_00153424	Ghir_D08G020340.2	Ghir_D08	61029197	61031894	2459	+	Ghir_D08	61010435	61017372	3459	+	*	0.6722
cis_mRNA_dw20k	8002	NA	LTCONS_00153618	Ghir_D08G021770.1	Ghir_D08	63163059	63163762	704	+	Ghir_D08	63152698	63155058	2361	+	*	0.7865
cis_mRNA_overlap	0	Lnc-Overlap-mRNA	LTCONS_00154027	MTCONS_00154024	Ghir_D08	66801686	66808152	5650	+	Ghir_D08	66800229	66808152	2771	+	-1076.02	0.7929
cis_mRNA_overlap	0	Lnc-Overlap-mRNA	LTCONS_00155243	Ghir_D08G006930.2	Ghir_D08	9066310	9069151	2635	-	Ghir_D08	9066310	9069151	1327	-	-522.17	0.6823
cis_mRNA_up10k	6758	NA	LTCONS_00155352	Ghir_D08G007660.1	Ghir_D08	11020055	11021625	740	-	Ghir_D08	11028382	11029587	1206	+	*	0.7853
cis_mRNA_overlap	0	Lnc-AntiOverlap-mRNA	LTCONS_00155667	MTCONS_00151838	Ghir_D08	23292269	23294360	2018	-	Ghir_D08	23292469	23294317	1849	+	-3525.95	0.8616
cis_mRNA_dw20k	3847	NA	LTCONS_00155744	Ghir_D08G010060.1	Ghir_D08	24936090	24936802	713	-	Ghir_D08	24940648	24943827	2065	-	*	0.9469
cis_mRNA_dw20k	13196	NA	LTCONS_00156216	Ghir_D08G012430.1	Ghir_D08	42192891	42193600	710	-	Ghir_D08	42206795	42207265	471	-	*	-0.8528
cis_mRNA_dw20k	15215	NA	LTCONS_00156216	Ghir_D08G012320.1	Ghir_D08	42192891	42193600	710	-	Ghir_D08	42176220	42177677	1248	+	*	0.9498
cis_mRNA_dw20k	4270	NA	LTCONS_00156216	MTCONS_00156220	Ghir_D08	42192891	42193600	710	-	Ghir_D08	42197869	42202439	3719	-	*	0.9337
cis_mRNA_dw20k	7026	NA	LTCONS_00156216	Ghir_D08G012400.1	Ghir_D08	42192891	42193600	710	-	Ghir_D08	42200625	42202439	1815	-	*	-0.902
cis_mRNA_dw20k	9594	NA	LTCONS_00156216	Ghir_D08G012340.1	Ghir_D08	42192891	42193600	710	-	Ghir_D08	42182609	42183298	690	+	*	-0.6679
cis_mRNA_up10k	2261	NA	LTCONS_00156216	MTCONS_00156208	Ghir_D08	42192891	42193600	710	-	Ghir_D08	42160494	42190631	2347	-	*	0.772
cis_mRNA_dw20k	1855	NA	LTCONS_00156676	Ghir_D08G015510.3	Ghir_D08	51912859	51920394	5031	-	Ghir_D08	51922248	51925995	2642	-	*	0.782
cis_mRNA_dw20k	321	NA	LTCONS_00156676	Ghir_D08G015510.1	Ghir_D08	51912859	51920394	5031	-	Ghir_D08	51920714	51925995	2237	-	*	0.7498
cis_mRNA_up10k	9982	NA	LTCONS_00156789	MTCONS_00156777	Ghir_D08	53085480	53092843	7038	-	Ghir_D08	53070336	53075499	2636	-	*	0.8413
cis_mRNA_up10k	332	NA	LTCONS_00156961	MTCONS_00156959	Ghir_D08	55584064	55584999	936	-	Ghir_D08	55571717	55583733	7454	-	*	0.7493
cis_mRNA_dw20k	10429	NA	LTCONS_00157883	MTCONS_00153910	Ghir_D08	65796232	65800434	4121	-	Ghir_D08	65782676	65785804	1737	+	*	-0.7983
cis_mRNA_up10k	4699	NA	LTCONS_00158115	Ghir_D08G025950.1	Ghir_D08	67525988	67531073	4700	-	Ghir_D08	67535771	67537753	1983	+	*	0.6053
cis_mRNA_dw20k	7303	NA	LTCONS_00158236	MTCONS_00154193	Ghir_D08	68215301	68217779	1963	-	Ghir_D08	68205818	68207999	699	+	*	0.6651
cis_mRNA_dw20k	16010	NA	LTCONS_00158254	Ghir_D08G027010.1	Ghir_D08	68396047	68396996	950	-	Ghir_D08	68377718	68380038	1341	+	*	0.7483
cis_mRNA_up10k	964	NA	LTCONS_00158254	Ghir_D08G027040.1	Ghir_D08	68396047	68396996	950	-	Ghir_D08	68394218	68395084	867	-	*	0.9096
cis_mRNA_overlap	0	Lnc-AntiOverlap-mRNA	LTCONS_00159116	Ghir_D09G004920.1	Ghir_D09	23255095	23256593	1499	+	Ghir_D09	23254975	23255671	697	-	-1137.2	-0.6049
cis_mRNA_up10k	327	NA	LTCONS_00160242	Ghir_D09G012890.1	Ghir_D09	40528534	40535594	7061	+	Ghir_D09	40524910	40528208	2921	-	*	0.9139
cis_mRNA_overlap	0	Lnc-AntiOverlap-mRNA	LTCONS_00160595	Ghir_D09G015250.1	Ghir_D09	43684208	43686081	1874	+	Ghir_D09	43683537	43692344	5780	-	-3021.6	-0.8578
cis_mRNA_overlap	0	Lnc-AntiOverlap-mRNA	LTCONS_00160595	Ghir_D09G015250.2	Ghir_D09	43684208	43686081	1874	+	Ghir_D09	43683537	43692344	5567	-	-3021.6	-0.741
cis_mRNA_dw20k	16156	NA	LTCONS_00160942	Ghir_D09G017610.1	Ghir_D09	45899380	45903806	2215	+	Ghir_D09	45919961	45922641	2681	-	*	-0.6323
cis_mRNA_dw20k	1061	NA	LTCONS_00161042	Ghir_D09G018350.1	Ghir_D09	46757439	46758948	1510	+	Ghir_D09	46760008	46761690	1683	-	*	0.7878
cis_mRNA_overlap	0	Lnc-AntiOverlap-mRNA	LTCONS_00162192	Ghir_D09G001980.1	Ghir_D09	6135849	6137313	1465	-	Ghir_D09	6131221	6137624	4559	+	-2715.19	0.7861
cis_mRNA_overlap	0	Lnc-AntiOverlap-mRNA	LTCONS_00162192	Ghir_D09G001980.2	Ghir_D09	6135849	6137313	1465	-	Ghir_D09	6131221	6137624	4868	+	-2715.19	0.6085
cis_mRNA_overlap	0	Lnc-AntiOverlap-mRNA	LTCONS_00163188	Ghir_D09G008250.1	Ghir_D09	33638890	33639961	1072	-	Ghir_D09	33635959	33678835	1727	+	-1152.96	0.6728
cis_mRNA_dw20k	629	NA	LTCONS_00163246	Ghir_D09G008690.1	Ghir_D09	34511695	34514106	2412	-	Ghir_D09	34514734	34515105	285	-	*	0.7336
cis_mRNA_up10k	78	NA	LTCONS_00163848	Ghir_D09G012890.1	Ghir_D09	40528285	40529036	752	-	Ghir_D09	40524910	40528208	2921	-	*	0.772
cis_mRNA_dw20k	13474	NA	LTCONS_00164421	Ghir_D09G017090.1	Ghir_D09	45418507	45420958	2452	-	Ghir_D09	45403075	45405034	1960	+	*	0.7548
cis_mRNA_dw20k	4405	NA	LTCONS_00164421	Ghir_D09G017130.1	Ghir_D09	45418507	45420958	2452	-	Ghir_D09	45425362	45426541	1180	-	*	0.6219
cis_mRNA_dw20k	5642	NA	LTCONS_00164421	Ghir_D09G017100.1	Ghir_D09	45418507	45420958	2452	-	Ghir_D09	45409061	45412866	2033	+	*	0.6782
cis_mRNA_dw20k	5642	NA	LTCONS_00164421	Ghir_D09G017100.2	Ghir_D09	45418507	45420958	2452	-	Ghir_D09	45409061	45412866	2533	+	*	-0.6808
cis_mRNA_up10k	775	NA	LTCONS_00164421	Ghir_D09G017110.1	Ghir_D09	45418507	45420958	2452	-	Ghir_D09	45416261	45417733	1473	-	*	0.8928
cis_mRNA_overlap	0	Lnc-AntiCompleteIn-mRNAExon	LTCONS_00164941	Ghir_D09G020630.1	Ghir_D09	48810012	48811987	1976	-	Ghir_D09	48809999	48813010	3012	+	-4140.6	0.9023
cis_mRNA_dw20k	11971	NA	LTCONS_00165104	Ghir_D09G022190.1	Ghir_D09	50170596	50172974	2379	-	Ghir_D09	50155268	50158626	2456	+	*	-0.7209
cis_mRNA_dw20k	7118	NA	LTCONS_00165783	MTCONS_00165779	Ghir_D10	1786528	1788374	1742	+	Ghir_D10	1775983	1779411	1882	+	*	0.7936
cis_mRNA_dw20k	7118	NA	LTCONS_00165783	MTCONS_00165781	Ghir_D10	1786528	1788374	1742	+	Ghir_D10	1775996	1779411	2607	+	*	0.658
cis_mRNA_overlap	0	Lnc-AntiOverlap-mRNA	LTCONS_00166483	Ghir_D10G007440.1	Ghir_D10	7737281	7755494	1159	+	Ghir_D10	7752232	7755289	1582	-	*	0.6524
cis_mRNA_dw20k	14135	NA	LTCONS_00166730	Ghir_D10G008860.1	Ghir_D10	10353248	10356886	3639	+	Ghir_D10	10326680	10339114	3152	+	*	0.6943
cis_mRNA_dw20k	187	NA	LTCONS_00168245	Ghir_D10G017970.1	Ghir_D10	48877521	48877756	236	+	Ghir_D10	48876043	48877335	882	+	*	0.7826
cis_mRNA_dw20k	5101	NA	LTCONS_00169661	Ghir_D10G001530.1	Ghir_D10	1250060	1250856	797	-	Ghir_D10	1255956	1256871	916	-	*	0.8112
cis_mRNA_up10k	6102	NA	LTCONS_00169927	MTCONS_00169925	Ghir_D10	3160280	3161178	899	-	Ghir_D10	3150941	3154179	2535	-	*	0.9501
cis_mRNA_dw20k	2952	NA	LTCONS_00170777	MTCONS_00166864	Ghir_D10	11598624	11602396	2102	-	Ghir_D10	11594553	11595673	937	+	*	0.739
cis_mRNA_dw20k	1217	NA	LTCONS_00170802	Ghir_D10G009800.1	Ghir_D10	11954813	11960834	5565	-	Ghir_D10	11962050	11962763	714	-	*	0.6227
cis_mRNA_dw20k	12836	NA	LTCONS_00170802	MTCONS_00170818	Ghir_D10	11954813	11960834	5565	-	Ghir_D10	11973669	11977098	1990	-	*	-0.6405
cis_mRNA_dw20k	9914	NA	LTCONS_00170802	MTCONS_00170814	Ghir_D10	11954813	11960834	5565	-	Ghir_D10	11970747	11973017	1535	-	*	-0.6166
cis_mRNA_dw20k	303	NA	LTCONS_00171182	Ghir_D10G011750.2	Ghir_D10	17600653	17603402	2750	-	Ghir_D10	17603704	17609536	2053	-	*	0.9165
cis_mRNA_overlap	0	Lnc-Overlap-mRNA	LTCONS_00171340	Ghir_D10G012940.1	Ghir_D10	21173212	21179017	3696	-	Ghir_D10	21175650	21179017	989	-	-391.9	0.6987
cis_mRNA_up10k	8373	NA	LTCONS_00173268	Ghir_D11G000370.1	Ghir_D11	297498	298511	893	+	Ghir_D11	306883	316698	1773	+	*	0.6847
cis_mRNA_dw20k	6696	NA	LTCONS_00173400	Ghir_D11G001800.1	Ghir_D11	1530221	1531621	1401	+	Ghir_D11	1518436	1523526	3953	+	*	-0.6646
cis_mRNA_dw20k	11761	NA	LTCONS_00175212	Ghir_D11G014270.1	Ghir_D11	13594664	13597576	2913	+	Ghir_D11	13578221	13582904	1972	+	*	0.7599
cis_mRNA_dw20k	12841	NA	LTCONS_00175212	Ghir_D11G014270.4	Ghir_D11	13594664	13597576	2913	+	Ghir_D11	13578221	13581824	2300	+	*	0.6453
cis_mRNA_dw20k	12841	NA	LTCONS_00175212	MTCONS_00175203	Ghir_D11	13594664	13597576	2913	+	Ghir_D11	13578221	13581824	2776	+	*	0.6851
cis_mRNA_dw20k	401	NA	LTCONS_00175628	Ghir_D11G016840.1	Ghir_D11	17384758	17386096	1339	+	Ghir_D11	17386496	17388353	1858	-	*	0.8672
cis_mRNA_dw20k	13727	NA	LTCONS_00175873	Ghir_D11G018820.1	Ghir_D11	20647747	20650785	3039	+	Ghir_D11	20632229	20634021	1793	+	*	-0.6913
cis_mRNA_overlap	0	mRNA-CompleteIn-LncExon	LTCONS_00176019	Ghir_D11G020030.3	Ghir_D11	23085505	23091951	3279	+	Ghir_D11	23085505	23091951	1614	+	-614.46	-0.6189
cis_mRNA_overlap	0	Lnc-AntiOverlap-mRNA	LTCONS_00176310	MTCONS_00181490	Ghir_D11	30666027	30671531	5328	+	Ghir_D11	30669309	30679052	5434	-	*	0.6778
cis_mRNA_overlap	0	Lnc-AntiOverlap-mRNA	LTCONS_00176310	MTCONS_00181491	Ghir_D11	30666027	30671531	5328	+	Ghir_D11	30669309	30679236	5100	-	*	0.8089
cis_mRNA_up10k	7316	NA	LTCONS_00176843	Ghir_D11G025200.1	Ghir_D11	51653143	51654496	863	+	Ghir_D11	51641493	51645828	1401	-	*	-0.6437
cis_mRNA_dw20k	3290	NA	LTCONS_00177283	Ghir_D11G028030.1	Ghir_D11	59922338	59923106	681	+	Ghir_D11	59917571	59919049	1198	+	*	0.8506
cis_mRNA_dw20k	8117	NA	LTCONS_00177283	Ghir_D11G028020.3	Ghir_D11	59922338	59923106	681	+	Ghir_D11	59909063	59914222	3068	+	*	-0.8361
cis_mRNA_dw20k	8117	NA	LTCONS_00177283	Ghir_D11G028020.4	Ghir_D11	59922338	59923106	681	+	Ghir_D11	59909063	59914222	3412	+	*	0.7996
cis_mRNA_dw20k	1365	NA	LTCONS_00177602	Ghir_D11G030560.1	Ghir_D11	63509366	63510911	1546	+	Ghir_D11	63512275	63514587	1434	-	*	0.7413
cis_mRNA_dw20k	3110	NA	LTCONS_00177602	Ghir_D11G030540.3	Ghir_D11	63509366	63510911	1546	+	Ghir_D11	63501503	63506257	4673	+	*	0.7876
cis_mRNA_overlap	0	Lnc-AntiOverlap-mRNA	LTCONS_00177602	Ghir_D11G030550.5	Ghir_D11	63509366	63510911	1546	+	Ghir_D11	63510099	63511368	805	-	-877.34	0.7419
cis_mRNA_up10k	8242	NA	LTCONS_00177602	Ghir_D11G030530.1	Ghir_D11	63509366	63510911	1546	+	Ghir_D11	63499305	63501125	955	-	*	0.803
cis_mRNA_up10k	7839	NA	LTCONS_00178032	Ghir_D11G034080.1	Ghir_D11	70060101	70060769	669	+	Ghir_D11	70068607	70075275	2269	+	*	0.7172
cis_mRNA_up10k	9042	NA	LTCONS_00178032	Ghir_D11G034070.1	Ghir_D11	70060101	70060769	669	+	Ghir_D11	70048351	70051060	2710	-	*	0.8042
cis_mRNA_overlap	0	Lnc-Overlap-mRNA	LTCONS_00178120	MTCONS_00178121	Ghir_D11	71406722	71409168	2447	+	Ghir_D11	71406751	71414124	691	+	-220.93	0.7919
cis_mRNA_dw20k	14458	NA	LTCONS_00178242	Ghir_D11G035600.2	Ghir_D11	72296474	72300529	3951	+	Ghir_D11	72277486	72282017	3219	+	*	0.8092
cis_mRNA_dw20k	14458	NA	LTCONS_00178242	Ghir_D11G035600.3	Ghir_D11	72296474	72300529	3951	+	Ghir_D11	72277486	72282017	4352	+	*	0.7978
cis_mRNA_dw20k	18869	NA	LTCONS_00178243	Ghir_D11G035600.1	Ghir_D11	72300885	72302361	1477	+	Ghir_D11	72277486	72282017	3444	+	*	0.8713
cis_mRNA_dw20k	18869	NA	LTCONS_00178243	Ghir_D11G035600.2	Ghir_D11	72300885	72302361	1477	+	Ghir_D11	72277486	72282017	3219	+	*	0.8258
cis_mRNA_dw20k	18869	NA	LTCONS_00178243	Ghir_D11G035600.3	Ghir_D11	72300885	72302361	1477	+	Ghir_D11	72277486	72282017	4352	+	*	0.839
cis_mRNA_overlap	0	Lnc-Overlap-mRNA	LTCONS_00178337	MTCONS_00178339	Ghir_D11	72862374	72869280	5209	+	Ghir_D11	72862524	72869280	3080	+	-1428.17	0.7159
cis_mRNA_dw20k	15225	NA	LTCONS_00178948	Ghir_D11G004270.1	Ghir_D11	3423192	3423742	551	-	Ghir_D11	3401893	3407968	2066	+	*	-0.7212
cis_mRNA_dw20k	2773	NA	LTCONS_00178948	Ghir_D11G004300.1	Ghir_D11	3423192	3423742	551	-	Ghir_D11	3426514	3432067	4029	-	*	-0.6858
cis_mRNA_dw20k	8657	NA	LTCONS_00179268	Ghir_D11G006540.1	Ghir_D11	5388762	5390488	1727	-	Ghir_D11	5378228	5380106	1456	+	*	0.8437
cis_mRNA_overlap	0	Lnc-AntiCompleteIn-mRNAExon	LTCONS_00180417	Ghir_D11G015090.1	Ghir_D11	14670500	14671923	1424	-	Ghir_D11	14670149	14672056	1908	+	-2876.7	0.6301
cis_mRNA_overlap	0	Lnc-Overlap-mRNA	LTCONS_00181792	Ghir_D11G024160.1	Ghir_D11	45983746	45995965	8816	-	Ghir_D11	45982279	45996642	1720	-	*	0.9767
cis_mRNA_dw20k	1622	NA	LTCONS_00182359	Ghir_D11G027850.1	Ghir_D11	59464208	59466133	1926	-	Ghir_D11	59467754	59476798	3622	-	*	0.7481
cis_mRNA_dw20k	1598	NA	LTCONS_00183251	Ghir_D11G034400.1	Ghir_D11	70675192	70677384	234	-	Ghir_D11	70678981	70679490	510	-	*	0.9881
cis_mRNA_up10k	2588	NA	LTCONS_00183251	Ghir_D11G034390.1	Ghir_D11	70675192	70677384	234	-	Ghir_D11	70672188	70672605	418	-	*	0.9793
cis_mRNA_up10k	6237	NA	LTCONS_00183253	Ghir_D11G034400.1	Ghir_D11	70685726	70686167	442	-	Ghir_D11	70678981	70679490	510	-	-159.32	0.9706
cis_mRNA_dw20k	12960	NA	LTCONS_00183262	MTCONS_00183264	Ghir_D11	70773626	70776668	2951	-	Ghir_D11	70789627	70793101	2142	-	*	0.6151
cis_mRNA_up10k	4929	NA	LTCONS_00183262	Ghir_D11G034480.1	Ghir_D11	70773626	70776668	2951	-	Ghir_D11	70781596	70784719	2333	+	*	0.806
cis_mRNA_dw20k	14735	NA	LTCONS_00183944	Ghir_D12G003060.2	Ghir_D12	3919691	3925086	5205	+	Ghir_D12	3939820	3945497	4536	-	-5776.96	-0.7766
cis_mRNA_overlap	0	Lnc-AntiOverlap-mRNA	LTCONS_00183944	Ghir_D12G003050.2	Ghir_D12	3919691	3925086	5205	+	Ghir_D12	3921379	3927057	4523	-	-6725.69	-0.7868
cis_mRNA_dw20k	14735	NA	LTCONS_00183945	Ghir_D12G003060.2	Ghir_D12	3919704	3925086	4775	+	Ghir_D12	3939820	3945497	4536	-	-5779.69	-0.6922
cis_mRNA_overlap	0	mRNA-CompleteIn-LncExon	LTCONS_00184832	Ghir_D12G008960.1	Ghir_D12	28488127	28490427	2082	+	Ghir_D12	28488934	28490427	1411	+	-629.67	0.7775
cis_mRNA_dw20k	15888	NA	LTCONS_00186833	MTCONS_00190910	Ghir_D12	57869029	57870693	1665	+	Ghir_D12	57886580	57890802	3218	-	*	-0.686
cis_mRNA_dw20k	1686	NA	LTCONS_00186833	MTCONS_00186832	Ghir_D12	57869029	57870693	1665	+	Ghir_D12	57866346	57867344	999	+	*	0.6122
cis_mRNA_dw20k	17915	NA	LTCONS_00186833	Ghir_D12G023790.1	Ghir_D12	57869029	57870693	1665	+	Ghir_D12	57888607	57890802	1740	-	*	-0.7017
cis_mRNA_overlap	0	Lnc-AntiOverlap-mRNA	LTCONS_00186833	Ghir_D12G023760.1	Ghir_D12	57869029	57870693	1665	+	Ghir_D12	57868937	57870664	1728	-	-3364	0.8849
cis_mRNA_dw20k	13667	NA	LTCONS_00187113	Ghir_D12G026180.1	Ghir_D12	59986080	59987104	1025	+	Ghir_D12	60000770	60005484	2634	-	*	-0.6399
cis_mRNA_dw20k	8352	NA	LTCONS_00187113	Ghir_D12G026140.1	Ghir_D12	59986080	59987104	1025	+	Ghir_D12	59973419	59977729	3547	+	*	0.7323
cis_mRNA_up10k	6757	NA	LTCONS_00187113	MTCONS_00187120	Ghir_D12	59986080	59987104	1025	+	Ghir_D12	59993860	59999925	5144	+	*	0.6398
cis_mRNA_up10k	7052	NA	LTCONS_00187113	Ghir_D12G026160.1	Ghir_D12	59986080	59987104	1025	+	Ghir_D12	59994155	59997369	3133	+	*	0.673
cis_mRNA_overlap	0	mRNA-CompleteIn-LncExon	LTCONS_00187547	Ghir_D12G000110.2	Ghir_D12	230814	238513	4768	-	Ghir_D12	230814	238513	4429	-	-1538.81	-0.8573
cis_mRNA_dw20k	2081	NA	LTCONS_00187867	Ghir_D12G002500.1	Ghir_D12	3082110	3084496	2297	-	Ghir_D12	3086576	3087484	873	-	*	-0.6737
cis_mRNA_dw20k	1428	NA	LTCONS_00188981	Ghir_D12G009430.1	Ghir_D12	30734478	30735603	1126	-	Ghir_D12	30737030	30738538	1509	-	*	0.7317
cis_mRNA_overlap	0	Lnc-AntiOverlap-mRNA	LTCONS_00188981	Ghir_D12G009420.1	Ghir_D12	30734478	30735603	1126	-	Ghir_D12	30734639	30736224	1355	+	-1644.71	0.6042
cis_mRNA_dw20k	17959	NA	LTCONS_00189759	Ghir_D12G015100.1	Ghir_D12	46030603	46033759	2122	-	Ghir_D12	46010961	46012645	1685	+	*	0.692
cis_mRNA_overlap	0	Lnc-Overlap-mRNA	LTCONS_00189759	Ghir_D12G015130.1	Ghir_D12	46030603	46033759	2122	-	Ghir_D12	46031077	46033522	1937	-	-751.69	0.8515
cis_mRNA_overlap	0	mRNA-CompleteIn-LncExon	LTCONS_00189759	MTCONS_00189760	Ghir_D12	46030603	46033759	2122	-	Ghir_D12	46030603	46033759	1841	-	-693.11	0.7138
cis_mRNA_dw20k	1548	NA	LTCONS_00190442	Ghir_D12G019530.1	Ghir_D12	53352134	53355463	1304	-	Ghir_D12	53345194	53350587	2944	+	*	0.777
cis_mRNA_overlap	0	Lnc-AntiOverlap-mRNA	LTCONS_00192094	MTCONS_00195946	Ghir_D13	4571447	4572984	1538	+	Ghir_D13	4567708	4573546	3522	-	-3123.3	0.8154
cis_mRNA_dw20k	420	NA	LTCONS_00192261	Ghir_D13G005390.1	Ghir_D13	6791216	6793143	1928	+	Ghir_D13	6786143	6790797	1967	+	*	0.922
cis_mRNA_overlap	0	mRNA-AntiCompleteIn-LncExon	LTCONS_00192261	Ghir_D13G005400.1	Ghir_D13	6791216	6793143	1928	+	Ghir_D13	6791673	6792571	843	-	-1828.47	0.7193
cis_mRNA_dw20k	15151	NA	LTCONS_00192483	Ghir_D13G006700.2	Ghir_D13	9338764	9347728	7884	+	Ghir_D13	9321572	9323614	1403	+	*	0.6821
cis_mRNA_overlap	0	mRNA-CompleteIn-LncExon	LTCONS_00192483	Ghir_D13G006730.2	Ghir_D13	9338764	9347728	7884	+	Ghir_D13	9338764	9343460	2106	+	-992.86	0.6551
cis_mRNA_overlap	0	mRNA-CompleteIn-LncExon	LTCONS_00192483	Ghir_D13G006730.4	Ghir_D13	9338764	9347728	7884	+	Ghir_D13	9338765	9341953	1002	+	-501.87	0.6418
cis_mRNA_up10k	4046	NA	LTCONS_00192483	Ghir_D13G006760.1	Ghir_D13	9338764	9347728	7884	+	Ghir_D13	9351773	9354494	1478	+	*	-0.8018
cis_mRNA_dw20k	3227	NA	LTCONS_00192855	Ghir_D13G008930.1	Ghir_D13	17564888	17565881	994	+	Ghir_D13	17559168	17561662	2128	+	*	0.7263
cis_mRNA_overlap	0	Lnc-AntiCompleteIn-mRNAExon	LTCONS_00194140	MTCONS_00197868	Ghir_D13	51685739	51688318	2580	+	Ghir_D13	51685619	51688318	2700	-	-4966.8	0.8791
cis_mRNA_dw20k	230	NA	LTCONS_00194720	MTCONS_00194717	Ghir_D13	58543081	58545157	2077	+	Ghir_D13	58539802	58542852	2362	+	*	0.8051
cis_mRNA_up10k	7069	NA	LTCONS_00194720	Ghir_D13G020770.1	Ghir_D13	58543081	58545157	2077	+	Ghir_D13	58531397	58536013	3200	-	*	0.8194
cis_mRNA_dw20k	4383	NA	LTCONS_00195484	Ghir_D13G000790.1	Ghir_D13	659723	690694	708	-	Ghir_D13	653208	655341	1621	+	*	0.6643
cis_mRNA_dw20k	16659	NA	LTCONS_00195965	Ghir_D13G004380.4	Ghir_D13	4664957	4670999	5648	-	Ghir_D13	4687657	4689979	2108	-	*	0.6814
cis_mRNA_dw20k	1997	NA	LTCONS_00196619	Ghir_D13G008760.1	Ghir_D13	16392301	16398443	5498	-	Ghir_D13	16387700	16390305	1708	+	*	0.8153
cis_mRNA_up10k	233	NA	LTCONS_00197869	MTCONS_00197868	Ghir_D13	51688550	51688886	337	-	Ghir_D13	51685619	51688318	2700	-	*	0.792
cis_mRNA_up10k	217	NA	LTCONS_00197896	Ghir_D13G016570.8	Ghir_D13	51968103	51968879	777	-	Ghir_D13	51969095	51973423	3092	+	*	0.8069
cis_mRNA_up10k	5355	NA	LTCONS_00198197	Ghir_D13G018840.1	Ghir_D13	56308805	56309834	691	-	Ghir_D13	56300415	56303451	1293	-	*	-0.6449
cis_mRNA_up10k	8598	NA	LTCONS_00198197	Ghir_D13G018850.3	Ghir_D13	56308805	56309834	691	-	Ghir_D13	56318431	56323806	2453	+	*	-0.8028
cis_mRNA_dw20k	13141	NA	LTCONS_00198338	Ghir_D13G020030.1	Ghir_D13	57770358	57772918	2561	-	Ghir_D13	57754325	57757218	2304	+	*	0.8832
cis_mRNA_dw20k	4986	NA	LTCONS_00198338	MTCONS_00198340	Ghir_D13	57770358	57772918	2561	-	Ghir_D13	57777903	57784543	3730	-	*	-0.672
cis_mRNA_dw20k	4807	NA	LTCONS_00198824	MTCONS_00198826	Ghir_D13	62442422	62444286	957	-	Ghir_D13	62449092	62452651	2364	-	-456.83	0.8519
cis_mRNA_dw20k	159	NA	LTCONS_00199251	MTCONS_00199250	Scaffold126	773612	775677	2066	+	Scaffold126	770336	773454	1231	+	*	-0.8651
cis_mRNA_up10k	570	NA	LTCONS_00199251	Ghir_A04G016140.1	Scaffold126	773612	775677	2066	+	Scaffold126	776246	776677	432	+	*	-0.7013
cis_mRNA_up10k	1622	NA	LTCONS_00200775	Ghir_A06G022870.2	Scaffold2783	39792	48786	8891	+	Scaffold2783	35989	38171	2089	-	*	0.7577
cis_mRNA_up10k	534	NA	LTCONS_00200775	Ghir_A06G022870.1	Scaffold2783	39792	48786	8891	+	Scaffold2783	35989	39259	1260	-	*	0.9117

## Sheet: Table S4d_total cis-target 
Table S4d:Potential total cis target genes of lncRNAs in the anther development
lncRNA	mRNA
LTCONS_00000730	Ghir_A01G005370.1
LTCONS_00001127	Ghir_A01G008090.1
LTCONS_00001409	Ghir_A01G009580.1
LTCONS_00001831	Ghir_A01G009580.2
LTCONS_00002443	MTCONS_00001405
LTCONS_00003204	Ghir_A01G011970.2
LTCONS_00003425	MTCONS_00001832
LTCONS_00004262	Ghir_A01G011950.1
LTCONS_00005148	Ghir_A01G015250.1
LTCONS_00005427	Ghir_A01G019820.1
LTCONS_00005463	Ghir_A01G021680.1
LTCONS_00005531	Ghir_A01G005150.1
LTCONS_00006696	Ghir_A01G010670.2
LTCONS_00007322	Ghir_A01G012520.2
LTCONS_00008914	Ghir_A01G012710.1
LTCONS_00011602	Ghir_A01G013120.1
LTCONS_00011952	MTCONS_00006697
LTCONS_00012486	Ghir_A02G004120.1
LTCONS_00012911	Ghir_A02G004120.2
LTCONS_00013095	Ghir_A02G014400.2
LTCONS_00014247	MTCONS_00011603
LTCONS_00014426	MTCONS_00011598
LTCONS_00014655	Ghir_A02G014730.1
LTCONS_00014675	Ghir_A02G018960.1
LTCONS_00014971	Ghir_A02G019000.1
LTCONS_00016610	MTCONS_00012910
LTCONS_00016615	Ghir_A03G002710.1
LTCONS_00016717	Ghir_A03G003860.3
LTCONS_00017089	Ghir_A03G011490.1
LTCONS_00017449	Ghir_A03G011490.3
LTCONS_00018126	MTCONS_00014425
LTCONS_00018686	Ghir_A03G013690.1
LTCONS_00020090	MTCONS_00014673
LTCONS_00020149	MTCONS_00018413
LTCONS_00020513	Ghir_A03G004670.1
LTCONS_00020760	Ghir_A03G004710.1
LTCONS_00020841	Ghir_A03G005220.1
LTCONS_00021013	Ghir_A03G007450.1
LTCONS_00021122	MTCONS_00013955
LTCONS_00022528	Ghir_A03G009770.1
LTCONS_00023012	Ghir_A03G009780.1
LTCONS_00023144	Ghir_A03G016980.1
LTCONS_00023901	Ghir_A04G003760.1
LTCONS_00024440	Ghir_A04G004070.1
LTCONS_00025295	Ghir_A04G004050.1
LTCONS_00025473	MTCONS_00020150
LTCONS_00026183	MTCONS_00022526
LTCONS_00026496	Ghir_A04G004040.1
LTCONS_00026909	Ghir_A04G004030.1
LTCONS_00027355	Ghir_A04G006300.1
LTCONS_00028329	Ghir_A04G007670.1
LTCONS_00029193	Ghir_A04G008250.1
LTCONS_00029328	Ghir_A04G009370.1
LTCONS_00029843	Ghir_A04G009370.2
LTCONS_00029889	MTCONS_00021014
LTCONS_00031428	Ghir_A04G009950.1
LTCONS_00031470	Ghir_A04G004000.1
LTCONS_00032274	MTCONS_00023015
LTCONS_00032469	Ghir_A04G007510.2
LTCONS_00032735	Ghir_A04G008330.1
LTCONS_00032916	Ghir_A04G008340.1
LTCONS_00033697	MTCONS_00023902
LTCONS_00033701	Ghir_A05G002160.1
LTCONS_00035060	Ghir_A05G008760.1
LTCONS_00035154	Ghir_A05G010160.1
LTCONS_00035353	Ghir_A05G014770.1
LTCONS_00036208	Ghir_A05G017060.2
LTCONS_00036335	MTCONS_00032709
LTCONS_00036394	Ghir_A05G019750.1
LTCONS_00037520	Ghir_A05G019760.2
LTCONS_00037705	Ghir_A05G022710.1
LTCONS_00038151	Ghir_A05G029850.1
LTCONS_00039401	MTCONS_00029196
LTCONS_00039773	Ghir_A05G036110.1
LTCONS_00040695	Ghir_A05G039340.1
LTCONS_00041015	Ghir_A05G039340.2
LTCONS_00041086	Ghir_A05G039600.1
LTCONS_00041673	Ghir_A05G039610.1
LTCONS_00042745	MTCONS_00031425
LTCONS_00042804	MTCONS_00031469
LTCONS_00043318	MTCONS_00031466
LTCONS_00044017	Ghir_A05G008420.1
LTCONS_00044085	MTCONS_00032278
LTCONS_00044164	Ghir_A05G015490.1
LTCONS_00044680	Ghir_A05G017250.1
LTCONS_00044881	Ghir_A05G017250.3
LTCONS_00045334	Ghir_A05G018400.3
LTCONS_00045335	Ghir_A05G018420.1
LTCONS_00046524	Ghir_A05G018420.2
LTCONS_00047233	Ghir_A05G018410.1
LTCONS_00047683	Ghir_A05G024120.2
LTCONS_00047862	Ghir_A05G033040.1
LTCONS_00048206	Ghir_A05G033050.1
LTCONS_00048664	MTCONS_00035053
LTCONS_00048665	Ghir_A05G033580.2
LTCONS_00049439	Ghir_A05G034730.1
LTCONS_00050830	MTCONS_00029133
LTCONS_00050831	MTCONS_00036207
LTCONS_00050978	Ghir_A05G040200.1
LTCONS_00050980	MTCONS_00029992
LTCONS_00051568	Ghir_A05G040390.1
LTCONS_00053642	Ghir_A06G004750.1
LTCONS_00053933	Ghir_A06G005820.1
LTCONS_00054053	Ghir_A06G008880.5
LTCONS_00055286	Ghir_A06G017060.1
LTCONS_00056747	MTCONS_00039399
LTCONS_00057110	Ghir_A06G019630.2
LTCONS_00057518	Ghir_A06G004320.1
LTCONS_00057548	Ghir_A06G004330.1
LTCONS_00057791	MTCONS_00037434
LTCONS_00058279	Ghir_A06G006190.1
LTCONS_00058654	Ghir_A06G006580.1
LTCONS_00058962	MTCONS_00041087
LTCONS_00059043	Ghir_A06G009390.1
LTCONS_00059074	Ghir_A06G015550.23
LTCONS_00059895	Ghir_A06G015550.16
LTCONS_00060504	Ghir_A06G015880.1
LTCONS_00060598	Ghir_A06G019580.3
LTCONS_00060835	Ghir_A07G001990.1
LTCONS_00061808	Ghir_A07G002510.1
LTCONS_00061809	Ghir_A07G002520.1
LTCONS_00061920	MTCONS_00047860
LTCONS_00062503	MTCONS_00044089
LTCONS_00062649	Ghir_A07G003020.1
LTCONS_00062894	MTCONS_00044676
LTCONS_00062896	Ghir_A07G007770.1
LTCONS_00064878	MTCONS_00048659
LTCONS_00065300	Ghir_A07G011000.1
LTCONS_00065312	Ghir_A07G010990.1
LTCONS_00067078	Ghir_A07G017520.1
LTCONS_00068235	Ghir_A07G017530.1
LTCONS_00068252	Ghir_A07G017540.1
LTCONS_00069330	Ghir_A07G022610.1
LTCONS_00070207	Ghir_A07G022630.2
LTCONS_00070438	Ghir_A07G000940.1
LTCONS_00070977	Ghir_A07G000960.1
LTCONS_00071123	Ghir_A07G000970.3
LTCONS_00071353	Ghir_A07G000970.4
LTCONS_00071797	Ghir_A07G000950.2
LTCONS_00072086	Ghir_A07G000950.1
LTCONS_00072264	Ghir_A07G004670.1
LTCONS_00072978	Ghir_A07G007810.1
LTCONS_00074009	Ghir_A07G013340.1
LTCONS_00074168	Ghir_A07G022240.1
LTCONS_00074561	Ghir_A07G022230.1
LTCONS_00074863	Ghir_A07G023220.1
LTCONS_00075315	Ghir_A08G003080.1
LTCONS_00076252	MTCONS_00057634
LTCONS_00076415	Ghir_A08G015380.1
LTCONS_00076667	Ghir_A08G017230.1
LTCONS_00076801	MTCONS_00057903
LTCONS_00078208	Ghir_A08G017930.1
LTCONS_00078346	Ghir_A08G000420.4
LTCONS_00078663	Ghir_A08G010310.1
LTCONS_00079346	MTCONS_00057109
LTCONS_00080149	Ghir_A08G014780.1
LTCONS_00080473	Ghir_A08G014800.1
LTCONS_00081026	Ghir_A08G014790.1
LTCONS_00081027	Ghir_A08G015050.2
LTCONS_00081296	Ghir_A08G016440.1
LTCONS_00081405	Ghir_A08G016410.2
LTCONS_00081517	Ghir_A08G020050.3
LTCONS_00083878	Ghir_A08G022950.2
LTCONS_00084001	Ghir_A08G025040.1
LTCONS_00084076	MTCONS_00059040
LTCONS_00084594	MTCONS_00059075
LTCONS_00085190	Ghir_A09G005100.1
LTCONS_00085722	Ghir_A09G008890.2
LTCONS_00086382	Ghir_A09G008890.7
LTCONS_00086458	MTCONS_00060597
LTCONS_00086901	MTCONS_00064670
LTCONS_00087258	Ghir_A09G011060.1
LTCONS_00087304	Ghir_A09G011070.1
LTCONS_00087916	MTCONS_00064678
LTCONS_00088347	Ghir_A09G017390.1
LTCONS_00088466	MTCONS_00065636
LTCONS_00088863	Ghir_A09G017370.1
LTCONS_00088950	Ghir_A09G018150.1
LTCONS_00089469	Ghir_A09G022400.1
LTCONS_00089802	Ghir_A09G023650.1
LTCONS_00089893	Ghir_A09G025440.2
LTCONS_00090083	MTCONS_00066660
LTCONS_00090236	MTCONS_00066661
LTCONS_00090727	Ghir_A09G025460.1
LTCONS_00091062	Ghir_A09G012340.1
LTCONS_00091482	Ghir_A09G014890.1
LTCONS_00091896	Ghir_A09G014870.1
LTCONS_00091897	Ghir_A09G014920.1
LTCONS_00092126	Ghir_A10G002310.1
LTCONS_00092127	Ghir_A10G002360.1
LTCONS_00092497	MTCONS_00072107
LTCONS_00095287	Ghir_A10G010310.1
LTCONS_00096000	MTCONS_00073122
LTCONS_00096375	Ghir_A10G021430.1
LTCONS_00096729	Ghir_A10G023120.1
LTCONS_00098997	Ghir_A10G023130.1
LTCONS_00099333	Ghir_A10G002070.1
LTCONS_00099630	Ghir_A10G002090.1
LTCONS_00101097	Ghir_A10G003310.1
LTCONS_00101614	Ghir_A10G004840.1
LTCONS_00101737	Ghir_A10G007770.1
LTCONS_00101814	Ghir_A10G010020.1
LTCONS_00102078	Ghir_A10G010060.1
LTCONS_00102234	Ghir_A10G011260.1
LTCONS_00102235	Ghir_A10G015360.1
LTCONS_00103677	MTCONS_00074010
LTCONS_00105252	Ghir_A10G023660.1
LTCONS_00105427	Ghir_A11G002210.1
LTCONS_00105434	MTCONS_00074558
LTCONS_00106271	Ghir_A11G002220.1
LTCONS_00107809	Ghir_A11G002230.3
LTCONS_00108423	MTCONS_00074562
LTCONS_00108521	Ghir_A11G004770.1
LTCONS_00108684	Ghir_A11G008350.3
LTCONS_00110992	Ghir_A11G014050.1
LTCONS_00111135	Ghir_A11G014060.1
LTCONS_00112015	Ghir_A11G015040.3
LTCONS_00112612	Ghir_A11G016410.1
LTCONS_00112641	Ghir_A11G016430.1
LTCONS_00112947	Ghir_A11G017540.1
LTCONS_00114493	Ghir_A11G026990.1
LTCONS_00115044	Ghir_A11G026990.2
LTCONS_00115486	Ghir_A11G026990.3
LTCONS_00115487	MTCONS_00078335
LTCONS_00115563	MTCONS_00078337
LTCONS_00117431	MTCONS_00078340
LTCONS_00118132	MTCONS_00078341
LTCONS_00118133	Ghir_A11G030110.1
LTCONS_00118134	Ghir_A11G035390.1
LTCONS_00118170	Ghir_A11G035410.2
LTCONS_00118708	MTCONS_00080148
LTCONS_00118946	Ghir_A11G007780.4
LTCONS_00120233	Ghir_A11G011460.1
LTCONS_00120556	Ghir_A11G013500.1
LTCONS_00120557	Ghir_A11G013480.1
LTCONS_00121071	Ghir_A11G014330.1
LTCONS_00121771	Ghir_A11G014980.1
LTCONS_00122878	Ghir_A11G029460.1
LTCONS_00123228	Ghir_A11G030360.2
LTCONS_00124097	MTCONS_00078696
LTCONS_00124319	Ghir_A11G030750.1
LTCONS_00124320	MTCONS_00084079
LTCONS_00124322	MTCONS_00084592
LTCONS_00124323	MTCONS_00085186
LTCONS_00125863	MTCONS_00085187
LTCONS_00126105	MTCONS_00085188
LTCONS_00126728	MTCONS_00089967
LTCONS_00127028	Ghir_A02G019580.1
LTCONS_00127296	Ghir_A12G010430.2
LTCONS_00128230	MTCONS_00086902
LTCONS_00128257	Ghir_A12G016510.1
LTCONS_00128338	MTCONS_00087255
LTCONS_00128924	Ghir_A12G016830.1
LTCONS_00129382	Ghir_A12G020860.1
LTCONS_00129773	Ghir_A12G023820.1
LTCONS_00130038	Ghir_A12G024870.1
LTCONS_00130447	Ghir_A12G024840.2
LTCONS_00130585	Ghir_A12G024840.4
LTCONS_00131248	Ghir_A12G024860.1
LTCONS_00131576	MTCONS_00088470
LTCONS_00132003	Ghir_A12G027990.2
LTCONS_00133089	Ghir_A12G028840.2
LTCONS_00133092	Ghir_A12G028800.3
LTCONS_00133257	Ghir_A12G028800.4
LTCONS_00133720	Ghir_A12G028800.1
LTCONS_00134794	Ghir_A12G003110.1
LTCONS_00134799	Ghir_A12G005020.1
LTCONS_00135495	Ghir_A12G005420.2
LTCONS_00136153	Ghir_A12G006570.1
LTCONS_00136349	Ghir_A12G007640.1
LTCONS_00136350	Ghir_A12G011240.1
LTCONS_00136390	Ghir_A12G011250.1
LTCONS_00137086	Ghir_A12G013830.1
LTCONS_00137391	Ghir_A12G013800.1
LTCONS_00138095	Ghir_A12G016370.1
LTCONS_00138458	Ghir_A12G018980.1
LTCONS_00141829	Ghir_A12G020760.4
LTCONS_00142006	MTCONS_00087899
LTCONS_00143254	Ghir_A12G023860.1
LTCONS_00144447	Ghir_A13G013390.1
LTCONS_00145255	Ghir_A13G013400.2
LTCONS_00145630	Ghir_A13G018900.1
LTCONS_00146330	Ghir_A13G018900.2
LTCONS_00146982	Ghir_A13G021660.2
LTCONS_00147039	Ghir_A13G021660.3
LTCONS_00147419	Ghir_A13G021650.1
LTCONS_00148720	MTCONS_00096719
LTCONS_00149219	MTCONS_00096721
LTCONS_00150096	MTCONS_00096731
LTCONS_00150745	Ghir_A13G013590.1
LTCONS_00151522	Ghir_A13G015690.1
LTCONS_00152272	MTCONS_00099628
LTCONS_00152830	MTCONS_00099629
LTCONS_00152921	Ghir_A13G017540.1
LTCONS_00152922	Ghir_D01G004390.2
LTCONS_00152926	Ghir_D01G008250.1
LTCONS_00152929	Ghir_D01G009060.1
LTCONS_00155744	MTCONS_00101809
LTCONS_00156028	Ghir_A09G011050.1
LTCONS_00156216	Ghir_D01G011060.1
LTCONS_00156273	Ghir_D01G011100.1
LTCONS_00156676	Ghir_D01G011040.1
LTCONS_00157257	MTCONS_00102239
LTCONS_00157436	MTCONS_00102233
LTCONS_00157954	MTCONS_00102237
LTCONS_00158131	MTCONS_00102236
LTCONS_00158685	MTCONS_00102240
LTCONS_00158821	Ghir_D01G021150.1
LTCONS_00158862	Ghir_D01G009940.2
LTCONS_00159581	Ghir_D01G011140.1
LTCONS_00160671	Ghir_D01G011150.1
LTCONS_00160793	Ghir_D01G011070.1
LTCONS_00161182	Ghir_D01G016930.1
LTCONS_00162192	Ghir_D01G016930.2
LTCONS_00163371	Ghir_D02G005660.1
LTCONS_00165547	MTCONS_00112071
LTCONS_00165783	Ghir_D02G010520.1
LTCONS_00165903	Ghir_D02G011320.1
LTCONS_00166042	Ghir_D02G011300.1
LTCONS_00166287	Ghir_D02G001720.1
LTCONS_00169388	Ghir_D02G002980.1
LTCONS_00170776	Ghir_D02G002940.1
LTCONS_00170777	Ghir_D02G009460.1
LTCONS_00172413	Ghir_D02G012810.1
LTCONS_00174491	Ghir_D02G012990.3
LTCONS_00174535	Ghir_D02G012990.1
LTCONS_00175077	Ghir_D02G014670.1
LTCONS_00175093	Ghir_D03G000990.1
LTCONS_00175211	Ghir_D03G005420.1
LTCONS_00175716	MTCONS_00115482
LTCONS_00177283	MTCONS_00118138
LTCONS_00177577	MTCONS_00118139
LTCONS_00177718	Ghir_D03G008140.1
LTCONS_00178032	Ghir_D03G008130.1
LTCONS_00178043	Ghir_D03G008970.1
LTCONS_00178120	Ghir_D03G003950.5
LTCONS_00178300	Ghir_D03G008430.1
LTCONS_00179268	Ghir_D03G008470.1
LTCONS_00179423	Ghir_D03G008450.1
LTCONS_00179836	Ghir_D03G012160.2
LTCONS_00182456	Ghir_D03G013840.2
LTCONS_00182491	Ghir_D04G003670.1
LTCONS_00183219	Ghir_D04G005750.2
LTCONS_00184835	Ghir_D04G009210.1
LTCONS_00185806	MTCONS_00121770
LTCONS_00185910	Ghir_D04G000510.1
LTCONS_00186632	Ghir_D04G003520.1
LTCONS_00186833	Ghir_D04G010440.1
LTCONS_00187131	Ghir_D04G010430.1
LTCONS_00188981	Ghir_D05G001450.1
LTCONS_00189005	Ghir_D05G003690.1
LTCONS_00189759	Ghir_D05G003680.1
LTCONS_00190442	Ghir_D05G003710.2
LTCONS_00191097	MTCONS_00132011
LTCONS_00192211	Ghir_D05G010580.1
LTCONS_00195996	MTCONS_00127025
LTCONS_00196966	Ghir_D05G012510.1
LTCONS_00197449	Ghir_D05G019630.1
LTCONS_00197467	Ghir_D05G019640.1
LTCONS_00197468	Ghir_D05G019650.1
LTCONS_00197636	Ghir_D05G019910.1
LTCONS_00198197	Ghir_D05G020460.1
LTCONS_00198972	Ghir_D05G024590.1
LTCONS_00199644	Ghir_D05G028280.1
LTCONS_00199645	Ghir_D05G031350.1
LTCONS_00200778	Ghir_D05G033270.1
LTCONS_00000783	Ghir_D05G033270.2
LTCONS_00001431	Ghir_D05G035510.1
LTCONS_00002094	Ghir_D05G036690.1
LTCONS_00002446	Ghir_D05G036700.1
LTCONS_00006752	Ghir_D05G002350.1
LTCONS_00007007	Ghir_D05G004890.2
LTCONS_00007700	Ghir_D05G004870.1
LTCONS_00007840	Ghir_D05G008240.1
LTCONS_00008498	Ghir_D05G015600.1
LTCONS_00009188	Ghir_D05G017080.1
LTCONS_00010048	Ghir_D05G017090.1
LTCONS_00010340	Ghir_D05G020750.2
LTCONS_00012179	Ghir_D05G020730.9
LTCONS_00012421	Ghir_D05G028410.1
LTCONS_00013554	Ghir_D05G028430.1
LTCONS_00015284	Ghir_D05G033150.2
LTCONS_00016084	Ghir_D05G038070.1
LTCONS_00016319	MTCONS_00130771
LTCONS_00016356	Ghir_D06G000030.4
LTCONS_00019548	Ghir_D06G000040.1
LTCONS_00020047	Ghir_D06G000010.1
LTCONS_00020151	Ghir_D06G000420.1
LTCONS_00022146	Ghir_D06G005380.2
LTCONS_00022431	Ghir_D06G007210.1
LTCONS_00022766	MTCONS_00141467
LTCONS_00025260	Ghir_D06G013780.1
LTCONS_00025898	Ghir_D06G013360.1
LTCONS_00025899	Ghir_D06G014290.1
LTCONS_00026171	Ghir_D06G023600.1
LTCONS_00026688	Ghir_D06G023590.1
LTCONS_00026706	Ghir_D07G009450.1
LTCONS_00026831	MTCONS_00144448
LTCONS_00028161	Ghir_D07G014670.1
LTCONS_00028546	Ghir_D07G016860.1
LTCONS_00029159	MTCONS_00146329
LTCONS_00030263	Ghir_D07G000490.1
LTCONS_00030510	Ghir_D07G000980.1
LTCONS_00030918	Ghir_D07G000990.1
LTCONS_00031304	Ghir_D07G000960.1
LTCONS_00031525	Ghir_D07G001000.1
LTCONS_00031842	Ghir_D07G000970.1
LTCONS_00032180	Ghir_D07G003940.1
LTCONS_00033157	Ghir_D07G013540.1
LTCONS_00033161	Ghir_D07G013530.1
LTCONS_00033367	Ghir_D07G016440.1
LTCONS_00033698	Ghir_D07G022640.1
LTCONS_00035046	Ghir_D07G022620.1
LTCONS_00036368	Ghir_D08G002250.1
LTCONS_00039505	MTCONS_00154619
LTCONS_00040959	Ghir_D08G007660.1
LTCONS_00042439	Ghir_D08G012430.1
LTCONS_00042959	Ghir_D08G012320.1
LTCONS_00044564	MTCONS_00156220
LTCONS_00044678	Ghir_D08G012400.1
LTCONS_00046063	MTCONS_00156208
LTCONS_00046154	Ghir_D08G016460.3
LTCONS_00047799	Ghir_D08G016920.1
LTCONS_00049109	Ghir_D08G016920.2
LTCONS_00049929	MTCONS_00152928
LTCONS_00049949	Ghir_D08G010060.1
LTCONS_00050686	MTCONS_00152135
LTCONS_00050975	Ghir_D08G012340.1
LTCONS_00051738	MTCONS_00156274
LTCONS_00052071	Ghir_D08G015510.3
LTCONS_00053640	Ghir_D08G015510.1
LTCONS_00053823	Ghir_D08G019400.1
LTCONS_00054019	Ghir_D08G020670.1
LTCONS_00054988	Ghir_D08G024680.1
LTCONS_00055462	Ghir_D08G026060.1
LTCONS_00056456	Ghir_D09G002120.1
LTCONS_00056457	Ghir_D09G002940.1
LTCONS_00056582	Ghir_D09G002940.2
LTCONS_00056601	Ghir_D09G003180.1
LTCONS_00057521	Ghir_D09G008200.1
LTCONS_00057909	Ghir_D09G015740.1
LTCONS_00058005	Ghir_D09G015740.3
LTCONS_00058129	Ghir_D09G016430.1
LTCONS_00059085	Ghir_D09G016430.2
LTCONS_00060075	Ghir_D09G019510.1
LTCONS_00062158	Ghir_D09G019500.1
LTCONS_00065150	Ghir_D09G001980.1
LTCONS_00065533	Ghir_D09G001980.2
LTCONS_00068954	Ghir_D09G009770.2
LTCONS_00069926	MTCONS_00169489
LTCONS_00070439	Ghir_D10G000040.1
LTCONS_00071610	MTCONS_00165779
LTCONS_00071781	MTCONS_00165781
LTCONS_00072811	Ghir_D10G003100.1
LTCONS_00073818	MTCONS_00165896
LTCONS_00074162	MTCONS_00165906
LTCONS_00075672	Ghir_D10G004250.1
LTCONS_00075777	MTCONS_00170306
LTCONS_00076393	Ghir_D10G026860.1
LTCONS_00077518	Ghir_D10G026880.1
LTCONS_00077889	MTCONS_00166864
LTCONS_00078345	Ghir_D10G020600.5
LTCONS_00079160	MTCONS_00174489
LTCONS_00079256	Ghir_D11G009630.1
LTCONS_00082525	Ghir_D11G009940.1
LTCONS_00082918	Ghir_D11G013370.1
LTCONS_00083880	Ghir_D11G013460.1
LTCONS_00084588	Ghir_D11G014270.1
LTCONS_00084882	Ghir_D11G014270.4
LTCONS_00085561	MTCONS_00175203
LTCONS_00085782	Ghir_D11G017580.1
LTCONS_00086691	Ghir_D11G028030.1
LTCONS_00088650	Ghir_D11G028020.3
LTCONS_00088855	Ghir_D11G028020.4
LTCONS_00088949	Ghir_D11G030410.1
LTCONS_00092286	Ghir_D11G031370.1
LTCONS_00095833	Ghir_D11G034080.1
LTCONS_00096038	Ghir_D11G034070.1
LTCONS_00096741	Ghir_D11G034280.2
LTCONS_00097097	MTCONS_00178121
LTCONS_00097936	Ghir_D11G036250.2
LTCONS_00098507	Ghir_D10G023640.1
LTCONS_00099586	Ghir_D11G006540.1
LTCONS_00099978	MTCONS_00179433
LTCONS_00100094	Ghir_D11G010450.1
LTCONS_00100759	MTCONS_00182461
LTCONS_00101029	MTCONS_00177360
LTCONS_00101472	MTCONS_00183228
LTCONS_00101509	MTCONS_00183211
LTCONS_00101707	MTCONS_00183213
LTCONS_00103086	Ghir_D12G008980.1
LTCONS_00103087	Ghir_D12G016190.1
LTCONS_00104443	MTCONS_00189947
LTCONS_00105197	Ghir_D12G016770.2
LTCONS_00105198	Ghir_D12G022210.2
LTCONS_00105253	MTCONS_00190910
LTCONS_00106304	MTCONS_00186832
LTCONS_00107077	Ghir_D12G023790.1
LTCONS_00108659	Ghir_D12G023760.1
LTCONS_00108685	MTCONS_00191243
LTCONS_00109947	Ghir_D12G009430.1
LTCONS_00110107	Ghir_D12G009420.1
LTCONS_00110511	Ghir_D12G009630.1
LTCONS_00110926	Ghir_D12G015100.1
LTCONS_00111510	Ghir_D12G015130.1
LTCONS_00112320	MTCONS_00189760
LTCONS_00112476	Ghir_D12G019530.1
LTCONS_00112622	Ghir_D12G025300.2
LTCONS_00113076	Ghir_D12G025320.1
LTCONS_00115506	Ghir_D13G005060.1
LTCONS_00115678	MTCONS_00195997
LTCONS_00117282	Ghir_D13G011060.2
LTCONS_00117930	Ghir_D13G011060.5
LTCONS_00118548	Ghir_D13G013870.1
LTCONS_00118558	Ghir_D13G013950.1
LTCONS_00118563	Ghir_D13G014970.1
LTCONS_00120768	Ghir_D13G014960.1
LTCONS_00121891	Ghir_D13G018840.1
LTCONS_00122214	Ghir_D13G018850.3
LTCONS_00122932	Ghir_D13G025600.1
LTCONS_00126507	Ghir_A01G022870.1
LTCONS_00127588	Ghir_A01G022860.1
LTCONS_00127591	Ghir_A06G022870.1
LTCONS_00129638	Ghir_A01G005670.1
LTCONS_00129734	Ghir_A01G009740.4
LTCONS_00129750	Ghir_A01G009730.1
LTCONS_00131933	Ghir_A01G009730.3
LTCONS_00133169	Ghir_A01G013320.1
LTCONS_00133498	MTCONS_00002090
LTCONS_00133639	MTCONS_00003474
LTCONS_00133653	Ghir_A01G022160.1
LTCONS_00133898	Ghir_A02G001670.3
LTCONS_00134043	Ghir_A02G006960.1
LTCONS_00134958	MTCONS_00010680
LTCONS_00135069	MTCONS_00010681
LTCONS_00135988	Ghir_A02G007860.1
LTCONS_00136098	Ghir_A02G012370.1
LTCONS_00136186	MTCONS_00012168
LTCONS_00138115	Ghir_A02G002840.1
LTCONS_00139472	Ghir_A02G002830.1
LTCONS_00139860	Ghir_A02G005130.1
LTCONS_00141516	Ghir_A02G016360.1
LTCONS_00144644	Ghir_A02G018460.1
LTCONS_00145190	MTCONS_00009519
LTCONS_00147205	Ghir_A03G006670.1
LTCONS_00148160	Ghir_A03G017500.2
LTCONS_00149306	Ghir_A03G000600.1
LTCONS_00149545	Ghir_A03G002440.1
LTCONS_00150132	Ghir_A03G023380.1
LTCONS_00150885	Ghir_A04G003550.1
LTCONS_00150887	Ghir_A04G001270.1
LTCONS_00152261	Ghir_A04G003450.1
LTCONS_00152368	MTCONS_00022762
LTCONS_00152742	MTCONS_00025262
LTCONS_00152920	MTCONS_00025894
LTCONS_00152945	Ghir_A05G012750.1
LTCONS_00153015	Ghir_A05G012810.3
LTCONS_00157883	Ghir_A05G012810.4
LTCONS_00160479	MTCONS_00032339
LTCONS_00161519	MTCONS_00026166
LTCONS_00161821	Ghir_A05G018450.1
LTCONS_00162136	MTCONS_00033021
LTCONS_00163073	Ghir_A05G028840.1
LTCONS_00164446	Ghir_A05G028880.1
LTCONS_00164526	Ghir_A05G028850.1
LTCONS_00165104	Ghir_A05G031360.2
LTCONS_00166499	MTCONS_00029161
LTCONS_00169179	Ghir_A05G042030.1
LTCONS_00170802	Ghir_A05G000770.1
LTCONS_00171182	Ghir_A05G004160.1
LTCONS_00175628	Ghir_A05G004130.1
LTCONS_00177471	Ghir_A05G004140.1
LTCONS_00178242	Ghir_A05G004170.1
LTCONS_00178243	MTCONS_00031306
LTCONS_00178337	Ghir_A05G008800.1
LTCONS_00179665	Ghir_A05G010990.2
LTCONS_00179991	MTCONS_00025598
LTCONS_00182359	Ghir_A05G013570.1
LTCONS_00183702	MTCONS_00033158
LTCONS_00183944	MTCONS_00033160
LTCONS_00183945	MTCONS_00033156
LTCONS_00185656	Ghir_A05G021960.2
LTCONS_00186362	MTCONS_00028780
LTCONS_00186652	MTCONS_00036356
LTCONS_00186942	Ghir_A06G017830.1
LTCONS_00187113	Ghir_A06G005880.1
LTCONS_00187547	MTCONS_00037714
LTCONS_00189596	MTCONS_00038857
LTCONS_00190589	Ghir_A06G013500.1
LTCONS_00192261	Ghir_A06G016940.1
LTCONS_00192644	Ghir_A07G005780.1
LTCONS_00192803	Ghir_A07G005810.1
LTCONS_00194140	Ghir_A07G015140.3
LTCONS_00195380	Ghir_A07G015770.1
LTCONS_00196099	Ghir_A07G015770.2
LTCONS_00199534	Ghir_A07G015770.3
LTCONS_00200922	MTCONS_00049842
LTCONS_00000802	Ghir_A07G002000.2
LTCONS_00001133	Ghir_A07G011090.1
LTCONS_00002739	Ghir_A07G016140.1
LTCONS_00003694	Ghir_A07G016270.1
LTCONS_00005144	Ghir_A07G016280.1
LTCONS_00005395	Ghir_A07G021430.1
LTCONS_00006141	Ghir_A07G023200.1
LTCONS_00006340	Ghir_A08G004310.1
LTCONS_00006741	Ghir_A08G006270.1
LTCONS_00007530	Ghir_A08G006270.5
LTCONS_00008295	MTCONS_00057635
LTCONS_00009187	Ghir_A08G017760.1
LTCONS_00009992	Ghir_A08G024350.4
LTCONS_00014280	Ghir_A08G001990.1
LTCONS_00015147	Ghir_A08G008700.1
LTCONS_00015363	Ghir_A08G009460.1
LTCONS_00015365	Ghir_A08G009620.1
LTCONS_00016231	MTCONS_00052630
LTCONS_00016354	Ghir_A08G018090.1
LTCONS_00021123	MTCONS_00054203
LTCONS_00021443	Ghir_A08G026290.1
LTCONS_00021484	Ghir_A08G026280.1
LTCONS_00021645	Ghir_A09G006170.1
LTCONS_00021879	Ghir_A09G006170.2
LTCONS_00022116	Ghir_A09G019560.1
LTCONS_00023492	MTCONS_00065957
LTCONS_00023722	Ghir_A09G019590.1
LTCONS_00024494	Ghir_A09G013890.1
LTCONS_00025205	Ghir_A09G013920.1
LTCONS_00025439	Ghir_A09G016410.1
LTCONS_00025673	Ghir_A10G014280.2
LTCONS_00027221	Ghir_A10G019690.4
LTCONS_00027311	MTCONS_00071617
LTCONS_00028162	Ghir_A10G006600.3
LTCONS_00029702	Ghir_A10G006600.4
LTCONS_00030670	MTCONS_00071606
LTCONS_00031216	Ghir_A10G007740.3
LTCONS_00031388	MTCONS_00071778
LTCONS_00031693	Ghir_A10G014080.1
LTCONS_00032438	MTCONS_00073812
LTCONS_00032523	MTCONS_00073819
LTCONS_00032592	Ghir_A10G020670.3
LTCONS_00032893	Ghir_A10G020670.5
LTCONS_00033911	MTCONS_00070551
LTCONS_00034353	Ghir_A11G010580.1
LTCONS_00035063	Ghir_A11G011180.2
LTCONS_00037086	MTCONS_00075787
LTCONS_00038340	Ghir_A11G014830.5
LTCONS_00038813	Ghir_A11G022590.1
LTCONS_00039358	MTCONS_00077882
LTCONS_00039581	Ghir_A11G024670.1
LTCONS_00039588	Ghir_A11G024670.2
LTCONS_00040369	Ghir_A11G033870.1
LTCONS_00041061	Ghir_A11G034630.1
LTCONS_00042173	MTCONS_00079249
LTCONS_00042174	Ghir_A11G021450.1
LTCONS_00042268	Ghir_A11G023740.1
LTCONS_00042740	MTCONS_00084586
LTCONS_00043727	Ghir_A12G000560.1
LTCONS_00044084	Ghir_A12G005100.1
LTCONS_00044532	Ghir_A12G006320.1
LTCONS_00044649	Ghir_A12G006330.8
LTCONS_00045546	MTCONS_00086690
LTCONS_00046152	MTCONS_00086693
LTCONS_00047051	Ghir_A12G026320.1
LTCONS_00049045	Ghir_A12G026310.1
LTCONS_00049047	Ghir_A12G027980.1
LTCONS_00050166	Ghir_A12G022050.1
LTCONS_00053307	MTCONS_00095837
LTCONS_00053641	Ghir_A13G019160.4
LTCONS_00053950	Ghir_A13G023550.1
LTCONS_00054192	Ghir_A13G001430.1
LTCONS_00054422	Ghir_A13G007360.1
LTCONS_00055738	Ghir_A13G010890.1
LTCONS_00055946	Ghir_A13G020060.1
LTCONS_00055967	Ghir_A13G020960.2
LTCONS_00056045	Ghir_D01G002080.1
LTCONS_00056599	MTCONS_00101030
LTCONS_00059077	Ghir_D01G006950.1
LTCONS_00061575	Ghir_D01G007300.1
LTCONS_00063046	Ghir_D01G007320.1
LTCONS_00064353	Ghir_D01G008880.4
LTCONS_00065507	MTCONS_00101708
LTCONS_00065665	MTCONS_00101711
LTCONS_00066182	Ghir_D01G017360.1
LTCONS_00066398	Ghir_D01G017370.1
LTCONS_00067228	Ghir_D01G003610.1
LTCONS_00067915	Ghir_D01G009440.2
LTCONS_00070990	Ghir_D01G009440.5
LTCONS_00072265	Ghir_D01G009470.5
LTCONS_00072267	Ghir_D01G017250.1
LTCONS_00072565	Ghir_D02G000150.2
LTCONS_00072903	Ghir_D02G011180.2
LTCONS_00073205	MTCONS_00109948
LTCONS_00073533	Ghir_D02G019210.1
LTCONS_00074272	MTCONS_00113651
LTCONS_00074596	Ghir_D02G022860.1
LTCONS_00074865	MTCONS_00114133
LTCONS_00074972	Ghir_D02G022840.1
LTCONS_00076513	MTCONS_00110923
LTCONS_00076607	Ghir_D02G006150.1
LTCONS_00078343	Ghir_D02G012090.1
LTCONS_00078344	Ghir_D02G012080.2
LTCONS_00078795	Ghir_D02G012080.4
LTCONS_00079739	Ghir_D02G012890.1
LTCONS_00079785	Ghir_D02G015440.1
LTCONS_00080881	Ghir_D02G015450.1
LTCONS_00081240	Ghir_D03G009770.2
LTCONS_00081518	Ghir_D03G009770.3
LTCONS_00083715	Ghir_D03G002970.1
LTCONS_00083782	Ghir_D03G003000.1
LTCONS_00084077	Ghir_D03G002990.1
LTCONS_00084304	Ghir_D03G006940.1
LTCONS_00084330	MTCONS_00115828
LTCONS_00085372	Ghir_D03G010960.1
LTCONS_00086111	Ghir_D04G007100.1
LTCONS_00086764	Ghir_D04G014170.1
LTCONS_00086955	MTCONS_00125206
LTCONS_00087296	MTCONS_00122935
LTCONS_00087612	Ghir_D05G006710.1
LTCONS_00087923	Ghir_D05G014390.1
LTCONS_00088341	Ghir_D05G014400.1
LTCONS_00089118	Ghir_D05G030440.1
LTCONS_00091138	Ghir_D05G031080.1
LTCONS_00091163	Ghir_D05G031200.1
LTCONS_00092023	Ghir_D05G007680.2
LTCONS_00092909	Ghir_D05G016260.1
LTCONS_00094187	Ghir_D05G016310.3
LTCONS_00095424	Ghir_D05G016310.1
LTCONS_00095719	Ghir_D05G016290.1
LTCONS_00096726	MTCONS_00128126
LTCONS_00096732	Ghir_D05G020140.8
LTCONS_00097153	Ghir_D05G020100.1
LTCONS_00097169	Ghir_D05G020140.4
LTCONS_00097483	Ghir_D05G020120.1
LTCONS_00097628	Ghir_D05G020210.1
LTCONS_00099354	Ghir_D05G020190.1
LTCONS_00099464	Ghir_D05G021890.1
LTCONS_00099897	Ghir_D05G021900.1
LTCONS_00100257	Ghir_D05G022900.1
LTCONS_00100398	Ghir_D05G022890.1
LTCONS_00100949	Ghir_D05G022880.1
LTCONS_00104828	Ghir_D05G029570.1
LTCONS_00106357	Ghir_D05G029590.1
LTCONS_00106403	Ghir_D05G030260.1
LTCONS_00106440	Ghir_D05G030270.1
LTCONS_00106522	Ghir_D05G030270.2
LTCONS_00108866	Ghir_D05G030270.4
LTCONS_00109904	Ghir_D05G037800.1
LTCONS_00110000	Ghir_D05G037810.1
LTCONS_00110043	MTCONS_00136187
LTCONS_00111136	MTCONS_00141515
LTCONS_00111252	MTCONS_00138117
LTCONS_00111620	MTCONS_00142964
LTCONS_00113185	MTCONS_00142965
LTCONS_00113204	Ghir_D06G000850.2
LTCONS_00113634	Ghir_D06G000830.1
LTCONS_00113636	MTCONS_00144641
LTCONS_00113637	Ghir_D07G014350.1
LTCONS_00113708	Ghir_D07G002480.1
LTCONS_00113818	Ghir_D07G008950.1
LTCONS_00114214	Ghir_D07G016940.1
LTCONS_00114593	Ghir_D07G016960.1
LTCONS_00116507	Ghir_D07G016970.6
LTCONS_00116965	Ghir_D07G016950.1
LTCONS_00117093	MTCONS_00149544
LTCONS_00117722	Ghir_D07G022830.2
LTCONS_00118128	Ghir_D08G003480.1
LTCONS_00119758	Ghir_D08G012260.1
LTCONS_00120409	Ghir_D08G012900.2
LTCONS_00120560	Ghir_D08G015830.1
LTCONS_00124652	Ghir_D08G015810.1
LTCONS_00127731	MTCONS_00152743
LTCONS_00128301	Ghir_D08G017070.2
LTCONS_00129131	Ghir_D08G017080.6
LTCONS_00129145	Ghir_D08G017080.9
LTCONS_00129459	Ghir_D08G017490.2
LTCONS_00130437	MTCONS_00153910
LTCONS_00131231	MTCONS_00164089
LTCONS_00131486	Ghir_D09G014500.1
LTCONS_00132400	MTCONS_00161521
LTCONS_00132603	Ghir_D09G024980.2
LTCONS_00132770	MTCONS_00162134
LTCONS_00133100	MTCONS_00162135
LTCONS_00133641	Ghir_D09G007390.1
LTCONS_00133869	MTCONS_00164444
LTCONS_00133983	Ghir_D09G017600.1
LTCONS_00135156	Ghir_D09G022190.1
LTCONS_00137392	Ghir_D10G007510.1
LTCONS_00138716	MTCONS_00169178
LTCONS_00139073	MTCONS_00169180
LTCONS_00141320	Ghir_D10G009800.1
LTCONS_00141338	MTCONS_00170818
LTCONS_00142045	MTCONS_00170814
LTCONS_00142212	Ghir_D10G011750.2
LTCONS_00142974	Ghir_D11G016840.1
LTCONS_00144203	Ghir_D11G029600.1
LTCONS_00144630	Ghir_D11G029660.4
LTCONS_00145105	Ghir_D11G029650.1
LTCONS_00145269	Ghir_D11G035600.2
LTCONS_00145467	Ghir_D11G035600.3
LTCONS_00145692	Ghir_D11G035600.1
LTCONS_00146186	MTCONS_00178339
LTCONS_00146701	Ghir_D11G009520.1
LTCONS_00147403	MTCONS_00179669
LTCONS_00148965	Ghir_D11G011800.1
LTCONS_00149165	Ghir_D11G011800.3
LTCONS_00151507	Ghir_D11G011800.4
LTCONS_00151508	MTCONS_00179992
LTCONS_00151510	Ghir_D11G027850.1
LTCONS_00153174	Ghir_D12G001520.1
LTCONS_00153177	Ghir_D12G003060.2
LTCONS_00153424	Ghir_D12G003050.2
LTCONS_00153618	Ghir_D12G014850.1
LTCONS_00154027	MTCONS_00186359
LTCONS_00155243	Ghir_D12G022420.1
LTCONS_00155352	Ghir_D12G022420.3
LTCONS_00155667	Ghir_D12G024850.1
LTCONS_00156789	Ghir_D12G024830.1
LTCONS_00156961	Ghir_D12G024830.3
LTCONS_00158115	Ghir_D12G024840.1
LTCONS_00158236	MTCONS_00186944
LTCONS_00158254	Ghir_D12G026180.1
LTCONS_00159116	Ghir_D12G026140.1
LTCONS_00160242	MTCONS_00187120
LTCONS_00160595	Ghir_D12G026160.1
LTCONS_00160942	Ghir_D12G000110.2
LTCONS_00161042	MTCONS_00185548
LTCONS_00163188	Ghir_D12G013930.1
LTCONS_00163246	Ghir_D12G020910.1
LTCONS_00163848	Ghir_D12G020920.1
LTCONS_00164421	Ghir_D13G005390.1
LTCONS_00164941	Ghir_D13G005400.1
LTCONS_00166483	Ghir_D13G007620.1
LTCONS_00166730	Ghir_D13G008680.1
LTCONS_00168245	MTCONS_00197868
LTCONS_00169661	MTCONS_00195377
LTCONS_00169927	Ghir_D13G005090.1
LTCONS_00171340	MTCONS_00196092
LTCONS_00173268	MTCONS_00196095
LTCONS_00173400	Ghir_D11G036570.3
LTCONS_00175212	Ghir_D13G025760.1
LTCONS_00175873	Ghir_A01G005720.5
LTCONS_00176019	MTCONS_00004326
LTCONS_00176310	Ghir_A01G008100.1
LTCONS_00176843	Ghir_A01G017010.1
LTCONS_00177602	Ghir_A01G001180.1
LTCONS_00178948	Ghir_A01G010660.1
LTCONS_00180417	Ghir_A01G012380.1
LTCONS_00181792	MTCONS_00006143
LTCONS_00183251	Ghir_A01G018680.1
LTCONS_00183253	Ghir_A01G022100.1
LTCONS_00183262	Ghir_A01G022100.2
LTCONS_00184832	Ghir_A01G022110.1
LTCONS_00187867	Ghir_A02G005840.1
LTCONS_00192094	Ghir_A02G005810.3
LTCONS_00192483	Ghir_A02G010950.1
LTCONS_00192855	Ghir_A02G016220.1
LTCONS_00194720	Ghir_A02G002270.1
LTCONS_00195484	Ghir_A03G011740.1
LTCONS_00195965	Ghir_A03G016640.1
LTCONS_00196619	Ghir_A03G018020.1
LTCONS_00197869	Ghir_A03G018040.1
LTCONS_00197896	MTCONS_00015360
LTCONS_00198338	Ghir_A03G001710.3
LTCONS_00198824	Ghir_A03G002690.1
LTCONS_00199251	Ghir_A04G009960.1
LTCONS_00200775	Ghir_A04G009960.2
	Ghir_A04G012170.1
	Ghir_A04G012570.1
	Ghir_A04G013980.1
	Ghir_A04G013960.1
	Ghir_A04G015490.1
	MTCONS_00024097
	Ghir_A04G001020.1
	Ghir_A04G010740.12
	Ghir_A04G012310.1
	Ghir_A05G002800.1
	Ghir_A05G008320.7
	Ghir_A05G008320.1
	Ghir_A05G008320.9
	Ghir_A05G010020.4
	Ghir_A05G010020.6
	Ghir_A05G011400.1
	MTCONS_00027219
	Ghir_A05G022450.2
	Ghir_A05G022450.3
	Ghir_A05G038470.3
	Ghir_A05G002090.1
	Ghir_A05G006620.1
	Ghir_A05G007860.1
	Ghir_A05G009980.1
	Ghir_A05G015340.1
	Ghir_A05G015860.1
	MTCONS_00032593
	Ghir_A05G016490.1
	MTCONS_00032587
	MTCONS_00026671
	Ghir_A05G025860.1
	Ghir_A05G025860.2
	Ghir_A06G002180.1
	Ghir_A06G010350.1
	Ghir_A06G013190.1
	Ghir_A06G013190.4
	Ghir_A06G016890.1
	Ghir_A06G018450.1
	MTCONS_00043138
	Ghir_A06G001760.1
	Ghir_A06G001750.1
	Ghir_A06G006450.1
	Ghir_A06G012130.5
	Ghir_A06G012130.6
	MTCONS_00042165
	MTCONS_00042184
	Ghir_A06G012130.7
	Ghir_A06G012610.1
	MTCONS_00042741
	Ghir_A06G022440.1
	Ghir_A07G005600.1
	Ghir_A07G006400.1
	Ghir_A07G012070.1
	Ghir_A07G021400.12
	Ghir_A07G021400.7
	Ghir_A07G021400.9
	MTCONS_00047052
	MTCONS_00049049
	Ghir_A08G013370.1
	Ghir_A08G017420.1
	MTCONS_00058117
	Ghir_A08G020530.1
	Ghir_A08G004040.1
	Ghir_A08G004030.1
	MTCONS_00055736
	MTCONS_00051900
	Ghir_A08G005640.1
	MTCONS_00056042
	MTCONS_00056048
	MTCONS_00052622
	MTCONS_00059073
	Ghir_A09G015780.1
	MTCONS_00059122
	Ghir_A09G009030.1
	Ghir_A09G016220.1
	Ghir_A09G016170.1
	Ghir_A09G017580.1
	Ghir_A09G021250.1
	Ghir_A09G023320.3
	Ghir_A10G003800.1
	Ghir_A10G003810.1
	Ghir_A10G008360.1
	Ghir_A10G002210.1
	Ghir_A10G002230.2
	Ghir_A10G012950.1
	Ghir_A10G012940.4
	Ghir_A10G014820.3
	Ghir_A10G016800.1
	MTCONS_00069877
	MTCONS_00070681
	MTCONS_00070684
	Ghir_A11G002560.1
	Ghir_A11G004760.1
	Ghir_A11G005700.1
	Ghir_A11G015560.3
	Ghir_A11G015970.1
	Ghir_A11G015950.2
	MTCONS_00078794
	Ghir_A11G002460.1
	Ghir_A11G002900.1
	Ghir_A11G002890.1
	Ghir_A11G010550.1
	Ghir_A11G010550.2
	Ghir_A11G010530.1
	Ghir_A11G013080.1
	Ghir_A11G028500.1
	Ghir_A11G028870.2
	MTCONS_00084078
	Ghir_A11G032080.1
	Ghir_A11G032100.1
	Ghir_A11G032250.1
	Ghir_A12G003980.2
	Ghir_A12G008410.5
	MTCONS_00086766
	Ghir_A12G014640.1
	Ghir_A12G016740.1
	Ghir_A12G018860.3
	Ghir_A12G018870.1
	Ghir_A12G020910.1
	Ghir_A12G020940.1
	MTCONS_00092489
	Ghir_A12G023760.1
	Ghir_A12G014320.1
	MTCONS_00091160
	Ghir_A12G019860.1
	MTCONS_00087744
	MTCONS_00087746
	Ghir_A12G019820.1
	Ghir_A12G026760.3
	Ghir_A12G026760.4
	Ghir_A12G026800.1
	Ghir_A13G006910.3
	Ghir_A13G014520.1
	Ghir_A13G016510.1
	Ghir_A13G016500.1
	MTCONS_00096720
	MTCONS_00093419
	Ghir_A13G002050.5
	Ghir_A13G002060.1
	Ghir_A13G002200.3
	Ghir_A13G004070.1
	Ghir_A13G005120.1
	Ghir_A13G005130.3
	Ghir_A13G005130.4
	MTCONS_00095600
	MTCONS_00095601
	Ghir_A13G015830.1
	MTCONS_00095602
	Ghir_A13G016680.2
	Ghir_A13G019520.1
	MTCONS_00096489
	Ghir_A13G023660.1
	Ghir_D01G003370.1
	Ghir_D01G017700.1
	Ghir_D01G017700.2
	Ghir_D01G017710.1
	MTCONS_00103142
	Ghir_D01G018020.1
	Ghir_D01G018250.2
	Ghir_D01G019000.1
	Ghir_D02G017910.1
	Ghir_D02G018440.2
	Ghir_D02G018690.1
	Ghir_D02G004020.1
	Ghir_D02G006800.1
	MTCONS_00113194
	Ghir_D02G016480.1
	Ghir_D02G016480.4
	MTCONS_00113208
	Ghir_D02G019040.1
	Ghir_D02G019060.1
	Ghir_D02G019640.4
	Ghir_D02G019650.3
	Ghir_D02G020290.1
	Ghir_D02G023580.1
	Ghir_D02G023640.1
	Ghir_D03G001860.1
	Ghir_D03G015500.1
	Ghir_D03G000200.1
	Ghir_D03G001350.1
	MTCONS_00115089
	Ghir_D04G000260.7
	Ghir_D04G004930.1
	MTCONS_00123559
	MTCONS_00121629
	Ghir_D05G015500.1
	Ghir_D05G020140.7
	Ghir_D05G026150.1
	Ghir_D05G026250.1
	Ghir_D05G028880.1
	Ghir_D05G035480.1
	Ghir_D05G002250.1
	Ghir_D05G004320.1
	Ghir_D05G004260.1
	Ghir_D05G004280.1
	Ghir_D05G004290.1
	Ghir_D05G010860.1
	MTCONS_00127286
	Ghir_D05G013550.1
	Ghir_D05G013560.1
	Ghir_D05G015680.1
	Ghir_D05G015650.1
	MTCONS_00127744
	Ghir_D05G015670.1
	MTCONS_00133642
	Ghir_D05G021750.1
	Ghir_D05G022490.1
	Ghir_D05G030860.1
	Ghir_D06G015710.1
	Ghir_D06G017990.1
	MTCONS_00139071
	Ghir_D06G017980.1
	Ghir_D06G018000.1
	Ghir_D06G010750.1
	Ghir_D06G010900.1
	Ghir_D06G014450.1
	Ghir_D06G015700.1
	Ghir_D06G015700.2
	Ghir_D06G021330.1
	Ghir_D07G007490.1
	Ghir_D07G010690.1
	Ghir_D07G013600.1
	Ghir_D07G014750.1
	Ghir_D07G016040.1
	Ghir_D07G016040.2
	Ghir_D07G016040.4
	Ghir_D07G017180.8
	MTCONS_00146185
	MTCONS_00146697
	MTCONS_00146699
	Ghir_D07G003750.4
	Ghir_D07G015070.1
	Ghir_D07G016110.1
	Ghir_D08G007580.2
	MTCONS_00153168
	MTCONS_00153169
	MTCONS_00157145
	Ghir_D08G020340.2
	Ghir_D08G021770.1
	MTCONS_00154024
	Ghir_D08G006930.2
	MTCONS_00151838
	MTCONS_00156777
	MTCONS_00156959
	Ghir_D08G025950.1
	MTCONS_00154193
	Ghir_D08G027010.1
	Ghir_D08G027040.1
	Ghir_D09G004920.1
	Ghir_D09G012890.1
	Ghir_D09G015250.1
	Ghir_D09G015250.2
	Ghir_D09G017610.1
	Ghir_D09G018350.1
	Ghir_D09G008250.1
	Ghir_D09G008690.1
	Ghir_D09G017090.1
	Ghir_D09G017130.1
	Ghir_D09G017100.1
	Ghir_D09G017100.2
	Ghir_D09G017110.1
	Ghir_D09G020630.1
	Ghir_D10G007440.1
	Ghir_D10G008860.1
	Ghir_D10G017970.1
	Ghir_D10G001530.1
	MTCONS_00169925
	Ghir_D10G012940.1
	Ghir_D11G000370.1
	Ghir_D11G001800.1
	Ghir_D11G018820.1
	Ghir_D11G020030.3
	MTCONS_00181490
	MTCONS_00181491
	Ghir_D11G025200.1
	Ghir_D11G030560.1
	Ghir_D11G030540.3
	Ghir_D11G030550.5
	Ghir_D11G030530.1
	Ghir_D11G004270.1
	Ghir_D11G004300.1
	Ghir_D11G015090.1
	Ghir_D11G024160.1
	Ghir_D11G034400.1
	Ghir_D11G034390.1
	MTCONS_00183264
	Ghir_D11G034480.1
	Ghir_D12G008960.1
	Ghir_D12G002500.1
	MTCONS_00195946
	Ghir_D13G006700.2
	Ghir_D13G006730.2
	Ghir_D13G006730.4
	Ghir_D13G006760.1
	Ghir_D13G008930.1
	MTCONS_00194717
	Ghir_D13G020770.1
	Ghir_D13G000790.1
	Ghir_D13G004380.4
	Ghir_D13G008760.1
	Ghir_D13G016570.8
	Ghir_D13G020030.1
	MTCONS_00198340
	MTCONS_00198826
	MTCONS_00199250
	Ghir_A04G016140.1
	Ghir_A06G022870.2
