# Supplementary material for: Integrative Analysis of the lncRNA and mRNA Transcriptome Revealed Genes and Pathways Potentially Involved in the Anther Abortion of Cotton (Gossypium hirsutum L.)
Source: Genes (Basel). 2019 Nov 20;10(12):947. doi: 10.3390/genes10120947 (PMC6947465; doi:10.3390/genes10120947)
Supplement: Supplementary file 1 [file genes-10-00947-s001.zip › Supplementary/Table S5. Enriched GO and KEGG terms for cis-target genes of lncRNA in three stages of anther development between the CMS line and the maintainer line.xlsx]

## Sheet: S5a_Pms GO cis lncRNAs 
Table S5a: GO terms enriched for"MSPms-vs-MPms" lncRNA cis target genes
GO_ID	GO term	Pvalue	gene
GO:0009507	chloroplast	5.31e-24	Ghir_D08G012430.1,MTCONS_00013955,Ghir_D03G008130.1,MTCONS_00018413,Ghir_D01G011140.1,Ghir_A03G009780.1,Ghir_D03G008450.1,Ghir_D01G011100.1,Ghir_A09G011050.1,MTCONS_00118138,Ghir_A04G004050.1,Ghir_D05G019630.1,Ghir_D01G011060.1,Ghir_A04G004030.1,Ghir_D03G008140.1,MTCONS_00064670,Ghir_A07G017530.1,Ghir_A05G033050.1,MTCONS_00064678,Ghir_A05G033040.1,MTCONS_00141467,Ghir_A01G013120.1,Ghir_A07G017520…
GO:0009536	plastid	1.53e-23	Ghir_A05G033050.1,Ghir_A05G033040.1,MTCONS_00064678,Ghir_D05G019630.1,Ghir_A04G004050.1,Ghir_D01G011060.1,Ghir_A04G004030.1,Ghir_D03G008140.1,Ghir_D01G011100.1,MTCONS_00118138,Ghir_A09G011050.1,MTCONS_00064670,Ghir_A07G017530.1,Ghir_A03G009780.1,Ghir_D03G008450.1,Ghir_D01G011140.1,MTCONS_00013955,Ghir_D08G012430.1,MTCONS_00018413,Ghir_D03G008130.1,MTCONS_00115482,Ghir_A07G017540.1,Ghir_D08G012320…
GO:0009535	chloroplast thylakoid membrane	2.04e-15	MTCONS_00064678,Ghir_A07G017540.1,Ghir_D01G011070.1,MTCONS_00118139,MTCONS_00064670,Ghir_D01G011100.1,MTCONS_00118138,Ghir_A09G011050.1,Ghir_D01G011060.1,Ghir_A04G004030.1,Ghir_D03G008140.1,Ghir_D04G010440.1,MTCONS_00020150,Ghir_D04G010430.1,Ghir_A09G011070.1,Ghir_A03G009780.1,Ghir_A01G013120.1,MTCONS_00141467
GO:0042651	thylakoid membrane	1.68e-14	Ghir_A01G013120.1,MTCONS_00141467,Ghir_A03G009780.1,Ghir_A09G011070.1,Ghir_D04G010430.1,MTCONS_00020150,Ghir_D01G011060.1,Ghir_A04G004030.1,MTCONS_00156208,Ghir_D04G010440.1,Ghir_D03G008140.1,Ghir_D01G011100.1,Ghir_A09G011050.1,MTCONS_00118138,MTCONS_00064670,MTCONS_00118139,Ghir_D01G011070.1,Ghir_A07G017540.1,MTCONS_00064678
GO:0019684	photosynthesis, light reaction	2.05e-11	MTCONS_00118139,MTCONS_00064670,Ghir_D01G011070.1,Ghir_A04G004030.1,Ghir_D03G008140.1,MTCONS_00156208,Ghir_D04G010440.1,Ghir_D01G011060.1,Ghir_A09G011050.1,MTCONS_00141467,MTCONS_00064678,Ghir_D04G010430.1,Ghir_A03G009780.1
GO:0008137	NADH dehydrogenase (ubiquinone) activity	1.14e-08	Ghir_D01G011060.1,Ghir_D04G010440.1,Ghir_A09G011050.1,MTCONS_00141467,MTCONS_00064670,Ghir_D01G011070.1,Ghir_A03G009780.1,Ghir_D04G010430.1,MTCONS_00020150
GO:0009570	chloroplast stroma	1.34e-08	Ghir_A03G009770.1,MTCONS_00115482,Ghir_A05G033040.1,Ghir_D01G011040.1,MTCONS_00013955,Ghir_A04G004030.1,Ghir_A07G017520.1,Ghir_A04G004000.1,MTCONS_00018413,Ghir_D01G011150.1,Ghir_A07G017530.1
GO:0016491	oxidoreductase activity	5.51e-05	Ghir_D09G015740.1,Ghir_A03G009780.1,Ghir_A01G022870.1,Ghir_D01G011140.1,Ghir_D12G025300.2,Ghir_A06G009390.1,Ghir_A05G024120.2,MTCONS_00014425,Ghir_D12G019530.1,Ghir_A01G012710.1,Ghir_D12G023790.1,MTCONS_00064678,Ghir_A08G017930.1,Ghir_A06G015880.1,MTCONS_00064670,Ghir_D13G025600.1,Ghir_D01G011060.1,Ghir_A04G004030.1,Ghir_D09G002940.1,Ghir_A12G028840.2,Ghir_D03G008140.1,MTCONS_00121770,Ghir_D09G01…
GO:0005737	cytoplasm	0.00343	MTCONS_00064678,Ghir_A05G033040.1,Ghir_D06G014290.1,Ghir_A08G017930.1,Ghir_A10G021430.1,MTCONS_00179433,MTCONS_00031469,Ghir_D09G019500.1,Ghir_A05G033050.1,MTCONS_00064670,Ghir_A07G017530.1,Ghir_A07G007770.1,Ghir_A04G004050.1,Ghir_D01G011060.1,Ghir_A10G010060.1,Ghir_D05G019630.1,Ghir_A04G004030.1,Ghir_D03G008140.1,Ghir_D01G011100.1,Ghir_A09G011050.1,MTCONS_00118138,MTCONS_00057634,Ghir_D09G009770…
GO:0005618	cell wall	0.02493	Ghir_A07G013340.1,Ghir_A07G022240.1,Ghir_D11G006540.1,Ghir_A07G007770.1,Ghir_A07G000950.1,Ghir_A07G000950.2,Ghir_D07G000970.1,Ghir_D07G013530.1,Ghir_D05G028410.1
GO:0010997	anaphase-promoting complex binding	0.05644	Ghir_A12G020760.4,Ghir_D08G019400.1,MTCONS_00087899
GO:0005506	iron ion binding	0.12707	MTCONS_00118139,MTCONS_00064670,Ghir_D12G009630.1,Ghir_D13G025600.1,Ghir_A11G014330.1,Ghir_D01G011060.1,Ghir_A07G022230.1,Ghir_A04G004030.1,Ghir_D12G019530.1,Ghir_A06G019630.2,MTCONS_00064678,Ghir_A06G015880.1,Ghir_D11G009630.1
GO:0009523	photosystem II	0.12939	Ghir_D03G008140.1,Ghir_A04G004030.1,MTCONS_00156208,MTCONS_00064678,MTCONS_00118139
GO:0016614	oxidoreductase activity, acting on CH-OH group of donors	0.134	Ghir_D12G023790.1,MTCONS_00189947,Ghir_D12G016190.1,Ghir_A08G017930.1,MTCONS_00190910,Ghir_A12G003110.1,Ghir_D09G002940.1,Ghir_D09G002940.2,Ghir_D10G000040.1,MTCONS_00044676
GO:0019253	reductive pentose-phosphate cycle	0.17113	Ghir_D01G011140.1,Ghir_D08G012320.1
GO:0009055	electron transfer activity	0.23852	Ghir_D03G008140.1,Ghir_D11G034070.1,Ghir_A12G028840.2,MTCONS_00156208,Ghir_A04G004030.1,MTCONS_00118138,MTCONS_00118139,MTCONS_00064678
GO:0003989	acetyl-CoA carboxylase activity	0.26677	Ghir_A07G017520.1,Ghir_A07G017530.1,Ghir_D01G011150.1
GO:0042545	cell wall modification	0.4673	Ghir_D07G013530.1,Ghir_A07G000950.1,Ghir_D07G000970.1,Ghir_A07G013340.1,Ghir_A07G000950.2
GO:0017057	6-phosphogluconolactonase activity	0.54747	MTCONS_00037434,Ghir_A06G004330.1
GO:0015078	hydrogen ion transmembrane transporter activity	0.79134	Ghir_A09G017370.1,Ghir_A07G023220.1,MTCONS_00059040,Ghir_A01G013120.1,Ghir_A09G011070.1,Ghir_D08G012340.1,MTCONS_00065636
GO:0009099	valine biosynthetic process	0.81176	MTCONS_00044676,Ghir_D10G000040.1
GO:0015369	calcium:proton antiporter activity	0.88358	Ghir_A09G017370.1,MTCONS_00065636
GO:0005634	nucleus	1	Ghir_A08G015050.2,Ghir_D05G024590.1,MTCONS_00074562,Ghir_A11G002220.1,Ghir_D07G003940.1,Ghir_A11G002230.3,MTCONS_00032278,Ghir_A01G011970.2,Ghir_A05G034730.1,Ghir_D12G023760.1,Ghir_A07G022630.2,MTCONS_00099629,MTCONS_00089967,MTCONS_00032709,Ghir_A02G014400.2,Ghir_A05G015490.1,MTCONS_00099628,Ghir_A01G010670.2,Ghir_A03G002710.1,MTCONS_00029133,MTCONS_00096719,Ghir_A05G017060.2,Ghir_D12G015100.1,M…
GO:0016021	integral component of membrane	1	Ghir_A06G008880.5,Ghir_A09G025460.1,MTCONS_00086902,Ghir_A05G039340.1,Ghir_A05G040390.1,MTCONS_00018413,Ghir_A05G017250.1,Ghir_D02G010520.1,Ghir_A09G017390.1,MTCONS_00057903,Ghir_A12G028800.4,MTCONS_00130771,Ghir_A05G039340.2,Ghir_D03G008450.1,Ghir_A03G009780.1,Ghir_D08G015510.3,Ghir_A05G029850.1,Ghir_A12G028800.3,MTCONS_00023015,Ghir_D10G003100.1,MTCONS_00029196,Ghir_A10G003310.1,MTCONS_00064678…
GO:0008152	metabolic process	1	Ghir_D11G030410.1,Ghir_A10G021430.1,MTCONS_00179433,Ghir_A05G033050.1,MTCONS_00165781,Ghir_A08G017930.1,Ghir_A07G000950.2,Ghir_D04G000510.1,Ghir_A01G012710.1,MTCONS_00064678,Ghir_D01G011100.1,MTCONS_00044676,MTCONS_00029196,Ghir_A04G004050.1,MTCONS_00096721,Ghir_D11G006540.1,Ghir_D05G019630.1,Ghir_A07G000950.1,MTCONS_00064670,Ghir_A05G017060.2,Ghir_D05G019910.1,MTCONS_00130771,Ghir_A05G029850.1,M…
GO:0015934	large ribosomal subunit	1	MTCONS_00031466,Ghir_A01G015250.1,MTCONS_00031469
GO:0008270	zinc ion binding	1	Ghir_A01G019820.1,MTCONS_00078337,Ghir_A13G021660.2,Ghir_A05G034730.1,Ghir_A07G017530.1,Ghir_A05G017060.2,MTCONS_00078340,Ghir_A09G014870.1,Ghir_A13G021660.3,MTCONS_00177360,MTCONS_00029133,MTCONS_00112071,MTCONS_00078335,Ghir_D01G011150.1,MTCONS_00032709,MTCONS_00078341,Ghir_A07G017520.1
GO:0005524	ATP binding	1	Ghir_A04G004000.1,MTCONS_00047860,Ghir_A07G000970.4,MTCONS_00169489,Ghir_D03G000990.1,Ghir_D09G001980.1,Ghir_A12G016510.1,Ghir_A05G039600.1,Ghir_A07G017520.1,Ghir_D11G028020.4,Ghir_D01G011040.1,Ghir_D07G001000.1,Ghir_D09G001980.2,Ghir_D01G011150.1,MTCONS_00006697,Ghir_A09G011070.1,Ghir_A03G009770.1,Ghir_A04G007510.2,Ghir_D12G009430.1,Ghir_D09G002120.1,Ghir_D06G007210.1,Ghir_A07G002520.1,Ghir_D07G…
GO:0046872	metal ion binding	1	MTCONS_00078335,Ghir_D11G014270.1,MTCONS_00014425,Ghir_D12G019530.1,MTCONS_00177360,Ghir_A05G029850.1,MTCONS_00175203,Ghir_D01G011140.1,Ghir_A11G017540.1,Ghir_A07G017530.1,Ghir_D13G025600.1,MTCONS_00064670,Ghir_A05G017060.2,MTCONS_00195997,Ghir_A05G019760.2,Ghir_A04G004030.1,Ghir_D09G002940.1,Ghir_D03G008140.1,Ghir_D01G011060.1,MTCONS_00118138,MTCONS_00044676,Ghir_D11G014270.4,MTCONS_00064678,MTC…
GO:0006355	regulation of transcription, DNA-templated	1	MTCONS_00099628,Ghir_D09G003180.1,Ghir_A03G002710.1,Ghir_A01G010670.2,MTCONS_00099629,MTCONS_00032709,MTCONS_00011598,Ghir_A03G005220.1,Ghir_D02G012990.3,Ghir_A13G017540.1,MTCONS_00089967,Ghir_A06G006190.1,Ghir_A11G002230.3,Ghir_D12G023760.1,Ghir_A01G011970.2,Ghir_D02G012990.1,Ghir_D05G024590.1,Ghir_A05G017060.2,MTCONS_00074562,Ghir_A08G015050.2,Ghir_D07G003940.1,Ghir_A09G025440.2,Ghir_D06G023600…
GO:0120013	intermembrane lipid transfer activity	1	Ghir_A02G004120.1,Ghir_A02G004120.2
GO:0016874	ligase activity	1	Ghir_A11G015040.3,Ghir_D06G000010.1,Ghir_A07G017520.1,Ghir_A07G004670.1,Ghir_D01G009060.1,Ghir_A11G026990.2,Ghir_D01G011150.1,Ghir_A07G017530.1,Ghir_D08G016920.2,Ghir_A11G026990.1,Ghir_D05G036690.1,Ghir_D06G013360.1,Ghir_A02G018960.1,Ghir_A11G026990.3
GO:0003677	DNA binding	1	Ghir_D09G003180.1,Ghir_A03G016980.1,Ghir_A01G022860.1,MTCONS_00011598,Ghir_D02G012990.3,Ghir_A13G017540.1,Ghir_A12G020860.1,Ghir_A12G023820.1,Ghir_D02G012990.1,Ghir_A03G011490.1,Ghir_A05G017060.2,MTCONS_00096719,MTCONS_00096721,MTCONS_00001405,Ghir_D12G015100.1,Ghir_D06G023600.1,MTCONS_00099628,MTCONS_00035053,Ghir_A03G011490.3,Ghir_A01G010670.2,Ghir_A03G002710.1,Ghir_D12G022210.2,MTCONS_00099629…
GO:0004601	peroxidase activity	1	Ghir_A05G024120.2,MTCONS_00014425
GO:0006351	transcription, DNA-templated	1	Ghir_A05G017060.2,MTCONS_00074562,MTCONS_00096719,Ghir_A08G015050.2,Ghir_D07G003940.1,MTCONS_00096721,Ghir_D12G015100.1,Ghir_D06G023600.1,Ghir_A12G020860.1,Ghir_A12G023820.1,Ghir_A11G002230.3,Ghir_D12G023760.1,Ghir_A07G022630.2,Ghir_A01G011970.2,Ghir_D02G012990.1,MTCONS_00099629,MTCONS_00032709,MTCONS_00011598,Ghir_A05G015490.1,Ghir_D02G012990.3,Ghir_A03G005220.1,Ghir_A13G017540.1,MTCONS_00089967…
GO:0042773	ATP synthesis coupled electron transport	1	MTCONS_00020150,MTCONS_00141467,Ghir_A03G009780.1
GO:0006950	response to stress	1	Ghir_A04G009370.2,Ghir_D03G005420.1,Ghir_A04G008250.1,Ghir_A04G004030.1,MTCONS_00014425,MTCONS_00084592,MTCONS_00183228,Ghir_A04G009370.1,MTCONS_00118139,Ghir_A05G024120.2,Ghir_A12G027990.2,Ghir_A11G030360.2,Ghir_A13G013590.1
GO:0003676	nucleic acid binding	1	Ghir_A07G022630.2,Ghir_D12G023760.1,MTCONS_00032278,Ghir_A11G002230.3,Ghir_D07G003940.1,Ghir_A11G002220.1,MTCONS_00078340,Ghir_A09G025440.2,MTCONS_00074562,Ghir_D05G024590.1,Ghir_A08G015050.2,MTCONS_00031466,Ghir_A10G002310.1,Ghir_A01G010670.2,Ghir_A03G002710.1,MTCONS_00112071,Ghir_D12G022210.2,Ghir_A03G011490.3,MTCONS_00189947,MTCONS_00035053,MTCONS_00099628,MTCONS_00074558,Ghir_D10G023640.1,Ghi…
GO:0003735	structural constituent of ribosome	1	MTCONS_00031466,Ghir_D03G008130.1,Ghir_A06G005820.1,Ghir_D08G012430.1,Ghir_A01G015250.1,Ghir_A04G004050.1,Ghir_A10G010060.1,Ghir_A11G011460.1,Ghir_A10G021430.1,MTCONS_00031469,Ghir_A05G033050.1
GO:0003700	DNA binding transcription factor activity	1	MTCONS_00096719,Ghir_A01G022860.1,Ghir_A08G015050.2,Ghir_D12G015100.1,Ghir_A02G014400.2,Ghir_A05G015490.1,MTCONS_00096721,MTCONS_00011598,Ghir_A12G013830.1,Ghir_A03G016980.1,Ghir_A12G023820.1,Ghir_A12G020860.1,MTCONS_00032278,Ghir_A07G022630.2
GO:0003899	DNA-directed 5'-3' RNA polymerase activity	1	MTCONS_00088470,MTCONS_00035053
GO:0000160	phosphorelay signal transduction system	1	Ghir_D05G004890.2,Ghir_A06G004750.1
GO:0006412	translation	1	Ghir_A11G011460.1,Ghir_D06G014290.1,MTCONS_00031469,Ghir_A05G033050.1,Ghir_A10G021430.1,Ghir_A10G002310.1,Ghir_D03G008130.1,MTCONS_00031466,Ghir_A10G010060.1,Ghir_A04G004050.1,Ghir_D08G012430.1,Ghir_A01G015250.1,Ghir_A06G005820.1
GO:0046983	protein dimerization activity	1	MTCONS_00011598,MTCONS_00096721,Ghir_D03G012160.2,Ghir_A08G015050.2,MTCONS_00152928,MTCONS_00096719,Ghir_A07G007770.1,MTCONS_00039399,MTCONS_00035053,Ghir_A06G017060.1,Ghir_D05G017090.1
GO:0006098	pentose-phosphate shunt	1	MTCONS_00037434,Ghir_A06G004330.1
GO:0005739	mitochondrion	1	MTCONS_00057634,Ghir_A07G007770.1,Ghir_A06G009390.1
GO:0004497	monooxygenase activity	1	Ghir_D12G009630.1,Ghir_D13G025600.1,Ghir_A11G014330.1,Ghir_A07G022230.1,Ghir_D12G019530.1,Ghir_D08G012320.1,Ghir_D01G011140.1,Ghir_A06G015880.1,Ghir_D11G009630.1
GO:0004674	protein serine/threonine kinase activity	1	Ghir_A07G002510.1,Ghir_A06G008880.5,MTCONS_00169489,Ghir_D02G010520.1,Ghir_A12G016510.1,Ghir_D12G009430.1,Ghir_D07G016860.1,Ghir_D11G030410.1
GO:0003779	actin binding	1	Ghir_A03G004710.1,MTCONS_00044089
GO:0016740	transferase activity	1	Ghir_D12G025320.1,Ghir_A04G007510.2,MTCONS_00166864,Ghir_D12G009430.1,Ghir_D09G002120.1,Ghir_A01G008090.1,Ghir_D03G013840.2,Ghir_D07G016860.1,MTCONS_00189947,MTCONS_00035053,Ghir_A07G002520.1,Ghir_D12G008980.1,Ghir_D11G028020.4,Ghir_A07G017520.1,Ghir_D07G001000.1,Ghir_D01G011150.1,Ghir_D08G007660.1,Ghir_A12G016510.1,Ghir_D12G016190.1,Ghir_A08G015380.1,MTCONS_00047860,Ghir_A13G015690.1,Ghir_A07G00…
GO:0006810	transport	1	Ghir_A07G023220.1,Ghir_D03G008470.1,MTCONS_00064670,Ghir_D10G003100.1,Ghir_D01G011070.1,MTCONS_00174489,Ghir_D01G011060.1,Ghir_A04G008250.1,Ghir_D04G010440.1,Ghir_A10G007770.1,Ghir_A09G011050.1,MTCONS_00057634,Ghir_D04G010430.1,MTCONS_00165896,Ghir_A07G022610.1,MTCONS_00020150,Ghir_D09G009770.2,Ghir_D08G012340.1,Ghir_A03G009780.1,Ghir_D03G008450.1,Ghir_A09G011070.1,Ghir_A01G013120.1,MTCONS_001414…
GO:0015991	ATP hydrolysis coupled proton transport	1	Ghir_A01G013120.1,Ghir_A07G023220.1
GO:0005215	transporter activity	1	Ghir_D09G001980.1,Ghir_A08G022950.2,Ghir_A07G023220.1,Ghir_A02G004120.1,Ghir_A02G004120.2,MTCONS_00057634,Ghir_D08G015510.1,Ghir_A04G008250.1,Ghir_A09G011070.1,MTCONS_00059040,Ghir_D08G012340.1,Ghir_D08G015510.3,Ghir_D06G007210.1,Ghir_D09G009770.2,Ghir_A01G013120.1,MTCONS_00065636,Ghir_A09G017370.1,Ghir_D09G001980.2,Ghir_D06G000040.1
GO:0005975	carbohydrate metabolic process	1	Ghir_A06G004330.1,Ghir_A07G013340.1,Ghir_A06G019580.3,MTCONS_00037434,Ghir_D01G011140.1,Ghir_A05G029850.1,Ghir_D05G019640.1,Ghir_D11G006540.1,Ghir_D05G019630.1,Ghir_A07G000950.1,MTCONS_00179433,Ghir_D07G000970.1,Ghir_D05G003710.2,Ghir_A08G017930.1,Ghir_A07G000950.2,Ghir_D07G013530.1,Ghir_D08G012320.1
GO:0005525	GTP binding	1	Ghir_D05G015600.1,Ghir_D06G000030.4,Ghir_A08G014790.1
GO:0005509	calcium ion binding	1	Ghir_A10G015360.1,Ghir_D02G011300.1,Ghir_A08G025040.1
GO:0015986	ATP synthesis coupled proton transport	1	Ghir_A01G013120.1,Ghir_A09G011070.1
GO:0004252	serine-type endopeptidase activity	1	MTCONS_00115482,Ghir_A09G023650.1
GO:0005852	eukaryotic translation initiation factor 3 complex	1	Ghir_D06G014290.1,Ghir_A10G002310.1
GO:0007165	signal transduction	1	Ghir_A07G007770.1,Ghir_D02G001720.1,MTCONS_00074010,Ghir_A11G030750.1,MTCONS_00084079,MTCONS_00132011,Ghir_A11G030360.2,Ghir_D06G000030.4,Ghir_D05G004890.2,Ghir_A06G004750.1
GO:0016747	transferase activity, transferring acyl groups other than amino-acyl groups	1	Ghir_D12G008980.1,Ghir_A10G023660.1,Ghir_D12G016190.1,MTCONS_00189947,Ghir_D03G013840.2
GO:0015074	DNA integration	1	MTCONS_00078335,MTCONS_00078341,MTCONS_00029196,MTCONS_00078340,MTCONS_00189947,MTCONS_00074558,MTCONS_00177360,MTCONS_00078337
GO:0003743	translation initiation factor activity	1	Ghir_A10G002310.1,Ghir_D06G014290.1,Ghir_A11G002230.3,MTCONS_00074562
GO:0016301	kinase activity	1	Ghir_D11G028020.3,Ghir_D13G018850.3,Ghir_D12G009430.1,Ghir_D09G002120.1,Ghir_A07G002520.1,Ghir_D07G016860.1,Ghir_A05G039340.2,Ghir_A04G007510.2,Ghir_A11G013480.1,Ghir_D07G001000.1,Ghir_A09G025460.1,Ghir_A06G008880.5,Ghir_A11G016430.1,Ghir_A05G039340.1,Ghir_A05G002160.1,Ghir_D11G028020.4,Ghir_A05G014770.1,Ghir_D02G010520.1,Ghir_A12G016510.1,Ghir_D11G030410.1,Ghir_D08G007660.1,Ghir_A07G002510.1,MTC…
GO:0003723	RNA binding	1	Ghir_A10G002310.1,MTCONS_00031466,MTCONS_00074562,Ghir_A11G002230.3,Ghir_D06G014290.1,Ghir_D04G000510.1,Ghir_A05G033050.1,Ghir_A11G007780.4,MTCONS_00031469
GO:0016787	hydrolase activity	1	Ghir_A11G016410.1,Ghir_A05G039600.1,Ghir_D07G000970.1,MTCONS_00115482,Ghir_D09G001980.1,MTCONS_00031425,Ghir_D09G001980.2,MTCONS_00037434,Ghir_A06G004330.1,Ghir_A01G013120.1,Ghir_A04G006300.1,Ghir_A07G013340.1,Ghir_D05G001450.1,Ghir_D06G007210.1,Ghir_D09G002120.1,Ghir_D05G015600.1,Ghir_A11G013500.1,Ghir_A09G011070.1,Ghir_D05G019640.1,Ghir_A05G019760.2,MTCONS_00195997,Ghir_D05G019910.1,Ghir_D04G00…
GO:0016705	oxidoreductase activity, acting on paired donors, with incorporation or reduction of molecular oxygen	1	Ghir_D12G019530.1,Ghir_A07G022230.1,Ghir_A11G014330.1,Ghir_D12G009630.1,Ghir_D13G025600.1,Ghir_A06G015880.1,Ghir_D11G009630.1,Ghir_A01G012710.1
GO:0006952	defense response	1	Ghir_D03G005420.1,MTCONS_00084592,Ghir_A11G030360.2,MTCONS_00183228
GO:0043531	ADP binding	1	Ghir_A11G030360.2,MTCONS_00074010,Ghir_A11G030750.1,MTCONS_00183228,MTCONS_00084079,MTCONS_00084592,Ghir_D03G005420.1
GO:0008233	peptidase activity	1	Ghir_A12G024840.2,MTCONS_00031425,Ghir_A11G016410.1,MTCONS_00115482,Ghir_A04G006300.1,Ghir_A09G023650.1,Ghir_A12G024840.4
GO:0016758	transferase activity, transferring hexosyl groups	1	Ghir_A12G005020.1,MTCONS_00179433,MTCONS_00130771,Ghir_A01G011950.1,Ghir_D11G006540.1
GO:0016779	nucleotidyltransferase activity	1	MTCONS_00088470,MTCONS_00035053,Ghir_A12G006570.1,Ghir_D05G019630.1
GO:0051301	cell division	1	MTCONS_00087899,Ghir_A12G020760.4
GO:0016765	transferase activity, transferring alkyl or aryl (other than methyl) groups	1	Ghir_D12G025320.1,Ghir_A13G013400.2
GO:0006633	fatty acid biosynthetic process	1	Ghir_A07G017520.1,Ghir_D01G011150.1,MTCONS_00189947,Ghir_D12G016190.1,Ghir_A07G017530.1
GO:0007094	mitotic spindle assembly checkpoint	1	Ghir_D01G016930.2,Ghir_D01G016930.1
GO:0035556	intracellular signal transduction	1	Ghir_D05G004890.2,Ghir_D06G000030.4,Ghir_A06G004750.1,Ghir_D02G001720.1
GO:0030529	intracellular ribonucleoprotein complex	1	Ghir_D06G014290.1,Ghir_A09G014890.1,Ghir_A10G021430.1,Ghir_A05G033050.1,Ghir_D09G019500.1,MTCONS_00031469,MTCONS_00031466,Ghir_A10G002310.1,Ghir_A10G010060.1,Ghir_A04G004050.1,Ghir_A01G015250.1,Ghir_A11G011460.1,Ghir_D05G003680.1,Ghir_D03G008130.1,Ghir_A06G005820.1,Ghir_D08G012430.1
GO:0003824	catalytic activity	1	Ghir_D13G018850.3,Ghir_A03G009780.1,Ghir_A05G029850.1,Ghir_A05G024120.2,Ghir_A06G019580.3,Ghir_A06G008880.5,Ghir_D02G010520.1,Ghir_A05G010160.1,Ghir_A05G014770.1,Ghir_A01G012710.1,MTCONS_00088470,Ghir_A12G024840.2,MTCONS_00165781,Ghir_A06G015880.1,MTCONS_00179433,Ghir_D11G030410.1,Ghir_A07G000950.1,MTCONS_00195997,Ghir_A12G028840.2,Ghir_A11G015040.3,Ghir_D07G016860.1,Ghir_A01G021680.1,Ghir_D03G01…
GO:0016020	membrane	1	Ghir_A08G022950.2,Ghir_A07G023220.1,Ghir_A12G016510.1,Ghir_D02G012810.1,Ghir_D07G000490.1,Ghir_A01G011970.2,Ghir_A07G017540.1,Ghir_A08G025040.1,Ghir_D05G004870.1,Ghir_A07G004670.1,Ghir_D04G010440.1,Ghir_A10G007770.1,MTCONS_00169489,Ghir_A04G004000.1,Ghir_A13G015690.1,MTCONS_00165896,Ghir_A05G018400.3,Ghir_D02G011320.1,Ghir_D05G028410.1,MTCONS_00020150,Ghir_A03G009770.1,Ghir_D08G012340.1,Ghir_A08G…
GO:0003924	GTPase activity	1	Ghir_A08G014790.1,Ghir_D06G000030.4,Ghir_D05G015600.1
GO:0001731	formation of translation preinitiation complex	1	Ghir_D06G014290.1,Ghir_A10G002310.1
GO:0004672	protein kinase activity	1	Ghir_A05G039340.1,Ghir_A05G002160.1,Ghir_A06G008880.5,Ghir_A09G025460.1,Ghir_D07G001000.1,Ghir_D02G010520.1,Ghir_A05G014770.1,Ghir_D11G028020.4,Ghir_D07G016860.1,Ghir_D12G009430.1,Ghir_D11G028020.3,Ghir_D13G018850.3,Ghir_A04G007510.2,Ghir_A05G039340.2,Ghir_A07G002510.1,MTCONS_00170306,MTCONS_00169489,Ghir_A07G000970.3,Ghir_A07G000970.4,Ghir_A12G016510.1,Ghir_D11G030410.1
GO:0006102	isocitrate metabolic process	1	Ghir_D09G002940.1,Ghir_D09G002940.2
GO:0000287	magnesium ion binding	1	Ghir_D08G012320.1,MTCONS_00165779,MTCONS_00118138,MTCONS_00165781,Ghir_D01G011140.1,Ghir_D09G002940.2,Ghir_D09G002940.1
GO:0005840	ribosome	1	MTCONS_00031466,Ghir_D03G008130.1,Ghir_D08G012430.1,Ghir_A01G015250.1,Ghir_A06G005820.1,Ghir_A04G004050.1,Ghir_A10G010060.1,Ghir_A11G011460.1,MTCONS_00031469,Ghir_D09G019500.1,Ghir_A05G033050.1,Ghir_A10G021430.1
GO:0010333	terpene synthase activity	1	MTCONS_00165781,MTCONS_00165779
GO:0055085	transmembrane transport	1	Ghir_D10G003100.1,Ghir_A10G007770.1,MTCONS_00174489,MTCONS_00057634,Ghir_A01G013120.1,MTCONS_00165896,Ghir_A07G023220.1,Ghir_A09G011070.1
GO:0030036	actin cytoskeleton organization	1	Ghir_A03G004710.1,Ghir_D10G004250.1
GO:0004722	protein serine/threonine phosphatase activity	1	Ghir_D11G014270.1,MTCONS_00195997,Ghir_D05G001450.1,MTCONS_00175203,Ghir_D11G014270.4
GO:0045454	cell redox homeostasis	1	Ghir_D11G034070.1,Ghir_A12G028840.2
GO:0004553	hydrolase activity, hydrolyzing O-glycosyl compounds	1	Ghir_D05G003710.2,Ghir_D11G006540.1,Ghir_D05G019640.1
GO:0071555	cell wall organization	1	Ghir_A07G013340.1,Ghir_A07G022240.1,Ghir_D11G006540.1,Ghir_A07G000950.1,Ghir_A07G000950.2,Ghir_D05G003710.2,Ghir_D07G000970.1,MTCONS_00179433,Ghir_D07G013530.1,Ghir_D05G028410.1
GO:0051287	NAD binding	1	MTCONS_00189947,Ghir_D12G016190.1,Ghir_D09G002940.2,Ghir_D09G002940.1
GO:0050660	flavin adenine dinucleotide binding	1	MTCONS_00190910,Ghir_D12G023790.1
GO:0005576	extracellular region	1	MTCONS_00189760,Ghir_D11G006540.1,Ghir_D05G003710.2,Ghir_A07G022240.1,MTCONS_00014425,Ghir_D05G028410.1,Ghir_D12G015130.1
GO:0019953	sexual reproduction	1	MTCONS_00189760,Ghir_D12G015130.1
GO:0005544	calcium-dependent phospholipid binding	1	Ghir_D13G011060.5,Ghir_D13G011060.2
GO:0016788	hydrolase activity, acting on ester bonds	1	Ghir_D07G013530.1,Ghir_D07G000970.1,Ghir_D13G014960.1,Ghir_A07G000950.2,Ghir_A05G019760.2,MTCONS_00195997,Ghir_A07G000950.1,Ghir_D11G014270.4,Ghir_A04G008340.1,Ghir_D09G002120.1,MTCONS_00175203,MTCONS_00037434,Ghir_D11G014270.1,Ghir_A06G004330.1,Ghir_D05G001450.1,Ghir_A07G013340.1

## Sheet: S5b_Pms KEGG cis lncRNAs
Table S5b: KEGG pathway enriched for"MSPms-vs-MPms" lncRNA cis target genes
PathwayID	#Pathway	Pvalue	Qvalue	Genes
ko00195	Photosynthesis	4.66521e-10	4.4786e-08	Ghir_A01G013120.1;Ghir_A04G004000.1;Ghir_A04G004030.1;Ghir_A07G017540.1;Ghir_A09G011070.1;Ghir_D03G008140.1;Ghir_D03G008470.1;Ghir_D08G012340.1;Ghir_D08G012400.1;MTCONS_00018413;MTCONS_00064678;MTCONS_00118138;MTCONS_00118139;MTCONS_00156208;MTCONS_00156220
ko00190	Oxidative phosphorylation	1.39135e-07	6.67847e-06	Ghir_A01G013120.1;Ghir_A03G009770.1;Ghir_A03G009780.1;Ghir_A05G033040.1;Ghir_A07G023220.1;Ghir_A09G011050.1;Ghir_A09G011060.1;Ghir_A09G011070.1;Ghir_D01G011060.1;Ghir_D01G011070.1;Ghir_D04G003670.1;Ghir_D04G010430.1;Ghir_D04G010440.1;Ghir_D12G025300.2;MTCONS_00013955;MTCONS_00020150;MTCONS_00064670;MTCONS_00141467
ko01100	Metabolic pathways	3.58732e-05	0.00114794	Ghir_A01G005150.1;Ghir_A01G013120.1;Ghir_A01G022870.1;Ghir_A02G019580.1;Ghir_A03G007450.1;Ghir_A03G009770.1;Ghir_A03G009780.1;Ghir_A04G004000.1;Ghir_A04G004030.1;Ghir_A04G007670.1;Ghir_A05G019760.2;Ghir_A05G033040.1;Ghir_A06G004330.1;Ghir_A06G009390.1;Ghir_A06G015550.16;Ghir_A06G015550.23;Ghir_A06G015880.1;Ghir_A06G019580.3;Ghir_A07G000950.1;Ghir_A07G000950.2;Ghir_A07G002520.1;Ghir_A07G013340.1;G…
ko04016	MAPK signaling pathway - plant	0.00179845	0.0431627	Ghir_A01G022860.1;Ghir_A05G015490.1;Ghir_A06G008880.5;Ghir_A06G017060.1;Ghir_A07G022630.2;Ghir_A08G025040.1;Ghir_A11G016430.1;Ghir_A11G030360.2;Ghir_A12G016830.1;Ghir_A12G024870.1;Ghir_D03G012160.2;Ghir_D07G022640.1;Ghir_D08G002250.1;Ghir_D08G007660.1;Ghir_D12G009430.1;MTCONS_00039399;MTCONS_00072107;MTCONS_00102233;MTCONS_00102236;MTCONS_00102237;MTCONS_00102239;MTCONS_00102240;MTCONS_00154619;M…
ko00511	Other glycan degradation	0.00444365	0.0710985	Ghir_A06G004320.1;MTCONS_00036207;MTCONS_00057109;MTCONS_00060597;MTCONS_00078335;MTCONS_00078337;MTCONS_00078340;MTCONS_00078341;MTCONS_00186832
ko00061	Fatty acid biosynthesis	0.00907628	0.0968137	Ghir_A07G017520.1;Ghir_A07G017530.1;Ghir_A07G017540.1;Ghir_D01G011150.1;Ghir_D12G016190.1;MTCONS_00189947
ko00130	Ubiquinone and other terpenoid-quinone biosynthesis	0.0111798	0.107326	Ghir_A11G017540.1;Ghir_A12G005020.1;Ghir_D08G016920.1;Ghir_D08G016920.2;Ghir_D11G017580.1;Ghir_D13G025600.1
ko00904	Diterpenoid biosynthesis	0.018772	0.163828	Ghir_A05G019750.1;Ghir_D01G021150.1;MTCONS_00078335;MTCONS_00078337;MTCONS_00078340;MTCONS_00078341
ko00240	Pyrimidine metabolism	0.0259718	0.183989	Ghir_A05G019760.2;Ghir_D05G019910.1;MTCONS_00102233;MTCONS_00102236;MTCONS_00102237;MTCONS_00102239;MTCONS_00102240
ko03020	RNA polymerase	0.0268318	0.183989	Ghir_A04G004000.1;Ghir_D10G023640.1;MTCONS_00011603;MTCONS_00023902;MTCONS_00035053;MTCONS_00057109;MTCONS_00060597;MTCONS_00080148;MTCONS_00186832
ko00941	Flavonoid biosynthesis	0.0319902	0.193199	Ghir_A01G005150.1;Ghir_A10G015360.1;Ghir_D05G019650.1;Ghir_D12G019530.1;Ghir_D13G025600.1
ko00480	Glutathione metabolism	0.0342124	0.193199	Ghir_A04G009370.1;Ghir_A04G009370.2;Ghir_A05G008420.1;Ghir_A05G024120.2;Ghir_D09G002940.1;Ghir_D09G002940.2;MTCONS_00021014
ko03010	Ribosome	0.0533057	0.284297	Ghir_A01G012520.2;Ghir_A01G015250.1;Ghir_A02G018960.1;Ghir_A04G004000.1;Ghir_A04G004050.1;Ghir_A05G033050.1;Ghir_A06G005820.1;Ghir_A10G003310.1;Ghir_A10G010060.1;Ghir_A10G021430.1;Ghir_D03G008130.1;Ghir_D08G012430.1;Ghir_D09G019500.1;MTCONS_00031466;MTCONS_00031469
ko00040	Pentose and glucuronate interconversions	0.0630606	0.302691	Ghir_A05G029850.1;Ghir_A07G000950.1;Ghir_A07G000950.2;Ghir_A07G013340.1;Ghir_D03G012160.2;Ghir_D05G003710.2;Ghir_D07G000970.1;Ghir_D07G013530.1;MTCONS_00057109;MTCONS_00059075;MTCONS_00121770
ko04626	Plant-pathogen interaction	0.0775098	0.354331	Ghir_A05G015490.1;Ghir_A07G000970.3;Ghir_A07G000970.4;Ghir_A07G022630.2;Ghir_A08G025040.1;Ghir_A11G016430.1;Ghir_A11G030360.2;Ghir_A12G016830.1;Ghir_A13G013590.1;Ghir_D02G011300.1;Ghir_D07G001000.1;Ghir_D08G002250.1;MTCONS_00029992;MTCONS_00078696;MTCONS_00154619;MTCONS_00169489;MTCONS_00183211;MTCONS_00183213;MTCONS_00183228
ko00909	Sesquiterpenoid and triterpenoid biosynthesis	0.0903399	0.39421	Ghir_A05G019760.2;MTCONS_00165779;MTCONS_00165781
ko02010	ABC transporters	0.0954111	0.398238	Ghir_A05G039600.1;Ghir_A08G003080.1;Ghir_D04G003520.1;Ghir_D06G000040.1;Ghir_D06G007210.1;Ghir_D09G001980.1;Ghir_D09G001980.2
ko00905	Brassinosteroid biosynthesis	0.11274	0.43292	Ghir_A04G004000.1;Ghir_A11G014330.1
ko04120	Ubiquitin mediated proteolysis	0.147162	0.480917	Ghir_A03G007450.1;Ghir_A11G015040.3;Ghir_A12G007640.1;Ghir_A12G020760.4;Ghir_A13G021660.2;Ghir_A13G021660.3;Ghir_D05G036690.1;Ghir_D08G019400.1;Ghir_D10G026860.1;MTCONS_00087899
ko00400	Phenylalanine, tyrosine and tryptophan biosynthesis	0.148924	0.480917	Ghir_A02G019580.1;Ghir_D07G009450.1;MTCONS_00087255;MTCONS_00144448
ko00051	Fructose and mannose metabolism	0.150997	0.480917	Ghir_A07G002520.1;Ghir_A11G002210.1;Ghir_D05G019640.1;MTCONS_00047860
ko00232	Caffeine metabolism	0.155385	0.480917	Ghir_A06G015880.1
ko00620	Pyruvate metabolism	0.160306	0.480917	Ghir_A07G017520.1;Ghir_A07G017530.1;Ghir_A07G017540.1;Ghir_A08G017930.1;Ghir_D01G011150.1;Ghir_D10G004250.1
ko00030	Pentose phosphate pathway	0.210669	0.596303	Ghir_A06G004330.1;Ghir_A07G002520.1;MTCONS_00037434;MTCONS_00047860
ko00760	Nicotinate and nicotinamide metabolism	0.211191	0.596303	Ghir_A05G019760.2;MTCONS_00023902;MTCONS_00057109
ko00230	Purine metabolism	0.230471	0.632148	Ghir_A05G019760.2;MTCONS_00102233;MTCONS_00102236;MTCONS_00102237;MTCONS_00102239;MTCONS_00102240
ko00053	Ascorbate and aldarate metabolism	0.24276	0.642724	Ghir_A05G024120.2;Ghir_A12G003110.1;Ghir_D03G012160.2;MTCONS_00057109;MTCONS_00059075
ko03060	Protein export	0.253486	0.642724	Ghir_A12G028800.1;Ghir_A12G028800.3;Ghir_A12G028800.4
ko00590	Arachidonic acid metabolism	0.25592	0.642724	Ghir_A07G022230.1;Ghir_D01G008250.1
ko00960	Tropane, piperidine and pyridine alkaloid biosynthesis	0.268356	0.642724	Ghir_D09G015740.1;Ghir_D09G015740.3
ko00770	Pantothenate and CoA biosynthesis	0.273561	0.642724	Ghir_A12G006570.1;Ghir_D10G000040.1;MTCONS_00044676
ko04712	Circadian rhythm - plant	0.285946	0.642724	Ghir_A05G034730.1;Ghir_A09G008890.2;Ghir_A09G008890.7;Ghir_A12G016370.1;Ghir_D05G024590.1;Ghir_D12G023760.1;MTCONS_00029133
ko03018	RNA degradation	0.28992	0.642724	Ghir_A03G005220.1;Ghir_A05G018400.3;Ghir_A07G002520.1;Ghir_A09G005100.1;Ghir_A13G017540.1;Ghir_D05G003680.1;MTCONS_00047860;MTCONS_00099628;MTCONS_00099629
ko04145	Phagosome	0.290025	0.642724	Ghir_A05G018420.1;Ghir_A05G018420.2;Ghir_A07G023220.1;Ghir_D06G000030.4;MTCONS_00014673
ko00290	Valine, leucine and isoleucine biosynthesis	0.294582	0.642724	Ghir_D10G000040.1;MTCONS_00044676
ko00600	Sphingolipid metabolism	0.326588	0.681575	Ghir_D04G003670.1;MTCONS_00036207;MTCONS_00074558;MTCONS_00182461
ko00220	Arginine biosynthesis	0.334475	0.683182	Ghir_A06G015550.16;Ghir_A06G015550.23;Ghir_A11G013500.1
ko00630	Glyoxylate and dicarboxylate metabolism	0.351869	0.693136	Ghir_A06G009390.1;Ghir_D01G011140.1;Ghir_D08G012320.1;Ghir_D12G009420.1
ko04075	Plant hormone signal transduction	0.413811	0.778938	Ghir_A06G004750.1;Ghir_A06G006190.1;Ghir_A06G017060.1;Ghir_A07G010990.1;Ghir_A07G011000.1;Ghir_A12G013830.1;Ghir_A12G016830.1;Ghir_A12G024870.1;Ghir_D02G012990.1;Ghir_D02G012990.3;Ghir_D03G012160.2;Ghir_D05G004890.2;Ghir_D06G023600.1;Ghir_D07G022640.1;MTCONS_00013955;MTCONS_00039399;MTCONS_00112071
ko00940	Phenylpropanoid biosynthesis	0.471445	0.853937	Ghir_A04G007670.1;Ghir_A08G016410.2;Ghir_D08G016920.1;Ghir_D08G016920.2;Ghir_D13G014960.1;Ghir_D13G025600.1;MTCONS_00014425
ko00010	Glycolysis / Gluconeogenesis	0.481685	0.855186	Ghir_A07G002520.1;Ghir_A08G017930.1;Ghir_A11G002210.1;MTCONS_00047860;MTCONS_00121770
ko00531	Glycosaminoglycan degradation	0.489951	0.855186	Ghir_D04G005750.2;MTCONS_00036207
ko00052	Galactose metabolism	0.558779	0.941102	Ghir_A07G002520.1;MTCONS_00036207;MTCONS_00047860;MTCONS_00057109;MTCONS_00059075
ko00020	Citrate cycle (TCA cycle)	0.607141	0.950371	Ghir_D09G002940.1;Ghir_D09G002940.2
ko00790	Folate biosynthesis	0.614823	0.950371	MTCONS_00101809
ko03022	Basal transcription factors	0.616987	0.950371	Ghir_A11G002230.3;MTCONS_00074562
ko00561	Glycerolipid metabolism	0.628351	0.950371	Ghir_D13G014960.1;Ghir_D13G014970.1;MTCONS_00121770;MTCONS_00178121
ko00520	Amino sugar and nucleotide sugar metabolism	0.629314	0.950371	Ghir_A06G019580.3;Ghir_D03G012160.2;Ghir_D05G019630.1;MTCONS_00057109;MTCONS_00059075;MTCONS_00072107;MTCONS_00086902
ko00270	Cysteine and methionine metabolism	0.633708	0.950371	Ghir_A08G017930.1;Ghir_D12G025320.1;MTCONS_00156274;MTCONS_00177360
ko04141	Protein processing in endoplasmic reticulum	0.645032	0.950371	Ghir_A01G021680.1;Ghir_A01G022860.1;Ghir_A07G004670.1;Ghir_A11G015040.3;Ghir_A13G013590.1;Ghir_D07G014670.1;MTCONS_00006697;MTCONS_00074558;MTCONS_00089967;MTCONS_00152135
ko04144	Endocytosis	0.67274	0.950371	Ghir_A01G021680.1;Ghir_A05G017060.2;Ghir_A11G002210.1;Ghir_A13G018900.1;Ghir_A13G018900.2;Ghir_D05G015600.1;Ghir_D07G014670.1;Ghir_D09G009770.2;MTCONS_00006697;MTCONS_00032709
ko01040	Biosynthesis of unsaturated fatty acids	0.673567	0.950371	Ghir_A01G012710.1
ko00073	Cutin, suberine and wax biosynthesis	0.705096	0.950371	Ghir_D11G009630.1
ko03410	Base excision repair	0.708288	0.950371	Ghir_A04G004000.1;Ghir_D11G034080.1
ko00260	Glycine, serine and threonine metabolism	0.713729	0.950371	Ghir_A06G009390.1;Ghir_D12G009420.1
ko03013	RNA transport	0.767191	0.950371	Ghir_A05G008420.1;Ghir_A05G019750.1;Ghir_A10G002310.1;Ghir_A13G017540.1;Ghir_D05G033270.2;Ghir_D06G014290.1;Ghir_D08G024680.1;MTCONS_00099628;MTCONS_00099629;MTCONS_00152928
ko03040	Spliceosome	0.794615	0.950371	Ghir_A01G021680.1;Ghir_A03G016980.1;Ghir_A05G015490.1;Ghir_A09G014890.1;Ghir_D02G012810.1;Ghir_D04G000510.1;Ghir_D07G014670.1;MTCONS_00006697
ko03030	DNA replication	0.802395	0.950371	Ghir_A04G004000.1;MTCONS_00088470
ko00900	Terpenoid backbone biosynthesis	0.818541	0.950371	Ghir_A13G013400.2
ko00350	Tyrosine metabolism	0.822596	0.950371	Ghir_A01G022870.1
ko03015	mRNA surveillance pathway	0.823112	0.950371	Ghir_A10G010020.1;Ghir_A13G017540.1;Ghir_D07G009450.1;MTCONS_00099628;MTCONS_00099629;MTCONS_00144448;MTCONS_00152928
ko00565	Ether lipid metabolism	0.823928	0.950371	Ghir_A03G007450.1
ko03008	Ribosome biogenesis in eukaryotes	0.828137	0.950371	Ghir_A09G005100.1;Ghir_D11G034280.2;MTCONS_00001832
ko03050	Proteasome	0.843354	0.950371	Ghir_A02G018960.1;Ghir_D02G002940.1
ko04136	Autophagy - other	0.853609	0.950371	Ghir_D05G028280.1
ko04070	Phosphatidylinositol signaling system	0.861274	0.950371	Ghir_A08G025040.1;Ghir_D09G002120.1;MTCONS_00014673
ko03440	Homologous recombination	0.930888	0.984424	Ghir_A03G013690.1
ko00562	Inositol phosphate metabolism	0.933152	0.984424	Ghir_A11G002210.1;MTCONS_00014673
ko00460	Cyanoamino acid metabolism	0.950616	0.985731	Ghir_D13G014960.1
ko00970	Aminoacyl-tRNA biosynthesis	0.966158	0.985731	MTCONS_00080148
ko00500	Starch and sucrose metabolism	0.999651	0.999651	Ghir_D05G019630.1;Ghir_D13G014960.1

## Sheet: S5c_Tds GO cis lncRNAs
Table S5c: GO enriched for"MSTds-vs-MTds" lncRNA cis target genes
GO_ID	term	Pvalue	gene
GO:0009507	chloroplast	1.73e-17	Ghir_A11G023740.1,Ghir_D01G011100.1,Ghir_A03G009780.1,Ghir_A07G017540.1,Ghir_A03G009770.1,MTCONS_00115482,Ghir_D08G012430.1,Ghir_D03G008470.1,Ghir_D07G002480.1,Ghir_A04G004050.1,Ghir_A04G004030.1,Ghir_A05G033050.1,MTCONS_00035053,Ghir_A04G004000.1,Ghir_D01G011140.1,Ghir_D01G011070.1,MTCONS_00020150,Ghir_A09G011050.1,Ghir_D13G005390.1,MTCONS_00013955,Ghir_D04G010440.1,Ghir_A07G017520.1,MTCONS_0015…
GO:0009536	plastid	4.32e-17	Ghir_D01G011140.1,Ghir_A04G004000.1,Ghir_D01G011070.1,MTCONS_00035053,Ghir_A05G033050.1,Ghir_A04G004030.1,Ghir_A04G004050.1,MTCONS_00115482,Ghir_D08G012430.1,Ghir_A03G009780.1,Ghir_A07G017540.1,Ghir_A03G009770.1,Ghir_D07G002480.1,Ghir_D03G008470.1,Ghir_D01G011100.1,Ghir_A11G023740.1,Ghir_A07G017530.1,Ghir_D03G008130.1,MTCONS_00118139,Ghir_D08G012320.1,Ghir_A01G013120.1,MTCONS_00141467,Ghir_A05G03…
GO:0009535	chloroplast thylakoid membrane	3.25e-08	MTCONS_00118139,Ghir_D01G011070.1,Ghir_A01G013120.1,MTCONS_00141467,Ghir_D04G010440.1,Ghir_A03G009780.1,Ghir_A07G017540.1,Ghir_D03G008140.1,Ghir_A09G011050.1,MTCONS_00020150,Ghir_D01G011100.1,Ghir_A04G004030.1,MTCONS_00118138
GO:0042651	thylakoid membrane	9.72e-08	Ghir_D01G011070.1,MTCONS_00156208,MTCONS_00118139,MTCONS_00141467,Ghir_A01G013120.1,Ghir_A03G009780.1,Ghir_A07G017540.1,Ghir_D04G010440.1,Ghir_D03G008140.1,Ghir_A09G011050.1,MTCONS_00020150,Ghir_A04G004030.1,Ghir_D01G011100.1,MTCONS_00118138
GO:0015979	photosynthesis	1.18e-06	Ghir_D03G008140.1,Ghir_A09G011050.1,MTCONS_00118138,Ghir_A04G004030.1,Ghir_D01G011100.1,MTCONS_00118139,MTCONS_00156208,Ghir_D08G012320.1,Ghir_D01G011070.1,MTCONS_00141467,Ghir_D01G011140.1,Ghir_D04G010440.1,Ghir_A07G017540.1,Ghir_A03G009780.1
GO:0009570	chloroplast stroma	1.28e-06	MTCONS_00115482,MTCONS_00013955,Ghir_A04G004000.1,Ghir_A03G009770.1,Ghir_A07G017530.1,Ghir_D01G006950.1,Ghir_A07G017520.1,Ghir_D01G011150.1,Ghir_A05G033040.1,Ghir_A04G004030.1
GO:0008137	NADH dehydrogenase (ubiquinone) activity	0.00051	MTCONS_00020150,Ghir_A03G009780.1,Ghir_D04G010440.1,Ghir_D01G011070.1,Ghir_A09G011050.1,MTCONS_00141467
GO:0005737	cytoplasm	0.00076	Ghir_A05G033040.1,Ghir_D03G008450.1,Ghir_D03G002990.1,MTCONS_00118138,MTCONS_00047860,Ghir_A07G017530.1,MTCONS_00118139,Ghir_D08G012320.1,Ghir_A02G007860.1,Ghir_A10G019690.4,MTCONS_00020150,MTCONS_00075787,Ghir_A12G027980.1,Ghir_A09G011050.1,Ghir_A07G017520.1,Ghir_D05G020190.1,Ghir_A05G033050.1,Ghir_A07G023200.1,Ghir_A10G021430.1,Ghir_D01G011140.1,MTCONS_00057635,MTCONS_00031466,Ghir_D01G011070.1…
GO:0005618	cell wall	0.00429	Ghir_A07G013340.1,Ghir_A12G006320.1,Ghir_A07G000950.2,Ghir_D05G028410.1,Ghir_D05G014400.1,Ghir_D07G000970.1,Ghir_D11G006540.1,Ghir_A09G016410.1,Ghir_A07G007770.1,Ghir_A07G022240.1,Ghir_A07G000950.1
GO:0030599	pectinesterase activity	0.03127	Ghir_A07G013340.1,Ghir_A12G006320.1,Ghir_A07G000950.2,Ghir_D07G000970.1,Ghir_D05G014400.1,Ghir_A07G000950.1
GO:0015369	calcium:proton antiporter activity	0.044	MTCONS_00003474,Ghir_A01G022160.1,MTCONS_00065636
GO:0009706	chloroplast inner membrane	0.08884	Ghir_D08G012340.1,Ghir_D03G008450.1,Ghir_D03G008470.1
GO:0042545	cell wall modification	0.13162	Ghir_A07G013340.1,Ghir_A12G006320.1,Ghir_A07G000950.2,Ghir_D07G000970.1,Ghir_D05G014400.1,Ghir_A07G000950.1
GO:0006637	acyl-CoA metabolic process	0.1715	Ghir_A07G017520.1,Ghir_D01G011150.1,MTCONS_00179669,Ghir_A07G017530.1
GO:0003896	DNA primase activity	0.19843	MTCONS_00186944,MTCONS_00088470
GO:0016984	ribulose-bisphosphate carboxylase activity	0.42735	Ghir_D01G011140.1,Ghir_D08G012320.1
GO:0005544	calcium-dependent phospholipid binding	0.62478	Ghir_D13G011060.5,Ghir_A11G021450.1,Ghir_D13G011060.2
GO:0044206	UMP salvage	0.74761	MTCONS_00101708,MTCONS_00101711,Ghir_D01G008880.4
GO:0044211	CTP salvage	0.74761	Ghir_D01G008880.4,MTCONS_00101711,MTCONS_00101708
GO:0017057	6-phosphogluconolactonase activity	0.80994	MTCONS_00037434,Ghir_A06G004330.1
GO:0045490	pectin catabolic process	0.84729	Ghir_A07G000950.2,Ghir_A07G013340.1,Ghir_A12G006320.1,Ghir_A07G000950.1,Ghir_D05G014400.1,Ghir_D07G000970.1
GO:0071555	cell wall organization	0.93893	Ghir_A07G013340.1,Ghir_A12G006320.1,Ghir_A07G000950.2,Ghir_D02G006150.1,Ghir_D05G028410.1,Ghir_D05G003710.2,Ghir_D05G014400.1,Ghir_D07G000970.1,Ghir_D11G006540.1,Ghir_A09G016410.1,Ghir_A07G022240.1,Ghir_A07G000950.1,Ghir_A06G016940.1
GO:0005634	nucleus	1	Ghir_A05G034730.1,Ghir_D11G027850.1,Ghir_D08G017490.2,Ghir_D12G023760.1,Ghir_A07G015770.3,Ghir_A07G015770.1,Ghir_D05G030270.4,Ghir_A01G010670.2,Ghir_A07G015770.2,Ghir_D02G012990.1,Ghir_D02G022860.1,Ghir_D02G012990.3,Ghir_A13G019160.4,MTCONS_00001405,MTCONS_00195377,Ghir_A09G014890.1,Ghir_D13G005090.1,Ghir_D07G003940.1,MTCONS_00099628,Ghir_D09G003180.1,Ghir_D12G015100.1,Ghir_A05G019750.1,Ghir_A05G…
GO:0005622	intracellular	1	Ghir_D03G008140.1,Ghir_D08G017490.2,Ghir_A07G015770.1,Ghir_D05G030270.4,Ghir_D01G011150.1,Ghir_D08G012340.1,Ghir_D05G004890.2,Ghir_D12G003050.2,MTCONS_00141467,Ghir_A01G013120.1,Ghir_A02G002830.1,Ghir_D05G021900.1,MTCONS_00170814,Ghir_D03G008130.1,Ghir_A08G008700.1,Ghir_A01G009740.4,Ghir_D12G003060.2,Ghir_D09G019500.1,Ghir_D02G022860.1,Ghir_D02G012990.3,MTCONS_00022762,Ghir_D05G021890.1,Ghir_D13G…
GO:0015991	ATP hydrolysis coupled proton transport	1	Ghir_A01G009730.3,Ghir_A01G009730.1,Ghir_A07G023220.1,Ghir_A01G013120.1
GO:0033180	proton-transporting V-type ATPase, V1 domain	1	Ghir_A01G009730.1,Ghir_A01G009730.3
GO:0015934	large ribosomal subunit	1	Ghir_A01G015250.1,MTCONS_00031469,MTCONS_00031466
GO:0008270	zinc ion binding	1	Ghir_D05G030270.4,Ghir_D01G011150.1,Ghir_A05G034730.1,Ghir_D11G027850.1,MTCONS_00078335,Ghir_A09G014870.1,Ghir_A13G021660.2,MTCONS_00149544,Ghir_A02G006960.1,Ghir_A07G017530.1,MTCONS_00010681,Ghir_D05G030270.1,MTCONS_00029161,Ghir_D05G030270.2,MTCONS_00029133,MTCONS_00010680,Ghir_A13G021660.3,Ghir_A07G017520.1,MTCONS_00052630,MTCONS_00078337,MTCONS_00078341,MTCONS_00078340,Ghir_A08G009620.1,Ghir_…
GO:0032440	2-alkenal reductase [NAD(P)] activity	1	Ghir_A01G021680.1,MTCONS_00006697
GO:0051213	dioxygenase activity	1	Ghir_D07G008950.1,Ghir_D01G003610.1
GO:0006355	regulation of transcription, DNA-templated	1	MTCONS_00099628,Ghir_D12G023760.1,Ghir_D08G017490.2,Ghir_D05G030270.4,MTCONS_00110923,Ghir_D09G003180.1,Ghir_D07G003940.1,Ghir_D13G005090.1,Ghir_D02G012990.3,Ghir_D05G030270.1,Ghir_A03G002710.1,MTCONS_00099629,Ghir_D05G030270.2,MTCONS_00196092,MTCONS_00196095,Ghir_D13G025760.1,Ghir_A01G010670.2,Ghir_A09G025440.2,Ghir_A06G006190.1,Ghir_D03G009770.3,Ghir_D02G012990.1,Ghir_D03G009770.2,Ghir_A13G0175…
GO:0120013	intermembrane lipid transfer activity	1	Ghir_A02G004120.1,Ghir_A02G004120.2
GO:0016491	oxidoreductase activity	1	Ghir_D12G009630.1,MTCONS_00006697,Ghir_A03G009780.1,Ghir_D10G011750.2,Ghir_D12G023790.1,Ghir_D01G011140.1,Ghir_D02G012890.1,Ghir_D09G002940.2,Ghir_D01G011070.1,Ghir_D01G003610.1,Ghir_A08G017930.1,Ghir_A04G004030.1,Ghir_D07G008950.1,Ghir_A01G021680.1,MTCONS_00190910,MTCONS_00037714,Ghir_D04G010440.1,MTCONS_00156208,Ghir_D09G002940.1,MTCONS_00020150,MTCONS_00010680,Ghir_A12G028840.2,MTCONS_00044676…
GO:0003735	structural constituent of ribosome	1	Ghir_D03G008130.1,Ghir_A10G021430.1,Ghir_D08G012430.1,Ghir_A07G016140.1,Ghir_A02G007860.1,MTCONS_00031469,Ghir_A01G015250.1,MTCONS_00031466,Ghir_A11G011460.1,Ghir_A04G004050.1,Ghir_A11G023740.1,Ghir_A05G033050.1
GO:0005886	plasma membrane	1	Ghir_A02G012370.1,Ghir_A09G011050.1,Ghir_D04G010440.1,Ghir_A07G007770.1,Ghir_D01G011070.1,Ghir_D05G016290.1,Ghir_A04G008250.1,MTCONS_00141467
GO:0016740	transferase activity	1	Ghir_A07G000970.3,MTCONS_00077882,Ghir_A05G004160.1,MTCONS_00032339,Ghir_A07G002510.1,Ghir_A13G001430.1,Ghir_D05G020190.1,Ghir_D05G020140.4,Ghir_D12G020920.1,Ghir_A09G025460.1,Ghir_D05G020210.1,Ghir_D13G008680.1,MTCONS_00197868,Ghir_D11G016840.1,Ghir_A11G022590.1,Ghir_A07G017520.1,Ghir_A05G021960.2,Ghir_A11G013480.1,Ghir_A07G005810.1,Ghir_D05G029590.1,Ghir_A13G013400.2,Ghir_A05G008800.1,Ghir_D03G…
GO:0004565	beta-galactosidase activity	1	MTCONS_00009519,Ghir_A02G018460.1
GO:0030246	carbohydrate binding	1	Ghir_A02G018460.1,Ghir_D05G020210.1,MTCONS_00009519,Ghir_D05G029590.1,Ghir_D09G007390.1
GO:0016874	ligase activity	1	Ghir_A02G018960.1,Ghir_D01G009060.1,Ghir_A07G017530.1,MTCONS_00162134,Ghir_A07G005780.1,Ghir_D07G002480.1,Ghir_A07G017520.1,Ghir_D06G000010.1,Ghir_A03G002440.1,Ghir_A11G014830.5,Ghir_D01G011150.1,Ghir_D08G016920.2,Ghir_D03G006940.1,MTCONS_00162135,Ghir_A07G004670.1
GO:0046983	protein dimerization activity	1	Ghir_A12G022050.1,MTCONS_00196092,Ghir_A06G017060.1,Ghir_A03G006670.1,MTCONS_00196095,MTCONS_00035053,MTCONS_00152928,MTCONS_00039399,MTCONS_00110923,Ghir_A07G007770.1,Ghir_D03G012160.2,Ghir_A03G000600.1,Ghir_D05G017090.1,Ghir_D13G005090.1
GO:0005576	extracellular region	1	Ghir_D05G003710.2,Ghir_D05G028410.1,MTCONS_00014425,Ghir_D02G006150.1,Ghir_A09G016410.1,Ghir_D11G006540.1,Ghir_D05G014400.1,Ghir_D12G015130.1,Ghir_A07G022240.1,MTCONS_00189760
GO:0016021	integral component of membrane	1	Ghir_D02G011320.1,Ghir_A04G004000.1,Ghir_A09G017390.1,Ghir_A06G016940.1,Ghir_A05G004140.1,Ghir_A07G002000.2,Ghir_A05G004130.1,Ghir_D05G022880.1,Ghir_D05G014400.1,Ghir_A04G004030.1,Ghir_A06G005880.1,Ghir_D01G007320.1,Ghir_D08G016920.2,Ghir_D07G014350.1,Ghir_A03G009770.1,Ghir_D09G014500.1,Ghir_D12G009630.1,Ghir_D03G009770.2,Ghir_A03G017500.2,Ghir_D10G026880.1,MTCONS_00185548,Ghir_A01G022160.1,MTCON…
GO:0005524	ATP binding	1	Ghir_D09G022190.1,Ghir_D09G001980.2,Ghir_A01G009730.1,MTCONS_00033021,Ghir_D07G002480.1,MTCONS_00032339,Ghir_A03G009770.1,Ghir_A13G020960.2,MTCONS_00006697,Ghir_A07G000970.3,Ghir_D05G020140.4,Ghir_A01G021680.1,Ghir_D11G035600.2,Ghir_A07G002520.1,Ghir_D11G028020.4,Ghir_A13G001430.1,Ghir_A07G002510.1,Ghir_A07G002000.2,Ghir_D05G020210.1,Ghir_A07G007770.1,Ghir_A07G005780.1,Ghir_A09G025460.1,Ghir_A05G…
GO:0006810	transport	1	Ghir_A04G008250.1,Ghir_D03G008470.1,Ghir_D10G007510.1,Ghir_D04G010440.1,Ghir_A03G009780.1,Ghir_A01G009730.1,MTCONS_00128126,Ghir_A12G027980.1,Ghir_A09G011050.1,Ghir_D12G003060.2,MTCONS_00020150,MTCONS_00185548,MTCONS_00153910,Ghir_A13G020060.1,MTCONS_00057634,Ghir_A05G004130.1,Ghir_D01G011070.1,Ghir_A01G013120.1,Ghir_A05G004140.1,MTCONS_00141467,Ghir_A10G007770.1,MTCONS_00057635,Ghir_A01G009730.3…
GO:0003924	GTPase activity	1	Ghir_A03G023380.1,Ghir_A08G014790.1,Ghir_D05G021900.1,Ghir_D05G015600.1
GO:0042773	ATP synthesis coupled electron transport	1	Ghir_A03G009780.1,MTCONS_00020150,MTCONS_00141467
GO:0005840	ribosome	1	Ghir_D03G008130.1,Ghir_D08G012430.1,Ghir_A07G016140.1,Ghir_A10G021430.1,MTCONS_00031469,Ghir_A01G015250.1,Ghir_A02G007860.1,Ghir_A11G011460.1,MTCONS_00031466,Ghir_A11G023740.1,Ghir_A05G033050.1,Ghir_A04G004050.1,Ghir_D09G019500.1,MTCONS_00022762
GO:0003677	DNA binding	1	MTCONS_00196095,Ghir_A12G020860.1,MTCONS_00099629,Ghir_D05G030270.2,MTCONS_00196092,Ghir_A03G002710.1,Ghir_D05G030270.1,MTCONS_00049842,Ghir_A13G017540.1,Ghir_D03G009770.2,Ghir_D03G009770.3,Ghir_A09G025440.2,Ghir_D13G025760.1,Ghir_A05G015490.1,MTCONS_00035053,Ghir_D09G003180.1,Ghir_D12G015100.1,MTCONS_00110923,MTCONS_00099628,Ghir_D13G005090.1,Ghir_D07G003940.1,MTCONS_00026166,MTCONS_00001405,Ghi…
GO:0004672	protein kinase activity	1	Ghir_D11G028020.3,Ghir_A05G018450.1,Ghir_D12G020920.1,Ghir_D11G035600.1,Ghir_A12G005100.1,Ghir_A07G002000.2,Ghir_D01G009470.5,Ghir_D05G020210.1,Ghir_A09G025460.1,Ghir_D05G029590.1,Ghir_A13G001430.1,Ghir_A07G002510.1,Ghir_D11G035600.3,Ghir_A07G000970.4,Ghir_D05G020140.4,Ghir_D11G035600.2,Ghir_D11G028020.4,Ghir_D07G001000.1,Ghir_A07G000970.3,Ghir_A07G005810.1,MTCONS_00032339,Ghir_A02G012370.1,Ghir_…
GO:0003777	microtubule motor activity	1	MTCONS_00033021,MTCONS_00028780
GO:0005741	mitochondrial outer membrane	1	Ghir_A07G023200.1,Ghir_A05G031360.2
GO:0003676	nucleic acid binding	1	Ghir_D05G030270.4,Ghir_A07G015770.1,Ghir_A07G015770.3,Ghir_D12G023760.1,Ghir_D08G017490.2,MTCONS_00149544,Ghir_A08G017760.1,MTCONS_00144641,Ghir_A02G007860.1,Ghir_D11G027850.1,MTCONS_00078335,MTCONS_00170814,Ghir_A07G011090.1,Ghir_A08G024350.4,MTCONS_00029161,Ghir_A06G017830.1,Ghir_D02G012990.3,Ghir_A13G019160.4,Ghir_A10G014280.2,Ghir_D02G012990.1,MTCONS_00078340,Ghir_A08G018090.1,Ghir_A07G015770…
GO:0003723	RNA binding	1	MTCONS_00144641,MTCONS_00031466,MTCONS_00170814,MTCONS_00031469,Ghir_A02G007860.1,Ghir_A05G004160.1,Ghir_A06G017830.1,Ghir_A11G023740.1,Ghir_A05G033050.1,Ghir_A10G014280.2,Ghir_D03G003000.1
GO:0055085	transmembrane transport	1	Ghir_A01G013120.1,Ghir_A05G004140.1,Ghir_A05G004130.1,Ghir_A01G009730.3,MTCONS_00057635,Ghir_A10G007770.1,Ghir_D10G007510.1,Ghir_A07G023220.1,Ghir_A01G009730.1,Ghir_A13G020060.1,MTCONS_00057634,Ghir_A05G031360.2
GO:0051301	cell division	1	Ghir_A12G020760.4,Ghir_A05G008800.1,MTCONS_00087899
GO:0004722	protein serine/threonine phosphatase activity	1	Ghir_A05G010990.2,Ghir_D12G026180.1,MTCONS_00025598
GO:0046872	metal ion binding	1	MTCONS_00029133,Ghir_D05G030270.1,Ghir_A10G015360.1,Ghir_A01G019820.1,Ghir_A08G009620.1,MTCONS_00165779,Ghir_A11G016410.1,Ghir_D01G011140.1,MTCONS_00025598,Ghir_A13G021660.2,Ghir_D02G012890.1,Ghir_D01G003610.1,Ghir_A07G017520.1,Ghir_A07G015770.2,Ghir_A13G021660.3,Ghir_D09G002940.1,MTCONS_00118138,Ghir_A07G015770.3,Ghir_A07G017530.1,Ghir_A02G006960.1,MTCONS_00047860,MTCONS_00118139,Ghir_D08G012320…
GO:0043565	sequence-specific DNA binding	1	Ghir_D05G030270.4,MTCONS_00196092,Ghir_D05G030270.2,MTCONS_00196095,Ghir_D13G005090.1,Ghir_A05G015490.1,Ghir_D05G030270.1
GO:0016301	kinase activity	1	Ghir_A07G002000.2,Ghir_A09G025460.1,Ghir_D05G020210.1,Ghir_A05G018450.1,Ghir_D12G020920.1,Ghir_D05G020140.4,Ghir_A07G002520.1,Ghir_D11G028020.4,Ghir_D11G035600.2,Ghir_A07G002510.1,Ghir_A13G001430.1,MTCONS_00032339,Ghir_A07G000970.3,Ghir_D01G009470.5,MTCONS_00047860,Ghir_D11G035600.1,Ghir_D11G028020.3,Ghir_A12G005100.1,Ghir_A11G016430.1,Ghir_A07G000970.4,MTCONS_00142964,MTCONS_00031306,MTCONS_0010…
GO:0006979	response to oxidative stress	1	MTCONS_00014425,Ghir_A05G024120.2,MTCONS_00164444
GO:0000160	phosphorelay signal transduction system	1	Ghir_A06G004750.1,Ghir_D05G004890.2
GO:0006098	pentose-phosphate shunt	1	MTCONS_00037434,Ghir_A06G004330.1
GO:0006351	transcription, DNA-templated	1	Ghir_D05G030270.1,Ghir_D02G012990.3,Ghir_D05G030270.2,MTCONS_00196092,MTCONS_00099629,MTCONS_00196095,Ghir_A12G020860.1,Ghir_A05G015490.1,Ghir_A01G010670.2,Ghir_A06G006190.1,Ghir_D03G009770.3,Ghir_D02G012990.1,Ghir_A13G017540.1,Ghir_D03G009770.2,Ghir_D12G023760.1,MTCONS_00099628,Ghir_D08G017490.2,Ghir_D05G030270.4,Ghir_D12G015100.1,MTCONS_00035053,Ghir_D09G003180.1,MTCONS_00110923,Ghir_D07G003940…
GO:0004252	serine-type endopeptidase activity	1	Ghir_A09G023650.1,Ghir_A06G013500.1,MTCONS_00038857,MTCONS_00115482
GO:0004674	protein serine/threonine kinase activity	1	Ghir_A07G002000.2,Ghir_A07G002510.1,Ghir_A12G005100.1,Ghir_D13G008680.1
GO:0006002	fructose 6-phosphate metabolic process	1	MTCONS_00047860,Ghir_A07G002520.1
GO:0003779	actin binding	1	MTCONS_00044089,Ghir_A03G004710.1
GO:0006526	arginine biosynthetic process	1	Ghir_A07G005780.1,Ghir_D03G002990.1
GO:0007165	signal transduction	1	Ghir_A01G009740.4,Ghir_A02G002830.1,Ghir_A07G007770.1,MTCONS_00070551,MTCONS_00132011,Ghir_D05G004890.2,Ghir_D03G002970.1,Ghir_A06G004750.1
GO:0005743	mitochondrial inner membrane	1	MTCONS_00057635,MTCONS_00057634
GO:0005975	carbohydrate metabolic process	1	Ghir_D02G011180.2,Ghir_D01G011140.1,Ghir_A06G016940.1,Ghir_A08G017930.1,Ghir_D11G006540.1,Ghir_D05G014400.1,Ghir_D08G012320.1,Ghir_A12G006320.1,MTCONS_00009519,Ghir_A06G004330.1,Ghir_D09G007390.1,Ghir_A05G021960.2,Ghir_A07G000950.1,Ghir_A02G018460.1,Ghir_D07G000970.1,Ghir_A07G000950.2,Ghir_D02G006150.1,MTCONS_00037434,Ghir_A07G013340.1,MTCONS_00071617,Ghir_D05G021890.1,Ghir_D05G003710.2
GO:0015035	protein disulfide oxidoreductase activity	1	Ghir_A12G028840.2,Ghir_A08G008700.1
GO:0005525	GTP binding	1	Ghir_D05G015600.1,Ghir_D05G021900.1,MTCONS_00170814,Ghir_A03G023380.1,Ghir_A08G014790.1,Ghir_D03G002970.1
GO:0019829	cation-transporting ATPase activity	1	Ghir_A01G013120.1,MTCONS_00054203
GO:0006511	ubiquitin-dependent protein catabolic process	1	Ghir_A08G009620.1,MTCONS_00065957,MTCONS_00052630
GO:0003690	double-stranded DNA binding	1	Ghir_D13G025760.1,Ghir_A09G025440.2,MTCONS_00196095,Ghir_D13G005090.1,MTCONS_00196092
GO:0005507	copper ion binding	1	MTCONS_00054203,Ghir_A10G007740.3
GO:0000287	magnesium ion binding	1	Ghir_D01G011140.1,Ghir_A10G014080.1,MTCONS_00165781,Ghir_D08G012320.1,Ghir_D09G002940.2,Ghir_D09G002940.1,MTCONS_00165779,MTCONS_00118138
GO:0005509	calcium ion binding	1	Ghir_A11G021450.1,Ghir_D02G011300.1,Ghir_A10G015360.1
GO:0043531	ADP binding	1	MTCONS_00183228,Ghir_D05G030440.1,MTCONS_00070551,MTCONS_00084586
GO:0005777	peroxisome	1	MTCONS_00075787,Ghir_A11G011180.2
GO:0010468	regulation of gene expression	1	Ghir_A01G010670.2,Ghir_A09G025440.2,Ghir_A06G006190.1,Ghir_D13G025760.1,Ghir_D05G003680.1,Ghir_A11G011180.2,Ghir_A13G017540.1,Ghir_D03G009770.2,Ghir_D02G012990.1,Ghir_D03G009770.3,MTCONS_00075787,Ghir_D05G030270.1,Ghir_D02G012990.3,MTCONS_00196095,Ghir_A06G017830.1,MTCONS_00196092,Ghir_D05G030270.2,MTCONS_00099629,Ghir_A03G002710.1,Ghir_D13G005090.1,Ghir_D07G003940.1,Ghir_D08G017490.2,Ghir_D12G02…
GO:0015074	DNA integration	1	MTCONS_00078340,MTCONS_00078341,MTCONS_00029161,MTCONS_00149544,MTCONS_00078337,MTCONS_00029196,MTCONS_00078335
GO:0006412	translation	1	Ghir_A06G017830.1,Ghir_A04G004050.1,Ghir_A11G023740.1,Ghir_A05G033050.1,Ghir_D07G002480.1,Ghir_A11G011460.1,MTCONS_00031466,Ghir_A02G007860.1,MTCONS_00031469,Ghir_A01G015250.1,Ghir_A10G021430.1,Ghir_A07G016140.1,Ghir_D08G012430.1,Ghir_D03G008130.1
GO:0006629	lipid metabolic process	1	Ghir_D05G020190.1,Ghir_D01G011150.1,MTCONS_00179992,Ghir_A11G013500.1,Ghir_D11G011800.4,Ghir_D11G011800.1,Ghir_A07G017530.1,Ghir_D11G011800.3,Ghir_D02G012890.1,Ghir_A12G026310.1,Ghir_A07G017520.1
GO:0003700	DNA binding transcription factor activity	1	Ghir_A05G015490.1,Ghir_D13G005090.1,Ghir_A13G023550.1,Ghir_D05G030270.1,Ghir_A12G013830.1,Ghir_D05G030270.4,MTCONS_00196092,Ghir_D05G030270.2,Ghir_A12G020860.1,MTCONS_00196095,Ghir_D12G015100.1
GO:0008233	peptidase activity	1	Ghir_A08G009620.1,MTCONS_00038857,MTCONS_00115482,MTCONS_00052630,Ghir_A12G024840.4,Ghir_A08G004310.1,Ghir_A11G016410.1,MTCONS_00065957,MTCONS_00110923,Ghir_D12G024830.1,Ghir_A06G013500.1,Ghir_D12G024830.3,Ghir_A09G023650.1,Ghir_D05G020100.1,Ghir_A12G024840.2
GO:0016192	vesicle-mediated transport	1	Ghir_D12G003050.2,Ghir_A12G027980.1,MTCONS_00128126,Ghir_D12G003060.2
GO:0097027	ubiquitin-protein transferase activator activity	1	Ghir_A12G020760.4,MTCONS_00087899
GO:0016765	transferase activity, transferring alkyl or aryl (other than methyl) groups	1	Ghir_A13G013400.2,Ghir_D13G005390.1
GO:0051287	NAD binding	1	Ghir_D09G002940.1,Ghir_A13G010890.1,Ghir_D09G002940.2
GO:0016702	oxidoreductase activity, acting on single donors with incorporation of molecular oxygen, incorporation of two atoms of oxygen	1	Ghir_D07G008950.1,Ghir_D01G003610.1
GO:0030234	enzyme regulator activity	1	Ghir_D02G002940.1,Ghir_D05G014400.1,Ghir_A12G020760.4,Ghir_A07G013340.1,Ghir_A05G008800.1,MTCONS_00087899
GO:0005506	iron ion binding	1	Ghir_D02G012890.1,MTCONS_00118139,Ghir_A04G004030.1,Ghir_D12G009630.1
GO:0015031	protein transport	1	Ghir_D03G008470.1,Ghir_D12G003060.2,Ghir_A12G027980.1,MTCONS_00153910,Ghir_D03G008450.1,MTCONS_00185548,Ghir_D12G003050.2
GO:0016758	transferase activity, transferring hexosyl groups	1	Ghir_A09G019560.1,Ghir_A06G016940.1,MTCONS_00115828,Ghir_D11G006540.1
GO:0030170	pyridoxal phosphate binding	1	Ghir_D09G017600.1,Ghir_D05G014390.1
GO:0008565	protein transporter activity	1	MTCONS_00185548,MTCONS_00128126
GO:0016757	transferase activity, transferring glycosyl groups	1	Ghir_D05G020120.1,Ghir_A09G019560.1,Ghir_A06G016940.1,MTCONS_00115828,Ghir_D08G017080.6,Ghir_D08G017080.9,Ghir_D11G006540.1
GO:0008289	lipid binding	1	Ghir_D13G011060.2,MTCONS_00085188,Ghir_A01G013120.1,Ghir_D05G030260.1,Ghir_D13G011060.5,Ghir_A11G021450.1
GO:0008168	methyltransferase activity	1	Ghir_A04G007670.1,Ghir_A05G004160.1,Ghir_D02G022860.1,MTCONS_00077882,MTCONS_00138117
GO:0005739	mitochondrion	1	Ghir_A05G031360.2,MTCONS_00057634,MTCONS_00057635,Ghir_A07G007770.1,Ghir_D07G002480.1,Ghir_A07G023200.1
GO:0016747	transferase activity, transferring acyl groups other than amino-acyl groups	1	Ghir_D05G020190.1,Ghir_D07G016940.1,Ghir_D03G002990.1
GO:0030529	intracellular ribonucleoprotein complex	1	Ghir_A04G004050.1,Ghir_A05G033050.1,Ghir_A10G021430.1,Ghir_D03G008130.1,MTCONS_00031466,Ghir_A02G007860.1,Ghir_A09G014890.1,Ghir_A01G015250.1,Ghir_A06G017830.1,Ghir_A11G023740.1,MTCONS_00022762,Ghir_D09G019500.1,Ghir_A07G016140.1,Ghir_D08G012430.1,Ghir_D12G001520.1,Ghir_A11G011460.1,MTCONS_00031469,Ghir_D07G016950.1,Ghir_D05G003680.1
GO:0009853	photorespiration	1	Ghir_D01G011140.1,Ghir_D08G012320.1
GO:0003950	NAD+ ADP-ribosyltransferase activity	1	Ghir_D08G017080.9,Ghir_D08G017080.6
GO:0015992	proton transport	1	Ghir_A07G023220.1,Ghir_A01G009730.1,Ghir_A01G013120.1,Ghir_D08G012340.1,Ghir_A01G009730.3
GO:0015171	amino acid transmembrane transporter activity	1	Ghir_D08G015510.3,Ghir_D08G015510.1
GO:0006099	tricarboxylic acid cycle	1	Ghir_D09G002940.1,Ghir_D09G002940.2
GO:0006102	isocitrate metabolic process	1	Ghir_D09G002940.1,Ghir_D09G002940.2
GO:0008152	metabolic process	1	Ghir_A07G017520.1,Ghir_D02G012990.1,Ghir_D02G006150.1,Ghir_D05G031080.1,Ghir_D08G012320.1,MTCONS_00065957,Ghir_D03G002990.1,Ghir_A07G000950.1,MTCONS_00165779,Ghir_A07G017540.1,Ghir_A03G009780.1,Ghir_D11G011800.4,Ghir_D08G012430.1,MTCONS_00029196,Ghir_A07G000950.2,MTCONS_00196095,Ghir_D01G011070.1,Ghir_A07G005780.1,Ghir_D02G012890.1,Ghir_A10G021430.1,Ghir_D09G017600.1,Ghir_A05G033050.1,Ghir_D09G00…
GO:0004553	hydrolase activity, hydrolyzing O-glycosyl compounds	1	MTCONS_00071617,Ghir_D09G007390.1,MTCONS_00009519,Ghir_D02G006150.1,Ghir_D11G006540.1,Ghir_A02G018460.1,Ghir_D05G003710.2
GO:0016787	hydrolase activity	1	Ghir_A07G013340.1,Ghir_D12G022420.1,Ghir_D12G024830.1,MTCONS_00037434,Ghir_A06G013500.1,Ghir_A07G000950.2,Ghir_D05G015600.1,MTCONS_00033021,Ghir_D05G003710.2,Ghir_D09G001980.2,Ghir_D05G020100.1,MTCONS_00179992,Ghir_A11G013500.1,Ghir_D11G011800.4,Ghir_A08G009620.1,MTCONS_00115482,MTCONS_00179669,Ghir_A06G004330.1,MTCONS_00052630,MTCONS_00009519,Ghir_A07G000950.1,Ghir_A11G016410.1,MTCONS_00110923,G…
GO:0019013	viral nucleocapsid	1	Ghir_A09G014890.1,Ghir_D12G001520.1
GO:0006886	intracellular protein transport	1	MTCONS_00153910,Ghir_D12G003050.2,Ghir_D12G003060.2,Ghir_A12G027980.1
GO:0050660	flavin adenine dinucleotide binding	1	Ghir_A10G014080.1,MTCONS_00190910,Ghir_D12G023790.1
GO:0020037	heme binding	1	Ghir_D12G009630.1,Ghir_A05G024120.2,Ghir_D05G031080.1,MTCONS_00014425
GO:0019953	sexual reproduction	1	MTCONS_00189760,Ghir_D12G015130.1
GO:0006310	DNA recombination	1	Ghir_A13G019160.4,MTCONS_00195377
GO:0045944	positive regulation of transcription from RNA polymerase II promoter	1	MTCONS_00196095,Ghir_D13G005090.1,MTCONS_00196092
GO:0060548	negative regulation of cell death	1	Ghir_D13G011060.2,Ghir_D13G011060.5

## Sheet: S5d_Tds KEGG cis lncRNAs
Table S5d: KEGG pathway enriched for"MSTds-vs-MTds" lncRNA cis target genes
PathwayID	#Pathway	Pvalue	Qvalue	Genes
ko00195	Photosynthesis	1.15709e-07	1.15709e-05	Ghir_A01G013120.1;Ghir_A04G004000.1;Ghir_A04G004030.1;Ghir_A07G016270.1;Ghir_A07G017540.1;Ghir_D03G008140.1;Ghir_D03G008470.1;Ghir_D08G012340.1;Ghir_D08G012400.1;MTCONS_00118138;MTCONS_00118139;MTCONS_00156208;MTCONS_00156220
ko00511	Other glycan degradation	5.57976e-07	2.78988e-05	Ghir_A02G018460.1;Ghir_A05G012810.3;Ghir_A05G012810.4;Ghir_A06G004320.1;Ghir_D07G016970.6;Ghir_D09G007390.1;MTCONS_00009519;MTCONS_00029161;MTCONS_00033160;MTCONS_00036207;MTCONS_00060597;MTCONS_00078335;MTCONS_00078337;MTCONS_00078340;MTCONS_00078341;MTCONS_00186832
ko00190	Oxidative phosphorylation	0.000154684	0.00515612	Ghir_A01G009730.1;Ghir_A01G009730.3;Ghir_A01G013120.1;Ghir_A03G009770.1;Ghir_A03G009780.1;Ghir_A05G033040.1;Ghir_A07G023220.1;Ghir_A09G011050.1;Ghir_A10G007740.3;Ghir_D01G011070.1;Ghir_D04G010440.1;MTCONS_00013955;MTCONS_00020150;MTCONS_00141467
ko03018	RNA degradation	0.00125161	0.0312903	Ghir_A05G018400.3;Ghir_A06G013500.1;Ghir_A07G002520.1;Ghir_A07G015140.3;Ghir_A07G016280.1;Ghir_A09G005100.1;Ghir_A10G019690.4;Ghir_A11G024670.1;Ghir_A11G024670.2;Ghir_A13G017540.1;Ghir_D02G012080.4;Ghir_D05G003680.1;Ghir_D07G016950.1;Ghir_D08G017490.2;MTCONS_00038857;MTCONS_00047860;MTCONS_00099628;MTCONS_00099629
ko00040	Pentose and glucuronate interconversions	0.00267738	0.048815	Ghir_A03G006670.1;Ghir_A05G021960.2;Ghir_A07G000950.1;Ghir_A07G000950.2;Ghir_A07G013340.1;Ghir_A12G006320.1;Ghir_D02G006150.1;Ghir_D03G012160.2;Ghir_D05G003710.2;Ghir_D05G014400.1;Ghir_D05G021890.1;Ghir_D07G000970.1;Ghir_D08G003480.1;MTCONS_00033158;MTCONS_00033160;MTCONS_00121770
ko04016	MAPK signaling pathway - plant	0.00324742	0.048815	Ghir_A02G012370.1;Ghir_A03G000600.1;Ghir_A03G006670.1;Ghir_A05G015490.1;Ghir_A06G017060.1;Ghir_A07G002000.2;Ghir_A08G024350.4;Ghir_A11G016430.1;Ghir_A11G022590.1;Ghir_A12G005100.1;Ghir_A12G016830.1;Ghir_A12G022050.1;Ghir_A12G024870.1;Ghir_D02G012080.4;Ghir_D03G012160.2;Ghir_D08G002250.1;Ghir_D11G027850.1;Ghir_D12G024850.1;MTCONS_00029161;MTCONS_00039399;MTCONS_00054203;MTCONS_00109948;MTCONS_0014…
ko01100	Metabolic pathways	0.00341705	0.048815	Ghir_A01G005150.1;Ghir_A01G009730.1;Ghir_A01G009730.3;Ghir_A01G013120.1;Ghir_A02G006960.1;Ghir_A02G016360.1;Ghir_A02G018460.1;Ghir_A02G019580.1;Ghir_A03G002440.1;Ghir_A03G006670.1;Ghir_A03G009770.1;Ghir_A03G009780.1;Ghir_A04G003450.1;Ghir_A04G004000.1;Ghir_A04G004030.1;Ghir_A04G007670.1;Ghir_A05G012750.1;Ghir_A05G019760.2;Ghir_A05G021960.2;Ghir_A05G033040.1;Ghir_A06G004330.1;Ghir_A07G000950.1;Ghi…
ko04075	Plant hormone signal transduction	0.0108248	0.13531	Ghir_A03G000600.1;Ghir_A03G006670.1;Ghir_A05G018450.1;Ghir_A05G028840.1;Ghir_A06G004750.1;Ghir_A06G006190.1;Ghir_A06G017060.1;Ghir_A07G005810.1;Ghir_A07G010990.1;Ghir_A07G011000.1;Ghir_A07G015770.1;Ghir_A07G015770.2;Ghir_A07G015770.3;Ghir_A12G013830.1;Ghir_A12G016830.1;Ghir_A12G024870.1;Ghir_A13G023550.1;Ghir_D01G002080.1;Ghir_D02G012080.4;Ghir_D02G012990.1;Ghir_D02G012990.3;Ghir_D03G012160.2;Ghi…
ko00350	Tyrosine metabolism	0.0130291	0.144768	Ghir_A02G006960.1;Ghir_D02G022840.1;Ghir_D07G008950.1;Ghir_D10G011750.2;MTCONS_00010680;MTCONS_00010681
ko00480	Glutathione metabolism	0.0208067	0.189152	Ghir_A02G002840.1;Ghir_A05G008420.1;Ghir_A05G024120.2;Ghir_D09G002940.1;Ghir_D09G002940.2;MTCONS_00109948;MTCONS_00125206;MTCONS_00164444
ko00904	Diterpenoid biosynthesis	0.0288966	0.240805	Ghir_A05G019750.1;MTCONS_00029161;MTCONS_00078335;MTCONS_00078337;MTCONS_00078340;MTCONS_00078341
ko03010	Ribosome	0.0613219	0.408813	Ghir_A01G015250.1;Ghir_A02G007860.1;Ghir_A02G018960.1;Ghir_A04G004000.1;Ghir_A04G004050.1;Ghir_A05G033050.1;Ghir_A07G016140.1;Ghir_A10G003310.1;Ghir_A10G021430.1;Ghir_A11G023740.1;Ghir_D03G008130.1;Ghir_D08G012430.1;Ghir_D08G012900.2;Ghir_D09G019500.1;MTCONS_00031466;MTCONS_00031469
ko00010	Glycolysis / Gluconeogenesis	0.0703576	0.439735	Ghir_A02G006960.1;Ghir_A07G002520.1;Ghir_A08G017930.1;Ghir_D02G011180.2;Ghir_D10G011750.2;MTCONS_00010680;MTCONS_00010681;MTCONS_00047860;MTCONS_00121770
ko00220	Arginine biosynthesis	0.0781138	0.459493	Ghir_A02G016360.1;Ghir_A07G005780.1;Ghir_A11G013500.1;Ghir_D03G002990.1;Ghir_D05G014390.1
ko00785	Lipoic acid metabolism	0.0948696	0.492206	Ghir_D05G020190.1
ko04626	Plant-pathogen interaction	0.104027	0.492206	Ghir_A05G015490.1;Ghir_A07G000970.3;Ghir_A07G000970.4;Ghir_A08G024350.4;Ghir_A11G016430.1;Ghir_A11G022590.1;Ghir_A12G005100.1;Ghir_A12G016830.1;Ghir_D02G011300.1;Ghir_D02G012080.4;Ghir_D07G001000.1;Ghir_D08G002250.1;MTCONS_00029992;MTCONS_00142964;MTCONS_00142965;MTCONS_00154619;MTCONS_00183211;MTCONS_00183213;MTCONS_00183228;MTCONS_00197868
ko04145	Phagosome	0.105873	0.492206	Ghir_A01G009730.1;Ghir_A01G009730.3;Ghir_A05G018420.1;Ghir_A05G018420.2;Ghir_A07G023220.1;Ghir_D05G021900.1;MTCONS_00014673
ko00531	Glycosaminoglycan degradation	0.111067	0.492206	Ghir_A02G018460.1;Ghir_D04G005750.2;MTCONS_00009519;MTCONS_00036207
ko00909	Sesquiterpenoid and triterpenoid biosynthesis	0.113208	0.492206	Ghir_A05G019760.2;MTCONS_00165779;MTCONS_00165781
ko00030	Pentose phosphate pathway	0.121993	0.508302	Ghir_A06G004330.1;Ghir_A07G002520.1;MTCONS_00037434;MTCONS_00047860;MTCONS_00109948
ko00061	Fatty acid biosynthesis	0.132819	0.510841	Ghir_A07G017520.1;Ghir_A07G017530.1;Ghir_A07G017540.1;Ghir_D01G011150.1
ko00071	Fatty acid degradation	0.148403	0.532959	Ghir_A02G006960.1;Ghir_D07G016940.1;Ghir_D10G011750.2;MTCONS_00010680;MTCONS_00010681
ko00130	Ubiquinone and other terpenoid-quinone biosynthesis	0.149228	0.532959	Ghir_A05G012750.1;Ghir_D07G008950.1;Ghir_D08G016920.1;Ghir_D08G016920.2
ko00053	Ascorbate and aldarate metabolism	0.167144	0.576359	Ghir_A03G006670.1;Ghir_A05G024120.2;Ghir_A13G010890.1;Ghir_D03G012160.2;MTCONS_00033158;MTCONS_00033160
ko00052	Galactose metabolism	0.191559	0.617933	Ghir_A02G018460.1;Ghir_A04G003450.1;Ghir_A07G002520.1;MTCONS_00009519;MTCONS_00033158;MTCONS_00033160;MTCONS_00036207;MTCONS_00047860
ko00600	Sphingolipid metabolism	0.217012	0.638271	Ghir_A02G018460.1;Ghir_D02G012890.1;MTCONS_00009519;MTCONS_00036207;MTCONS_00182461
ko00760	Nicotinate and nicotinamide metabolism	0.255459	0.682915	Ghir_A05G019760.2;MTCONS_00023902;MTCONS_00031306
ko00740	Riboflavin metabolism	0.271421	0.69485	Ghir_D12G022420.1;Ghir_D12G022420.3
ko03060	Protein export	0.3035	0.740244	Ghir_A12G028800.1;Ghir_A12G028800.3;Ghir_A12G028800.4
ko00290	Valine, leucine and isoleucine biosynthesis	0.336762	0.771143	Ghir_A10G014080.1;MTCONS_00044676
ko04120	Ubiquitin mediated proteolysis	0.339776	0.771143	Ghir_A08G024350.4;Ghir_A12G020760.4;Ghir_A13G021660.2;Ghir_A13G021660.3;Ghir_D08G017490.2;Ghir_D10G026860.1;MTCONS_00087899;MTCONS_00095837;MTCONS_00185548
ko00250	Alanine, aspartate and glutamate metabolism	0.350776	0.771143	Ghir_A07G005780.1;Ghir_D05G014390.1;Ghir_D09G017600.1
ko00062	Fatty acid elongation	0.354726	0.771143	Ghir_D11G009520.1;MTCONS_00179669
ko00240	Pyrimidine metabolism	0.38827	0.792387	Ghir_A05G019760.2;Ghir_D01G008880.4;MTCONS_00101708;MTCONS_00101711
ko03030	DNA replication	0.424344	0.832481	Ghir_A04G004000.1;Ghir_A13G019160.4;MTCONS_00088470;MTCONS_00186944
ko03040	Spliceosome	0.445614	0.840942	Ghir_A01G021680.1;Ghir_A02G002830.1;Ghir_A05G015490.1;Ghir_A09G014890.1;Ghir_D02G012080.2;Ghir_D02G012810.1;Ghir_D03G003000.1;Ghir_D05G030440.1;Ghir_D07G016950.1;Ghir_D08G017490.2;Ghir_D12G001520.1;MTCONS_00006697
ko00750	Vitamin B6 metabolism	0.445699	0.840942	MTCONS_00025262
ko03013	RNA transport	0.465793	0.855419	Ghir_A05G008420.1;Ghir_A05G019750.1;Ghir_A06G017830.1;Ghir_A13G017540.1;Ghir_D05G022880.1;Ghir_D05G022890.1;Ghir_D05G033270.2;Ghir_D08G017490.2;Ghir_D12G026160.1;MTCONS_00099628;MTCONS_00099629;MTCONS_00149544;MTCONS_00152928;MTCONS_00187120
ko03020	RNA polymerase	0.495337	0.884531	Ghir_A04G004000.1;MTCONS_00023902;MTCONS_00035053;MTCONS_00060597;MTCONS_00186832
ko00340	Histidine metabolism	0.506622	0.88881	Ghir_A08G024350.4
ko00730	Thiamine metabolism	0.522767	0.901323	Ghir_D01G006950.1
ko03008	Ribosome biogenesis in eukaryotes	0.556725	0.943602	Ghir_A06G013500.1;Ghir_A07G016280.1;Ghir_A09G005100.1;Ghir_D03G006940.1;MTCONS_00038857
ko00941	Flavonoid biosynthesis	0.576103	0.945898	Ghir_A01G005150.1;Ghir_A10G015360.1
ko00514	Other types of O-glycan biosynthesis	0.599268	0.951219	Ghir_A05G028850.1
ko00630	Glyoxylate and dicarboxylate metabolism	0.645082	0.973093	Ghir_D01G011140.1;Ghir_D08G012320.1;MTCONS_00114133
ko00400	Phenylalanine, tyrosine and tryptophan biosynthesis	0.659802	0.973093	Ghir_A02G019580.1;Ghir_D13G005390.1
ko00020	Citrate cycle (TCA cycle)	0.661764	0.973093	Ghir_D09G002940.1;Ghir_D09G002940.2
ko03050	Proteasome	0.708566	0.980066	Ghir_A02G018960.1;Ghir_D02G002940.1;Ghir_D02G012090.1
ko00940	Phenylpropanoid biosynthesis	0.723405	0.980066	Ghir_A04G007670.1;Ghir_A08G016410.2;Ghir_A08G024350.4;Ghir_D08G016920.1;Ghir_D08G016920.2;MTCONS_00014425
ko00520	Amino sugar and nucleotide sugar metabolism	0.729407	0.980066	Ghir_A03G006670.1;Ghir_A06G016940.1;Ghir_A13G010890.1;Ghir_D03G012160.2;Ghir_D05G016290.1;MTCONS_00033158;MTCONS_00033160
ko03440	Homologous recombination	0.79361	0.980066	Ghir_A03G013690.1;Ghir_A13G019160.4
ko02010	ABC transporters	0.801056	0.980066	Ghir_A08G003080.1;Ghir_D09G001980.1;Ghir_D09G001980.2
ko04712	Circadian rhythm - plant	0.841202	0.980066	Ghir_A05G034730.1;Ghir_D03G006940.1;Ghir_D12G023760.1;MTCONS_00029133
ko00860	Porphyrin and chlorophyll metabolism	0.847511	0.980066	MTCONS_00037714
ko00900	Terpenoid backbone biosynthesis	0.848777	0.980066	Ghir_A13G013400.2
ko00906	Carotenoid biosynthesis	0.885639	0.980066	Ghir_D01G003610.1
ko00970	Aminoacyl-tRNA biosynthesis	0.88756	0.980066	Ghir_A12G026320.1;Ghir_D07G002480.1
ko03015	mRNA surveillance pathway	0.890609	0.980066	Ghir_A13G017540.1;Ghir_D06G000830.1;Ghir_D08G017490.2;MTCONS_00099628;MTCONS_00099629;MTCONS_00152928;MTCONS_00185548
ko04141	Protein processing in endoplasmic reticulum	0.913525	0.980066	Ghir_A01G021680.1;Ghir_A02G002830.1;Ghir_A05G004170.1;Ghir_A07G004670.1;Ghir_D02G012080.2;Ghir_D08G015830.1;Ghir_D08G017490.2;MTCONS_00006697
ko00330	Arginine and proline metabolism	0.918096	0.980066	Ghir_D01G017250.1
ko00230	Purine metabolism	0.942116	0.980066	Ghir_A03G002440.1;Ghir_A05G019760.2
ko00561	Glycerolipid metabolism	0.952619	0.980066	MTCONS_00121770;MTCONS_00178121
ko00270	Cysteine and methionine metabolism	0.953916	0.980066	Ghir_A08G017930.1;MTCONS_00033156
ko00562	Inositol phosphate metabolism	0.954552	0.980066	MTCONS_00014673;MTCONS_00026166
ko04144	Endocytosis	0.962747	0.980066	Ghir_A01G021680.1;Ghir_A02G002830.1;Ghir_D02G012080.2;Ghir_D02G012090.1;Ghir_D05G015600.1;MTCONS_00006697;MTCONS_00128126
ko00500	Starch and sucrose metabolism	0.988967	0.988967	Ghir_A04G003450.1;Ghir_A08G024350.4;Ghir_A11G010580.1;Ghir_D05G029570.1;MTCONS_00071617

## Sheet: S5e_Ms GO cis lncRNAs
Table S5e: GO enriched for"MSMs-vs-MMs" lncRNA cis target genes
GO_ID	term	Pvalue	gene
GO:0009507	chloroplast	4.62e-25	MTCONS_00156208,Ghir_A01G013120.1,Ghir_D08G012430.1,Ghir_A07G017540.1,Ghir_A11G002560.1,Ghir_D01G011040.1,Ghir_A08G004040.1,Ghir_D01G011140.1,Ghir_A03G016640.1,Ghir_D13G005390.1,Ghir_A04G004000.1,Ghir_A03G009780.1,MTCONS_00051900,MTCONS_00118139,Ghir_D03G008140.1,MTCONS_00118138,MTCONS_00013955,MTCONS_00018413,Ghir_A05G033050.1,Ghir_A04G004050.1,MTCONS_00035053,Ghir_D03G008130.1,MTCONS_00055736,M…
GO:0009536	plastid	1.6e-24	Ghir_A01G013120.1,Ghir_D08G012430.1,MTCONS_00156208,Ghir_D01G011040.1,Ghir_A11G002560.1,Ghir_A07G017540.1,Ghir_A04G004000.1,Ghir_A03G009780.1,Ghir_D13G005390.1,Ghir_A03G016640.1,Ghir_D01G011140.1,Ghir_A08G004040.1,Ghir_A05G033050.1,MTCONS_00018413,MTCONS_00118138,MTCONS_00013955,Ghir_D03G008140.1,MTCONS_00051900,MTCONS_00118139,MTCONS_00055736,MTCONS_00115482,Ghir_A07G017530.1,Ghir_D03G008130.1,M…
GO:0009535	chloroplast thylakoid membrane	1.17e-13	Ghir_A09G011050.1,MTCONS_00020150,Ghir_A04G016140.1,MTCONS_00141467,Ghir_D01G011070.1,Ghir_A03G009780.1,Ghir_D03G008140.1,MTCONS_00118139,MTCONS_00064678,Ghir_A09G011070.1,Ghir_D01G011100.1,MTCONS_00118138,Ghir_A01G013120.1,Ghir_D04G010440.1,Ghir_A07G017540.1,Ghir_A04G004030.1,Ghir_D01G011060.1,MTCONS_00199250,MTCONS_00064670
GO:0009579	thylakoid	3.02e-11	Ghir_A01G013120.1,MTCONS_00156208,MTCONS_00064670,MTCONS_00199250,Ghir_A04G004030.1,Ghir_D01G011060.1,Ghir_A07G017540.1,Ghir_D04G010440.1,Ghir_A03G009780.1,MTCONS_00141467,Ghir_A04G016140.1,Ghir_D01G011070.1,MTCONS_00020150,Ghir_A09G011050.1,Ghir_D13G005390.1,MTCONS_00118138,Ghir_D01G011100.1,Ghir_A09G011070.1,MTCONS_00064678,Ghir_D03G008140.1,MTCONS_00118139
GO:0019684	photosynthesis, light reaction	3.16e-11	MTCONS_00064670,MTCONS_00199250,Ghir_D01G011060.1,Ghir_A04G004030.1,Ghir_D04G010440.1,Ghir_D03G008140.1,MTCONS_00118139,MTCONS_00064678,Ghir_A03G009780.1,MTCONS_00141467,Ghir_A04G016140.1,Ghir_D01G011070.1,MTCONS_00156208,Ghir_A09G011050.1
GO:0009570	chloroplast stroma	4.51e-09	Ghir_D01G011150.1,Ghir_A03G009770.1,Ghir_A05G033040.1,Ghir_A04G004000.1,MTCONS_00115482,Ghir_A07G017530.1,Ghir_D01G006950.1,Ghir_A11G002560.1,Ghir_A04G004030.1,MTCONS_00018413,Ghir_A07G017520.1,Ghir_D01G011040.1,MTCONS_00013955
GO:0048038	quinone binding	6.77e-09	Ghir_A03G009780.1,MTCONS_00020150,Ghir_D01G011070.1,Ghir_A04G016140.1,MTCONS_00141467,Ghir_A09G011050.1,MTCONS_00064670,MTCONS_00199250,Ghir_D01G011060.1,Ghir_D04G010440.1
GO:0005737	cytoplasm	9.02e-05	Ghir_A09G011050.1,Ghir_D03G015500.1,Ghir_D13G006760.1,Ghir_D01G011150.1,Ghir_D08G012320.1,Ghir_A03G009770.1,Ghir_A08G017930.1,Ghir_D03G008470.1,Ghir_A05G033040.1,Ghir_D08G012340.1,Ghir_A06G022440.1,Ghir_A08G004030.1,Ghir_D05G021890.1,Ghir_A10G003810.1,Ghir_D01G011100.1,Ghir_A02G004120.1,Ghir_D03G008130.1,MTCONS_00035053,Ghir_D05G026250.1,MTCONS_00138117,Ghir_A06G010350.1,Ghir_D01G006950.1,Ghir_D0…
GO:0009772	photosynthetic electron transport in photosystem II	0.00063	Ghir_D03G008140.1,MTCONS_00064678,MTCONS_00118139,Ghir_A04G004030.1,MTCONS_00156208
GO:0055085	transmembrane transport	0.00964	MTCONS_00057634,Ghir_A09G016170.1,Ghir_A06G016890.1,MTCONS_00095601,Ghir_D13G016570.8,Ghir_D05G004260.1,Ghir_A05G010020.4,Ghir_A09G011070.1,MTCONS_00095602,Ghir_A05G004140.1,MTCONS_00057635,Ghir_A13G015830.1,Ghir_A12G026760.4,Ghir_A12G026760.3,Ghir_A01G009730.3,Ghir_A05G004130.1,Ghir_A01G013120.1,Ghir_A10G007770.1,Ghir_A05G010020.6,MTCONS_00095600,Ghir_A01G009730.1
GO:0018298	protein-chromophore linkage	0.02173	MTCONS_00118138,MTCONS_00156208,Ghir_A04G004030.1,Ghir_D03G008140.1,MTCONS_00064678,MTCONS_00118139
GO:0005457	GDP-fucose transmembrane transporter activity	0.03136	Ghir_D05G002250.1,Ghir_A05G002090.1
GO:0006810	transport	0.09534	Ghir_D10G007440.1,Ghir_D12G003050.2,Ghir_A12G003980.2,MTCONS_00128126,Ghir_A01G013120.1,Ghir_A05G010020.6,Ghir_A13G016510.1,Ghir_A10G007770.1,Ghir_A12G026760.4,MTCONS_00057635,Ghir_D05G030860.1,Ghir_D05G004260.1,Ghir_A12G026800.1,MTCONS_00095602,MTCONS_00095601,Ghir_A03G009780.1,Ghir_A12G027980.1,Ghir_A04G008250.1,MTCONS_00095600,MTCONS_00064670,Ghir_A01G009730.1,Ghir_A03G001710.3,MTCONS_00153910…
GO:0042773	ATP synthesis coupled electron transport	0.17677	Ghir_A04G016140.1,MTCONS_00141467,MTCONS_00020150,Ghir_A03G009780.1
GO:0005673	transcription factor TFIIE complex	0.19928	MTCONS_00074562,Ghir_A11G002230.3
GO:0009317	acetyl-CoA carboxylase complex	0.39333	Ghir_A07G017530.1,Ghir_A07G017520.1,Ghir_D01G011150.1
GO:0004849	uridine kinase activity	0.52633	Ghir_D01G008880.4,MTCONS_00101708,MTCONS_00101711
GO:0016491	oxidoreductase activity	0.54853	Ghir_D01G003610.1,MTCONS_00156208,Ghir_D12G023790.1,Ghir_D13G008760.1,Ghir_A01G017010.1,Ghir_A04G012310.1,Ghir_D06G015700.1,MTCONS_00190910,Ghir_A01G005150.1,Ghir_A05G024120.2,Ghir_A02G016220.1,Ghir_D01G011140.1,Ghir_A03G009780.1,Ghir_A04G012170.1,Ghir_D13G000790.1,Ghir_D10G011750.2,Ghir_D03G008140.1,MTCONS_00118139,MTCONS_00118138,MTCONS_00014425,Ghir_D11G034070.1,Ghir_A01G021680.1,MTCONS_000377…
GO:0009055	electron transfer activity	0.57196	Ghir_A12G028840.2,Ghir_A01G017010.1,MTCONS_00156208,Ghir_D11G034070.1,MTCONS_00064678,Ghir_D03G008140.1,MTCONS_00118139,Ghir_A04G004030.1,MTCONS_00118138
GO:0016984	ribulose-bisphosphate carboxylase activity	0.60343	Ghir_D01G011140.1,Ghir_D08G012320.1
GO:0015074	DNA integration	0.76509	MTCONS_00029196,MTCONS_00078335,MTCONS_00078341,MTCONS_00198340,MTCONS_00078337,MTCONS_00149544,MTCONS_00078340,MTCONS_00006143,MTCONS_00059122,MTCONS_00074558
GO:0030123	AP-3 adaptor complex	0.81025	Ghir_A12G027980.1,Ghir_D05G030860.1
GO:0005886	plasma membrane	0.86313	Ghir_A09G011050.1,Ghir_A06G022440.1,Ghir_D01G011070.1,Ghir_A04G016140.1,MTCONS_00127744,MTCONS_00141467,Ghir_A12G003980.2,Ghir_D08G006930.2,Ghir_D05G016290.1,Ghir_D04G010440.1,MTCONS_00032587,Ghir_D10G007440.1,MTCONS_00199250,Ghir_A04G008250.1
GO:0044211	CTP salvage	0.99823	MTCONS_00101708,MTCONS_00101711,Ghir_D01G008880.4
GO:0016021	integral component of membrane	1	Ghir_D13G006730.4,Ghir_D12G009420.1,Ghir_D08G025950.1,Ghir_A05G015340.1,Ghir_D02G002980.1,MTCONS_00103142,Ghir_A10G012940.4,Ghir_D11G000370.1,MTCONS_00197868,Ghir_D04G003520.1,Ghir_A11G010550.2,Ghir_D11G001800.1,Ghir_A04G009960.2,Ghir_A06G006580.1,Ghir_D12G019530.1,Ghir_A03G017500.2,Ghir_A05G033040.1,Ghir_D06G000040.1,Ghir_D08G015510.1,Ghir_A13G001430.1,Ghir_D05G016290.1,Ghir_A05G010020.4,Ghir_D1…
GO:0016787	hydrolase activity	1	Ghir_D07G013600.1,Ghir_D07G000970.1,Ghir_D06G007210.1,MTCONS_00028780,Ghir_A12G026310.1,MTCONS_00009519,Ghir_A11G032250.1,Ghir_D13G020030.1,Ghir_A07G000950.2,Ghir_A11G028870.2,Ghir_D12G026180.1,Ghir_A10G012950.1,Ghir_A01G013120.1,Ghir_D11G014270.1,Ghir_D05G004320.1,MTCONS_00115089,Ghir_D12G002500.1,Ghir_D10G007440.1,MTCONS_00052630,MTCONS_00194717,Ghir_D05G015600.1,MTCONS_00054203,Ghir_A09G011070…
GO:0003677	DNA binding	1	Ghir_D05G021750.1,Ghir_D07G016040.4,Ghir_D05G026150.1,Ghir_A07G015770.3,MTCONS_00074562,Ghir_D08G007580.2,Ghir_A07G015770.1,Ghir_A12G014320.1,Ghir_D04G004930.1,MTCONS_00110923,Ghir_A03G002710.1,Ghir_A01G010670.2,Ghir_A12G023760.1,MTCONS_00035053,Ghir_D05G013560.1,MTCONS_00096720,Ghir_A05G015490.1,Ghir_D02G019650.3,Ghir_A08G018090.1,MTCONS_00096721,Ghir_A07G015770.2,Ghir_A11G002460.1,Ghir_D07G0160…
GO:0035556	intracellular signal transduction	1	Ghir_D03G002970.1,Ghir_D05G004890.2,Ghir_D09G015250.1,Ghir_D09G015250.2,Ghir_D06G000030.4,Ghir_D02G001720.1,Ghir_A01G009740.4
GO:0015991	ATP hydrolysis coupled proton transport	1	Ghir_A01G009730.3,Ghir_A01G013120.1,Ghir_A01G009730.1
GO:0005524	ATP binding	1	MTCONS_00013955,Ghir_A06G012130.6,Ghir_D09G001980.2,Ghir_A04G007510.2,Ghir_A04G004000.1,Ghir_A13G023660.1,Ghir_D02G020290.1,Ghir_A07G002510.1,Ghir_A11G015970.1,Ghir_A07G021400.9,MTCONS_00047052,Ghir_D05G020140.4,Ghir_D11G035600.2,Ghir_D13G018850.3,Ghir_A06G001760.1,Ghir_A11G002560.1,Ghir_A11G032100.1,MTCONS_00123559,Ghir_D09G022190.1,Ghir_D02G010520.1,Ghir_D06G000040.1,Ghir_A07G021400.12,Ghir_A13…
GO:0006412	translation	1	Ghir_D08G012430.1,Ghir_D06G014290.1,Ghir_A04G004050.1,Ghir_D03G008130.1,Ghir_D03G015500.1,Ghir_A01G015250.1,Ghir_D05G015680.1,Ghir_A05G033050.1
GO:0046872	metal ion binding	1	MTCONS_00078340,MTCONS_00149544,MTCONS_00127744,Ghir_D07G003750.4,Ghir_A07G017530.1,Ghir_D02G011180.2,Ghir_A09G017580.1,Ghir_D01G011060.1,MTCONS_00078335,MTCONS_00112071,MTCONS_00064670,MTCONS_00052630,MTCONS_00165779,Ghir_A01G022110.1,Ghir_A13G021660.3,Ghir_D07G016040.4,MTCONS_00054203,MTCONS_00096489,MTCONS_00064678,Ghir_A07G002520.1,Ghir_A07G017520.1,MTCONS_00078341,MTCONS_00156208,Ghir_D12G02…
GO:0006355	regulation of transcription, DNA-templated	1	Ghir_D12G023760.1,Ghir_D03G009770.3,Ghir_A11G002230.3,Ghir_D11G004300.1,Ghir_D02G019650.3,Ghir_D05G026150.1,Ghir_D03G009770.2,Ghir_D05G013560.1,Ghir_D08G007580.2,MTCONS_00074562,Ghir_A01G010670.2,MTCONS_00110923,Ghir_A03G002710.1,Ghir_A06G006190.1,Ghir_A12G023760.1
GO:0008168	methyltransferase activity	1	MTCONS_00015360,Ghir_A03G018020.1,Ghir_A01G022100.1,MTCONS_00051900,MTCONS_00138117,Ghir_A01G022100.2,Ghir_A04G007670.1,Ghir_A05G004160.1,Ghir_A05G007860.1
GO:0120013	intermembrane lipid transfer activity	1	Ghir_A02G004120.1,Ghir_A02G004120.2
GO:0004650	polygalacturonase activity	1	Ghir_A02G005810.3,Ghir_D02G006150.1
GO:0005975	carbohydrate metabolic process	1	MTCONS_00127744,Ghir_A07G000950.1,Ghir_A03G018040.1,Ghir_D11G006540.1,Ghir_D02G011180.2,Ghir_A06G018450.1,Ghir_A02G005810.3,Ghir_D12G008960.1,Ghir_A08G017930.1,Ghir_A05G021960.2,MTCONS_00194717,Ghir_D07G000970.1,Ghir_D01G011140.1,Ghir_D08G012320.1,Ghir_D02G006150.1,Ghir_A07G000950.2,Ghir_D05G021890.1,MTCONS_00009519,Ghir_A02G018460.1
GO:0030246	carbohydrate binding	1	MTCONS_00009519,Ghir_A02G018460.1,Ghir_A04G012570.1,Ghir_D02G017910.1
GO:0016874	ligase activity	1	Ghir_D07G017180.8,Ghir_D13G006730.2,Ghir_D13G006730.4,Ghir_A02G018960.1,Ghir_A07G017530.1,Ghir_A06G001750.1,Ghir_A07G012070.1,Ghir_A11G010550.2,Ghir_A11G028500.1,Ghir_D01G011150.1,Ghir_D03G006940.1,Ghir_D08G016920.2,Ghir_A11G010550.1,Ghir_A10G002210.1,Ghir_A13G023660.1,Ghir_D10G017970.1,Ghir_A07G017520.1,Ghir_D11G025200.1,Ghir_D02G019640.4
GO:0051287	NAD binding	1	Ghir_A03G011740.1,Ghir_A10G012950.1
GO:0016790	thiolester hydrolase activity	1	Ghir_A03G016640.1,MTCONS_00052622
GO:0046983	protein dimerization activity	1	Ghir_D05G017090.1,Ghir_A06G017060.1,Ghir_D10G012940.1,Ghir_D08G020340.2,Ghir_D05G026150.1,MTCONS_00096719,Ghir_D13G004380.4,MTCONS_00110923,MTCONS_00035053,Ghir_A03G000600.1,Ghir_D06G017980.1,MTCONS_00096721,MTCONS_00139071,Ghir_D05G022490.1,MTCONS_00096720,MTCONS_00152928,MTCONS_00015360,Ghir_A03G018020.1,Ghir_D06G017990.1,MTCONS_00039399
GO:0006950	response to stress	1	Ghir_A12G018860.3,Ghir_A04G008250.1,MTCONS_00014425,Ghir_D11G025200.1,Ghir_A04G009370.1,Ghir_A04G004030.1,MTCONS_00084586,MTCONS_00118139,Ghir_A04G009370.2,Ghir_A07G006400.1,Ghir_D01G006950.1,Ghir_D05G031080.1,MTCONS_00069877,Ghir_A11G030360.2,Ghir_A05G024120.2
GO:0005215	transporter activity	1	MTCONS_00054203,Ghir_A02G004120.2,Ghir_D06G007210.1,Ghir_D08G012340.1,Ghir_A07G023200.1,Ghir_D08G015510.3,Ghir_A04G001020.1,MTCONS_00057634,MTCONS_00059040,MTCONS_00057635,Ghir_D09G001980.2,Ghir_A02G004120.1,Ghir_D09G015250.1,Ghir_D08G015510.1,Ghir_D06G000040.1,Ghir_A09G011070.1,Ghir_A05G002090.1,MTCONS_00128126,Ghir_D01G017710.1,Ghir_D05G002250.1,Ghir_A01G013120.1,Ghir_A12G026760.3,Ghir_A12G0267…
GO:0004672	protein kinase activity	1	Ghir_A07G021400.12,Ghir_D11G028020.3,Ghir_A13G001430.1,Ghir_D11G035600.1,Ghir_D12G009430.1,Ghir_A12G020940.1,Ghir_A06G012130.7,Ghir_D02G010520.1,Ghir_D11G016840.1,Ghir_A07G021400.7,MTCONS_00133642,Ghir_A06G012130.5,Ghir_A07G000970.4,MTCONS_00195946,Ghir_A07G000970.3,Ghir_A04G012570.1,Ghir_A12G016510.1,Ghir_D11G035600.3,MTCONS_00042165,Ghir_A12G019820.1,Ghir_A04G007510.2,Ghir_A11G015950.2,Ghir_A06…
GO:0004527	exonuclease activity	1	Ghir_A04G008340.1,Ghir_D11G027850.1
GO:0007165	signal transduction	1	Ghir_D02G020290.1,MTCONS_00132011,Ghir_D11G004300.1,Ghir_D08G006930.2,Ghir_D03G002970.1,Ghir_D09G015250.1,Ghir_A05G008320.1,Ghir_D02G001720.1,Ghir_A11G030360.2,Ghir_D06G000030.4,MTCONS_00084078,Ghir_A01G009740.4,Ghir_D05G004890.2,Ghir_A05G008320.9,Ghir_D09G015250.2,Ghir_A05G008320.7
GO:0008643	carbohydrate transport	1	Ghir_A05G010020.6,Ghir_A05G010020.4
GO:0003924	GTPase activity	1	Ghir_A05G011400.1,Ghir_D05G015600.1,Ghir_D06G000030.4,Ghir_D05G021900.1,Ghir_A12G008410.5,MTCONS_00115089,Ghir_D10G007440.1,Ghir_A08G014790.1,Ghir_A06G010350.1
GO:0015976	carbon utilization	1	Ghir_A05G022450.2,Ghir_A05G022450.3
GO:0008270	zinc ion binding	1	Ghir_A13G021660.3,Ghir_D01G011150.1,Ghir_A13G002060.1,MTCONS_00052630,Ghir_A05G022450.2,Ghir_D09G004920.1,Ghir_A13G021660.2,Ghir_A07G017520.1,MTCONS_00078337,MTCONS_00078341,Ghir_D10G017970.1,Ghir_D13G020030.1,Ghir_D11G027850.1,Ghir_A05G022450.3,Ghir_D09G012890.1,MTCONS_00078340,MTCONS_00149544,Ghir_A07G017530.1,MTCONS_00154193,MTCONS_00078335,MTCONS_00112071,Ghir_A08G009620.1
GO:0003723	RNA binding	1	MTCONS_00127286,Ghir_A11G002230.3,Ghir_A05G033050.1,MTCONS_00170814,Ghir_D02G023580.1,Ghir_D11G030550.5,MTCONS_00074562,Ghir_A13G004070.1,Ghir_D11G030530.1,Ghir_D06G014290.1,Ghir_A05G004160.1,Ghir_D03G003000.1
GO:0006351	transcription, DNA-templated	1	MTCONS_00096720,Ghir_D09G018350.1,Ghir_D03G009770.3,Ghir_A05G015490.1,Ghir_D12G023760.1,Ghir_D07G016110.1,Ghir_D02G019650.3,Ghir_D09G017110.1,MTCONS_00096721,Ghir_A08G017420.1,Ghir_D04G004930.1,Ghir_A01G010670.2,MTCONS_00110923,Ghir_A12G023760.1,Ghir_D12G015100.1,MTCONS_00035053,MTCONS_00096719,Ghir_A11G002230.3,Ghir_D11G004300.1,Ghir_D05G026150.1,Ghir_D03G009770.2,Ghir_A06G006190.1,MTCONS_000745…
GO:0006955	immune response	1	MTCONS_00032587,Ghir_D05G016290.1
GO:0016301	kinase activity	1	Ghir_A07G021400.7,MTCONS_00101708,Ghir_D11G016840.1,Ghir_A07G002520.1,Ghir_A12G020940.1,Ghir_A06G012130.7,Ghir_D02G010520.1,Ghir_D05G021890.1,Ghir_D12G009430.1,Ghir_D11G035600.1,Ghir_D11G028020.3,Ghir_A13G001430.1,Ghir_A07G021400.12,Ghir_A07G000970.3,MTCONS_00195946,Ghir_A13G016680.2,Ghir_D01G008880.4,Ghir_A07G000970.4,Ghir_A06G012130.5,MTCONS_00133642,MTCONS_00142965,MTCONS_00047860,MTCONS_00197…
GO:0006979	response to oxidative stress	1	MTCONS_00014425,Ghir_A05G024120.2
GO:0005525	GTP binding	1	MTCONS_00198826,Ghir_D03G002970.1,MTCONS_00115089,Ghir_D10G007440.1,MTCONS_00170814,Ghir_A08G014790.1,Ghir_A06G010350.1,Ghir_A05G011400.1,Ghir_D05G015600.1,Ghir_D06G000030.4,Ghir_A12G008410.5,Ghir_D05G021900.1
GO:0045490	pectin catabolic process	1	Ghir_D07G000970.1,Ghir_A06G018450.1,Ghir_A07G000950.2,Ghir_A07G000950.1
GO:0007049	cell cycle	1	Ghir_D03G001350.1,Ghir_A07G002510.1
GO:0003779	actin binding	1	MTCONS_00044089,Ghir_D07G013600.1
GO:0043531	ADP binding	1	MTCONS_00084586,Ghir_A07G006400.1,Ghir_A12G018860.3,Ghir_A11G030360.2,MTCONS_00069877,MTCONS_00084078
GO:0005634	nucleus	1	Ghir_D11G027850.1,Ghir_A07G015770.1,Ghir_A12G014320.1,Ghir_D05G021750.1,Ghir_D07G016040.4,Ghir_D05G026150.1,Ghir_A07G015770.3,MTCONS_00074562,MTCONS_00096720,Ghir_A05G015490.1,Ghir_D02G019650.3,MTCONS_00096721,Ghir_D04G004930.1,Ghir_A03G002710.1,Ghir_A01G010670.2,Ghir_A12G023760.1,Ghir_D05G013560.1,Ghir_D05G026250.1,MTCONS_00096719,MTCONS_00127286,Ghir_A11G002230.3,Ghir_D11G004300.1,Ghir_A07G0157…
GO:0006633	fatty acid biosynthetic process	1	Ghir_A07G017520.1,Ghir_A07G017530.1,Ghir_D01G011150.1,Ghir_A03G016640.1
GO:0042545	cell wall modification	1	Ghir_D07G000970.1,Ghir_A07G000950.2,Ghir_A07G000950.1
GO:0005618	cell wall	1	Ghir_D11G006540.1,Ghir_A07G000950.1,Ghir_A07G000950.2,Ghir_A07G022240.1,MTCONS_00049049,Ghir_D07G000970.1,Ghir_D05G028410.1
GO:0003676	nucleic acid binding	1	Ghir_D04G004930.1,MTCONS_00059122,Ghir_A05G007860.1,MTCONS_00078340,MTCONS_00110923,Ghir_A03G002710.1,MTCONS_00149544,Ghir_A05G015490.1,Ghir_D02G019650.3,Ghir_D09G008250.1,MTCONS_00096721,MTCONS_00112071,MTCONS_00078335,Ghir_D07G016040.4,Ghir_D05G021750.1,MTCONS_00074558,Ghir_D05G026150.1,MTCONS_00052630,Ghir_A13G004070.1,MTCONS_00170814,Ghir_D11G030550.5,MTCONS_00078341,Ghir_A12G014320.1,Ghir_A0…
GO:0016020	membrane	1	Ghir_A06G022440.1,Ghir_A05G033040.1,Ghir_A03G017500.2,Ghir_D12G019530.1,Ghir_A06G006580.1,Ghir_D11G001800.1,Ghir_A04G009960.2,Ghir_D11G034080.1,Ghir_D01G011100.1,Ghir_A05G010020.4,Ghir_D08G015510.1,Ghir_D05G016290.1,Ghir_A13G001430.1,Ghir_D06G000040.1,Ghir_A05G015340.1,Ghir_D08G025950.1,Ghir_D13G006730.4,Ghir_D12G009420.1,MTCONS_00197868,Ghir_A11G010550.2,Ghir_D04G003520.1,Ghir_D11G000370.1,Ghir_…
GO:0005743	mitochondrial inner membrane	1	MTCONS_00057635,MTCONS_00057634
GO:0003700	DNA binding transcription factor activity	1	Ghir_D09G017110.1,MTCONS_00096721,Ghir_D07G016110.1,MTCONS_00096719,Ghir_D09G018350.1,MTCONS_00096720,Ghir_A05G015490.1,Ghir_D12G015100.1,Ghir_D05G026150.1,Ghir_D04G004930.1,Ghir_A08G017420.1,Ghir_D05G021750.1
GO:0019752	carboxylic acid metabolic process	1	Ghir_D03G002990.1,Ghir_A07G017520.1,Ghir_A08G017930.1,Ghir_D05G031080.1,Ghir_A13G023660.1,Ghir_A07G017530.1,Ghir_A09G015780.1,Ghir_A03G016640.1,Ghir_A10G012950.1,Ghir_D13G005390.1,Ghir_D07G008950.1,Ghir_D01G011150.1
GO:0016853	isomerase activity	1	Ghir_D02G011180.2,Ghir_A08G004030.1,Ghir_D06G015700.2,Ghir_D02G012810.1,Ghir_A08G004040.1,MTCONS_00146697,Ghir_D06G015700.1,MTCONS_00146699,MTCONS_00055736
GO:0036459	thiol-dependent ubiquitinyl hydrolase activity	1	Ghir_D13G020030.1,Ghir_A08G009620.1,MTCONS_00052630
GO:0046933	proton-transporting ATP synthase activity, rotational mechanism	1	Ghir_A01G013120.1,Ghir_A09G011070.1
GO:0020037	heme binding	1	Ghir_D05G031080.1,MTCONS_00014425,Ghir_A05G015340.1,Ghir_D12G019530.1,Ghir_D13G008760.1,Ghir_A05G024120.2,MTCONS_00064678
GO:0007017	microtubule-based process	1	Ghir_A11G032250.1,Ghir_D09G008690.1,Ghir_A10G003810.1,Ghir_D05G021900.1,Ghir_D07G013600.1,MTCONS_00028780,Ghir_A09G009030.1,Ghir_A05G011400.1
GO:0008152	metabolic process	1	Ghir_A05G021960.2,Ghir_D07G000970.1,MTCONS_00127286,Ghir_A12G026310.1,MTCONS_00009519,Ghir_A07G000950.2,Ghir_D11G025200.1,Ghir_D13G020030.1,MTCONS_00118138,Ghir_A10G012950.1,Ghir_A09G015780.1,MTCONS_00156208,Ghir_A08G017420.1,Ghir_A01G013120.1,Ghir_D09G017110.1,Ghir_D12G023760.1,MTCONS_00194717,MTCONS_00052630,MTCONS_00165779,Ghir_D01G011070.1,MTCONS_00074558,MTCONS_00064678,Ghir_A09G011070.1,Ghi…
GO:0006952	defense response	1	MTCONS_00069877,Ghir_A11G030360.2,Ghir_D05G031080.1,Ghir_A12G018860.3,Ghir_A07G006400.1,MTCONS_00084586
GO:0008017	microtubule binding	1	Ghir_A11G032250.1,Ghir_D07G013600.1,MTCONS_00028780,Ghir_A13G014520.1
GO:0003824	catalytic activity	1	Ghir_D07G001000.1,Ghir_D01G017700.2,Ghir_D13G005390.1,Ghir_D01G011140.1,Ghir_A08G004040.1,Ghir_D07G013600.1,Ghir_A11G010550.1,Ghir_A11G032250.1,Ghir_A11G015950.2,Ghir_D13G000790.1,MTCONS_00014425,Ghir_A03G002690.1,Ghir_D11G018820.1,Ghir_D08G017080.9,Ghir_A11G028870.2,Ghir_D13G008760.1,Ghir_D12G026180.1,Ghir_D11G014270.1,Ghir_A13G015690.1,Ghir_A09G021250.1,Ghir_D09G020630.1,Ghir_D12G002500.1,Ghir_…
GO:0005794	Golgi apparatus	1	Ghir_A05G002090.1,Ghir_D12G003050.2,Ghir_A12G027980.1,Ghir_D12G003060.2,MTCONS_00130771,Ghir_D05G002250.1,Ghir_A03G002690.1
GO:0016758	transferase activity, transferring hexosyl groups	1	Ghir_D11G006540.1,MTCONS_00127744,MTCONS_00130771,Ghir_A03G002690.1,Ghir_D05G010860.1,Ghir_A12G005020.1
GO:0008234	cysteine-type peptidase activity	1	Ghir_A12G019860.1,Ghir_D13G020030.1,Ghir_A08G009620.1,MTCONS_00110923,MTCONS_00052630
GO:0031204	posttranslational protein targeting to membrane, translocation	1	Ghir_A12G026760.3,Ghir_A12G026760.4
GO:0008565	protein transporter activity	1	MTCONS_00128126,Ghir_A12G026760.3,Ghir_A12G026760.4
GO:0030001	metal ion transport	1	MTCONS_00054203,Ghir_A09G017580.1,Ghir_A12G026800.1,Ghir_A12G003980.2
GO:0005622	intracellular	1	Ghir_D07G016040.1,Ghir_A09G009030.1,MTCONS_00118138,Ghir_D11G025200.1,MTCONS_00018413,Ghir_A05G002090.1,MTCONS_00127286,Ghir_A13G016510.1,Ghir_A01G013120.1,Ghir_A08G017420.1,Ghir_A12G026760.4,MTCONS_00156208,Ghir_A09G015780.1,Ghir_D12G023760.1,MTCONS_00115089,Ghir_D09G017110.1,Ghir_A02G004120.2,Ghir_D01G011070.1,Ghir_D07G016040.4,MTCONS_00057634,Ghir_A07G023200.1,Ghir_A04G013960.1,MTCONS_00170814…
GO:0005667	transcription factor complex	1	Ghir_A11G002230.3,MTCONS_00074562,MTCONS_00096721,MTCONS_00096719,MTCONS_00096720
GO:0016740	transferase activity	1	MTCONS_00015360,Ghir_D11G028020.4,Ghir_A01G022100.1,Ghir_D05G016260.1,Ghir_A13G015690.1,Ghir_D08G017080.9,Ghir_D11G025200.1,Ghir_A03G002690.1,Ghir_A12G019820.1,Ghir_D05G020120.1,Ghir_A11G015950.2,Ghir_D02G018690.1,Ghir_A13G005120.1,Ghir_A05G021960.2,Ghir_D01G017700.2,Ghir_D13G005390.1,Ghir_D07G001000.1,Ghir_D11G006540.1,MTCONS_00101711,MTCONS_00142965,Ghir_A04G012570.1,MTCONS_00183264,Ghir_D06G02…
GO:0008237	metallopeptidase activity	1	Ghir_A11G016410.1,MTCONS_00181490,MTCONS_00181491,Ghir_A13G002060.1
GO:0006511	ubiquitin-dependent protein catabolic process	1	Ghir_D03G001350.1,Ghir_D01G017700.1,Ghir_D05G026250.1,MTCONS_00052630,Ghir_D01G017700.2,Ghir_A08G009620.1,Ghir_D13G020030.1,Ghir_D11G025200.1
GO:0000502	proteasome complex	1	Ghir_D02G002940.1,Ghir_D05G026250.1
GO:0005509	calcium ion binding	1	Ghir_D02G004020.1,Ghir_D08G025950.1,Ghir_A08G025040.1
GO:0003755	peptidyl-prolyl cis-trans isomerase activity	1	MTCONS_00146699,Ghir_D02G012810.1,MTCONS_00146697
GO:0003743	translation initiation factor activity	1	Ghir_D11G030530.1,Ghir_A11G002230.3,MTCONS_00074562,Ghir_D06G014290.1,Ghir_D02G023580.1,Ghir_D11G030550.5
GO:0004252	serine-type endopeptidase activity	1	MTCONS_00169925,MTCONS_00115482
GO:0015031	protein transport	1	Ghir_D10G007440.1,Ghir_D05G030860.1,MTCONS_00153910,Ghir_A06G010350.1,Ghir_D03G008450.1,Ghir_D12G003050.2,Ghir_D03G008470.1,Ghir_D12G003060.2,Ghir_A13G016510.1,Ghir_A12G027980.1,Ghir_A12G026760.3,Ghir_A12G026760.4
GO:0003735	structural constituent of ribosome	1	Ghir_D03G008130.1,Ghir_D03G015500.1,Ghir_A04G004050.1,Ghir_A05G033050.1,Ghir_D05G015680.1,Ghir_A01G015250.1,Ghir_D08G012430.1
GO:0007264	small GTPase mediated signal transduction	1	Ghir_D03G002970.1,Ghir_D06G000030.4
GO:0005789	endoplasmic reticulum membrane	1	Ghir_D06G015700.1,Ghir_D06G015700.2,MTCONS_00115089,Ghir_D13G006700.2,Ghir_A06G010350.1
GO:0005216	ion channel activity	1	Ghir_D04G000260.7,Ghir_A07G023200.1
GO:0016757	transferase activity, transferring glycosyl groups	1	Ghir_D05G015500.1,Ghir_D08G017080.6,Ghir_D05G020120.1,Ghir_D11G006540.1,Ghir_D02G006800.1,Ghir_A03G002690.1,Ghir_D08G017080.9,Ghir_D05G010860.1,Ghir_A12G005020.1,MTCONS_00127744,MTCONS_00130771
GO:0004722	protein serine/threonine phosphatase activity	1	Ghir_D05G004320.1,Ghir_D12G026180.1,Ghir_D11G014270.4,Ghir_D11G014270.1,MTCONS_00175203,Ghir_D07G003750.4
GO:0006486	protein glycosylation	1	Ghir_D02G006800.1,MTCONS_00130771,Ghir_A03G002690.1
GO:0005783	endoplasmic reticulum	1	Ghir_A06G010350.1,MTCONS_00115089,Ghir_D13G006700.2,Ghir_D06G015700.1,Ghir_D06G015700.2
GO:0016671	oxidoreductase activity, acting on a sulfur group of donors, disulfide as acceptor	1	Ghir_D06G015700.2,Ghir_D06G015700.1
GO:0005874	microtubule	1	Ghir_D07G013600.1,Ghir_D05G021900.1,Ghir_A11G032250.1,Ghir_A13G014520.1,Ghir_A05G011400.1
GO:0005840	ribosome	1	Ghir_D05G015680.1,Ghir_A05G033050.1,Ghir_D08G012430.1,Ghir_A01G015250.1,Ghir_D03G008130.1,Ghir_D03G015500.1,Ghir_A04G004050.1
GO:0003950	NAD+ ADP-ribosyltransferase activity	1	Ghir_D08G017080.6,Ghir_D08G017080.9
GO:0015078	hydrogen ion transmembrane transporter activity	1	MTCONS_00059040,Ghir_A09G011070.1,MTCONS_00065636,Ghir_A01G013120.1,Ghir_D08G012340.1
GO:0009873	ethylene-activated signaling pathway	1	Ghir_D09G015250.1,Ghir_D09G015250.2
GO:0030286	dynein complex	1	Ghir_D09G008690.1,Ghir_A09G009030.1
GO:0009058	biosynthetic process	1	Ghir_A07G017530.1,MTCONS_00130771,Ghir_D04G004930.1,MTCONS_00127744,Ghir_A04G004050.1,Ghir_A01G010670.2,MTCONS_00110923,Ghir_A12G023760.1,MTCONS_00035053,Ghir_D03G008130.1,MTCONS_00096720,MTCONS_00101711,Ghir_A05G015490.1,MTCONS_00096721,Ghir_D01G006950.1,Ghir_D02G019650.3,Ghir_D05G026150.1,Ghir_D08G012320.1,Ghir_D01G008880.4,Ghir_D01G011150.1,MTCONS_00074562,Ghir_D03G015500.1,MTCONS_00101708,Ghi…
GO:0016829	lyase activity	1	Ghir_A05G022450.2,Ghir_A09G015780.1,MTCONS_00165781,Ghir_D01G011140.1,MTCONS_00165779,Ghir_D08G012320.1,Ghir_A05G022450.3,MTCONS_00166864,Ghir_D11G018820.1,Ghir_A06G018450.1,Ghir_A11G032080.1
GO:0004553	hydrolase activity, hydrolyzing O-glycosyl compounds	1	Ghir_D02G006150.1,Ghir_D11G006540.1,MTCONS_00009519,Ghir_D12G008960.1,Ghir_A02G005810.3,Ghir_A02G018460.1,MTCONS_00194717,Ghir_A03G018040.1
GO:0000139	Golgi membrane	1	MTCONS_00130771,Ghir_D12G003060.2,Ghir_A03G002690.1,Ghir_D12G003050.2
GO:0030126	COPI vesicle coat	1	Ghir_D12G003060.2,Ghir_D12G003050.2
GO:0050660	flavin adenine dinucleotide binding	1	Ghir_A02G016220.1,Ghir_D12G023790.1,MTCONS_00190910
GO:0016614	oxidoreductase activity, acting on CH-OH group of donors	1	Ghir_A08G017930.1,Ghir_A03G011740.1,MTCONS_00190910,Ghir_D12G023790.1
GO:0019953	sexual reproduction	1	MTCONS_00189760,Ghir_D12G015130.1
GO:0005576	extracellular region	1	Ghir_D12G015130.1,Ghir_A02G005810.3,Ghir_D02G006150.1,MTCONS_00014425,Ghir_D11G006540.1,Ghir_A07G022240.1,Ghir_D05G028410.1,MTCONS_00049049,MTCONS_00189760
GO:0005506	iron ion binding	1	MTCONS_00064670,Ghir_D01G011060.1,Ghir_A04G004030.1,Ghir_A09G017580.1,MTCONS_00118139,MTCONS_00064678,Ghir_A05G015340.1,Ghir_D12G019530.1,Ghir_D13G008760.1
GO:0004497	monooxygenase activity	1	Ghir_A05G015340.1,Ghir_D12G019530.1,Ghir_D01G011140.1,Ghir_D13G008760.1,Ghir_D08G012320.1

## Sheet: S5f_Ms KEGG cis lncRNAs
Table S5f: KEGG pathway enriched for"MSMs-vs-MMs" lncRNA cis target genes
PathwayID	#Pathway	Pvalue	Qvalue	Genes
ko00195	Photosynthesis	2.14076e-09	2.20498e-07	Ghir_A01G013120.1;Ghir_A04G004000.1;Ghir_A04G004030.1;Ghir_A07G017540.1;Ghir_A09G011070.1;Ghir_D03G008140.1;Ghir_D03G008470.1;Ghir_D08G012340.1;Ghir_D08G012400.1;MTCONS_00006143;MTCONS_00018413;MTCONS_00064678;MTCONS_00118138;MTCONS_00118139;MTCONS_00156208;MTCONS_00156220
ko00190	Oxidative phosphorylation	3.58429e-07	1.84591e-05	Ghir_A01G009730.1;Ghir_A01G009730.3;Ghir_A01G013120.1;Ghir_A03G009770.1;Ghir_A03G009780.1;Ghir_A04G016140.1;Ghir_A05G033040.1;Ghir_A09G011050.1;Ghir_A09G011060.1;Ghir_A09G011070.1;Ghir_A10G007740.3;Ghir_D01G011060.1;Ghir_D01G011070.1;Ghir_D04G010440.1;MTCONS_00013955;MTCONS_00020150;MTCONS_00043138;MTCONS_00064670;MTCONS_00141467;MTCONS_00199250
ko04016	MAPK signaling pathway - plant	0.000232977	0.00799889	Ghir_A03G000600.1;Ghir_A05G002800.1;Ghir_A05G015490.1;Ghir_A06G017060.1;Ghir_A08G025040.1;Ghir_A11G016430.1;Ghir_A11G022590.1;Ghir_A11G030360.2;Ghir_D02G020290.1;Ghir_D05G004320.1;Ghir_D05G015670.1;Ghir_D06G017980.1;Ghir_D06G017990.1;Ghir_D06G021330.1;Ghir_D07G016110.1;Ghir_D08G002250.1;Ghir_D08G007660.1;Ghir_D08G020340.2;Ghir_D08G025950.1;Ghir_D08G027010.1;Ghir_D09G015250.1;Ghir_D09G015250.2;Ghi…
ko00511	Other glycan degradation	0.000904504	0.023291	Ghir_A02G018460.1;Ghir_A04G013960.1;Ghir_A05G012810.3;Ghir_A05G012810.4;Ghir_A06G012610.1;Ghir_D02G018440.2;MTCONS_00009519;MTCONS_00078335;MTCONS_00078337;MTCONS_00078340;MTCONS_00078341;MTCONS_00186832
ko00360	Phenylalanine metabolism	0.0218029	0.297228	Ghir_A01G017010.1;Ghir_A09G015780.1;Ghir_A11G004760.1;Ghir_D07G008950.1;Ghir_D08G016920.1;Ghir_D08G016920.2;Ghir_D11G000370.1
ko00040	Pentose and glucuronate interconversions	0.0241767	0.297228	Ghir_A02G005810.3;Ghir_A03G011740.1;Ghir_A04G015490.1;Ghir_A05G021960.2;Ghir_A06G018450.1;Ghir_A07G000950.1;Ghir_A07G000950.2;Ghir_A09G016220.1;Ghir_D02G006150.1;Ghir_D05G021890.1;Ghir_D07G000970.1;Ghir_D13G000790.1;MTCONS_00027219;MTCONS_00042184;MTCONS_00059075
ko03060	Protein export	0.0275948	0.297228	Ghir_A06G010350.1;Ghir_A12G026760.3;Ghir_A12G026760.4;Ghir_A12G028800.1;Ghir_A12G028800.3;Ghir_A12G028800.4
ko00061	Fatty acid biosynthesis	0.0288571	0.297228	Ghir_A03G016640.1;Ghir_A07G017520.1;Ghir_A07G017530.1;Ghir_A07G017540.1;Ghir_D01G011150.1;Ghir_D03G001860.1
ko00010	Glycolysis / Gluconeogenesis	0.0392371	0.338501	Ghir_A07G002520.1;Ghir_A08G017930.1;Ghir_A09G016220.1;Ghir_A09G021250.1;Ghir_A11G002210.1;Ghir_D02G011180.2;Ghir_D09G020630.1;Ghir_D10G011750.2;Ghir_D13G000790.1;MTCONS_00042741;MTCONS_00047860
ko00905	Brassinosteroid biosynthesis	0.039437	0.338501	Ghir_A04G004000.1;Ghir_D13G008760.1;Ghir_D13G008930.1
ko00592	alpha-Linolenic acid metabolism	0.0639959	0.392966	Ghir_A08G004030.1;Ghir_A08G004040.1;Ghir_D02G023580.1;Ghir_D10G011750.2;MTCONS_00006143;MTCONS_00055736
ko04075	Plant hormone signal transduction	0.0642657	0.392966	Ghir_A03G000600.1;Ghir_A05G028840.1;Ghir_A06G006190.1;Ghir_A06G017060.1;Ghir_A07G010990.1;Ghir_A07G011000.1;Ghir_A07G015770.1;Ghir_A07G015770.2;Ghir_A07G015770.3;Ghir_D02G020290.1;Ghir_D05G004320.1;Ghir_D05G004890.2;Ghir_D06G017980.1;Ghir_D06G017990.1;Ghir_D07G016040.1;Ghir_D07G016040.2;Ghir_D07G016040.4;Ghir_D07G016110.1;Ghir_D08G020340.2;Ghir_D09G015250.1;Ghir_D09G015250.2;Ghir_D09G017090.1;Ghi…
ko00052	Galactose metabolism	0.0648584	0.392966	Ghir_A02G018460.1;Ghir_A04G003450.1;Ghir_A07G002520.1;Ghir_D02G018440.2;MTCONS_00009519;MTCONS_00042184;MTCONS_00047860;MTCONS_00059075;MTCONS_00087744;MTCONS_00087746;MTCONS_00194717
ko04626	Plant-pathogen interaction	0.068818	0.393792	Ghir_A05G002800.1;Ghir_A05G015490.1;Ghir_A07G000970.3;Ghir_A07G000970.4;Ghir_A07G006400.1;Ghir_A08G025040.1;Ghir_A11G016430.1;Ghir_A11G022590.1;Ghir_A11G030360.2;Ghir_D01G018250.2;Ghir_D02G004020.1;Ghir_D02G020290.1;Ghir_D04G000260.7;Ghir_D04G004930.1;Ghir_D06G021330.1;Ghir_D07G001000.1;Ghir_D08G002250.1;Ghir_D08G025950.1;MTCONS_00059073;MTCONS_00078696;MTCONS_00142964;MTCONS_00142965;MTCONS_0015…
ko00130	Ubiquinone and other terpenoid-quinone biosynthesis	0.0947373	0.511185	Ghir_A05G012750.1;Ghir_A12G005020.1;Ghir_D07G008950.1;Ghir_D08G016920.1;Ghir_D08G016920.2
ko00630	Glyoxylate and dicarboxylate metabolism	0.0992593	0.511185	Ghir_A06G016890.1;Ghir_A09G021250.1;Ghir_D01G011140.1;Ghir_D08G012320.1;Ghir_D09G020630.1;Ghir_D12G009420.1;Ghir_D13G006700.2
ko00785	Lipoic acid metabolism	0.110669	0.518899	Ghir_D13G006760.1
ko04120	Ubiquitin mediated proteolysis	0.110833	0.518899	Ghir_A07G012070.1;Ghir_A10G002230.2;Ghir_A11G015560.3;Ghir_A12G007640.1;Ghir_A13G021660.2;Ghir_A13G021660.3;Ghir_D01G017700.1;Ghir_D01G017700.2;Ghir_D03G001350.1;Ghir_D11G024160.1;Ghir_D11G025200.1;MTCONS_00095837;MTCONS_00154193
ko04141	Protein processing in endoplasmic reticulum	0.120328	0.538861	Ghir_A01G021680.1;Ghir_A05G004170.1;Ghir_A10G002210.1;Ghir_A12G014640.1;Ghir_A12G026760.3;Ghir_A12G026760.4;Ghir_D01G017700.1;Ghir_D01G017700.2;Ghir_D02G006800.1;Ghir_D02G012080.2;Ghir_D05G004280.1;Ghir_D05G004290.1;Ghir_D06G015700.1;Ghir_D06G015700.2;Ghir_D08G015830.1;Ghir_D11G001800.1;Ghir_D11G030560.1;MTCONS_00074558;MTCONS_00154193
ko00051	Fructose and mannose metabolism	0.13119	0.563025	Ghir_A07G002520.1;Ghir_A11G002210.1;Ghir_D11G018820.1;MTCONS_00027219;MTCONS_00047860
ko00909	Sesquiterpenoid and triterpenoid biosynthesis	0.159852	0.65859	Ghir_A01G010660.1;MTCONS_00165779;MTCONS_00165781
ko00531	Glycosaminoglycan degradation	0.168246	0.666514	Ghir_A02G018460.1;Ghir_D02G018440.2;Ghir_D04G005750.2;MTCONS_00009519
ko00480	Glutathione metabolism	0.205132	0.732228	Ghir_A04G009370.1;Ghir_A04G009370.2;Ghir_A05G024120.2;Ghir_A11G013080.1;MTCONS_00021014;MTCONS_00093419
ko00310	Lysine degradation	0.206161	0.732228	Ghir_A03G018020.1;MTCONS_00015360;MTCONS_00042741;MTCONS_00051900
ko02010	ABC transporters	0.240582	0.814812	Ghir_A01G022110.1;Ghir_A05G039600.1;Ghir_D04G003520.1;Ghir_D06G000040.1;Ghir_D06G007210.1;Ghir_D09G001980.1;Ghir_D09G001980.2
ko00053	Ascorbate and aldarate metabolism	0.269026	0.839687	Ghir_A03G011740.1;Ghir_A05G024120.2;MTCONS_00042184;MTCONS_00042741;MTCONS_00059075;MTCONS_00096489
ko00514	Other types of O-glycan biosynthesis	0.290936	0.856182	Ghir_A05G028850.1;Ghir_D05G028880.1
ko00240	Pyrimidine metabolism	0.315235	0.881136	Ghir_A11G015970.1;Ghir_D01G008880.4;Ghir_D05G019910.1;MTCONS_00101708;MTCONS_00101711
ko00600	Sphingolipid metabolism	0.322824	0.881136	Ghir_A02G018460.1;Ghir_D02G018440.2;Ghir_D10G008860.1;MTCONS_00009519;MTCONS_00074558
ko04145	Phagosome	0.325079	0.881136	Ghir_A01G009730.1;Ghir_A01G009730.3;Ghir_A05G011400.1;Ghir_D05G021900.1;Ghir_D06G000030.4;Ghir_D10G007440.1
ko00330	Arginine and proline metabolism	0.33691	0.889787	Ghir_A01G017010.1;Ghir_D11G000370.1;Ghir_D12G009420.1;MTCONS_00042741
ko00790	Folate biosynthesis	0.351403	0.904864	Ghir_D05G035480.1;MTCONS_00092489
ko00590	Arachidonic acid metabolism	0.363654	0.908024	Ghir_A13G002060.1;Ghir_D02G023580.1
ko00941	Flavonoid biosynthesis	0.39671	0.908024	Ghir_A01G005150.1;Ghir_A01G022110.1;Ghir_D12G019530.1
ko00260	Glycine, serine and threonine metabolism	0.409168	0.910055	Ghir_A11G004760.1;Ghir_D02G011180.2;Ghir_D12G009420.1;MTCONS_00042741
ko00100	Steroid biosynthesis	0.425091	0.910055	Ghir_A05G015340.1;Ghir_D02G023580.1
ko00910	Nitrogen metabolism	0.441613	0.910055	Ghir_A05G022450.2;Ghir_A05G022450.3
ko03010	Ribosome	0.450105	0.910055	Ghir_A01G015250.1;Ghir_A02G018960.1;Ghir_A04G004000.1;Ghir_A04G004050.1;Ghir_A05G033050.1;Ghir_A10G003310.1;Ghir_D03G008130.1;Ghir_D03G015500.1;Ghir_D05G015680.1;Ghir_D08G012430.1;Ghir_D10G001530.1;Ghir_D13G004380.4;MTCONS_00157145
ko00943	Isoflavonoid biosynthesis	0.451923	0.910055	Ghir_D12G002500.1
ko00280	Valine, leucine and isoleucine degradation	0.459445	0.910055	MTCONS_00042741;MTCONS_00052622;MTCONS_00123559
ko04712	Circadian rhythm - plant	0.541228	0.999576	Ghir_A09G008890.2;Ghir_A09G008890.7;Ghir_A12G023760.1;Ghir_D02G019650.3;Ghir_D03G006940.1;Ghir_D05G013560.1;Ghir_D12G023760.1
ko00730	Thiamine metabolism	0.581231	0.999576	Ghir_D01G006950.1
ko00030	Pentose phosphate pathway	0.591566	0.999576	Ghir_A07G002520.1;Ghir_D11G020030.3;MTCONS_00047860
ko00940	Phenylpropanoid biosynthesis	0.608153	0.999576	Ghir_A04G007670.1;Ghir_A08G016410.2;Ghir_A09G015780.1;Ghir_D08G016920.1;Ghir_D08G016920.2;Ghir_D11G030540.3;MTCONS_00014425;MTCONS_00059073
ko00760	Nicotinate and nicotinamide metabolism	0.610388	0.999576	MTCONS_00059122;MTCONS_00070684
ko03050	Proteasome	0.624168	0.999576	Ghir_A02G018960.1;Ghir_A11G032100.1;Ghir_D02G002940.1;Ghir_D05G026250.1
ko03020	RNA polymerase	0.637784	0.999576	Ghir_A04G004000.1;Ghir_D02G006800.1;Ghir_D12G008960.1;MTCONS_00035053;MTCONS_00186832
ko00860	Porphyrin and chlorophyll metabolism	0.647503	0.999576	Ghir_A04G012170.1;MTCONS_00037714
ko00561	Glycerolipid metabolism	0.663449	0.999576	Ghir_A09G016220.1;Ghir_D02G023580.1;Ghir_D13G000790.1;MTCONS_00042741;MTCONS_00178121
ko00270	Cysteine and methionine metabolism	0.669313	0.999576	Ghir_A06G016890.1;Ghir_A08G017930.1;Ghir_A10G012950.1;Ghir_A10G016800.1;Ghir_D02G006800.1
ko04136	Autophagy - other	0.712241	0.999576	Ghir_A08G013370.1;MTCONS_00149544
ko00400	Phenylalanine, tyrosine and tryptophan biosynthesis	0.743913	0.999576	Ghir_D13G005390.1;MTCONS_00087255
ko00220	Arginine biosynthesis	0.744825	0.999576	Ghir_A02G016360.1;Ghir_D03G002990.1
ko00020	Citrate cycle (TCA cycle)	0.745733	0.999576	Ghir_A06G016890.1;Ghir_D13G006700.2
ko03022	Basal transcription factors	0.754668	0.999576	Ghir_A11G002230.3;MTCONS_00074562
ko00563	Glycosylphosphatidylinositol (GPI)-anchor biosynthesis	0.809648	0.999576	Ghir_A06G002180.1
ko03018	RNA degradation	0.82291	0.999576	Ghir_A07G002520.1;Ghir_A13G004070.1;Ghir_D01G003370.1;Ghir_D11G030540.3;MTCONS_00047860;MTCONS_00151838;MTCONS_00169925
ko03410	Base excision repair	0.832522	0.999576	Ghir_A04G004000.1;Ghir_D11G034080.1
ko04144	Endocytosis	0.855483	0.999576	Ghir_A01G021680.1;Ghir_A06G022440.1;Ghir_A11G002210.1;Ghir_A13G018900.1;Ghir_A13G018900.2;Ghir_D01G018020.1;Ghir_D02G012080.2;Ghir_D05G015600.1;Ghir_D10G007440.1;MTCONS_00070684;MTCONS_00128126
ko03013	RNA transport	0.861605	0.999576	Ghir_A13G004070.1;Ghir_D05G033270.2;Ghir_D06G014290.1;Ghir_D11G030530.1;Ghir_D11G030550.5;Ghir_D11G030560.1;Ghir_D12G026160.1;MTCONS_00059073;MTCONS_00121629;MTCONS_00149544;MTCONS_00152928;MTCONS_00187120
ko00900	Terpenoid backbone biosynthesis	0.891686	0.999576	Ghir_A01G010660.1
ko03030	DNA replication	0.9025	0.999576	Ghir_A04G004000.1;MTCONS_00146185
ko00250	Alanine, aspartate and glutamate metabolism	0.916488	0.999576	Ghir_A13G023660.1
ko00906	Carotenoid biosynthesis	0.922033	0.999576	Ghir_D01G003610.1
ko00520	Amino sugar and nucleotide sugar metabolism	0.927665	0.999576	Ghir_A03G011740.1;Ghir_D05G016290.1;Ghir_D11G018820.1;MTCONS_00032587;MTCONS_00042184;MTCONS_00059075
ko03008	Ribosome biogenesis in eukaryotes	0.932628	0.999576	Ghir_D03G006940.1;MTCONS_00156959;MTCONS_00169925
ko03420	Nucleotide excision repair	0.953121	0.999576	Ghir_A04G004000.1;MTCONS_00154193
ko03440	Homologous recombination	0.969188	0.999576	Ghir_A03G013690.1
ko00562	Inositol phosphate metabolism	0.977933	0.999576	Ghir_A11G002210.1;Ghir_A12G026800.1
ko03040	Spliceosome	0.978079	0.999576	Ghir_A01G021680.1;Ghir_A05G015490.1;Ghir_A11G002890.1;Ghir_D02G012080.2;Ghir_D02G012810.1;Ghir_D03G003000.1;MTCONS_00127286
ko00460	Cyanoamino acid metabolism	0.98011	0.999576	Ghir_D11G030540.3
ko00564	Glycerophospholipid metabolism	0.986997	0.999576	Ghir_D02G023580.1;Ghir_D07G007490.1
ko00970	Aminoacyl-tRNA biosynthesis	0.987842	0.999576	Ghir_A12G026320.1
ko00230	Purine metabolism	0.995395	0.999576	MTCONS_00183264
ko00500	Starch and sucrose metabolism	0.999298	0.999576	Ghir_A03G018040.1;Ghir_A04G003450.1;Ghir_D11G030540.3;MTCONS_00194717
ko03015	mRNA surveillance pathway	0.999576	0.999576	Ghir_A13G004070.1;Ghir_D06G018000.1;MTCONS_00152928
