# Supplementary material for: Integrative Analysis of the lncRNA and mRNA Transcriptome Revealed Genes and Pathways Potentially Involved in the Anther Abortion of Cotton (Gossypium hirsutum L.)
Source: Genes (Basel). 2019 Nov 20;10(12):947. doi: 10.3390/genes10120947 (PMC6947465; doi:10.3390/genes10120947)
Supplement: Supplementary file 1 [file genes-10-00947-s001.zip › Supplementary/Table S6. DEGs of RNA-sequencing data at three stages of the anther development between the CMS line and the maintainer line.xlsx]

## Sheet: S6a_RNA-sequencing data at Pms
Table S6a: Genes of RNA-sequencing data at Pms stage anther development between the CMS line and the maintainer line
GeneID	length	MSPms Readnum	MPms Readnum	log2Ratio(MSPms/MPms)	Up-Down-Regulation(MSPms/MPms)	p-value	q-value(Storey et al. 2003)	GeneID	length	MSPms Readnum	MPms Readnum	log2Ratio(MSPms/MPms)	Up-Down-Regulation(MSPms/MPms)	p-value	q-value(Storey et al. 2003)	PathwayID	#Pathway	Pvalue	Qvalue	Level 1	Level 2	Genes	Nr	Nt	Swissprot	KEGG	KOG	GO
Ghir_D03G008140.1	517	13455.4	11052.5	0.148268	Up	9.75e-16	9.98e-16	LTCONS_00118133	4054	6649.04	52.81	6.84065	Up	0	0	ko00195	Photosynthesis	1.15709e-07	1.15709e-05	Metabolism	Energy metabolism	Ghir_A01G013120.1;Ghir_A04G004000.1;Ghir_A04G004030.1;Ghir_A07G016270.1;Ghir_A07G017540.1;Ghir_D03G008140.1;Ghir_D03G008470.1;Ghir_D08G012340.1;Ghir_D08G012400.1;MTCONS_00118138;MTCONS_00118139;MTCONS_00156208;MTCONS_00156220	YP_009366756.1/0.0e+00/photosystem I P700 apoprotein A2 (plastid) [Althaea officinalis] >AMC31433.1 photosystem I P700 chlorophyll a apoprotein A2 (chloroplast) [Callirhoe involucrata] >AMC31458.1 photosystem I P700 chlorophyll a apoprotein A2 (chloroplast) [Sphaeralcea coccinea] >ARJ62774.1 photosystem I P700 apoprotein A2 (plastid) [Althaea officinalis]	HQ325742.1/0/Gossypium herbaceum var. africanum chloroplast, complete genome	sp|Q2L903|PSAB_GOSHI/0.0e+00/Photosystem I P700 chlorophyll a apoprotein A2 OS=Gossypium hirsutum GN=psaB PE=3 SV=1	gra:11538554/0.0e+00/psaB, A6772_cp020; photosystem I P700 apoprotein A2; K02690 photosystem I P700 chlorophyll a apoprotein A2	AtCh022/0.0e+00/[C] LSE2188 A Photosystem I P700 apoprotein A2	biological_process:GO:0018298//protein-chromophore linkage;GO:0015979//photosynthesis;cellular_component:GO:0009535//chloroplast thylakoid membrane;GO:0042651//thylakoid membrane;GO:0016021//integral component of membrane;GO:0009536//plastid;GO:0009522//photosystem I;molecular_function:GO:0000287//magnesium ion binding;GO:0009055//electron transfer activity;GO:0046872//metal ion binding;GO:005153…
Ghir_A01G005150.1	1056	580	1607	-1.60578	Down	3.23e-132	2.67e-131	LTCONS_00004262	1701	21	157	-3.03784	Down	1.49e-29	2.69e-29	ko00941	Flavonoid biosynthesis	0.0319902	0.193199	Metabolism	Biosynthesis of other secondary metabolites	Ghir_A01G005150.1;Ghir_A10G015360.1;Ghir_D05G019650.1;Ghir_D12G019530.1;Ghir_D13G025600.1	XP_016702872.1/3.2e-204/PREDICTED: probable 2-oxoglutarate/Fe(II)-dependent dioxygenase [Gossypium hirsutum] >XP_016702873.1 PREDICTED: probable 2-oxoglutarate/Fe(II)-dependent dioxygenase [Gossypium hirsutum]	XM_016847384.1/0/PREDICTED: Gossypium hirsutum probable 2-oxoglutarate/Fe(II)-dependent dioxygenase (LOC107917945), transcript variant X2, mRNA	sp|O80449|DIOX4_ARATH/1.7e-69/Probable 2-oxoglutarate-dependent dioxygenase ANS OS=Arabidopsis thaliana GN=ANS PE=2 SV=1	egr:104428803/1.1e-64/flavonol synthase/flavanone 3-hydroxylase; K05278 flavonol synthase [EC:1.14.20.6]	At4g16330/1.3e-96/[QR] KOG0143 Iron/ascorbate family oxidoreductases	molecular_function:GO:0046872//metal ion binding;GO:0051213//dioxygenase activity;GO:0016491//oxidoreductase activity;
Ghir_A05G008420.1	5078	396.19	557.8	-0.629093	Down	2.25e-11	1.77e-11	LTCONS_00031470	1484	7.35	67.61	-3.33696	Down	1.11e-14	1.07e-14	ko00480	Glutathione metabolism	0.0342124	0.193199	Metabolism	Metabolism of other amino acids	Ghir_A04G009370.1;Ghir_A04G009370.2;Ghir_A05G008420.1;Ghir_A05G024120.2;Ghir_D09G002940.1;Ghir_D09G002940.2;MTCONS_00021014	XP_017606178.1/4.8e-128/PREDICTED: putative nuclease HARBI1 isoform X1 [Gossypium arboreum]	AC243079.1/0/Gossypium arboreum clone GAH161G12-jls, complete sequence	NA	sbi:8069780/5.6e-13/uncharacterized protein LOC8069780; K02218 casein kinase 1 [EC:2.7.11.1]	At5g41980/3.3e-23/[L] KOG4585 Predicted transposase	NA

## Sheet: S6b_RNA-sequencing data at Tds
Table S6b: Genes of RNA-sequencing data at Tds stage anther development between the CMS line and the maintainer line
GeneID	length	MSTds Readnum	MTds Readnum	log2Ratio(MSTds/MTds)	Up-Down-Regulation(MSTds/MTds)	p-value	q-value(Storey et al. 2003)	GeneID	length	MSTds Readnum	MTds Readnum	log2Ratio(MSTds/MTds)	Up-Down-Regulation(MSTds/MTds)	p-value	q-value(Storey et al. 2003)	PathwayID	#Pathway	Pvalue	Qvalue	Level 1	Level 2	Genes	Nr	Nt	Swissprot	KEGG	KOG	GO
Ghir_A10G007740.3	1700	108.72	242.88	-1.15619	Down	5.05e-13	4.94e-13	LTCONS_00071781	3331	10.56	117.85	-3.47684	Down	4.44e-24	7.15e-24	ko00190	Oxidative phosphorylation	0.000154684	0.00515612	Metabolism	Energy metabolism	Ghir_A01G009730.1;Ghir_A01G009730.3;Ghir_A01G013120.1;Ghir_A03G009770.1;Ghir_A03G009780.1;Ghir_A05G033040.1;Ghir_A07G023220.1;Ghir_A09G011050.1;Ghir_A10G007740.3;Ghir_D01G011070.1;Ghir_D04G010440.1;MTCONS_00013955;MTCONS_00020150;MTCONS_00141467	XP_017646626.1/8.7e-34/PREDICTED: cytochrome c oxidase assembly protein COX11, mitochondrial-like [Gossypium arboreum] >XP_017646627.1 PREDICTED: cytochrome c oxidase assembly protein COX11, mitochondrial-like [Gossypium arboreum]	XR_001869178.1/0/PREDICTED: Gossypium arboreum uncharacterized LOC108469654 (LOC108469654), transcript variant X5, ncRNA	sp|Q8GWR0|COX11_ARATH/1.0e-31/Cytochrome c oxidase assembly protein COX11, mitochondrial OS=Arabidopsis thaliana GN=COX11 PE=2 SV=1	gra:105792777/5.6e-34/cytochrome c oxidase assembly protein COX11, mitochondrial; K02258 cytochrome c oxidase assembly protein subunit 11	At1g02410/2.4e-31/[O] KOG2540 Cytochrome oxidase assembly factor COX11	cellular_component:GO:0016021//integral component of membrane;molecular_function:GO:0005507//copper ion binding;
Ghir_A09G011050.1	650	1111.5	140.72	2.98504	Up	4.07e-186	4.69e-185	LTCONS_00105434	1248	683.98	77.58	3.14363	Up	6.05e-121	4.5e-120	ko00190	Oxidative phosphorylation	0.000154684	0.00515612	Metabolism	Energy metabolism	Ghir_A01G009730.1;Ghir_A01G009730.3;Ghir_A01G013120.1;Ghir_A03G009770.1;Ghir_A03G009780.1;Ghir_A05G033040.1;Ghir_A07G023220.1;Ghir_A09G011050.1;Ghir_A10G007740.3;Ghir_D01G011070.1;Ghir_D04G010440.1;MTCONS_00013955;MTCONS_00020150;MTCONS_00141467	YP_538938.1/8.6e-91/NADH dehydrogenase subunit J (chloroplast) [Gossypium hirsutum] >YP_913190.1 NADH dehydrogenase 30kD subunit [Gossypium barbadense] >YP_004286007.1 NADH-plastoquinone oxidoreductase subunit J [Gossypium thurberi] >YP_005087696.1 NADH dehydrogenase subunit J (chloroplast) [Gossypium raimondii] >YP_005087792.1 NADH dehydrogenase subunit J (chloroplast) [Gossypium darwinii] >YP_0…	KP221928.1/0/Gossypium australe chloroplast, complete genome	sp|A0ZZ38|NDHJ_GOSBA/5.2e-93/NAD(P)H-quinone oxidoreductase subunit J, chloroplastic OS=Gossypium barbadense GN=ndhJ PE=3 SV=1	ghi:3989151/1.5e-91/ndhJ, GohiCp024; NADH dehydrogenase subunit J; K05581 NAD(P)H-quinone oxidoreductase subunit J [EC:1.6.5.3]	AtCh026/3.2e-85/[C] KOG1713 NADH-ubiquinone oxidoreductase, NDUFS3/30 kDa subunit	biological_process:GO:0006810//transport;GO:0019684//photosynthesis, light reaction;cellular_component:GO:0009535//chloroplast thylakoid membrane;GO:0009536//plastid;GO:0005886//plasma membrane;GO:0009507//chloroplast;molecular_function:GO:0048038//quinone binding;GO:0008137//NADH dehydrogenase (ubiquinone) activity;
Ghir_D05G003710.2	1864	156.99	299.46	-0.928258	Down	2.09e-11	1.85e-11	LTCONS_00126105	1708	23	211	-3.1941	Down	5.11e-39	1.27e-38	ko00040	Pentose and glucuronate interconversions	0.00267738	0.048815	Metabolism	Carbohydrate metabolism	Ghir_A03G006670.1;Ghir_A05G021960.2;Ghir_A07G000950.1;Ghir_A07G000950.2;Ghir_A07G013340.1;Ghir_A12G006320.1;Ghir_D02G006150.1;Ghir_D03G012160.2;Ghir_D05G003710.2;Ghir_D05G014400.1;Ghir_D05G021890.1;Ghir_D07G000970.1;Ghir_D08G003480.1;MTCONS_00033158;MTCONS_00033160;MTCONS_00121770	XP_016689792.1/2.1e-254/PREDICTED: probable polygalacturonase isoform X1 [Gossypium hirsutum]	XM_012591099.1/0/PREDICTED: Gossypium raimondii probable polygalacturonase (LOC105770058), transcript variant X1, mRNA	sp|A7PZL3|PGLR_VITVI/1.0e-101/Probable polygalacturonase OS=Vitis vinifera GN=GSVIVT00026920001 PE=1 SV=1	ath:AT3G15720/3.1e-25/Pectin lyase-like superfamily protein; K01184 polygalacturonase [EC:3.2.1.15]	At1g19170/5.8e-204/[R] TWOG0115 Endo-polygalacturonase	biological_process:GO:0005975//carbohydrate metabolic process;GO:0071555//cell wall organization;cellular_component:GO:0016021//integral component of membrane;GO:0005576//extracellular region;molecular_function:GO:0004650//polygalacturonase activity;
Ghir_D07G000970.1	2331	1380.22	226.4	2.61139	Up	3.69e-201	4.61e-200	LTCONS_00147039	2719	407.9	46.42	3.13883	Up	8.4e-73	3.8e-72	ko00040	Pentose and glucuronate interconversions	0.00267738	0.048815	Metabolism	Carbohydrate metabolism	Ghir_A03G006670.1;Ghir_A05G021960.2;Ghir_A07G000950.1;Ghir_A07G000950.2;Ghir_A07G013340.1;Ghir_A12G006320.1;Ghir_D02G006150.1;Ghir_D03G012160.2;Ghir_D05G003710.2;Ghir_D05G014400.1;Ghir_D05G021890.1;Ghir_D07G000970.1;Ghir_D08G003480.1;MTCONS_00033158;MTCONS_00033160;MTCONS_00121770	XP_017623579.1/5.2e-223/PREDICTED: probable pectinesterase 53 isoform X1 [Gossypium arboreum] >KHG26932.1 putative pectinesterase 53 -like protein [Gossypium arboreum]	XM_016864224.1/0/PREDICTED: Gossypium hirsutum probable pectinesterase 53 (LOC107932256), mRNA	sp|Q8VYZ3|PME53_ARATH/1.4e-172/Probable pectinesterase 53 OS=Arabidopsis thaliana GN=PME53 PE=2 SV=1	ghi:107962715/4.2e-197/probable pectinesterase 53; K01051 pectinesterase [EC:3.1.1.11]	At5g19730/3.3e-172/[M] LSE0024 A Pectinesterase	biological_process:GO:0045490//pectin catabolic process;GO:0042545//cell wall modification;cellular_component:GO:0005618//cell wall;molecular_function:GO:0045330//aspartyl esterase activity;GO:0030599//pectinesterase activity;
Ghir_A12G005100.1	4496	18609.4	5626.07	1.72926	Up	0	0	LTCONS_00085561	885	69.84	6.32	3.46949	Up	6.47e-15	7.03e-15	ko04016	MAPK signaling pathway - plant	0.00324742	0.048815	Environmental Information Processing	Signal transduction	Ghir_A02G012370.1;Ghir_A03G000600.1;Ghir_A03G006670.1;Ghir_A05G015490.1;Ghir_A06G017060.1;Ghir_A07G002000.2;Ghir_A08G024350.4;Ghir_A11G016430.1;Ghir_A11G022590.1;Ghir_A12G005100.1;Ghir_A12G016830.1;Ghir_A12G022050.1;Ghir_A12G024870.1;Ghir_D02G012080.4;Ghir_D03G012160.2;Ghir_D08G002250.1;Ghir_D11G027850.1;Ghir_D12G024850.1;MTCONS_00029161;MTCONS_00039399;MTCONS_00054203;MTCONS_00109948;MTCONS_0014…	XP_017638102.1/0.0e+00/PREDICTED: LRR receptor-like serine/threonine-protein kinase GSO1 [Gossypium arboreum] >KHG25582.1 LRR receptor-like serine/threonine-protein kinase GSO1 [Gossypium arboreum]	XM_017782613.1/0/PREDICTED: Gossypium arboreum LRR receptor-like serine/threonine-protein kinase GSO1 (LOC108479811), mRNA	sp|C0LGQ5|GSO1_ARATH/0.0e+00/LRR receptor-like serine/threonine-protein kinase GSO1 OS=Arabidopsis thaliana GN=GSO1 PE=1 SV=1	soe:110789779/1.3e-194/LRR receptor-like serine/threonine-protein kinase FLS2; K13420 LRR receptor-like serine/threonine-protein kinase FLS2 [EC:2.7.11.1]	At4g20140/0.0e+00/[T] LSE0002 A Receptor protein kinase containing LRR repeats	cellular_component:GO:0016021//integral component of membrane;molecular_function:GO:0004674//protein serine/threonine kinase activity;GO:0005524//ATP binding;

## Sheet: S6c_RNA-sequencing data at Ms
Table S6c: Genes of RNA-sequencing data at Ms stage anther development between the CMS line and the maintainer line
GeneID	length	MSMs Readnum	MMs Readnum	log2Ratio(MSMs/MMs)	Down-Up-Regulation(MSMs/MMs)	p-value	q-value(Storey et al. 2003)	GeneID	length	MSMs Readnum	MMs Readnum	log2Ratio(MSMs/MMs)	Up-Down-Regulation(MSMs/MMs)	p-value	q-value(Storey et al. 2003)	PathwayID	#Pathway	Pvalue	Qvalue	Level 1	Level 2	Genes	Nr	Nt	Swissprot	KEGG	KOG	GO
MTCONS_00020150	1342	461.1	0	9.95329	Up	1.27e-80	4.69e-80	LTCONS_00020149	4696	440.98	5165.95	-3.4459	Down	0	0	ko00190	Oxidative phosphorylation	3.58429e-07	1.84591e-05	Metabolism	Energy metabolism	Ghir_A01G009730.1;Ghir_A01G009730.3;Ghir_A01G013120.1;Ghir_A03G009770.1;Ghir_A03G009780.1;Ghir_A04G016140.1;Ghir_A05G033040.1;Ghir_A09G011050.1;Ghir_A09G011060.1;Ghir_A09G011070.1;Ghir_A10G007740.3;Ghir_D01G011060.1;Ghir_D01G011070.1;Ghir_D04G010440.1;MTCONS_00013955;MTCONS_00020150;MTCONS_00043138;MTCONS_00064670;MTCONS_00141467;MTCONS_00199250	YP_538993.1/1.1e-193/NADH dehydrogenase subunit 5 (chloroplast) [Gossypium hirsutum] >YP_005087845.1 NADH dehydrogenase subunit 5 (chloroplast) [Gossypium darwinii] >YP_005088336.1 NADH dehydrogenase subunit 5 (chloroplast) [Gossypium tomentosum] >Q2L960.1 RecName: Full=NAD(P)H-quinone oxidoreductase subunit 5, chloroplastic; AltName: Full=NAD(P)H dehydrogenase subunit 5; AltName: Full=NADH-plast…	HQ901200.1/0/Gossypium barbadense cultivar Kaiyuan chloroplast, complete genome	sp|Q2L960|NU5C_GOSHI/6.8e-196/NAD(P)H-quinone oxidoreductase subunit 5, chloroplastic OS=Gossypium hirsutum GN=ndhF PE=3 SV=1	ghi:3989245/1.9e-194/ndhF, GohiCp079; NADH dehydrogenase subunit 5; K05577 NAD(P)H-quinone oxidoreductase subunit 5 [EC:1.6.5.3]	AtCh070/4.2e-172/[C] KOG4668 NADH dehydrogenase subunits 2, 5, and related proteins	biological_process:GO:0006810//transport;GO:0042773//ATP synthesis coupled electron transport;cellular_component:GO:0009535//chloroplast thylakoid membrane;GO:0016021//integral component of membrane;molecular_function:GO:0048038//quinone binding;GO:0008137//NADH dehydrogenase (ubiquinone) activity;
MTCONS_00142965	4069	341.94	74.13	2.30997	Up	2.51e-46	5.47e-46	LTCONS_00142974	1273	194.51	23.14	3.17574	Up	2.99e-37	5.32e-37	ko04016	MAPK signaling pathway - plant	0.000232977	0.00799889	Environmental Information Processing	Signal transduction	Ghir_A03G000600.1;Ghir_A05G002800.1;Ghir_A05G015490.1;Ghir_A06G017060.1;Ghir_A08G025040.1;Ghir_A11G016430.1;Ghir_A11G022590.1;Ghir_A11G030360.2;Ghir_D02G020290.1;Ghir_D05G004320.1;Ghir_D05G015670.1;Ghir_D06G017980.1;Ghir_D06G017990.1;Ghir_D06G021330.1;Ghir_D07G016110.1;Ghir_D08G002250.1;Ghir_D08G007660.1;Ghir_D08G020340.2;Ghir_D08G025950.1;Ghir_D08G027010.1;Ghir_D09G015250.1;Ghir_D09G015250.2;Ghi…	XP_016709871.1/0.0e+00/PREDICTED: LRR receptor-like serine/threonine-protein kinase GSO2 isoform X2 [Gossypium hirsutum]	XM_016854382.1/0/PREDICTED: Gossypium hirsutum leucine-rich repeat receptor protein kinase EMS1-like (LOC107924099), transcript variant X2, mRNA	sp|Q9SSL9|PEPR1_ARATH/1.6e-67/Leucine-rich repeat receptor-like protein kinase PEPR1 OS=Arabidopsis thaliana GN=PEPR1 PE=1 SV=1	csat:104772899/1.4e-75/LRR receptor-like serine/threonine-protein kinase FLS2; K13420 LRR receptor-like serine/threonine-protein kinase FLS2 [EC:2.7.11.1]	At1g74170/6.9e-117/[R] KOG0619 FOG: Leucine rich repeat	cellular_component:GO:0016021//integral component of membrane;molecular_function:GO:0016301//kinase activity;
Ghir_D06G021330.1	4387	123.03	11.76	3.4914	Up	4.69e-26	6.03e-26	LTCONS_00142974	1273	194.51	23.14	3.17574	Up	2.99e-37	5.32e-37	ko04016	MAPK signaling pathway - plant	0.000232977	0.00799889	Environmental Information Processing	Signal transduction	Ghir_A03G000600.1;Ghir_A05G002800.1;Ghir_A05G015490.1;Ghir_A06G017060.1;Ghir_A08G025040.1;Ghir_A11G016430.1;Ghir_A11G022590.1;Ghir_A11G030360.2;Ghir_D02G020290.1;Ghir_D05G004320.1;Ghir_D05G015670.1;Ghir_D06G017980.1;Ghir_D06G017990.1;Ghir_D06G021330.1;Ghir_D07G016110.1;Ghir_D08G002250.1;Ghir_D08G007660.1;Ghir_D08G020340.2;Ghir_D08G025950.1;Ghir_D08G027010.1;Ghir_D09G015250.1;Ghir_D09G015250.2;Ghi…	XP_016709871.1/0.0e+00/PREDICTED: LRR receptor-like serine/threonine-protein kinase GSO2 isoform X2 [Gossypium hirsutum]	XM_016854382.1/0/PREDICTED: Gossypium hirsutum leucine-rich repeat receptor protein kinase EMS1-like (LOC107924099), transcript variant X2, mRNA	sp|Q9SSL9|PEPR1_ARATH/1.6e-67/Leucine-rich repeat receptor-like protein kinase PEPR1 OS=Arabidopsis thaliana GN=PEPR1 PE=1 SV=1	csat:104772899/1.4e-75/LRR receptor-like serine/threonine-protein kinase FLS2; K13420 LRR receptor-like serine/threonine-protein kinase FLS2 [EC:2.7.11.1]	At1g74170/6.9e-117/[R] KOG0619 FOG: Leucine rich repeat	cellular_component:GO:0016021//integral component of membrane;molecular_function:GO:0016301//kinase activity;
Ghir_A09G015780.1	2840	9701.99	1594	2.70998	Up	0	0	LTCONS_00061575	2846	208.59	10	4.48695	Up	5.39e-50	1.26e-49	ko00360	Phenylalanine metabolism	0.0218029	0.297228	Metabolism	Amino acid metabolism	Ghir_A01G017010.1;Ghir_A09G015780.1;Ghir_A11G004760.1;Ghir_D07G008950.1;Ghir_D08G016920.1;Ghir_D08G016920.2;Ghir_D11G000370.1	XP_021289239.1/0.0e+00/LOW QUALITY PROTEIN: phenylalanine ammonia-lyase [Herrania umbratica]	XM_016815818.1/0/PREDICTED: Gossypium hirsutum phenylalanine ammonia-lyase-like (LOC107891138), mRNA	sp|P45730|PALY_POPTR/0.0e+00/Phenylalanine ammonia-lyase OS=Populus trichocarpa GN=PAL PE=2 SV=1	gra:105768043/0.0e+00/phenylalanine ammonia-lyase-like; K10775 phenylalanine ammonia-lyase [EC:4.3.1.24]	At2g37040/0.0e+00/[Q] KOG0222 Phenylalanine and histidine ammonia-lyase	biological_process:GO:0009800//cinnamic acid biosynthetic process;GO:0006559//L-phenylalanine catabolic process;cellular_component:GO:0005737//cytoplasm;molecular_function:GO:0045548//phenylalanine ammonia-lyase activity;
Ghir_A06G018450.1	2096	1209.18	211.21	2.62163	Up	1.37e-183	1.12e-182	LTCONS_00039581	1540	45.52	6	3.02782	Up	1.59e-09	9.35e-10	ko00040	Pentose and glucuronate interconversions	0.0241767	0.297228	Metabolism	Carbohydrate metabolism	Ghir_A02G005810.3;Ghir_A03G011740.1;Ghir_A04G015490.1;Ghir_A05G021960.2;Ghir_A06G018450.1;Ghir_A07G000950.1;Ghir_A07G000950.2;Ghir_A09G016220.1;Ghir_D02G006150.1;Ghir_D05G021890.1;Ghir_D07G000970.1;Ghir_D13G000790.1;MTCONS_00027219;MTCONS_00042184;MTCONS_00059075	XP_017646199.1/1.4e-206/PREDICTED: probable pectate lyase 13 [Gossypium arboreum]	XM_017790710.1/0/PREDICTED: Gossypium arboreum probable pectate lyase 13 (LOC108486586), mRNA	sp|Q9SCP2|PLY12_ARATH/1.2e-127/Probable pectate lyase 12 OS=Arabidopsis thaliana GN=At3g53190 PE=2 SV=2	gra:105773527/1.9e-185/probable pectate lyase 13; K01728 pectate lyase [EC:4.2.2.2]	At5g04310/6.4e-135/[M] LSE0348 A Pectate lyase	biological_process:GO:0045490//pectin catabolic process;cellular_component:GO:0016021//integral component of membrane;molecular_function:GO:0046872//metal ion binding;GO:0030570//pectate lyase activity;
Ghir_D10G011750.2	2053	1573.72	5972.96	-1.81992	Down	0	0	LTCONS_00171182	2750	27.06	602.26	-4.3718	Down	1.43e-129	8.37e-129	ko00010	Glycolysis / Gluconeogenesis	0.0392371	0.338501	Metabolism	Carbohydrate metabolism	Ghir_A07G002520.1;Ghir_A08G017930.1;Ghir_A09G016220.1;Ghir_A09G021250.1;Ghir_A11G002210.1;Ghir_D02G011180.2;Ghir_D09G020630.1;Ghir_D10G011750.2;Ghir_D13G000790.1;MTCONS_00042741;MTCONS_00047860	XP_016698897.1/2.6e-250/PREDICTED: alcohol dehydrogenase 1B-like [Gossypium hirsutum]	XM_012600228.1/0/PREDICTED: Gossypium raimondii alcohol dehydrogenase 1B (LOC105777143), mRNA	sp|P48977|ADH_MALDO/2.5e-40/Alcohol dehydrogenase OS=Malus domestica GN=ADH PE=2 SV=1	cme:CYME_CMS125C/3.8e-45/alcohol dehydrogenase class III; K00121 S-(hydroxymethyl)glutathione dehydrogenase / alcohol dehydrogenase [EC:1.1.1.284 1.1.1.1]	At5g63620/3.4e-189/[Q] KOG0022 Alcohol dehydrogenase, class III	molecular_function:GO:0016491//oxidoreductase activity;
