# Supplementary material for: Integrative Analysis of the lncRNA and mRNA Transcriptome Revealed Genes and Pathways Potentially Involved in the Anther Abortion of Cotton (Gossypium hirsutum L.)
Source: Genes (Basel). 2019 Nov 20;10(12):947. doi: 10.3390/genes10120947 (PMC6947465; doi:10.3390/genes10120947)
Supplement: Supplementary file 1 [file genes-10-00947-s001.zip › Supplementary/Table S7.Genes and qPCR primer sequences.xlsx]

## Sheet: S7a_DEGS of lncRNA 
Table S7a: lncRNAs and primer sequences used in qPCR validation of RNA-sequencing data
01	LTCONS_00118133-5F	CGCCGTTCTTGCCAAGGTTGTA
02	LTCONS_00118133-3R	CGCTCAAGGGCCTACTGGGTTA
03	LTCONS_00004262-5F	TCAGCCAGGTGTGGAACCAACA
04	LTCONS_00004262-3R	CATCGCCCTGAAGCCACCATTG
05	LTCONS_00031470-5F	TGGTTGAGCATCCGAACTCGTT
06	LTCONS_00031470-3R	GCTCGGGCGTTCACATCCATAA
07	LTCONS_00071781-5F	CCTTCACGAACCACGAGCAAGA
08	LTCONS_00071781-3R	GTACCAACCAGGGTCCAAAGCA
09	LTCONS_00105434-5F	CGTCCGCTTTGGTTTGAATGGG
10	LTCONS_00105434-3R	GCCGTTCCCTTGACTCGTACTG
11	LTCONS_00126105-5F	GAGGGTCGGTAGGCATGAAGGA
12	LTCONS_00126105-3R	CCGGCAAGAGACTGGACCAATT
13	LTCONS_00147039-5F	GCACCAATTCCAGCACCAGGAG
14	LTCONS_00147039-3R	CCGACGAAAGTAGCCGTATCCG
15	LTCONS_00085561-5F	TGGGTGTGGCAGATTTGTGTGT
16	LTCONS_00085561-3R	CGCTGGGCTATACTGTGGGAGA
17	LTCONS_00142974-5F	GGGTTGCTGCATTGGCTACAAA
18	LTCONS_00142974-3R	ACCATCACACAGCCCAGAACCT
19	LTCONS_00061575-5F	TGGTTGCCGAGTGAGGAAGTGT
20	LTCONS_00061575-3R	AAGGAGCAGCCCTGGTGAACA
21	LTCONS_00039581-5F	TGCCGAAGGGTGCCTGGTTT
22	LTCONS_00039581-3R	ACGCTTAGCCGACTGCTCCAT
23	LTCONS_00171182-5F	TGCTGGTGTGCCTCCTTGGT
24	LTCONS_00171182-3R	ACGCAACCTGCTCATGCCTTC
actin	GhACT4-5F	TTGCAGACCGTATGAGCAAG
	GhACT4-3R	ATCCTCCGATCCAGACACTG

## Sheet: S7b_cis target genes of lncRNAs
Table S7b: cis target genes of lncRNAs and primer sequences used in qPCR validation of RNA-sequencing data
01	Ghir_D03G008140.1-5F	CGCTCAAGGGCCTACTGGGTTA
02	Ghir_D03G008140.1-3R	CGCCGTTCTTGCCAAGGTTGTA
03	Ghir_A01G005150.1-5F	CCTCCTTGTCCGCAGCCAGATT
04	Ghir_A01G005150.1-3R	GCCGCCAACATCGTCCTGTATT
05	Ghir_A05G008420.1-5F	GGCATTCTACGGAAGACGGCAA
06	Ghir_A05G008420.1-3R	CGAGTTCGGACATTCGCATCCA
07	Ghir_A10G007740.3-5F	CAATGCTGATGTGGCGGATGGA
08	Ghir_A10G007740.3-3R	AGAAGACGCTGCTCCTCAATGC
09	Ghir_A09G011050.1-5F	GCAGGGTCGTTTGTCTGTTTGG
10	Ghir_A09G011050.1-3R	AGTCCGCCTGGTGCTACATCAT
11	Ghir_D05G003710.2-5F	ATGCCCAAGATGCGTCCTTTCG
12	Ghir_D05G003710.2-3R	ACCGCTTCTCCTCCTGGATTCC
13	Ghir_D07G000970.1-5F	GCACCAATTCCAGCACCAGGAG
14	Ghir_D07G000970.1-3R	CCGACGAAAGTAGCCGTATCCG
15	Ghir_A12G005100.1-5F	TGCTCTGCTGGTGCTGGTAGT
16	Ghir_A12G005100.1-3R	TGTGGCTCGCATGATGTCTTCC
17	MTCONS_00142965-5F	TCCCTGTCGAATTTGCGGTGTT
18	MTCONS_00142965-3R	CCAACCAAAGCCTTCGGTGTCA
19	Ghir_D06G021330.1-5F	CGCATTCTTCGGCTCCAAGGTT
20	Ghir_D06G021330.1-3R	TGCACACGCGATGTCACTTGAA
21	Ghir_A09G015780.1-5F	GCCAGTGCTGATTGGGTCCTTG
22	Ghir_A09G015780.1-3R	GGCTGCTCCTTGCTTGGTTCTT
23	Ghir_A06G018450.1-5F	ACGCTTAGCCGACTGCTCCAT
24	Ghir_A06G018450.1-3R	TGCCGAAGGGTGCCTGGTTT
25	Ghir_D10G011750.2-5F	CGGATTGCCATCTCCAGGAACC
26	Ghir_D10G011750.2-3R	CGCCTTGTCGGTGTTGTTAGCA
actin	GhACT4-5F	TTGCAGACCGTATGAGCAAG
	GhACT4-3R	ATCCTCCGATCCAGACACTG

## Sheet: S7c_DEGs sequencing information
Supplementary Table S7c. Sequence information of genes used for qRT-PCR
>LTCONS_00118133（183BP）
F: CGCCGTTCTTGCCAAGGTTGTA
R: CGCTCAAGGGCCTACTGGGTTA
TATCAACTCATATGGCCATGTTCGATTCGGTGGAATAAAAATAAAATAGAAATTAGCTTTCGGAGAGATG
GCTGAGTGGTTGATAGCTCCGGTCTTGAAAACCGGTATAGTTCGAAACAAAGAACTATCGAGGGTTCGAA
TCCCTCTCTCTCCTTTTGCTCGATGAATAGATTTCTTTCTTTATTGCTTTTTCCTGGCTTCTTAATTAAG
AATCTTAATATTAATAAAAGGGAATGGCTCGGCTGGGTGGAATAGCCGAGCCAGAAAAAAAAATAGTTTA
GATAGAAAATGAGTTAAAACGAAAGGAAAACAGAATACTTTTTAAATATCACTTGATTCCTTCAATATAT
ATAGTGTAATCAAATTGATTCCTACGTTAAGCATTGGATCTCCTGTCTCAGTTATCTCAGTTAAGAGGAG
TCATGGAGAGAACAGGCTCAAAATCACGATCAATTCCTTTTTCAAATCCCGCTGCGGCTGCGCGAGCTCT
TCCCGCGTGCCATAAATGACCCACGAATAGGAAGAATCCTAGAACAAAATGAGAGGTAGCTAACCAACTT
CTCGGAGAGACATAATTAACTGCATTGATCTCGGTAGCTACGCCACCTACAGAATTTAAAGACCCTAAAG
GAGCATGCGTCATATATTCCGCAGAACGCCGTTCTTGCCAAGGTTGTATGTCTTTTTTCAACCTACTCAA
GTCCAAACCATTGGGACCTCTTAGAGGTTCTAACCAAGGAGCACGCAGATCCCAAAAACGCATAGTTTCC
CCTCCAAAAATGACTTCTCCGGTCGGGGAACGCATTAGATATTTACCTAACCCAGTAGGCCCTTGAGCGG
ATCCCACGTTAGCCCCAAGACGTTGGTCTCTAACTAGAAAAGTAAATGCTTGAGCTTGAGAAGCTTCTGG
TCCAGTGGGCCCGTAAAACTCACTAGGATAAGCGGTATTATTGAACCAGACAAAGCAACAAGCAATGAAA
CCAAAAACGGATAAAGCACCTAAACTATAAGTATAATATACTAAGTAATGGACAACCAAAAAAAAGAGAA
GGAATCCTTACCGATTTTTTTTGATAAAATAGAATCAAGGCGATAAACTTATAAAATAATTTCAAACTTT
GATGAAATACTAAAATAAATCGAGTAAGGTTAGACTAGTCTAGAAAAGGTTTGAATCTGGTCGACAGAAA
AAAAAGAAATATTAAATATGTGTCATCCAATTGAGTGATTCCTTTTTTTCTTCTAACCTTGAAAGTATCG
ATAGATACTATCGAAGAGCAGATGCTATGAATCAATTAATTGAAATTGAGTTCATTTTTCAAAAAAATCA
TCGGAAAAAGTGATCCATTTGTTGTCATTTATACGACCAAAATATTATGATCATGATCATTAAGAATTCA
ACGGGACCCTTCCTCGCGAATCAGACAAAGAAAGAGGAGGCGGGCCCCGTTGAGTTCTTACACTTTCATG
CCTATAACTTAGTTCGTCCCATTATCCATTATTCCATATTACAGGGACGAACCCAATCCAGAATATGAAC
CATAAAAGAAAATACCTATTAAACCGATCACAGGAATACCAGTTACCGTACCTATTATCCAAAGAGGAAT
CCTTCCAGTAGTATCGGCCATTTATCCCGCTTCCCTCCGCATTTCATCAAGTGGTCATGCTAAAGACATA
AACAGTCATAGATAATTATGAGATACAATCCTTCCGAATGGGATAAGAGAATTCCTACTATTATTTAGTA
TTCTACTACTCTTTTTTTTCTTAATTGAAGAAATAATTGGAAAATAAAACAGCAAGTACAAAAATGAGTA
ATAACCCCCAGTAGAGACTGGTACGATTCAATTCAACATTTTGTTCGTTCGGGTTTGATTGTGTCATAGC
TCTATAATTAATTCGAATTAGGTTTATCGTTGGATGAACTGCATTGCTGATATTGACCCCAAAAAAGAAA
CGGTAGGTACAGCTAGTCCGTGAACAGCCAACCATCGCACTGTAAAAATTGGATAGGTTCGATCTATGGT
CATTGGGTCCTCCTAAAAAGATCTACTAAATTCATCGAGTTGTTCCAAAGAATCAAAACGGCCAGTTATT
AATGGAATTCCTTGTCGGCTCTCTGTAAAATACTCGTTTGGACGAGGGCTTCCAAACACATCATAAGCTA
AACCTGTGCTGACGAATAACCAACCCGCGATGAATAGGGAAGGTATAGTAATACTATGAATGACCCAGTA
TCGAATACTGGTAATAATATCAGCAAAAGAACGTTCTCCTGTGCTTCCAGACATGCCGAGCTCCACATAT
TCTTGTAGGGGATCGATTCCGTAAAAGATGGGATCAGTAAATGGGAATTCACCGAAACTAAATCTTTGTG
AGATCGTCAATATTGTACCGAAGGTATTTTTAGAGTATACCGAATCAGTATAGCTATCCTTCTTCTGACA
CAGCAACGCAATTTCAAACAGTATATCGACGTGAAGTGCTAGATAATTTCTTTCTTCTTCTTGCTTGTCG
ATGTATAACCAGGTATCATGCAATAGAAAATTCCTCAAATTCCTGGAGGTATTGGCTTGGGCCTAGAAAC
GGAAGATCAGGTAACCCGTGAATCCAACGAGTTGGTTTATAATAATTCATGAAGGAAATTATCATATTTC
CGCAAGTCAATTAGATGCGAAATATAAAAATTGACTTTTTTTCGTAGTTGCACAAGAGGTTTTGTTTTTT
TGTTGGAAGCCCTCTTTTTTTTTTAAGGAATTGCTTAGTCGTCTAGTAACAAGTAAGAGTAGTCGTTAGA
TATAGATAAAAAAAAAAGAGGAAGGAATAAAAAAAAATTCTACTAAATTTGTGAGGCGGCCTTTCTTGTA
TTCTTGTATTAGATCCAAAGGTTTTTTCTTGACCTAACTACAAAGATGATGAATCGATTTCTTTTTCTTT
TCTACTCTTGTCCTGCCGCTCTATTTTTGTGAATACCGTTTATAATGATTGATGAAGCAAAAAATTTCAA
TTGAACTTATTATTTCAATTGGTATTTTTGCTTATCCCCCTCTCGTTTAAAAATTGAAACTTAGGTAAGT
GCTTTATAAACATATGTATAAAAAGAACATATTTCATTTAGCTCCTTCATGCCTACTATAACTAGTTATT
TCGGTTTTTTACTAGCGGCTTTAACTATAACCTCAGCTTTATTTATTGGTCTGAGTAAGATACGACTTAT
TTGAAAATTAATTCAATGAACGAACAATTCATAAAAACAAAGCTTTCTGCCCTATTCCATATATTCTATA
GCTCCTTACCGTGTTAATTATCAATTATTAGGTATTGATATTCATGGGCAATAGAAATTAATATTTAGGG
ATAGATATTACCTTTCTTTTTCTCCTTTCAAATAAATTGAAATGATTGAAGTTTTTCTATTTGGAATCGT
CTTAGGTCTAATTCCTATTACTTTGGCTGGATTATTCGTAACCGCATATTTACAATACAGACGTGGTGAT
CAGTTGGACCTTTGATTAATTAACATACCCTTTTTTGACTGACCCCTTTAATTCTTAAATTTTTTAATTT
CAATTTATTTAATAATTTTAATTTAATAATTTAATCCAAGGAGGTCAAATTCGAATTGCTGTTCAATTTT
TTTTTTTTCAGTTCGGTGTAATTTTCGACCTAACAAGAGCGGAATCACGCTCTATAGGATTTGAACCTAC
GACATTGGGTTTTGGAGACCCACGTTCTACCGAACTGAACTAAGAGCGCTTTCTTATCATAATAAATAAG
ACTAAAGAGGATTCTTTTATAACCCCAATACATCGCGCACAACTATACTATCATATATCATATAATATGA
GAAAATGATAGATTATGTATGCTTAATTTTAATCAATCTAAAACGACTCCCTCGTTACTGCTCAAAGGAG
AAGTAATAGGTAGGGATGACAGGATTTGAACCCGTGACATTTTGTACCCAAAACAAACGCGCTACCAAGC
TGCGCTACATCCCTTTCAATTGGCCTACAATGTCATTGTAGAGAATCCCTATCTTGTTTTCCAC
>LTCONS_00004262(228BP)
F:TCAGCCAGGTGTGGAACCAACA
R: CATCGCCCTGAAGCCACCATTG
TAAACTTACATGAAAATAAATATAGCTGATAATGAACTAAAACACAAGATGAGTAAGCTTCGAGAAAGGT
ATATCCATGGCATTTGAATGCTCAACTAATTCCAAGCTTTTTCAAGCCATATGACATTTGGGGGGGGGGT
ATCCTCTTTCTTACGATGCTTTCAACTGACAAGTTCACGCATACCTTGCAGAAACTTGTCCATGTAACCA
TTCATCAAGTTAGGGTTTATTACTTCTCTCCATTTCTTATGATTCTCCATCACCAATTTACTCACTTCAC
TCTCTTTATCCATCACTGATTTGATAGCTTCACTCAAATTCTCCTTTGAAATCCAACCGTTCTCTTCTTT
CTTCACCTCCACTGCAACCTTCATCTCATCGGCCAATAGCCTGGTGTTCAAGATTTGGTCAGCCAGGTGT
GGAACCAACACGATTTGGCAATCACTAAGCAAAGACTCCCACATGGAACCGAACCCACAATGGCTAACGA
AACACCCCACTGATGGGTGAGCTAACACCAACGGTTGCTGCACCCATCCACCATAAACTACTCCTCTCCC
TTTAACCCTCTCTTTGAACCCTTCAGGAAGTGCTTCTTCCACCGTTTCGGCTCCCAATGGTGGCTTCAGG
GCGATGAAAAACGGCAGCCCTGTTAGCTCGAACGCTAATACAAGTTCACGAAACTGGGCCATCTCAAGAG
TTAATTGGCTCCCGAAAGCACAAAACACCACGGAACCTGGTTCAAACCCAGCTAACCAGTTACCCCATCG
TTCATCCAATGAAGACTTGGAATCTTCGGGTAAAACTGGACCTGTTAAAAGAACTTGTTTCTGGTACTGG
CTGCTGATATAATCACACAGCTTCCCTTCAACTTCGTAACAAGTCCTTATGGATATAACATCACAGTTCT
TCATTGACAAAGTGATTCTCTCGTAAAACGTCATCTCTGCCCCGAAAGGATTGGTCACAAACAACAGGGT
TTCTAGTTCAGTCCCACGCAACACTATGGAAGTTGAAGGGTAACCAGGTGGCGGCGTAGCCAACTCTTCC
ATAGTTATAGGCCTGTCCGTCGGCACATTCCGTGCCGGAACCAAAACAATAGCGATCGATGCGGCGGAAA
CGACGTTGAAATTAATTGTTTTGATCCCCAATGGTTTGGCTACCTCGGGAATCCAATAAGCAGCATCGTA
AATAATAAACTTGGGTTTAATCGACGTGACGAGGCTCTCGAGTTGGTCCCTGGTGAGGTCCAAGGCTATG
GCGAGGAAATGACTCAAGAAAACGGGGACATCGGAAGCAGTCTCGGCACCGGGAGGGAGACCGTTAACGGAGGGGACGGTAATGACATGGAACGATATGAAATCTGGGAATAGATTCAAATGCTGTAATTGGTTGATAGC
CTTTTGGGGTGTTGCGAAAGTGATTCGATAACCCTTTTGAGCTAACTTGTTAGCTAGATGAAGATATGGA
GTTATGTGACCAAGTGCAAACCACGGAAACATGAGTATACGAAACTCTGAACTATCGGTTTCCGCCATTT
TTTATTTTTATTTTTTTTGTTGGTGGTGGTGAAATTGGAGGTAGATTTTTGGAAACTCTTAGTTTTCGAA
GTGGATATGAATGGATCTCGTTAAATACCGAAATTCAAGGGAAAAATGATTGACCCAGATCTTTAAATTT
AACTAAACAGCGAAATCTTTT
>LTCONS_00031470(156bp)
F: TGGTTGAGCATCCGAACTCGTT
R: GCTCGGGCGTTCACATCCATAA
ATAATTGTTATTTTTAAGTTATTGATGTTAAATATATGATATGCTGATTTTTATCATGAAATATATGCTT
TGTGGTTATTTTCGAATAAAATGCAAGTTATGTGTATTATCTGTTAAATATAAAGTGCTATCGAGTATTG
GTTTCGGTATTTTACGGAAGATGGCAAGGAGATGTGTTCGAGGAAAATCCCGTTTGAACCTTAGGAATAG
ATTAGGATACAAGTGACATGTCACTAGGATGGTTGAGCATCCGAACTCGTTGAGTTGAGTTCGAGTTCAC
TTATGGATGCGAATGTTCGAACTCGTTGAGTTGAGTCCGAGTTCGTGAGATGTAACTAGGCATCCGAGCT
CGTTGAGTTGAGTCTGAGTTCACTTATGGATGTGAACGCCCGAGCTCGTTGAGTTGAGTCCGAGTTCACT
TATGGGCGGGTTACATGGTAGCTTGGCTACATATGTGGCACTTATGTGCAAACTTTCCATGTATCCGAAT
TATATTCCGATGTGTTCAACGGGTAAAATTCTACTCAAATGGAGTAATACTCGAGATGAAAGGGACGTAT
TGGTAAATGTTGTGAAATGGATACTTTGAACAGGTATGTACTTAACCCTCGGGTTGAAAACTCGACATAA
CAACAATATGGTAAGATGATAAATGAAAATGTGATATGAATGTCTCGGTGATGATTATACAAACGATGTT
GTATTAATTTTGTGAACAATGATCATGAATGAGTAATTTAGCCTTGACAGATTTGAGTTACTGCAGTAGT
GTAACTTTAAAAATACACTAAAAATAGTGGAAAATGAGTTAGAGGCAGAATAAGATATGGGATTAAAGCT
TAATGAGTCTATTTTCACATGAAAGAAACAGGGGAAGAAAAAGATTCCATATTGTGTGATATTTGAATTC
TTGTGAAACAGGGTCTGAATGAATTTGAGATCCCCTGTTCTGACTTTAGAAATTCCAAAAATTGTACAAA
AATTATTAAGAGTCATAACTTACATGCATGGATTCCTTATTGAGTCTATTTTTAGGGGGAATAAACGCCA
TGGTCGTTGGAATTTTGTACAGGGAGAAATTTGGTCTGTAGTGCACAGGGGTCAGAGTGGTCATACCCTG
AAATAGGGGAGACTTTAACTAATAACTGTACTAATTGGCCCAACCAAAAATTCTAGAAAAAAATTAGTAG
TAGAAATATGAGTCTAGTTTCAAGAGAAATAGACGGAACATTATTCGAGTCTTGTACTATGAGATAATTG
AACTTTAGTACAGAAGGGTCGGAACTGTCAGACAGTGAATCAGGGGTAACTTTAAGGAATAAACTGTACT
ATTTGGCTTAACCAAAAATTCTGAAAATTTTATGAAAGAAAGGAAAATAAGTCTAGTTTCAGGGAAAATT
AACAGAACTTAATTCGGAGTTTCGTAGCTTTACATATAAATAATTTAGTGACCATTGCTCAGAAAGACAG
CTTATAGTGAACTT
>LTCONS_00071781(80BP)
F: CCTTCACGAACCACGAGCAAGA
R: GTACCAACCAGGGTCCAAAGCA
AAGGCAAGTCCTCCAATTCATACCTTCACGAACCACGAGCAAGAGCACACAGTTTTTGTTTTATTTTTTC
TTTTCTAGTTTGCTTTGGACCCTGGTTGGTACTTGGAAAGAAAAAAAGAAACTCAGTCTGAATAAAAAAA
AAAAGCAATGGCGAAATCAATTGTTTCAGCCGTTTTGGAGAAGTTGAGTTCCTTGTTAATGATACCTGGA
GAGATAAAACACAACTTTGAGTTGGCCTTAGCTCTCGAGGAAGGAATGGGAAAAGTGATTGCTCATTTTC
AGGATATTCAATCAGTACTTCAAGATGCAGAATCAAAACAGCTCTTCGTTAAGTTCGAATTTCAGTCAGA
ATTGATGTGTATTACAGGAGAGGAACTGTGTTTTAAGGCAAGTTACATGGGATGCCACTGGCAAGAAGGA
AGGTGACTGGAGCATGTTGTGCCTCTTTGTATCTCAAGATTTTTTCTTAGTAGAGGTCGACAAGTTCGTT
GCACAAAGGGTTATCGAAAGAAGGTGTGGTCGCTCATCCTTCTTGGAATTGGTCAATTCAGCCTTGTATG
TAAAATATTTCTCACTGATCACCTATTTCCTTTCTTCAAGTTACATTTAATTAGTACAAACTGCTTAATT
TTAGAGGACTAGGAATGAAGAAGCTTTAAAGGTGGAAATTACGCTTACACATGACAATATTATGTACTCG
TATGTATTCCTGTTCATCCAATCCTGTTGGCATCATTTTCAACTTGTATGGTCCAAGTTATTTTTATATT
TAATCAGTTGCAGCACTAAATATTCAAATAATTTCTCATTACTATTTTTATTCAACTAACAAAACCCATA
TATACTTTTGACACGAAAAGTGAAAGGGAAAAAGAAGTCATGATTTTCCCTGTGGTCATATACAGTAACC
AAATTTAATAGAGTAAGCAAACAAAAAACCCACCTTCCTCTCAACAACACAAACACCTTTTCCTTGCGCG
CTATTCTTTTTTAAGCTATGTACTTGAAAACCTTTTTAGAAGTGAAACTTCAACCTATTTTTTTCGGACG
GTGATATTTTTTGTTAGTCAATTATTATTCAATAGTAACGTAACTCGCTTTGTTTGTTGTGATTAACGGT
GATTGATAGCTGTGACATGGTACAACCAGGTGATTTGTTTGTTGCTTGAATGAATTTCAGTCATGTTAAC
ATGTATGAAACTAGAGTTTGAGCTGAAGTAGTTTTGATGAGAAATTATTTTATAATTAAGTCTTATTCAT
TACATTATTTATGGTTCCTTTAATTAAAAGAGGATACACCATTTTTTTGTCACATCATATGTATATTTGA
ACTGAACTTTCAAATTAAAGATGTATTTTTTTAATTAGGCGGGATTACGGATGATGTAGTGGAAAGAGTC
CATGAAATAATTTCTTTAGTTTTGATATAATAAAAGTCCGTGAAGAGAGGAGTATTTCAAAATCATAGAG
AATCTCTACTACTATAAAACTACATTATATGTTTTTTTAATAATAATATAATGATCAAATTGGTTTTGGT
CTTTCTATTATGCTCACATTTGTGATTTAATTTTTATATTTCAGTTTGACATAATTTGGCTCTTTTCTTT
TACAAAGACATTAGTTAATCTAAATAGTTAACATTCTTTAATTATTTTGGTTGATATAGTGAGCTTGAAT
TTTTTATTAAAAAAACTTTTTGATACATAGTATCAAAGGAGATAGAGGAGAGGGATAGTATTGAAGAAGG
TTGGTTTATCCATTCTAAGGTCGAGAGCCGAATAGGTAGAGGGATTAAAGATGAATGCTTAATGTACTGG
GGTTTTGGGAGTGGAGAGGAGTCCTTCTACAATATTGATGCCTTTGGATATTTATATTTAAGTGAGAGTT
CTTATTTAATTATGTTACTTAGTGGGCCTTAGGTGACCCAATGGAGGGTTCAATTAAGTCTAAGTTGAAG
TAGGGATATAACAGTAGCCTTTCCTATTGAGAGGTAGGTTATAAAGTAATTGTGCCTTGAGCCGAGCTTT
AATAATGCATTGGCGGATAATACTTCTATTCGCAATTTGCTTGTATAAGTTTTACTTTGTGATTTAGTGA
ATTTAAAGGATCTAAAGTTATGCAGTGGAGATGTGTCATAAATATATTAGTGGATGTGATTATTGGAAAT
GTAAACTAGAGGAGAATGAAGTCATTCGTTGGCAATACAAAATGTAAGAGATACGATCCATTTGGTGGTA
ATATGGAATGCAAGAAACGCAAACTATCCGTTGGCAATATAAAATACAATAAACGCAAACTATCTGTTCG
CAATATAAAATACAATACGTATATACTACCCGTTGTGTAAGAAATGCTTGTTAAATACAAGCAAAAGGAC
AGTTATAAATAATGGTAGAAAATGTAGCTATTTGGCTGAGTTTTTGACGAATAATATTGAATAAATGCTT
ATGGAAGATTGTATTGTAATGTTGATCCAAAAATAACTATCAATTTGGAAAAATAAAGTGCATGTGCTTA
TAGCTATAAAATTTATTTGTTAACATAATTCTAGTTTTTATGAAGGAGATATGTGTCACCTTCGTCGAGA
GCTCAAAGGGGTTACAGAGTGGTTTAGATGTCGAAGATATGTCTCACCTCCACACCTCTTTTGAGAGCTC
AAAGAGTTGATAAAGGTGCCCGGATACGGAAAATATGCCTCACTTTTGTTGAAAATCCAAGGGTTCATGA
AGGGACTCGAATGTCTTGCTCCCGGATGCATGGGGGATGCATACAGTAGATAATAAAGTGGTCTTGCTCC
TAGATGCATGGGGGAGACTTATGAAAAATAATAATGTGGCCCTGCTTCTACACACACCAGAGGAGGCTTA
TGTTAGGTAATAAAGTGACCCTGTCCCCAGACACATGGGGGTAGGCTTATGGAAAGTCGTAAAAAAGGCC
TTAATTCCAAATGCAGGGGGAGGTTTATGGAATGTGGATATAATCGACTTGTTCTTAGACTCATATGGGA
AGGCTTATACAAAAATGATGGTGCTTCTTCCGCACATGGTGGAAGGCTTACGATAGATTCTGCTCCCAGA
CGTATAGGGAGGCTTATGGTAAAAAATAACTGGTCGATTGCAATATTATAGGTCCTCGTAGCACGGAATC
ATGTGAAAAGTGAAATCTTTCTGTGTCAAATTGTAACCTTCAACAATGTCTACTCGCTTGAATTTACATG
AAGAAAATAGAATTACAGATATAACATGTAAGGTTATAGATATGGCAAAGTGTAGGATGTAACTATTTAT
GGGAGTCCCTCATGAGTTACTTTTGTCTAACAATATAATGT
>LTCONS_00105434(228BP)
F: CGTCCGCTTTGGTTTGAATGGG
R: GCCGTTCCCTTGACTCGTACTG
AAATGAGTGACAAAAAAAGACAGAAAAGTTATCATTACGTTTATCATTATGTTATAAGAAAGAAATCCAC
TTGTTTAGTTCTTTAGTTCTTAAGGAGCACAAAAGAAAGGATAAAAGGGGAGGGGCCGATTGAGAAAAGA
AAAGTAGAGAAAATTTACAAGATATGATCTATCTGTATCTAACGTATCAACTCCAAATATTGCAAATAAA
AAGCGAAAGTCTTTATTTCGAAATACTTTGATATATGAGATGAATCCAGTATTTCGATTTCTTGCTTATT
TTGTTACTGAATTAAGTTGAGCGGTTTTACATTTACAGACGCATAAAAAACGATTTTTGTAGACAAAAAA
AACTGTTTTTTTATGTTATGACTCTTCCGTATACGTCCGCTTTGGTTTGAATGGGCATTCTGAAGAAACT
TCAGTTTAGTTCTGCTATAGAAAAAAGAGGATTCTTGGATTGAGCTTTTTCCTCCCGGCGAGAAAGCTTT
TATTCTGCAATTCATTTCAAAAGACTTCAATCGGTACACGCAAAAAATAGGCCAATTCAGCAGCTTTTTG
TTCAATTTCGCGCGGAGTCAAATTCTCATCAGTACGAGTCAAGGGAACGGCCCCCTGGCCTCTGATTTCC
ATATAAAGGACACGACGAGCATAAATACCCTCTTTAACTTCTATTCTGATGGACTGAATATCTTTCATAA
GGAATCGTAGAAAGATGCGACGATTTTTTCCAGGAAAACCCCAACGAAAAATACATACTATTCCCTCCTT
TCTATCGAATCGATCATAACCACTGCCTACATTCCAAAAAATTGTGCACCACAAATAGGAACTAATAAAG
AGGCCTGCGATCCCATAGAAAGACATCACGATTCCTTGTGGAAAAAAAACTATTTGCTGAGACGGAAATA
AAGATATCAAATTCCTACCAAGATAACTAGAAGTTCCAACTAATAAAAACCCTAATGAACCAAAAAAAAG
GATAAAGGCCCAGCAGAAATTGCTTGTTTTTCGAGATCCCACTATAAATTCTATCCATATGGATTCTGAT
CGCCAACTCATACATACTAGATCCAGTTGCATTTTATTCGAATTGAGAGAATAACCAAAAAAATTCGACT
TTACTTTTTTTGTTTCCGAAGTAACTCTCATCAACTAGGACTATTTTGATATGAACTTTTAGAAGGAATT
CATCAAATTGCTTCGATCTAAAATCATCCCCTTTATATGATCACCTATACGGATCTAC
>LTCONS_00126105(184BP)
F: GAGGGTCGGTAGGCATGAAGGA
R: CCGGCAAGAGACTGGACCAATT
GATGGGACAAAAATGTATCACTGGTGTGATAGTTGTGGCAGAGATTTCGTTATGAAAAGGAAGACCCATT
TCACGGTTTTCAGGTATTTATGCAGCTAACAGCTACCGCTAAGGGAATCTTTTTGCCATTTCACTGCAGC
CCCTGCCCTTTATGGACTGGCGCCATATCATTCTGGACCTCAGTTTTGCTGCTTATGTTTAACAATTATG
GGTAATTCAATTCACAATTACTTGGCTTTTAATTAATTAAAGAATATTAAAAAGAGAAAGAGATTCAATG
ATTGATCCACCATGCACCACGGCTTTTAATTTTGCCTCTCTTTTCAAATAACTAACCAAACTGTCTTCCT
ATCTCTCTCTTTTATTCTTTTTCTTTTTTCAACTTAGTAAATGCTTCCCGTAATAATTTGGAAAAGAAAG
GTAGGGTTTTGGGTTTGAAAGAGAAATTTTCCTTTTAAAGATTTGATCTTCTTAAGCTTTTTCTTTTCTT
TTGGTGGGAAAGAAGTGGTTTAAACTTAGGAGGGTTGAATAGCAAGCTAATGCCATTTGTTTGTAAAATT
GGAATTGAAGTATTAAAGAAGACTAAATTCAATGTCTCGGATTGGCCATGACGATAGCTTTCTCTACACT
TCTCTTGCTACCTATCTTGGCAAGAAACTCGTTGTGTTATTGGGAGATGGCCGTCATCGTTTGGGGTTAC
TGCGTTCTTTTGATCAATTTGGACATGGAAAAAGAGGAGCTTCCTTCACATATGACTGCTGTATCCACGG
TTGAGATTAAAAGGGCTCAGAAAGCAGAGAGGGATGCAACATATCTGAAGGGCTCTATGAAAAACATAAT
GGAGTTCCTTGGTATTGATTAACATGTCCTGCCATTTTTCTAAAAGTTTCACATCACGTTCGTGGCCTAG
AATTTGAACGAGGGTCGGTAGGCATGAAGGATTCTTACCGAGGACAATTTCCTTGCACCTCCAAAAACAT
GGGGTATTAAACACATTAGCAAACAGAACTATGGTAAAGTTTTTCAGTGACAATGAGTTTAGGGTCTTGA
AACATTTCATTTTTTAGTAGAAATTGTTCAAAATTGGTCCAGTCTCTTGCCGGTTTCACCTTCATTTTAC
TATGTAACATGATTAGTCATGTTTCATGAATCATTAGATGCTCAACTTTCCTCAGTTTCTATTCTAGTGC
TTTCTTAGCTTTGCTGCTTGATAATGGATCACTAGCAAATTTTCAGGGCACGAGTTTCTTATTAATCTCT
TTTGCCATGTATTACAACATACATAGCAGAATGCAGTCGACAGTACAGCTAGACTAGATCGTTTTTAACC
TTATACTAACACAGCAGAAGATGGGAAAATAAAACCGATTCATGATTGTGAGATGAATTTGTGAAGCTTT
GTATCAATCAGGATAAGTGAGTAAAGAAATGAGATGCTCATGTTTGGGGAAGCGAGTTACAAGCTCGGAT
CGTTTTGCCAGCTCGAAGTCTTGGAACTGGAAAGCAGGTGCACAGGTGCATCCTACAAGTGAATAATGGC
TCTCAGCATCCCTTGGATCATTTTTCGTCACTGCCCCATCAGTCGAAATGTTGAAATCTTTTGTTGGAAA
TGCACCAAACCAAACATTTGGAGGCACTGTGTACTGCACCTTCTGATTATTCAACAAATCAGGTCCAAGA
CATGTTAGTTTTACTTGCCCATCTTTCT
>LTCONS_00147039(80BP)
F: GCACCAATTCCAGCACCAGGAG
R: CCGACGAAAGTAGCCGTATCCG
TTTTAAACATCTCACTTTTTAAATCTTATATTTTCATTAAATTTTTTTTCATATTTTTGAACTAACCTTC
AAACTTTAATGGGTTACCCTCAACAAGTATGGTAACAAACTAGGTTTACAACAAGAACAAAATTGTAATG
GTAGCCGTAGGTAAGCCAGGGTTGATGTGTATATATTTAATTTGTGTAGTACAGCAAGTGGCCCTGCTAT
GGGCAAAAAAACCCCTTTTCCTCACCATTTTAACTACTCACAAACAATTTTTCCTGCCCCCACCTCATGT
AAGCCACCCAAATTGCTTAGTTTAGGCCAATAATCTAATCATAGAAAGCTAGATAAAATCACCTCAACTT
TAATTTCTGAATTGAAGTTTGGGTTTGGGTTTGAGTTTAGTATTCAGGTTCTAGGTTTGGAATTTAGAAT
TTCGACCAGGATTTATGGTTTAAGGTAAAAAAATTATCAAATTTATGGGCTAATGATATGAAAAAATTGT
TAAAATGTCATTAAATACTTAAAAATGAATAATGAATGATGAGATAGAAAAGGCATATAAAATAATTTCT
TTAAAATTTATGGTTTAGATAGCACTTTAAATAATATAGTTTAGGGGCTAATTTTGTAGTTAAGCCCAGA
ATAATATTGATAAAACTAATGAAATTTTAGTAGATATAGACATTCCAAAACCCCATTATCTCTCTTACAG
AATATATTCACCTCTTAATACAGAAACAGGTAGGAGAGACCACTCACGGGCATTACAAAACAAACAACAT
TTAACATGAAGCAAGAATTTTTGTTCTTTTTAAATTCCAGAAAGTGCAACCTGTCTGTGTTGTGGCCTAG
ATTGTTTTGTTTTGCCTTTTTCTCTCTCTCATTCTCTCATCTTTGAAAGTCTTTGTTTTGTCATCTAAAC
CACCCGTGAACTCTCCCTTTCTGTCATTTGATTCTCTATTTCAACAATAAAACATCACTTTTTTTTGCTG
GCTAGTAGCTACCTTTGTGTGTATATATAAACCATAATTTCGACCTGATCAGTTGCTAGTTGCCACAAAC
ACACCTGTATAATGTCTAAGTTTCAATGTTTTCTTTACATTGTCATCCTTGTTCTTCTCTTGAATTCAGC
TCAGACATTGTGCCATACCAAAGGTATCAAACTTAAAAGGAAGCACCATCACAAGCAATCAAATGTGACA
GGAACCCATGTTTCAGAACAACCATTCATGCAATGGGTTAAATTTGTTGGCAGCCTTAATCACTCAGTTT
TCAGGACAGCAAAAAACAAGCTTTTCCCTTCTCGTACCATTACCGTCGACAAGAATCCCAAATCCGGTGA
CTTCACCAAAATTCAAGATGCCATTGATTCTCTTCCTTTCATTAACCTTGTGAGAGTTGTAATCAAGGTC
CATGCTGGGGTCTACACGTGAGTACATTCACACTACATAATCTGTTTTTCCCCCCCTCTTTGTCCTTACG
TTTTTCTGCATTTTTTGTTTATTTGGTTAAACTCGGGATTCTAGAGTTTGTCCACATTCAATTGTATGTT
AATCCTTGTTCAGTGTGATTCCCCATTTTTGTTTGTTTTATGTCTTTAACCCTGTTGAGGGGAGTTCGGT
CTCCGAGCGGAAAATATTATCTTTATGTTGAGGTTTTATCTAAAGGGTTCACGAGAAAAAGTGTCACAGT
TTTGTGCGTAATATGGGGTTCGAACCACCAATTAAGACATACAAGACTTACCTTTGCAACATATAGACCA
TTTCTTTTCTCCTGCATTTGATTTTTCATGCTTGTGAAAATGTAATTTTTTTTAGGGAAAAGGTTAACAT
TCCACCATTGAAGGCCTTCATAACAATTGAAGGAGCAGGGGCAGATAAAACAATTGTTCAATGGGGAGAC
ACAGCTCAAACACCTGGAGCTAGAGGACAACCTTTAGGAACCTATGGTTCTGCAACTTTTGCTGTGAATT
CACCTTATTTTATTGCCAAACACATTACATTCAAGAACACTGCACCAATTCCAGCACCAGGAGCAATCGG
AAAACAAGCTGTAGCATTTAGAATATCGGCGGATACGGCTACTTTCGTCGGTTGTCGATTCCTTGGAGCT
CAAGATACACTTTATGATCACTTTGGCAGACATTATTATAAAGATTGTTACATTGAAGGCTCAGTAGATT
TCATCTTTGGCAATGCTCTCTCCCTCTTTGAGGGATGTCATGTGCATGCAATAGCAAGGTTAACAGGCGC
AGTAACAGCACAAAACAGAGGGAGTATCCTAGATGACACAGGGTTCTCTTTTGTGAAGTGTAAGGTGACA
GGGTCAGGGGCTTTATATTTAGGGAGGGCATGGGGTCCTTTCTCGAGGGTGGTCTTTGCTTACACTTACA
TGGACAACATCATACTTCCTAAGGGCTGGTATAATTGGGGTGACCCTAACCGTGAGATGACGGTGTTCTA
TGGACAATACAAATGCACAGGGCCAGGAGCAAGCTTTGCAGGCAGGGTTTCATGGTCAAGGGAACTTACA
GACGAGGAAGCTAAACCTTTTATTTCTCTTAGTTTCATTGATGGCTCTGAATGGATCAAATTATAATTAT
ATGATGATCCGTCAATTTTTATTTTTTTAATGTATATCAACAAAACGAGAAAGTAGTATTTGTAAAAGAT
GATAGCTAGGTTTTTTTGAAGACGATGATGATAATCATGATAAATTTGATTAGAAGCAA
>LTCONS_00085561(102BP)
F: TGGGTGTGGCAGATTTGTGTGT
R: CGCTGGGCTATACTGTGGGAGA
GTAATAGCTTTTTTTTTTATTTCAGACGAAAATCTCCTCCCACTTCCACTCATCATTCAAACGAAAATTT
TCTTGGGTTTTCCATAAAATGCATAGAAGACTCTCTGTTTTTGGATTTTGGGTGTGGCAGATTTGTGTGT
GGTGGAAAATATGAAGAAATTAATGTCGAAAGCAGAGCTTTCCAAAGAAATGTGCACGTCTCCCACAGTA
TAGCCCAGCGATTGTGGGAACGGCGAGGCTCCGATCAATTGTCAGTGATTGTTGCTATGTTTCGTTTTTG
CTAGTGTTAAGGGAGTTTTTGGGGCTAACCATTCACGGGTATCACGGGAATGGAGATTAAATGTGGTGTT
GCTGAAATCCAGAAGGACAGAAACACTCATTTTGTGTCAAAGGTTTATCAACTTCCCAATGAAAAAGAGG
CAGTTTATGAAGCATTGGACAAAAGGGTAGCTTGGGAGACTGAGTTTCCATTGATTGCAGCTGCAAAAGC
TTTACAAATTTTCAAGAAGAGAGCCAATGGTTGCGTGTTATTCAAGTATATTCAGTCTATTCGTATTCTT
GCTTTGTATTTTCCAGCTTCTAAAATAGATTCATAAATGCAAAAAAGCTTTATATGTTCAATGATTTTCA
TTTAATATATATTATATTAAAATAGCCTTGTATTATCATATTTGATTCTATAAAATACTCTCGGTCAGTA
TTTTAAAGGAACCTTAATGCTATTTTTTGTGAATAGATACTTTCAATCAGTATTCTTTGTGAAGTTTGGC
ACATATAAAAATGAAGTTGCAAGAGAGTTTGTGATTACATATATTAAATCTATATTATTCATTTTTACTT
TTACATGAGATTCTTATATTATACACATCTAGCAGCATAAATAAA
>LTCONS_00142974(104bp)
F: GGGTTGCTGCATTGGCTACAAA
R: ACCATCACACAGCCCAGAACCT
AAAGAGAGAAATGAGAGGGTTCCATGAAAATATCAATGATAAAGTTGAAAAACAAAGTAAACAATTTAAG
CGATTGTGAATGAATTTCTTGGAAGCATGAAGCCTTCTTCCTTTTTCTTTTAGCATATAAAGGGGTTGCT
GCATTGGCTACAAAAGCATAAAGTGGTGAGATGGAGTCGAAATGGTTAGCCATGGTTCTTGTAGTGTTAT
CGTTAGGTTCTGGGCTGTGTGATGGTTGCTTAGAGGAAGAAAGATTTGCTCTCTTCCAACTCAAACCTTT
CTTTGAGTTCATTGATTATAAGTTTCAAGATCTAATCAATAATATATATGAAAAAGAGAGTTCATCAAAT
TGTTGTGAGTGGGAAAGGGTTGAATGCAACCCAATAACTAGACGAGTCACCCATCTTTTCCTTAATTATT
CCAGTAACATGGAGATAGATTGGTATCTTAATGCCTCTTTGTTTCTTCCTTTTGAGAAATTACAGAGTAT
TTTTTTAAGGGGGAATTTCATAACCGGCTGTGTTGCCAATCAAGGTTTCGAAAGGCTGTCATCGAAATTG
GACAAGTTGGAGAATCTTGACTTGAGTAACAATCATTTCAACAATAGCATTTTAGCATCCTTAAGTGAAC
TTTCCTCGCTTAAGTCTTTAAATCTAGCTGGAAATGTATTCACAAGATCAAATCCTACCAATGGTAAAGT
TAATATTTAATTATATATGATGCAGAGCTGATCCAAGTTTAAAGTAGTTTTGTCCCTTTTTTTAATATTA
TTGTTGGCAGGTATTGAGATGCTATCAAAGTTGAACAATTTGGAAACTTTGGATTTATCTTTCAACCGTT
TAGGAAATAACATCCTATCACAACTAGATGGTTTTGCCTCTTTAAAATCATTGCGTTTGGAGTATTGCGA
ACTAAAAAGAACCCTTGATATACAAGGCATGTTTCCTTTTTGGATATCATGCTTAATTTGATTAAAAAAA
ATAGAAATCTTATTAGTTAGTTGTTTTTATAAGGGTAAAGCTACATTTAGTCCTTGAATTTAGTAATTTT
TTCTAACTTAGTCTATAAACTTTTTTGGTAGACATTAGTCCTGGAATTTAGCAATTTTTCAAGAATTTAG
GTGATGACATGACACAATCTCATAGTGCAGCATCATCTCATGGACCAAAGCTATGGAAAGATGTTAAATT
CCAAGACTAATGTGGACAAAAAACAGTTCAAGGACCAAGTTGGAGAAAATTACAAAATTCAGTGACTAAA
TGTTATATATCCC
>LTCONS_00061575（150bp）
F: TGGTTGCCGAGTGAGGAAGTGT
R：AAGGAGCAGCCCTGGTGAACA
AGTTAACTTACTTGTTTTACAAGGAAATTCCAACAACAAATGCAAAAGATTTGGATTACACATCTCAACT
ATAAAAAATAAAGCAAACTAGCAGATTGGAAGAGGGGCACCATTCCATTCCTTGAGACATTCCAGCATTG
GATCAATGATCTTCCCTTGGCACATAGCTGTGAAAACCTTGTCAAACTCCTCACCAGGTGACATAACGTT
TTCTCCAGTTAGCAGCCCAGTTCCAAGCTCTTCCCTCACAAATTTGTACAGCGGGAAGGATCTACATTCC
TTGATCTTGTTAGGGATTGCAGCATTTCCGTTCTCTACTGATGCCCTTGCACTCTCCACCTCCTTTGGCA
AAACAGCCTTTAATTCTTCTTCAAAAGCTGCTATCTTTTGGAAGATTGAAGTGCTTGCATTCTTCTCATT
TTCACCATTTGTCAATGCGTGCTCAACAAGTACTTGCCTCAGCTTTTGCATCATCGGGTAGGTAGCACTA
CAGGGATCGTCGATGTAAGCGAAAACATATTCCCTGTCCACAGCTTTTAGTAGATCCTTCTCACAGAACC
TTGAAGGGTGAAGCTCACCATTGGCACCAGTAGTGAGGACTTTCTTAGCTATCTGGCTCACGGTGTTCTT
CACCGTGCTCCTCAAATTCTCTTCCAAATGCCTCAAATCAATAGCTTGAGAAAGTGCCACCAAGTATGTA
GAGGACATAAGCTTTAAAATATCAACAGCCTCAGCAGTTTTCCTTGAAGAGATTAGTCCCAAGGAGTTAA
CATCTTGGTTGTGCTGCTCAGCACTTTGAACGTGGCTAGTGACCGGATTAGCAAGGTATTGGAGCTCAGA
ACAATAGGAAGCCATTGCTATTTCAGCGCCTTTGAGACCATAATCCAGACTTGGGTTCCTACCACCCGAG
AGGTTTGATGGGAGACCATTGTTGTAGAAATCATTAACAAGTTCAGAGAATTGGGCAAACATTAATTTCC
CAATAGCTGCAATAGCCAAACGAGCATTGTCCATCGACACTCCAATCGGGGTACCCTGGAAGTTGCCACC
ATGTAGCGCCTTGTTCCTTGAAACATCGATCAAAGGGTTATCATTCACAGAGTTGATCTCTCTTTCAATT
GATTTGGTTGAGAATCTAATCACTTCAATCTGTGGACCAAGCCACTGTGGAGATGTCCTCAGAGCATACC
GATCTTGTTTCGGTTTCTGCAGGGGATCCATTTCATGCAACTTCTTTGCTGCTTTAACATAAGAACTCCC
CTCAAGTATGTGTTCCATTATAGCTGCTGCCTCAATTTGTCCTGGATGGTGCTTCAATTTATGCGTCAAA
TGGTCAGTGAACTCAGGTTTACCATTCATGACTTCAGCGAAAATTGCTGATAAAACTTCTGACAGAACAG
CCAGAATATTAGCTTCAAAAAGAACCATGGAAGCCATGCCTGAACCAACTGCAGTGCCATTGACTAAAGC
AAGGCCTTCTTTAGGTTGCAACACAAAGAACCCGGAATCGATACCAGCTACACGGAATGCTTCCTCTGCA
TCAAGGGGTTCACCGTTCGGTCCTACGGCCTTGGAATTCGGCCTGCCTGTGAGCAATCCAGCTATGTAGG
AAAGAGGAACAAGATCCCCAGAGGCAGTAATTGTCCCACGAAGTGGCAAACATGGAGTTATGTTGCTGTT
GATAAGCTTTGTAATTGCCTCCAAAATCTCAAATCTAATGCCAGAGTAACCCTGGAGAAGGGTGTTGATC
CTAACAAGCATAGCTGCTCTGGTTGCCGAGTGAGGAAGTGTGTGGCATGACTCAGTTCCATGGCCAAAGA
TCCCAGCATTCAAGAACCTGTAGGAACAACAAACAGATTTAATTATACTTGCTGTTCATCATATTTTATC
CAACTCCCTGTTCACCAGGGCTGCTCCTTGCTTGGTTCTTCGATGAGAAGTAGCACCAAAACCAGTGGTA
ACACCATAGCTGTCAGTGCCTTTGTTCATGCCATCAAGGACCCAATCAGCACTGGCCTTGACGCCAGCCC
TAGCGTCCTCGGAGAGCTCAACCTTGACACCCAAGTCACGTGTAGCAATGGCTGCAACTTGAGAAATTGT
CAAGGTCTCCCCACCAAGCTTCACCAATGGGTTCCTGTATTCAGCCACCATGCGTTTCACTTCATCCAAA
TGACTCCCCTTGAGTGACTCAGCTGCAACACCCCAATTCAAAGGATCAATGGCTCCACCGGCACCCTTTG
AAGCAGTGCAAAAGCTCTCCAAAGACCCCTTGTGGTGACCATTTTGAGTGATCGTCTCCATGTTAAAAGA
AATGATGGAAAAGAGAGAATGAGCTAGACAAGTATTTAAAGTTCTTTGTTTGTGAATGTTTTGAGTCGAA
ACTTAGGAGAGGAAATGAGGAATAATAATAGCTCAAGGTAGTTGGTATCCTTCCTGAGGAAAAAAGGGAA
AGGAAATGTGGTTTAAATAGAGGAGAGAAAGGGAGGGAAAGTGGAAGGAAACAGTCATTGAGTTGGTAGGTAAGCATAAGTGGGTGGCAATGGTAGAAAGAAGAAAAAAATAAGGCATATTTGGGTTTGTTGAGATTTAT
CAATGGCCGTCGATTAAGAAATGATCAAAGGGTTATGGATTAAATTTGACTGATGAAAGTGATGGTGGCT
AAAGCTTTGAGTAGAGGATGCGGTTGGTAAGAAGTGAATGAGAAAATGCTTAAATGCATGCTTTCAGACC
TTATAGTCTCCCACCAATCCCACCCAAATTGCCACCCTTTTCTGTGATTTACTTATACTGCCATATAAGG
TTAGTTATGCTAACATCATTAAACAATTTTAATTTTGTCTTTGAAC
>LTCONS_00039581(126BP)
F: TGCCGAAGGGTGCCTGGTTT
R: ACGCTTAGCCGACTGCTCCAT
GAAAAATTGCATTTTTTTTGCCGTCCAAAATATTAACCTCTAAACAGACCCCGAAATTCTACTCTCAAAA
TTTACATTAAACTAAGCTAAGGGAAACGGAAAAATATACCTGTCATCATGTCCCAAGAGCATAACTTCAT
CATGGTGAGCAAAATAGCTATTACTAATTGTAATCCCAGTGGATCCCATAACAGCATCAACCAACCCATC
GGTGCAGTAACTTAAAGAACAATGATCAACCCAGATTTTCTGAGACCCAAAAATCGAGATCCCATCACCG
TCCGATCTCCCTCTCCTCCCCACATGCGTCGGAGATGAAGCAATGTCAGTGTTCCCCGAAGGTTTACAAT
GGTGAACATGGATATTATGGATGATAATATGCGACACGTACTGTAACGTTAAACACCCATTTCCGGTTAT
ATGGACGTTGACACCTCTACCGTCGATGGTTTTGTAAGAGTTGAAAATGAGTTCGTGTTTGAGTTTGATG
ACCATGTTGGTTGAAAAGACGATCCAAAGGGGTTCGTCTTGGATGACGGCGTGCCGAAGGGTGCCTGGTT
TGGGGTTAACGGTGTCGTGGTCGGAGGAATCGGTGACGGTGTAGATCCGACCGCCTTTGCCGCCGAGGGT
GCCTCGTGCGAAGCCGATGGAGCAGTCGGCTAAGCGTTGACGGTTATTGAACCAGTTGGGGTCACATCTC
CAGCAATCATCAATGGGGTTTCCAGTTCGACATTGATCTTTGGTGTTTTCAGACAATGTTTGTCTTCTAG
ATAAAGATGCATTTAAGCTCCTGCAAGGGAAAAAGTAAAGTTTTTTAGTAAATGTATAGAGAGAAAACAG
ATTTTTCTCTTCTTTAAAGCTTATTTTCTCTTAGAATCCTTCAAAGAGGGGGGGATTCAGATTTGGGCTT
AAAATAAACACTAAAATGGGGGTTCTTTTTCCTTTTTGTGAAGAACAAAGAGAAGCCATTGTAATGCAAA
ACAAAAGGGGTGAGGATTTGGGGTTGTAAAACACTAAAATGGGTTTTTTTCTTTGAAGAACAAGCATTCG
AGGGAAGCCATTGTAATGCAAAAACAGAGAACTTGAAATGTTCAAAACAAAACAAAAGGGGTGAGGATTT
GGGGTCATAAAACACCAAAATGAGTTTTTTGTGGGTGTGTGTTTTGAAGAACAAGCACTTGAGAGTAGCC
ATTGAAAAGGGAGGATTAGCTTACCATTGAACATCAAGAACAACGGATTCAGGGTGAGGGTGTTGATGAG
GGAGGCTAAGATTGAAGGTAGCTCTTGAAACTGAAGCCAAGATGCACATGAAGAGAATGCAGGTGAAAGG
AAGCATCTTGGAAGTGAAATGAAGCAACAAAAATGGAAACGAAAGTTGGGGATTCCCAGTTTTGTTCTTC
TGTATGAAAAAGGTTCACTTCTTTGCACAATGTAATGTGATTGGCATTTGCTTGTTGACTGTTGTTCTAG
AGCCCAAAATAAACTTAGGAGATTGCAAATCCTTGGAAAATGTGAAGTGATTTATATAATAATACCAAAG
>LTCONS_00171182(249BP)
F: TGCTGGTGTGCCTCCTTGGT
R: ACGCAACCTGCTCATGCCTTC
AAATACAAAGAAAATGAGTGGTACTTTATATTAATTTAATTATAAAAGAAGGATATAGTTACGTAATCAT
TGTAAATAATGTTTTATATTTTATGAACAATTAATTTTATAGAATTAATTTAGTTATAATAAAGAAAGAA
AAAAAGGAAAATGATTTATTAAAAATTGTCTATAAATATTAATTTAAATTATTGTTTTTGTATTTCATAA
AAGAAAATTATTATTTTTGGTATCAATTTATAAACAAAGGAAAAAGAAAATAATTTATAATTAAATACAA
AATACAAAATATTATTCAATAAGCAAAAAAATAAAAGAAAAAGGGGATCAATAAATAAACCAAAATAGAT
GTTTAGGCTGCGAAAGGACTTGATTGGAATGATGGGAGGATTGAATTTAAAGTTGATAGAAAAGCATGTG
TGTTGTGAAAAAGAAAGGTACGAGTGGATAAATTGTCCAAATATGGTTTCTGTGGGCTCTGTTTGGTATC
ATCATTGCCATTCAACTGTCTGGTTAAGTGAAGTGATTTTAAATTAATATCACTTCACTTTATTAAATTC
AACTCATAAAATTAACATTTTTCATTTTATTTGTTGTGAGATAAAAAGAAGAGACTTCAAGCGTTATAAT
TCATAAGCCTGTACAACAAGTCTACCTCCTGGTTATCTTTGACGCTATAAAGTTTTAATTAAACCACTTG
AGTAGCCCCTATTGAAGCCTTATTGTGAGAGGTATCATCTGAGTATTGCCCATGCCGAGTAGAATCGTAC
TTCTCCCCGTCACCCCATAGAGCGTACGCTTCTTCCCCGTGCACCGCGTCGTCTCCGATCAGTAACTGTT
CCTCCGTCATACGCAACGGGACGATCAAGTTTATAGCTACACAAATGATTGATGTGACGACCAAGTTCCA
TCCGATTATGAAACCTCCGCCTGCTAATTGTTTCAGGATTTGGATCCCACCAGAACCGCCGTAGACGCCT
CCCTTTGAGTTTACCACAGGTAAGAACATCGCACAGAGTTGAGGTTCGGCCAAGAGACCGGTCAGAACAC
CGCCAAGAATCCCGGCTATTGCATGGGTATGAAACACTCCTAGTGTGTCATCAATATGTTGGAGCAATGA
CCATCTCTTGTGTACGATCATCATGGTGAACCATGGAACGCTACCTGACAAAATTCCAAAGACTATGGCA
GCCCACCCTTGCACCAGACCTACATAATCATGGAATTAGTCAATATCTGTCCGACGTGGCATGCAAGTTG
AAGGGTGGTTAATACCTGCGCCAGGAGTGATGCTAACAAGACCTGTAATCATGCCTTGGACGGCACCAAT
GACTGACGGTTTCTTGAAGAAAATAACATCAAGCCAAGTCCAAACAAGTAGACTAGTGGCTGCACAAATG
TTGGTATTTAGAACTGCCATGGATGAATCAACATTGGCTGAATATGGATCTCCACCATTGAAACCTGCCC
ACCCCATCCACAACAATCCTGCCCCTGCCAACATCAGTAGAACATTGTTGGGAGGAAACCTCTCTCTGTC
CTTCTTTGATCTTGGCCCCACCTGCATTGAACTAATTAATAGATGAGAAAGGCACACATCATGCATGAAA
TTAAGATTAGGAGCTAACCCAATAGGCGGCAGTGAAACCAGCGATCCCTGAAGAAAGGTGAATAACATAA
CCACCAGAATAGTCCATGACTCCCCAGTGAAACAAGAAACCTCCGCCCCACAAGCTGAATGCACCCACTG
TGTAACAAAAAGTGAGCCAAAGAGGTACAAAAGCCATCCAGGCTTTAAAACTCATCCTTCCCAGCACTGA
TCCAGCGAGTATAACTAGCGTGATCCCCGCAAACACGCACTGAAACCAAACCATAGATGCCATAGGATAA
AATGGAGTCACCATAGCTGTCTCCACCCGTCCGTCATCGTAGAACTGGGTCGTCGCGGGAAGAAGTGCTT
GGTTTACTAGATACTTTTGGCCCAAGGCAGGCCCTGCTTTGCCCCAAAATGGCAAAAGCTTATGCCCAAA
GGACATCTTGTACCCCCAAATCACCCAGCATAGAACTACGGCAGCAAAAGCATAGAGGGCCATGAAAGCT
GAATTCACTGCCCATTTTTTCTTGACAATGCTACCATAGAGGATGACCAAGCCTGGCACACTTTGGAGGC
CGACCAGCGTGGCGGATATCATCTGCCATGCGTTATCTCCTTTGTTTAGCCAAACTGGGACTGCTGGTGT
GCCTCCTTGGTAGGCCACTGGCACTGGGTTGGGAGGAAGAGCGGCCATGCTTGTTAGCCAAAAAAAAAAT
GCAGGCTAGTTCAACGTTCCAAGTTCCAACAATAGCTTGGATTGTAGTATATAATAAGCTGATCGAAGGA
AAAGGATGTTATCATTATTATACTATATTATGAAGCATTAAGAAAGGCCTTTTTTGGATTAAATACAGTG
TCATTATAGGAAGGCATGAGCAGGTTGCGTAAGGTGATTATATATTGAAGATTAATCTAGGAGAACGGCA
GTTTTGTCTTATTACATCCACCAATCTCTTTCATCTTTTACGGCTAAATTCTTATTTTCAAAAATAACTT
GGGTTTTTTTTTTCTGTCATGAAATTGGAAACAGACTTGAAAAAAGAGGGAAAATGGAAGAAAATTGGAA
GCCATTGAATTCAGAAGAAATTAGGGATTTGGTGGAAATGAAGAAAGCGGGCTTTGAGTCAATAGATGAA
AAGGAAGGCCAATAAATTGG
>Ghir_D03G008140.1_dup1(183BP)
F：CGCTCAAGGGCCTACTGGGTTA
R：CGCCGTTCTTGCCAAGGTTGTA
CGGGCCCACTGGACCAGAAGCTTCTCAAGCTCAAGCATTTACTTTTCTAGTTAGAGACCAACGTCTTGGG
GCTAACGTGGGATCCGCTCAAGGGCCTACTGGGTTAGGTAAATATCTAATGCGTTCCCCGACCGGAGAAG
TCATTTTTGGAGGGGAAACTATGCGTTTTTGGGATCTGCGTGCTCCTTGGTTAGAACCTCTAAGAGGTCC
CAATGGTTTGGACTTGAGTAGGTTGAAAAAAGACATACAACCTTGGCAAGAACGGCGTTCTGCGGAATAT
ATGACGCATGCTCCTTTAGGGTCTTTAAATTCTGTAGGTGGCGTAGCTACCGAGATCAATGCAGTTAATT
ATGTCTCTCCGAGAAGTTGGTTAGCTACCTCTCATTTTGTTCTAGGATTCTTCCTATTCGTGGGTCATTT
ATGGCACGCGGGAAGAGCTCGCGCAGCCGCAGCGGGATTTGAAAAAGGAATTGATCGTGATTTTGAGCCT
GTTCTCTCCATGACTCCTCTTAACTGA
>Ghir_A01G005150.1_dup1(93BP)
F: CCTCCTTGTCCGCAGCCAGATT
R: GCCGCCAACATCGTCCTGTATT
ATGGAAGGGGCAGTAAGGGTTCAAATTCTTTCTCAAATGGGCATTTCAGAGGTTCCGTCACAATACATTC
AACCCCCCAAGAACCGGCCTGAATCTGTAACTGAAAATATAGCTGATTTGAGCTGCAAACATGTCCCTGC
CGTTGATCTATGCAGTGAAAAGGAGTCCGTCCTCCCAGCCATTCGAGAGGCTTGTCGAGAATGGGGAGCT
TTTCATGTTTTCAACCATGGGGTACCTACGAAACTGTTGGATGGTTTGAGGAGAGCCTGTCTTTCTTTTT
TCAATGATTTCCAGATGGAGGATAAACTTAAATATGCTTGCAATCCAAATTTTGCTGCCTCTGAGGGATA
CGGTAGTCGTTTGCTAGTAAGCTCTGAAAATGAAACTGTTTTGGATTGGAGGGACTATTTCGATCACCAT
ACGTTACCTCTTTCATGCCGCAATCCTTCAGCTTGGCCTCATTTTCCTCCCGAATACAGGGAATTGATGG
CTAATTATAGCGATGAGATGAGAGTGTTGGCTCAGAGACTATTGGCATTAATGTCTGAGAGTTTAGGACT
GAAGGCGTCCTGCATTGAAGATGCAGTCGGGGAGTTCTATCAGAACATAACAGCCAGTTATTATCCTCCT
TGTCCGCAGCCAGATTTGACGTTGGGCCTGCAATCTCATTCTGATATAGGTGTCATCACGCTTCTAATAC
AGGACGATGTTGGCGGCCTTCAAGTGCTCAAGGATGGGGAGTGGCTCTTGGTCGATCCCCTTCCAAATGC
CATCCTTGTTCTTGTGGCTGACCAAACTGAGATTATAACTAATGGGAAATACAAAACCTGTGTGCACCGA
GCCATAACAAATGCAAGCAAAGCCCGTCTCTCAATCGCCACTTTTCATGACCCAGCCAAGACTGTCCGAA
TATCCCCCGTCTCTGATCTTGTGAGTCAATCTTCCCCACCTCTGTACTCTTCGGTTCTTTACAGAGACTA
CTTGTCTTCATGGTACTCAAACGCCCCTGAAGGAAAACGAAATCTTGACAAGCTCCTGCTTGACACTTCA
AAGTAA
>Ghir_A05G008420.1_dup1(160BP)
F: GGCATTCTACGGAAGACGGCAA
R: CGAGTTCGGACATTCGCATCCA
CGAAATTTCAAGGGTTCTCCATAGCTAGGGTTTGTTTCAAGCTTCCAAGCTCCATAATCAAGAAAGACGT
GGAATCGACCTCAATCGAGGAAAAGAAAAGATTGTGGACTAAATTGCAAAATCTTTGTATTTTGGTACCA
AGAGTATTGACTTCGGCATTCTACGGAAGACGGCAAGGATAAGTGTTCGAGAAAAATCCCGTTTGAACCT
TAGGAATAGATTAGGATACAAGTGACATGTCATTAGGATGGTTGAGCATCCGAACTCGTTGAGTTGAGTC
CGAGTTCACTTATGGATGCGAATGTCCGAACTCGTTGAGTTGAGTCCGAGTTCGTGAAATGTAACTAGGC
ATCCGAACTCGTTGAGTTGAGTCCGAGTTCACTTATGGATGCGAACGCCCGAGCTCGTTGAGTTGAGTCC
GAGTTCGCTTATGGGCGGGTTACATGATTGCTTGATTGAATATATGGCACTTATGTGCAAGTTGTCCATG
TATCCGAATTATATTCCGATGTGTTCAACGGGTAAAGTTTTACTCAAATGGAGGAATACTCGAGATGAAA
AGAGACGTATTGGTAAGTGATGAGAAATGGATATTTTGGACAGGTATGTATTTAACCCTCGGGTTGAGTG
TTAATTACAACCACGATAAGGTAATAAGATGATGAAAAATGATTAAAAAATGTGATAAGTGTGTTGATGA
TATATGCTAATGTTGATTAGTTTGATTGTTTGTTATGTTATTTATTATTTACATATGAACTTACTAAGCA
TTTATGCTTACTCCCTCCTTCTTACTCATTGTAGTTTTGGACAAGCCAGTTCAGGAGTCGGGATAGGTCG
AAGGCTCAGTCACACTATCCGGAAGATTTTTGGTAAATGGCTTGTAAATTTAAGTATGGCATGTATAGCA
ATATACTTATTTTGTGTAAATGATTTTATGATATGGTGACAGAATGGTTGAGAAAATATTTGATAATGAT
AAATTATGAAAATGGTAAGTTTAGATTATGTTTGATGTTAAGGAAAACTATTAAGATACTTAGTGCATAA
AAACTCATAAAAAGGATGAAATTTGCCATAAACAGAATACTGCAGCAACATTGATGCGAGTTTGAAAATT
TACTAAAAATCATAGAAACTGAATTTGGTGATGAACTACATATCAAATTTAAGCTTATTATGTCTAGTTT
CACATGAAACAAATGAAACAAGTAAAGGAATTATATGTTAGAAGATATTTGAATTTTAGTGAAACAGAGT
TATAGCAGTTTCTGAATCCCCTGTTCCAACTTTAGAAATTCACCAAAAATTGTAAAGATATAATTAGGTG
GTGTATTTTATATCCTCAGAATCCTTATTGAGTCTAGTTTTAGTAGAAACAAATCTCATAGTCATATGAA
TTTTTTACAGAGAGAAATGTAGTTCGTAGTAAACAGAGGTCAGACCAGTCGAGTCCTGAAACAGGGGTAA
CTTTAACTAATAAACTGTACTAGTTGGCCCAACCAAAAATTCTAGAAGAAAATTAGTAGATAGGTATATG
AGTCTAGATTTAGGGAAAATTTACGGATCTTAATTTCTAGTTTCGTAACTCGAGATATGATTTTTCTTGT
GACTGTGACGCAAGTAGCTTAAAAGCTGTGAATGTAGAAACAATAATCCAAAGTTCTAAAAAAATGTTAA
ACTAAGCTTAGTAACACCTCATACTCGACTCCGGCGACGGTCTCGGGCGTGGGGGCGTTACAGCATGGGT
TCCTTTCTTTTGCCATGCTTAACTAAAACTCTGAAAGAAAATGTCTTAATATATGATTTGTGCTAAAAAA
ACTTAAAATGGGCAGGAATCTTTTGTGGTGAGACCAATTGAGAATTGTTCGGTTGCGAAGTTGTTTTATA
AGTCTTCCAGACTACTCCCATTAACATATCGGAGTCAGAGTGGAACTGTTGACACATGATTTTCCTTTTT
TATTCAACTACGATTATCACATATGATTACCCCATTTAATTGCTTGATGATGGATCAAGCAGTTGGACAA
CATTTTTAACAATTGGCATGTCCTTCTTGGTGTTTACAAGCTTGCATAGTACAAATTTTATTATCAGCAT
ATTTACTCACGAATTTTCTGAACACTTATAGATATAATTATGAATTTGAAATTTGAAATTATGTTTTTTT
TCTAATTCTTAAAAAATTTCGTATCTCTTGCTTATTTTGTACCAAAACAATAGGATAGAACCTTGATATG
TAAAATATCAATAAAATCTTAATGTGTTCAACGTAGATTGGTTTAGCCGATCTATCTAACCAGAAAACAA
TTTCATGTTGGCAAAGTAATCTCTGTGGCAAGTTTCAGTCTCTGTTGAAAAAGGCGTGCTATGGAAGAAG
AAGACGAAGAAAACACATTCTAGGATTGGGACCTCTTCCAGTGAACTTATTTTCCTGATGATGCAAACAT
TGCCATCATGAAAGAGCTTGGAGTGATAAGTACATCTGGTAATGACTATGCCATTACATGCCTGTTACAA
GCCTATTCGGTACGTCTACATAAATCGACATTTGGTTCACTAGAATACCCTATTACGGGTCTATTCCATT
CCGGGCCTAAGCATAAATTTTAGGGGATTTCTATTCCCTTCCCTCTTCACCGTTTAGTTATTCATTGCTT
GAAGAACCCTCTTTTACCCTTACCAAAATTTCACCTCAAAAACACTCTCAATCGGCAGCCATTTCACGTA
CCCTTCGACTCCGGCATTCCTCCCTTTCATCCAAGGTCAGAGCCTTGAAGAAGTAGAGTATCTCGACGTT
CTCACTGAAACCGGTAAAAAAATCGACGTTTCCAAGCCCAGTCTTAAGCAGCTCATTTCAATGAGTATTA
AATTGGTAACAAAGCCGGCATTTCCAAGCCCAGGGGAGATGTCCATCGAGAAATTCATATGTGCTCTTCT
TCTTAGCTTCATGAATGCACAAATCAATTAAAACTCAGAGCCATTTGTTTGCTTGAAATAGCCATCTTCA
TTGGTGGAGAAAATTTCATTGTAGTGCTATAATCTTTCTTTGCATTTGCTGTTTCCCCTGCAAGGTGTAG
GCTTATTGATGTTCTGGGCATTGTTTAGGTGATGATATTAGTCCAGACCGACTGCAGTTGGATATCTACT
CATCCAATCACGACTAAATTTAACAGGCTATTGTGTGTTATTGCTCCCTCTTCTTCTTTGGCTTGCTTGA
TTGCTTATTTCACTCACAGTTGAGCTTCTTGTATTCACTGAACCACTGTAAGTTCTTTAGAAATTAAATT
CTTTGATTTTGTTTTACTGTTATTGAAATTAGTTTTGAAGAAATGTGACCTTTTTACTATGATTTGAAGA
TATGTAACACTTTAATATCTTGCAGTAATGGCTCGTCTGTCTTTAATAGTACAAAGTCAGAGGCGTAAAA
GAATTGGTCTTGCATTGACAATATGGTTGCAAATGTGTACAGTTGCGAGTTGGTTCTTACTTTCATTGGG
TGTCATCCATAGCCTACATACTTATAGACTAAGGATTAGATCCTATATTTTAGATTTTTATGCAAAACAA
GATTATGTGAAAAGACTTGTATATGCTAGTGACGAGACCTGTATTGAACAAGTTAGGATGAATAGAATTA
CATTTTTTAAACTATGTGAGATGTTACAAACTTTAGGGGGATTGAAGTCGTCAAGGAACATGTTTATTGA
TGAGCAAGTGGCAATGTTTTTACATATCATTTCTCATCATATTAAAAATCGAGTTATCAAGCATCACTTT
AATAGGTCTGGGGAAACCGTTAGCAGATCATTTCTCAATATTTTAAATGCTGTCATACGCTTACAAGATG
TACTATTTAAAAAGGCAGAGCCAATTACAGCTAATTCTACAGACTCAAGGTGGAAATGGTTCAAGGTATT
GGAGTGAGTTCTATATATAGCTCGTACATAATTTAGTTGATTTAGATTTAAATATAGTATCATAACTCAA
GGTTTTATACATGTGATATAGAATTGTTTAGGTGCTTTAGATGGAACCTACATCAAGATTAGAGTTTCAA
CAGTTGATAAATCTAGATATCGAACGCAAAAAGGTGACATAGCAACAAATATGTTAGGTGTTTGTACACC
TGATATGCATTTTGTTTATGTTCTTCCTGGTTGGGAAGGTTCTGTTGTTGATAAACGGATTCTTCGAGAT
GCCATTAGTAGGAGACATGGATTAAAAGTTCCTCATGGTAAAGTGCAAAATTAGAGGACTTTGAATAAAT
CTTTAATATCATGCTTTTTTGAGAAATTAATCATGACAAATAATTTTTTTTATAGGTTGTTATTATCTAG
TTGATGTTGGATACGCAAATTGTGAGGGATTTCTTGCACCTTTTAGAGGACAAATATATCATTTGAATGA
GTGGCGTCAGGGTTACCAGCCAAGTACTCCGGAAGAATTTTTCAATATGAAACATGCTTCAGCGCATAAT
GTTATTGAAAGATGCTTTGGGTTATTAAAACTTAGATGAGGAATACTTAGGAGTCCATTATTCTATCCTA
GTTGGGAGAAGGATTACCTAGTAATGTGATAGATGACGATGAACCGAATATCGTAAATATTCATCCATCG
GATGCATGAGCTAGTTGGAGGATGGAGCTAGCCAACCAAATGTTTGATGAATGGCAAGCATCTAGAAATT
AGTTAGGTTTAAGATAATTATGTCAGGTTTTTCACAAGCAAATGTTTTTTCCCAAAATTCTCGAGGAACC
AAAACGAAATGGCTTCTAGAAGAAGATGCTGCGTTGGTTGCCTGTATAGTCGATTTGCACAATGTTGGAA
CCTTTAATGCTGATAAGAGATTTAAAGATGATTATTTAAATGAGTTGGAAAAAATGTTAGAAAAATTTTT
TGTGTTGATGATATTTTGGTAACTTTCTATATTTGTAATATTTAGATGGTATAATGACATGATAGAATGT
CATTACAATGTTGTAACTTTTTGAGGTTGTAAAACTGTATAACATATGGATTATGACATATAAACTAATG
AAATCATGTAACTTTTTGTTAATATATGAATATTATGT
>Ghir_A10G007740.3_dup1(214bp)
F: CAATGCTGATGTGGCGGATGGA
R: AGAAGACGCTGCTCCTCAATGC
ATTCCATCGTTTGGTTGGTTGTAATAGGCTATATTACAGCCATATTCTATACAGCCTTATTCAAGGCAAA
ACTATCGTTTACCATTCAGCACTCTATCCACGGAATACCCATTCAGCGTGTGTGAGTTTCAACTTTACCC
TTCTCCCTCTTTTTCGTTCTCACGTCTGAAGCAACTTCTTTTTTTCATTCTTCCCATTTCCTTCGAAACT
TCTCCTCTTTTTCATTGTCACGTCTGAATCATCTTCTTTTTTTCATTCTTCTTCCTATTTCCTTCCAACC
ATCTCTCTCTTTTTCATGCTTCTATCCAGTGATTTAAATTGCGGTCGCGGTCGCGTTTTCAGTCGCGTCG
TGTTTGTCGCGGTCGCGGACATAACGGACGCTATTGCAGTCACTGCGGGTATCGCGGTCGTGAATTTTAC
ATTACTTATTGTGTATTGCGGTTATAGCGGGTTTCGGCAGTAACGGTTTCGGACGGTGCCGTTACCGCTA
TATAACGGCCGCTATTTCGGTAACGGACCGCTATTTAAATCCCTACTTCTATCCTTACCAACCCTTTGAC
AAACCCTATTGTTTAGTTTTATTTTTCCCTTTGCTTTCGTCTAGCTTCCTGTGAAGGCTAAAGCGGCTCC
TTTCTTTCAGCTACCCACGCTTTCAAGCTTCCAACTTTCCCAGAAGCCCCAAGGCTGAAACCAAGGAGAA
GACGCTACAAATACTAATTTGGGATTCCATCCTCAGTTTTGGCTAATACCCTTTCCAAGAGTGTTGAAGA
AAAGATTGCTCGGCATGAAAAAGATGGGACAGTAGTAACAAGGAAACATTTGAGTATGATGGGGAAACAA
CTTAAACCAATAATGGTCTTAGTATGTTATTTCTGAAACAAATCAAGAAGGGAATGGGATGTTTTATGAG
AGAGATAGTAGTGCAATTCAATGCTGATGTGGCGGATGGAATGCTGTAGAAATTTGTTCCAACTCAAAGA
GAGGTGAGAGTCAAGCCTGGAGAAAGTGCTCTTGCTTTTTATACTGATGAAAACCGAAGTTCAAAACATA
ACTGGTGTCTCTACTTATAATGTCACCCCAATGAAGGCTGCTGTTTATTTCAATAAAATCCAGTTCTTTT
GCATTGAGGAGCAGCGTCTTCTTCCTGGAGAGCAGATTGACATGCCTATAAGTCTTTTTATTGTTGAAAA
GGAAAAACTTGTTGGTGATCGTCAACTAACCTGTACTTTCTTGCAGGTTTTCTTCTACATAGATCCTGAG
TTTGAAACAGATGCCCGAATGGATGGTATAAACAACCTGATTTTATCATATACTTTTTTCAAGGTTTCCG
AAGAATAGAAGGGGGATATTTAAATTCATAGTGAAAATAGAATATCATTCACATGAGAATAAAAACTATT
GGTTAGGATCCCATTTTCATATACCGGGAGAAGAGGGAGAAGAAACATTCTTTTATCGGAATTATTTTAT
TATTACAGTCTCCTTTCACCTCTTTATGGTGGAAACAGTCTATTTTTGTACCAGGCTCCTCCCTCTTCAT
ACCAAGGAAGTGCAGAACTTGTGTAAAATCTGTGGTTGTTCTAGTATGGAGTAAATGCGATGTCACTGTC
TGTATGTGTTTTATCTACTATGGAGTTCCTATCACTGTTTGTCTGCATTGGTCGTTATGAGTTTTGAATC
ATACCAAGTACATACACGAG
>Ghir_A09G011050.1_dup1(189BP)
F: GCAGGGTCGTTTGTCTGTTTGG
R: AGTCCGCCTGGTGCTACATCAT
ATGCAGGGTCGTTTGTCTGTTTGGCTAGTCAAACACGGGCTAGTTCATAGATCTTTGGGCTTCGATTACC
AAGGAATAGAGACTTTACAAATAAAGCCTGAGGATTGGCATTCCATTGCTGTTATTTTATATGTATATGG
TTACAATTATCTACGTTCCCAATGTGCCTATGATGTAGCACCAGGCGGACTGTTAGCCAGTGTGTATCAT
CTTACGAGAATAGAGTATGGTGTAGATCAACCGGAAGAGGTATGTATAAAAGTATTTGCTCCAAGGAGTA
ACCCTAGAATTCCGTCTGTTTTCTGGGTTTGGAAAAGTTCGGATTTTCAAGAACGAGAATCTTATGACAT
GTTGGGAATCTCTTATGAAAATCATCCACGACTGAAACGTATCTTAATGCCCGAAAGTTGGATAGGGTGG
CCTTTACGTAAGGATTACATTGCCCCCAATTTTTATGAAATACAAGACGCTCATTGAATGATAAGAAACT
AATTACAACTTCGAATATTCAAGGAATATTTGTACATTCTCTTCTAGCTCAAACAGAGGAATTGAGGTTT
CATTCGTATTCTTATGGATAGGCTAATAAATAAAAAGAAATAAAAGACAATACATCATTGAGATTCTCGA
TTTTTGAAGAGACTTTTTTA
>Ghir_D05G003710.2_dup1(247BP)
F: ATGCCCAAGATGCGTCCTTTCG
R: ACCGCTTCTCCTCCTGGATTCC
GGAGTGGGGTTTTTCGATATTCGCCAAAGTTGGACCGGGTCGGCCTATGCCCAAGATGCGTCCTTTCGCG
TTTAATTTGACTGATTTCGGTGGGGTCGGGGATGGGGTCGCCGATGAAACGGCAGCGTTTGAGAGGGCTA
TCTTGGCGATTTCCAAGTTTGGGAAGAGAGGTGGTGCGCAGCTCAATGTGCCGCCTGGGAAGTGGCTTAC
GGCACCGTTTAATCTTACTAGTCATATGACTTTGTTTCTAGCTGAAGATGCTGAGATTCTTGGAATCCAG
GAGGAGAAGCGGTGGGCTTTAATGCCTCCATTGCCTTCATATGGGTACGGAAGAGAGCATAATGGATCTC
GGTATGGGAGTTTAATCCACGGCCAAAACCTCAGAGATGTTGTTATAACTGGGCATAATGGTACCATAAA
TGGACAGGGTCAATCATGGTGGAAGAAGTATCGTCAAAAGCTACTCAACCACAGCAGGGGTCCACTTGTG
CAGATAATGTGGTCTAGTGACATTGTAATCTCTGATATAACCTTACGCGATTCTCCCTTTTGGACTTTTC
ATCCATATGACTGCAAGAATGTAACAGTCAGGAATGTTACTATCCTGGCTCCCATATTTGAAGCCCCAAA
TACTGATGGAATTGATCCTGATTCATGTGAAGATATGGTAATAGAGGATTGCTACATAAGTGTTGGTGAT
GATGCAGTTGCAATAAAGAGTGGCTGGGATCAATATGGCATAGCTTATGGACGACCCTCGAGAAACATTC
TTATCCGAAACCTTATTATCCGCTCCATGGTCAGTGCCGGCATATCAATAGGCAGTGAGATGTCTGGTGG
GGTATCTAATGTGACTGTGGAAAACGTCCTTGTCTGGAGTTCTAGGCGTGCAGTTCGAATCAAGACTGCT
GCTGGAAGAGGTGGTTATGTTACAGATATAACCTATCGAAATCTTACATTTGATAATGCCCGAGTTGGAA
TTGTCATCAAGACAGACTACAATGAGCACCCTGACGATGACTTTGACCGAAAGGCCCTCCCAATAATAAG
GGACATTAGCTTCACCGAGATACATGGTCACGGAGTTCGTGTACCTGTTAGAATACACGGAAGCAAAGAT
ATTCCCATGAGTGATATATCTATTGGGATAACATATAAGAAGAAGCATATATTCCAGTGTGCCTTCGTTG
AAGGCCGTGTAATAGGGACCATCTTCCCTGCTCCTTGTGAAAACCTTGATAGATACGATGAGGAAGAAAG
ACTCGTAAAGCTCTCTGCGGCCCAGAATGTAACAGATATAGATTATGACATATGAGAAAGCAGGTGTTCA
CCGTCAGCCAGCCATTCTTTCCGGGATAAAAAACGCTGTAAGTCTGTTTGTAAACGATAATTTTGCAAAA
CGATGGTGGAGAAGAAGAGTAAGCATGTTTTATTTCTTTCCATGCCGTTTTTGGCTCCACTTTTATAACT
TCTTTTTGATTCACTGAGTTGTGTACAGAAATTTTCTAGTAGTTATATATGTTTCCCTCAGCTTACTAAA
ATTCAAGTCATAGTATGCCTTTCTTATGTAAATTGGTAAGTAGTACTTTCAAGTTCAGCGCTCAACAAAA
ATTCAGTTTGCAATTTGATATAGGGATAACGTAACTTTTTACTCTTTTTCTTTTTCTTTTTTGGTACATA
GGAGTGGTCCAAGACCGTTTTAATGAATAACAAGCCTAGACCTAGTTACATCAATCATGCCTCCTGAATA
ATCCTTGGTACGGTGAATTAATTTAGTGACGTCAAAATGCCCAACTTGTCAAAAAATCCGCACACATATT
AGCTTCACGATAAATATAAACAAGACTATAATTTTAATTGTGGC
>Ghir_D07G000970.1_dup1(80BP)
F: GCACCAATTCCAGCACCAGGAG
R: CCGACGAAAGTAGCCGTATCCG
TTTTAAACATCTCACTTTTTAAATCTTATATTTTCATTAAATTTTTTTTCATATTTTTGAACTAACCTTC
AAACTTTAATGGGTTACCCTCAACAAGTATGGTAACAAACTAGGTTTACAACAAGAACAAAATTGTAATG
GTAGCCGTAGGTAAGCCAGGGTTGATGTGTATATATTTAATTTGTGTAGTACAGCAAGTGGCCCTGCTAT
GGGCAAAAAAACCCCTTTTCCTCACCATTTTAACTACTCACAAACAATTTTTCCTGCCCCCACCTCATGT
AAGCCACCCAAATTGCTTAGTTTAGGCCAATAATCTAATCATAGAAAGCTAGATAAAATCACCTCAACTT
TAATTTCTGAATTGAAGTTTGGGTTTGGGTTTGAGTTTAGTATTCAGGTTCTAGGTTTGGAATTTAGAAT
TTCGACCAGGATTTATGGTTTAAGGTAAAAAAATTATCAAATTTATGGGCTAATGATATGAAAAAATTGT
TAAAATGTCATTAAATACTTAAAAATGAATAATGAATGATGAGATAGAAAAGGCATATAAAATAATTTCT
TTAAAATTTATGGTTTAGATAGCACTTTAAATAATATAGTTTAGGGGCTAATTTTGTAGTTAAGCCCAGA
ATAATATTGATAAAACTAATGAAATTTTAGTAGATATAGACATTCCAAAACCCCATTATCTCTCTTACAG
AATATATTCACCTCTTAATACAGAAACAGGTAGGAGAGACCACTCACGGGCATTACAAAACAAACAACAT
TTAACATGAAGCAAGAATTTTTGTTCTTTTTAAATTCCAGAAAGTGCAACCTGTCTGTGTTGTGGCCTAG
ATTGTTTTGTTTTGCCTTTTTCTCTCTCTCATTCTCTCATCTTTGAAAGTCTTTGTTTTGTCATCTAAAC
CACCCGTGAACTCTCCCTTTCTGTCATTTGATTCTCTATTTCAACAATAAAACATCACTTTTTTTTGCTG
GCTAGTAGCTACCTTTGTGTGTATATATAAACCATAATTTCGACCTGATCAGTTGCTAGTTGCCACAAAC
ACACCTGTATAATGTCTAAGTTTCAATGTTTTCTTTACATTGTCATCCTTGTTCTTCTCTTGAATTCAGC
TCAGACATTGTGCCATACCAAAGGTATCAAACTTAAAAGGAAGCACCATCACAAGCAATCAAATGTGACA
GGAACCCATGTTTCAGAACAACCATTCATGCAATGGGTTAAATTTGTTGGCAGCCTTAATCACTCAGTTT
TCAGGACAGCAAAAAACAAGCTTTTCCCTTCTCGTACCATTACCGTCGACAAGAATCCCAAATCCGGTGA
CTTCACCAAAATTCAAGATGCCATTGATTCTCTTCCTTTCATTAACCTTGTGAGAGTTGTAATCAAGGTC
CATGCTGGGGTCTACACGGAAAAGGTTAACATTCCACCATTGAAGGCCTTCATAACAATTGAAGGAGCAG
GGGCAGATAAAACAATTGTTCAATGGGGAGACACAGCTCAAACACCTGGAGCTAGAGGACAACCTTTAGG
AACCTATGGTTCTGCAACTTTTGCTGTGAATTCACCTTATTTTATTGCCAAACACATTACATTCAAGAAC
ACTGCACCAATTCCAGCACCAGGAGCAATCGGAAAACAAGCTGTAGCATTTAGAATATCGGCGGATACGG
CTACTTTCGTCGGTTGTCGATTCCTTGGAGCTCAAGATACACTTTATGATCACTTTGGCAGACATTATTA
TAAAGATTGTTACATTGAAGGCTCAGTAGATTTCATCTTTGGCAATGCTCTCTCCCTCTTTGAGGGATGT
CATGTGCATGCAATAGCAAGGTTAACAGGCGCAGTAACAGCACAAAACAGAGGGAGTATCCTAGATGACA
CAGGGTTCTCTTTTGTGAAGTGTAAGGTGACAGGGTCAGGGGCTTTATATTTAGGGAGGGCATGGGGTCC
TTTCTCGAGGGTGGTCTTTGCTTACACTTACATGGACAACATCATACTTCCTAAGGGCTGGTATAATTGG
GGTGACCCTAACCGTGAGATGACGGTGTTCTATGGACAATACAAATGCACAGGGCCAGGAGCAAGCTTTG
CAGGCAGGGTTTCATGGTCAAGGGAACTTACAGACGAGGAAGCTAAACCTTTTATTTCTCTTAGTTTCAT
TGATGGCTCTGAATGGATCAAATTATAATTATATGATGATCCGTCAATTTTTATTTTTTTAATGTATATC
AACAAAACGAGAAAGTAGTATTTGTAAAAGATGATAGCTAGGTTTTTTTGAAGACGATGATGATAATCAT
GATAAATTTGATTAGAAGCAA
>Ghir_A12G005100.1_dup1(178BP)
F:TGCTCTGCTGGTGCTGGTAGT
R: TGTGGCTCGCATGATGTCTTCC
AGTTAGAACCAAACCTCTATCCCTGTCTCTATCTATCTTCAAAGCTCTCTCCATCTGCTACAGCTACACT
ACCAAGCTGCCTCCTTTTTCCCAATACAGCATTAGAAGTTGCGTTCTCATTTATTATGTCACTCTACTGA
CACACACGCGCACACCCTAACCTTCTCTGCTCACTATTCATCGCAACGCAACCTCCTTATCTCCTCTCCT
CTTTAAATTCTTCACCCTTTTTAAGGCAAGGTCAAGGTCCTCTGCAAATAGTACCAACTCCCAACGCGGG
ATTGGAATGGATCCCTTCCCTCGTTGATTAATGCCCTACGTACCTACCCCTTCTTCTTCTTCTTCAAATA
AACCTTGCAATGCAATAGTAGTATACTCAAACCATTCTTTTACTTCTCCCCTTATTCTACTTACACTGTT
TCTCCCAAGAGATAGTTGGAGATGGACTACATGAAAAAGGATTTCTCCCTCATCCTAACTATACTCTTTT
TAACATGTTGTTCACTCGCTTCTGTTTTCTGTCAAAACCAAGATTTATCACTTCTTCTGGACATCAAGAG
GTCGTTTGTTCAAGACCCTCAAAATGTTCTGCATGACTGGTCATCCCAAGCCAACCCCAATTTCTGTGCT
TGGACCGGAGTCGCTTGTGGCTTCATCTCCCCCGCCAACTCCTTCCATGTTGTCAGTCTAAACCTTTCTG
GATTCTCGCTGGGTGGCTCCCTGTCACCCTCGCTCGGCCGTTTGCAAAACCTACTCCACCTTGATCTTTC
CTCTAACCGCCTTACGGGTCCCATCCCAACCACCCTCTCTAACCTTTCTTCCTTGGAATCTTTGCTTCTA
TACTCAAACCAACTCTCTGGACCCATCCCACCTCAGCTGGGTTCATTCACCAGCCTCCGAGTCATGCGAA
TTGGTGACAATGAACTCACTGGTCCCATTCCTTCCTCGTTTGGAAACCTTGTCAACCTGGTCACCCTCGG
CCTAGCCTCATGCCGTCTCACAGGCCCGATTCCCCGTGAGCTGGATCAGCTCACCAGACTTGAGGACTTG
GTTCTGCAGGATAACCAACTTGAGGGCCCTATCCCACCTCAGCTTGGCAACTGTTCAAGCCTCAACGTAT
TCACCGCGGCTTTCAACAACCTTAACGGATCCATCCCCGCGGAATTGGGTCGTCTCAAGAACCTTCAACT
TCTAAATTTGATTAACAACAGTCTTTCGGGTGATTTGCCCAGCCAACTGGGTGAACTGAGCCAACTCGTT
TATCTCAGTTTAACGGGGAACCATCTTGAAGGCGCAATCCCAAAGTCATTGGCCAACTTGCGCAATCTTG
AGAATCTTGATTTGTCGCTAAACAAGCTCACAGGCGGCATTCCCGAAGAACTAGGCAAGTTGAGTAAGCT
GGTGTACTTGGTTCTGTCAAACAACAATCTTTCAGGTCCAATACCAAGAAATATATGTTCCAATACTAGC
AATTTGGAGCATCTGATCCTTTCAGAGGTTCAACTTTTGGGTGAAATCCCAGTAGAATTGAGACTCTGTA
GAGCTTTGAAGCAGCTTGATTTGTCCAACAACACTCTGAATGGATCAATACCAGTTGAGCTTTATGAGCT
GCGTGAATTGACCGATCTGTATCTCCACAACAACAGCTTGGTCGGTTCGATTTCTCCATCCATAGCGAAC
CTCAGCAACTTGCAGACACTTGCTCTGTTTCACAACAATTTAGAGGGAAATCTGCCTGGAGAAATAGGAA
TGCTGAGTAAACTTGAAATCTTGTATCTATATGAAAATCGGCTATCTGGAGACATCCCTTGGGAGATTGG
TAATTGTTCAAGCCTGAAAATGATGGACTTCTTTGGCAATCGTTTCACAGGGGAGATCCCCCTTACTATT
GGCAGGCTGAAGGAGCTGCAGCTGCTTCATCTAAGGCAAAATGCGCTTGTGGGTGAAATTCCAGCCTCAC
TGGGTAACTGCAATCACCTAACCATCCTGGACTTAGCAGACAATCACCTATCTGGCGGCATTCCCTCGAG
TTTCGGATTCCTTCAAGCCCTGGAGCAGCTCATGCTTTACAATAATTCACTTGAAGGTAATCTCCCCGCT
TCATTGATCAGTTTAGCCAACCTAACTAGAGTCAATCTCTCCAAAAACAAAATGAATGGCAGCATTGCTG
CATTGTGTAGTTCGAGTTCTTTGCTTTCCTTCGATGTAACAAACAATGCATTCGATGGTGAAATTCCTGA
GGAGCTGGGTAATTCACCTGCTCTTGAGAGACTAAGATTAGGCAAAAACAGATTCATTGGAACAATCCCT
GGATCATTGGGCATGATTCGTGAATTGTCACTATTAGACCTCTCAGGTAATTTGCTCACTGGACCTATTC
CAGGTGAGCTCAAGTTGTGCAGAAAATTGAGTCATATCGATTTAAATGATAACTCGCTTTCCGGAGTGGT
ACCGTCATGGCTTGGCGATTTGCCTCAACTCGGAGAGCTTAGGCTCTCCTCCAATCAGTTTTTTGGGGCT
CTTTCTCGACAACTTTTTAATTGTTCCAAGCTGTTGGTACTGCAACTTGATGGCAACTCACTTAATGGAA
CTCTCCTTGGTGAAATAGGTGATCTGTTGTCTCTTAATATACTCAACCTCAACAGAAACCAACTTTCTGG
ACCCATTCCTACAACCATAGGCAAGCTAAGCAACCTATATGAGCTACAGCTCTCACACAACGGCTTCAGT
GGTGATATACCAACTGAGCTTGGACAACTTAAGAATCTCCAAAGCATTCTAGACCTCAGTTACAACAACC
TCACCGGACAAATCCCACCTTCTATCGGAACACTATCCAAGCTCGAAGCCCTTGATTTTTCTCACAATTT
ACTCCTGGGAGAAGTCCCTCCTGAAATTGGTGACATGAGCAGCTTGGGGAAGCTAAATCTCTCCCACAAC
AATCTCCAAGGCAAATTAAGCAAACAATTGTCACACTGGCCAGCTGAAGCATTTGAAGGGAACTTAAATC
TTTGTGGCAGCCCTCTTGATGGTTGCGACAACCTTGCATCCGGCCAACAGCAAGCAGCCCTGAGCGAAAC
ATCCGTGGTGGTGATATCAGCAATTGCAACACTAGCGGCAATTGCTCTGCTGGTGCTGGTAGTAACCGTC
TTCTTGAAACAAAGGAGAGAATATTTCAAGAGAGGCAGTGTGGTGAACTTCACCTACTCTTCCAGTTCTT
CCCAAGCTAGGAGAAGGCTACTCTTCCATAATGGGGCTGCTAAGCAAGACTACAAATGGGAAGACATCAT
GCGAGCCACAAAAAACCTAAGTGATGAGTTAGTCATTGGCTCTGGGGGGTCTGGAACGATCTACAGAGGT
GAATTACGGACTGGAGAAACGGTGGCCATCAAAAAGATTCTATGGAAGGAGGATCTTCTATCGAATAGAA
GTTTCGCAAGGGAGATTAAGACACTTGGGAGGATAAGGCACAGGCATTTAGTGAAGTTGATGGGGTATTG
TAGCAACAGAGTGGCCGGCTTCAATCTCCTGATATACGAGTACATGGAGAATGGAAGTGTGTGGGATTGG
CTGCATAAGCAGCCGGCGAATATCAAGAAGAAGAGCCTTGATTGGGAGGCTAGGATAAAGATTGCGGTGG
GATTAGCGCAAGGGGTTGAGTACCTCCATCATGACTGCGTGCCCAAGATTGTTCACAGGGACATCAAATC
AAGCAATGTGTTGCTAGATTCTAACATGGAAGCGCATTTGGGAGATTTCGGGCTAGCAAAATCAGTTGCT
GAGAGTTATGACTCAGCCTCCAACACAGAATCAAATTCATGGTTTGCGGGGTCTTACGGCTATATTGCGC
CAGAGTATGCTTATACGCTCAAGACAACCGAGAAGACTGACGTTTACAGTATGGGCATTGTGCTGATGGA
GCTTGTCAGCGGGAAAATGCCAACTGATATCCTTTTTGGTGTAGACATGGACATGGTAAGATGGGTGGAG
ACGCGTATCCAAGTGCAAGGTTCAGATCGTGGGGAACTCATAGATCCAGCGTTGAAACCGCTCTTACCTT
GCGAGGAATCTGCCGCATATCAGGTGCTTGACATAGCCCTGCAGTGCACCAGAACGGCCGCACAAGATAG
GCCATCTGCCCGTCAAGCCACGGATCTCCTCGTTCATGTATTGAACAACAGGAAGTTGGATATTGACAAG
GTGAACTCCGGGCCCTACAAGTGACCTACTTCTAAACCAAAATAAGGACAAAACCTCACATCTGGCAACT
TCCATTTAAACACATATTATGCCAAAAATGTACGGACATATGTGTAACAGTTCAACTTAATCCTCCATTG
TTGAAAATTCCAGCTTGTTTGAATAGTTTTTGGTAGGGCACTAAACTTCGGTTTGAAATTTTTTTTTCTT
TTTTCTGAAATAACTTTGTTTTGATTGTTATTTGCCATTCTACCTTGAGATCATAGATAAACTTGCTTTT
GGTTTTCAGTCTTCAT
>MTCONS_00142965(205BP)
F: TCCCTGTCGAATTTGCGGTGTT
R: CCAACCAAAGCCTTCGGTGTCA
AAAACAAAGTAAACAATTTAAGCGATTGTGAATGAATTTCTTGGAAGCATGAAGCCTTCTTCCTTTTTCT
TTTAGCATATAAAGGGGTTGCTGCATTGGCTACAAAAGCATAAAGTGGTGAGATGGAGTCGAAATGGTTA
GCCATGGTTCTTGTAGTGTTATCGTTAGGTTCTGGGCTGTGTGATGGTTGCTTAGAGGAAGAAAGATTTG
CTCTCTTCCAACTCAAACCTTTCTTTGAGTTCATTGATTATAAGTTTCAAGATCTAATCAATAATATATA
TGAAAAAGAGAGTTCATCAAATTGTTGTGAGTGGGAAAGGGTTGAATGCAACCCAATAACTAGACGAGTC
ACCCATCTTTTCCTTAATTATTGCAGTAACATGGAGATAGATTGGTATCTTAATGCCTCTTTGTTTCTTC
CTTTTGAGAAATTACAGAGTATTTTTTTAAGGGGAATTTCATAACCGGCTGTGTTTCCAATCAAGGTTTC
GAAAGGCTGTCATCGAAATTGGACAAGTTGGAGAATCTTGACTTGAGTAACAATCATTTCAACAATAGCA
TTTTAGCATCCTTAAGTGAACTTTCCTCGCTTAAGTCTTTAAATCTAGCTGGAAATGTATTCACAAGATC
AAATCCTACCAATGGTATTGAGATGTTATCAAAGTTGAACAATTTGGAAACTTTGGATTTATCTGGCAAC
CGTTTAGGAAATAACATCCTATCACAACTAGATGGTTTTGCCTCTTTAAAATCATTGCGTTTGGAGTATT
GTGGACTAGAAGGAACCCTTGATATACAAGGTGATGACAGGACACAATCTCATAGTGCCACATCATCTCA
TGGACCAAAGCTATGGAAAGATGTTAAATTCCAAGACTAATGTGGACAAAAAACAGTTCAAGAACCAAGT
TGGAGAAAATTACAAAATTCAGGGACTAAATGTTATATTATCCCTTTTTAAATAACTTGATTAACTAATA
TATATTTTCATTGGATATGAACAGAAAGCAATAATAATTGGATGAAGTTGAAGGAGCTGTATTTAGAGGG
AAATGAAATTGAGAGCCTTGGGTCACTATTCCATGGAAAAGAAGGAATGAAGTTGAACAAACTTGAGGTA
CTTAGTTTAAGACTGAATTTCTTGAACAATAGCGTATTCTCATCCCTTGTTGAGCTCTCGAATTTGAAGT
CATTGGATTTATTCTTTAACAAATTGGAGGGGGCAATATATACAAAAGATTTAAATGTTCTCAGCAATTT
AGAGGAGTTGATTTTATCCGGTAATGAAGTGAATGGATTTATTCCATCTCAAGGACTAAGGCTGATGAAT
TTGAAACATCTTGATTTGAGTGGTAATGGTTTGAGTGGTAATGGTTTCAACTCTAGTATATTGTCATCTG
TTGCTACACTTCCGAATCTAAAGACTTTGAGGATAGATATCTCTCAATGCAATGGATTAATAGATTTATA
TGGGTTGAGTAATTTGGAGGAGCTGTATATGGCCAGCAATTCAGTTGCAGGTAATGATTGTGGCTTCTCA
TTACAATCATTGGGCTTATTCCCCCACTTTGAAGACTCTTTCTTTAGGAGGATTTAATATTAATGAAACC
ACAATGGCTTCTTATTCCCACAATAAAAGCCTAAATTTGAGAAGTTTGGAAGAGTTGGAGTTGTTTTACT
CATCTTTACCTTCAAACATTATTCAAGTTTTTGGACCACTCATTTCTCTTAAAAATTGACCGCCTATCGT
ATCAATGGTAACAACACTCCACCTATGCATGGTGTCTGTGAATTCACAAATCTCCAAGAGTTGGGTATCA
ATGGCTGTAATCTAAAGGGTAGCTTACCCATGTGTTTCTCCAACCTCACTTCCCTTAAAATGTTATCTCT
CTCTTCCAATCAGTTTTCCGGAAATATATCTATCCTTAAGAGCCTAAAATTGCTTGAATCTTTGGACCTC
TCTTCTAATCAGTTCTCTGGAAATATATCTGCCCTTGAAACTCTAACATCCCTCCAATCGTTGGATGTTT
CAAACAATAAATTTCACATCCCAAGCTCATTAAGACCCTTGTTCAACCTTTCAAAACTCAAGTACCTCTA
TGCAGATAACAACACCATACATGCTGATGATCATGAGATGTCGCATTCTTCGACTTCAAAGTTCCAATTG
AATTCCATCAGCTTATCTTGTTGGGGAAGTGGTGTGTCATTTCCACAATTCTTGTACCATCAAAGTGAGT
TGCAGCAAGTCGATCTCTCAAACACATATTTCAAGGTGGATCGATTTCCGGTTTGGTTGTTGGACAACAA
CACGATGCTAACGATCCTGCATCTCGACAATTGCTCTCTGTCAGGGCCTTTTCAAGTGCCATCGCGTGTG
CATTCTGGTTTATCACGTTTGGATATCTCCAACAATGCCTTCGGTGGCAACATCCCAGTAAGAATTGGAG
CACACCTACCATTTTTGGTTTATTTGAACATGTCAAAGAATTGTTTCAATGGCAGCATTCCCTCTTCATT
TGGTGATATGAGTTACCTACAAATTTTGGACTTATCAAACAACCAATTGTCTGGAGAGATACCTCAGCAC
ATGGCTATGGGCTGCTCTTCATTACAATTCCTTGCATTATCAAATAACAAATTACAAGGATCAATTTTCT
CAGGAAATTTTAATCTAACAAGCTTGTTGGAGCTCGAATTAAATGGAAATAACTTCACTGGGATGATCCC
AAATGTCTTAGCTAATTGCTCTCGCTTGTATATACTAGATCTTAGCAATAACTATATCTATGGTGAAGTC
CCAAGTTGGATTTGGAATATGTCAGAGCTGGCAGCATTGGATGTGAGCAGGAACCAACTCTTTGGTAGGT
TGCCACAATGGAGGGGATCTGCTTCGAATTTGGAACTAGTTGCCATGGCAGATAATCAACTTGAAGGTTC
AATACCAAGGGCAATTTGTAGTCTCAATCTCAAACTTCAATTTTTGGACCTTTCCATGAACAGTTTATCT
GGGACTCTACCATCTTGCTTCAAGCCGGTATTGGTGAGGGAAGTTCATTTATTTAAAAATAAGCTACAAG
GAGCGTTACCAAATGCTTTTCATGATAGCTCTTCGCTGGTGACGTTGGATCTCAGCTACAACCACTTAAA
GGGTAACATTCCAAATTGGGTTAGCAATCTTTCTGAATTAAGTTATCTTCTCTTAAGGAGAAACCACTTT
GAGGGTGAAATTCCAATTCAATTATGCAAGTTGGATCGTTTAAGCTTGATTGATCTTTCTCAAAACAATC
TCTCTGGTGGTATTCCTTCCTGTTTAAAAGTTGTTGCGCTGAACTATCTAACTCAGCAATATATTTCGTA
TTATAATTATTCCAATAAGATTGGTTCGATGTCCATTGAAGTTTCAATAGAATACACAGTAAAGAGCAGA
TCCTACAATTACAAGAGCAGAATGCTTCAATACATGTCTGGAATTGATCTCTCCTGCAACAACCTTACCG
GTGAAATTAGTTTTGAAACAAAAAACATTATGAAACTCATCACATTGAGCCTTTCTCACAATAGCTTGAC
CGGACCAGTGCCACGAGCATTTTCTAACCTCATGGACATGGAAAGTCTAGATCTTTCTTACAACAATTTG
ACAGGGAATATCCCTGTCGAATTTGCGGTGTTACATTTCTTGGAATACTTCAATGTGTCATACAACAATT
TATCTGGAAAGACACCTGAAAGGATTGGACAGTTGGGAGCATTTGATGAAAGCAACTACGTCGGGAATCC
TTTTCTTTGTGGCTCATTGGTGGGGAAGAATTGTTCGCCCGTGGAAACGCCATTGACACCGAAGGCTTTG
GTTGGCAACAAAGAAGACCATGGTTTCATTGATATGGATGCCTTCTATGCAAGCTTCTTCGCATGTTACG
TGGTGGTGCTATTGTGTATCACAGCTGTGCTGTACATAAATCCTTATTGGAGGCAAGCATGGTTTTACTA
TATACAAATGGCCTTTGATTCTTGCTACTATTTTGTGGTAGATAATTTCCCCATAAATTTTTGTAGTGGA
AACATGTAG
>Ghir_D06G021330.1_dup1(241BP)
F; CGCATTCTTCGGCTCCAAGGTT
R: TGCACACGCGATGTCACTTGAA
AAAGAGAGAAATGAGAGGGTTCCATGAAAATATCAATGATAAAGTTGAAAAACAAAGTAAACAATTTAAG
CGATTGTGAATGAATTTCTTGGAAGCATGAAGCCTTCTTCCTTTTTCTTTTAGCATATAAAGGGGTTGCT
GCATTGGCTACAAAAGCATAAAGTGGTGAGATGGAGTCGAAATGGTTAGCCATGGTTCTTGTAGTGTTAT
CGTTAGGTTCTGGGCTGTGTGATGGTTGCTTAGAGGAAGAAAGATTTGCTCTCTTCCAACTCAAACCTTT
CTTTGAGTTCATTGATTATAAGTTTCAAGATCTAATCAATAATATATATGAAAAAGAGAGTTCATCAAAT
TGTTGTGAGTGGGAAAGGGTTGAATGCAACCCAATAACTAGACGAGTCACCCATCTTTTCCTTAATTATT
CCAGTAACATGGAGATAGATTGGTATCTTAATGCCTCTTTGTTTCTTCCTTTTGAGAAATTACAGAGTAT
TTTTTTAAGGGGGAATTTCATAACCGGCTGTGTTGCCAATCAAGGTTTCGAAAGGCTGTCATCGAAATTG
GACAAGTTGGAGAATCTTGACTTGAGTAACAATCATTTCAACAATAGCATTTTAGCATCCTTAAGTGAAC
TTTCCTCGCTTAAGTCTTTAAATCTAGCTGGAAATGTATTCACAAGATCAAATCCTACCAATGGTATTGA
GATGCTATCAAAGTTGAACAATTTGGAAACTTTGGATTTATCTTTCAACCGTTTAGGAAATAACATCCTA
TCACAACTAGATGGTTTTGCCTCTTTAAAATCATTGCGTTTGGAGTATTGCGAACTAAAAAGAACCCTTG
ATATACAAGAAAGCAATAATAATTGGATGAACTTGAAGGAGCTATATTTAGGGGGAAATGAAATTAAGAG
CCTTGGGTCACTATTCCATGAAAAAGAAGGAATGAAGTTCAACAAACTTGAGGTACTTAGTTTAAATGGT
AATCTCTTTAACAATAGTGTATTCTCATCCCTTGTTGAGCTCTCGAATTTAAAGTCATTGGATTTATCTG
GTAACCAATTGGAGGGGGCAATATATACAAAAGATTTAAATGCTCTCAGCAATTTAGAGGAGTTGATCTT
AGACTATAATGAAGTGAATGGATTTATTCCATCTCAAGGACTAAGGCTGATGAATTTGAAACATCTTGAT
TTGAGTAATAATGGTTTCAACAATAGTATATTGGCATCTCTTGCTACACTTCCCAATCTAAAGACTTTGA
GCATAGGTATCTCTCAATGCAATGGATTAATAGATATGAAAGATTTATATGGTTTTGGCAAATTGGAAGA
GCTGACTATGGCCAGCTATATAGATGCATATACAGAGGCAGATGCAGATGCAGGTTGTAGCTTCTCATTA
CAATCATTGGGCTTCTTCCCCACTTTGAACACTCTTTCTTTGGATGGATTTAATATTAATGAAACCACAA
TGGCTTCTTATTCCCGCAATACCTCTGTTACAGCAGACTTTACTTCATTGAAGCGTTTAAAGTTGTTGTA
CTGTAACGTCAACAAAAACCTCACTCGACAAGAAGGCCTAAATTTGAGAAGATTGGAAGAGTTGGAGTTG
TCTTATTCATCTTTACCTTCAAACTTTATTCAAGTTTTTGGACCACTCATTTCTCTTAAAAAATTGACCG
CCTCTGATATTGATGGTAACAACAGTCCACCTATGCATGATGTCTGTGAATCCACAAATCTCCAAGAGTT
GGGTATCAATGGCTGTAATCTAAAGGGTAGCTTACCCATGTGTTTCTCCAACCTCACCTCCCTTAAAATG
TTATCTCTCTCTTACAATCAGTTTTCCGGAAATATATCTGCCCTTCAGAGCTTAACATTGCTTGAATCTT
TGGACATCTCTTCTAATCAGTTCTCTGGAAATATATCTGCCATTCAGAGCCTAACATTGCTTGCATCTTT
GGACCTCTCTTCTAATCAGTTCTCTGGAAATATACTTGCCATTCAGAGCCTAACATTGCTTGAATCTTTG
GACCTCTCTTCTAATAAGTTCTCTGGAACTACATCTGCCATTCAGAGCCTAACATTGCTTGCATCTTTGG
ACCTCTCTTTTAATCAATTTTCTGGAAATATATCTGCCATTCAGAGCCTAACATTGCTTGCATCTTTGGA
CCTCTCTTTTAATCAGTTATCTGGAAATATATCTGCCCTTGAAAGTCTAACATCCCTCCAATTGTTGGAT
GTTTCAAACAATAAATTTCACATCCCAAGCTCATTAAGACCCTTTTTCAACCTTTCAAAACTCAAGTACT
TCCATGCAGATAACAACACCATACATGCTGATGATCATGAGATGTCGCATTCTTCGGCTCCAAGGTTCCG
ATTGAGTTCCATCAGCTTATCTTGTTGTGGAAGTGTTGGGTCATTTCCAAAATTCTTGTACCATCAAAGT
GAGTTGCAGCATGTCGACCTCTCAAACATATATTTCAAGGTGGATCGATTTCCATTTTGGTTGTTGGAAA
ACAACACGATGCTAGTGACCCTGAATCTCGTGAATTGCTCTCTATCAGGGCCTTTTCAAGTGACATCGCG
TGTGCATTCTACTTTATCATATTTGAATATCTCCAACAATGCCTTCGGTGGCAACATCCCAGCAAGAATT
GGAGCACACCTACCATTTTTGGTTTATTTGAACATGTCAAAGAATTATTTCAATGGCAGCATTCCCTCTT
CATTTGGTGATACGAGTTCCTTACAAATTTTGGACTTATCAAACAACCAATTATCTGGAGAGATACCTGA
GCACATGGCTATGGGCTGCTCTTCATTACAATTCCTTGGATTATCAAATAACAAATTACAAGGATCAATT
TTCTCAGGAAATTTTAATCTAACGAGCTTGTTGGAGCTCGAATTAAATGGAAATAACTTCACTGGGATGA
TCCCAAATGTCTTAGCTAACTGCTCTTACTTGTATATACTAGATCTTAGCAATAACTCTATCTATGGTGA
AGTCCCAAGTTGGATTTGGAATATGTCAGAGCTGGCAGCATTGGATGTGAGCAGGAACCAACTCTTTGGT
AGGTTGCCACAATGGAGGGGATCTGCTTCGAATTTGAAACAAGTTGCCATGGCAGATAATCAACTTGAAG
GTTTAATACCAAGGGCAATTTGTAGTCTCAATCTCAAACTTCAATTTTTGGACCTTTCCATGAACAGTTT
ATCTGGGACTCTACCATCTTGCTTCAAGCCGGGATCGGTGAGGGAAGTCCATTTATTTAAAAATAAGCTA
CAAGGGGCGTTACCAAATGCTTTTCATGATAGCTGTTTGTTGGTAACATTGGATCTTAGCTACAACCACT
TGAAGGGTAACATTCCAAATTGGGTTAGCAATCTTTCTGAATTAAGTTATCTTCTCTTAAGGAGAAACCA
CTTTGAGGGTGAAATTCCAATTCAATTATGCAAGTTGGATCGTTTAAGCTTGATTGATCTTTCTCAAAAC
AATCTCTCTGGTGGTATTCCTTATTGTTTAAAAGTTTCTGCGCTGAACTATGCAATTGAGCAAAATATTT
GGCTTCGTAGTTCTCTTGACGACATAAATAGCTCGATGTCCATTGAAGTTTCAATAGAATACACAGTAAA
GAGCAGATCCTACAATTACAAGAGAAGAATGCTTCAATACATGTCTGGAATTGATCTCTCCAGCAACAAG
CTTACCGGTGAGATTAGTTTTGAAACAAGAAACATTATGAAGCTTTTTACATTGAACCTTTCTCACAATA
GCTTGACCGGACCGATCCCACAAGTGTTTTCTAACCTAAAGGACCTAGAAAGTCTAGATCTTTCCTACAA
CAATTTAACAGGGAACATTCCTGTCGAGTTTGGGGGGTTACATTTCTTGCAATACTTCAATGTGTCATAC
AACAATTTATCTGGAAAAACACCTGAAAGGATAAGACAATTGGGAACATTTGATGAAAGCTGCTATGTTG
GGAATCCTTTTCTTTGTGGGTCATTGGTGGGAAAGAATTGTTCACCGGTCGCAACACCATTGACACCGAA
GGCTTTGGTTGGCAACAAAGAAGACCATGGTTTCATTGATATGGATGCCTTCTATGCAAGCTTCTTCGCA
TGTTACGTGGTGGTGCTATTGTGTATCACAGCTGTGCTGTTCATAAATCCTTATTGGAGGCAAGCATGGT
TTTACTATATACAAATGGCCGTTGATTCTTGCTACTATTTTGTGGTAGATAATTTCCCCATAAATTTTTG
TAGTGGAAACATGTAGAAAATTTTGTTGTGAAATTTGTCGATTGCAATGCCATGTTTATATGTAGCAACT
GTTTTAAGACGTAGATTTAAAGTGCTCTTTTGGAACTGAATAAAAAC
>Ghir_A09G015780.1_dup1(108BP)
F: GCCAGTGCTGATTGGGTCCTTG
R:GGCTGCTCCTTGCTTGGTTCTT
AACTAACCTTATATGGCAGTATAAGTAAATCACAGAAAAGGGTGGCAATTTGGGTGGGATTGGTGGGAGA
CTATAAGGTCTGAAAGCATGCATTTAAGCATTTTCTCATTCACTTCTTACCAACCGCATCCTCTACTCAA
AGCTTTAGCCACCATCACTTTCATCAGTCAAATTTAATCCATAACCCTTTGATCATTTCTTAATCGACGG
CCATTGATAAATCTCAACAAACCCAAATATGCCTTATTTTTTTCTTCTTTCTACCATTGCCACCCACTTA
TGCTTACCTACCAACTCAATGACTGTTTCCTTCCACTTTCCCTCCCTTTCTCTCCTCTATTTAAACCACA
TTTCCTTTCCCTTTTTTCCTCAGGAAGGATACCAACTACCTTGAGCTATTATTATTCCTCATTTCCTCTC
CTAAGTTTCGACTCAAAACATTCACAAACAAAGAACTTTAAATACTTGTCTAGCTCATTCTCTCTTTTCC
ATCATTTCTTTTAACATGGAGACGATCACTCAAAATGGTCACCACAAGGGGTCTTTGGAGAGCTTTTGCA
CTGCTTCAAAGGGTGCCGGTGGAGCCATTGATCCTTTGAATTGGGGTGTTGCAGCTGAGTCACTCAAGGG
GAGTCATTTGGATGAAGTGAAACGCATGGTGGCTGAATACAGGAACCCATTGGTGAAGCTTGGTGGGGAG
ACCTTGACAATTTCTCAAGTTGCAGCCATTGCTACACGTGACTTGGGTGTCAAGGTTGAGCTCTCCGAGG
ACGCTAGGGCTGGCGTCAAGGCCAGTGCTGATTGGGTCCTTGATGGCATGAACAAAGGCACTGACAGCTA
TGGTGTTACCACTGGTTTTGGTGCTACTTCTCATCGAAGAACCAAGCAAGGAGCAGCCCTTCAAAAAGAG
CTCATTAGGTTCTTGAATGCTGGGATCTTTGGCCATGGAACTGAGTCATGCCACACACTTCCTCACTCGG
CAACCAGAGCAGCTATGCTTGTTAGGATCAACACCCTTCTCCAGGGTTACTCTGGCATTAGATTTGAGAT
TTTGGAGGCAATTACAAAGCTTATCAACAGCAACATAACTCCATGTTTGCCACTTCGTGGGACAATTACT
GCCTCTGGGGATCTTGTTCCTCTTTCCTACATAGCTGGATTGCTCACAGGCAGGCCGAATTCCAAGGCCG
TAGGACCGAACGGTGAACCCCTTGATGCAGAGGAAGCATTCCGTGTAGCTGGTATCGATTCCGGGTTCTT
TGTGTTGCAACCTAAAGAAGGCCTTGCTTTAGTCAATGGCACTGCAGTTGGTTCAGGCATGGCTTCCATG
GTTCTTTTTGAAGCTAATATTCTGGCTGTTCTGTCAGAAGTTTTATCAGCAATTTTCGCTGAAGTCATGA
ATGGTAAACCTGAGTTCACTGACCATTTGACGCATAAATTGAAGCACCATCCAGGACAAATTGAGGCAGC
AGCTATAATGGAACACATACTTGAGGGGAGTTCTTATGTTAAAGCAGCAAAGAAGTTGCATGAAATGGAT
CCCCTGCAGAAACCGAAACAAGATCGGTATGCTCTGAGGACATCTCCACAGTGGCTTGGTCCACAGATTG
AAGTGATTAGATTCTCAACCAAATCAATTGAAAGAGAGATCAACTCTGTGAATGATAACCCTTTGATCGA
TGTTTCAAGGAACAAGGCGCTACATGGTGGCAACTTCCAGGGTACCCCGATTGGAGTGTCGATGGACAAT
GCTCGTTTGGCTATTGCAGCTATTGGGAAATTAATGTTTGCCCAATTCTCTGAACTTGTTAATGATTTCT
ACAACAATGGTCTCCCATCAAACCTCTCGGGTGGTAGGAACCCAAGTCTGGATTATGGTCTCAAAGGCGC
TGAAATAGCAATGGCTTCCTATTGTTCTGAGCTCCAATACCTTGCTAATCCGGTCACTAGCCACGTTCAA
AGTGCTGAGCAGCACAACCAAGATGTTAACTCCTTGGGACTAATCTCTTCAAGGAAAACTGCTGAGGCTG
TTGATATTTTAAAGCTTATGTCCTCTACATACTTGGTGGCACTTTCTCAAGCTATTGATTTGAGGCATTT
GGAAGAGAATTTGAGGAGCACGGTGAAGAACACCGTGAGCCAGATAGCTAAGAAAGTCCTCACTACTGGT
GCCAATGGTGAGCTTCACCCTTCAAGGTTCTGTGAGAAGGATCTACTAAAAGCTGTGGACAGGGAATATG
TTTTCGCTTACATCGACGATCCCTGTAGTGCTACCTACCCGATGATGCAAAAGCTGAGGCAAGTACTTGT
TGAGCACGCATTGACAAATGGTGAAAATGAGAAGAATGCAAGCACTTCAATCTTCCAAAAGATAGCAGCT
TTTGAAGAAGAATTAAAGGCTGTTTTGCCAAAGGAGGTGGAGAGTGCAAGGGCATCAGTAGAGAACGGAAATGCTGCAATCCCTAACAAGATCAAGGAATGTAGATCCTTCCCGCTGTACAAATTTGTGAGGGAAGAGCT
TGGAACTGGGCTGCTAACTGGAGAAAACGTTATGTCACCTGGTGAGGAGTTTGACAAGGTTTTCACAGCT
ATGTGCCAAGGGAAGATCATTGATCCAATGCTGGAATGTCTCAAGGAATGGAATGGTGCCCCTCTTCCAA
TCTGCTAGTTTGCTTTATTTTTTATAGTTGAGATGTGTAATCCAAATCTTTTGCATTTGTTGTTGGAATT
TCCTTGTAAAACAAGTAAGTTAACTATATGAATCCATTTTCACAACTCAAACCTCTCTAATAGTAATATT
GTGAATGTTTAAATCATAAACTAGTATCTAAACTATACCC
>Ghir_A06G018450.1_dup1(126BP)
F: ACGCTTAGCCGACTGCTCCAT
R: TGCCGAAGGGTGCCTGGTTT
GGGCATTCGTAGAGTTTAGCCTTAGATAAAATAATTAAAGAATAAAAAGTTAAAAATCCGACCAAAAAAG
AAGAAGAAAAAGTTGAAAAATTGGAAAAGGGTAGTCGTTTTTTCTTTCTTCTTTTCTTTGAGCAAAGCTT
TCTTTCATTCACTTTTTGTTTAAGTTGCTTTGGTATTATTATATAAATCACTTCACATTTTCCAAGGATT
TGCAATCTCCTAAGTTTATTTTGGGCTCTAGAACAACAGTCAACAAGCAAATGCCAATCACATTACATTG
TGCAAAGAAGTGAACCTTTTTCATACAGAAGAACAAAACTGGGAATCCCCAACTTTCGTTTCCATTTTTG
TTGCTTCATTTCACTTCCAAGATGCTTCCTTTCACCTGCATTCTCTTCATGTGCATCTTGGCTTCAGTTT
CAAGAGCTACCTTCAATCTTAGCCTCCCTCATCAACACCCTCACCCTGAATCCGTTGTTCTTGATGTTCA
ATGGAGCTTAAATGCATCTTTATCTAGAAGACAAACATTGTCTGAAAACACCAAAGATCAATGTCGAACT
GGAAACCCCATTGATGATTGCTGGAGATGTGACCCCAACTGGTTCAATAACCGTCAACGCTTAGCCGACT
GCTCCATCGGCTTCGCACGAGGCACCCTCGGCGGCAAAGGCGGTCGGATCTACACCGTCACCGATTCCTC
CGACCACGACACCGTTAACCCCAAACCAGGCACCCTTCGGCACGCCGTCATCCAAGACGAACCCCTTTGG
ATCGTCTTTTCAACCAACATGGTCATCAAACTCAAACACGAACTCATTTTCAACTCTTACAAAACCATCG
ACGGTAGAGGTGTCAACGTCCATATAACCGGAAATGGGTGTTTAACGTTACAGTACGTGTCGCATATTAT
CATCCATAATATCCATGTTCACCATTGTAAACCTTCGGGGAACACTGACATTGCTTCATCTCCGACGCAT
GTGGGGAGGAGAGGGAGATCGGACGGTGATGGGATCTCGATTTTTGGGTCTCAGAAAATCTGGGTTGATC
ATTGTTCTTTAAGTTACTGCACCGATGGGTTGGTTGATGCTGTTATGGGATCCACTGGGATTACAATTAG
TAATAGCTATTTTGCTCACCATGATGAAGTTATGCTCTTGGGACATGATGACAGGTATTTGCCTGATTCA
GGGATGCAGGTGACGATAGCATTCAATGTATTTGGGGTAGGATTGGTGCAAAGGATGCCAAGGTGTAGGA
GAGGGTATATTCACGTGGTCAACAATGATTTCACTTCAATGGCAAATGTATGCTATCGGCGGCAGCGGGA
ACCCTACTATCAACAGTCAAGGCAATCGCTACTCTGCCCCTGGGGACCCCAGTGCTAAAGAGGTGACAAA
GCGCGTGGATACAGACGAGGATTGGACAGATTGGAACTGGAGAACAGATGGGGACATAATGGTCAATGGA
GCGTATTTTGTACCCTCAGGAGCTGGCGTAATGACTCAATATGTTAAAGCATCCAGCGTGGAGCCTAAAT
CAGCTGCTCTCGTTGAGCCGCTCACTTCAAACGCTGGCGTTTTTGGTGAGACAAGGGAAGAGACAGGGAG
CTATTCTTATCGTGGGTACACCGGCACAACCAACGCCGGCAGTGGTGGCCATGGTGGGTCCAGTGGCAAT
GATGGTGACTTCTTCGGAATGATATTTGGGAGCGGCGCGCCACCACTCCCACCATCTAGATTAATAGCCT
CAATCTTTTTGTCCTTTTTAATTATATTGTTTTTACATTCAACTACCCACCAAGGTGTTCTGCCATTATT
ATTGTTGTAGTATACATTACAAAAGAAAGGGAATCAATGATAATTAAGATAAGAAATGAAATTTGTTCTT
TGATTTGTTCGGTATAAAGCGTTCATGGGTCGGGTCGTCGGGTTTGATTATTTCTTCCATGTTTTTCGCC
AAAGTCATAATCGAGCTAACTTGGCGGTTTGCATGAATAGTGTTTAAAGTGTCTATAGGCACTGTTGTTG
TAGTTGAAAAGTGTTTTTAAAATTTTGGTTTAGAGTAAAGGTGGTGTTTGTTAATTTTTGTTGGAC
>Ghir_D10G011750.2_dup1(108BP)
F: CGGATTGCCATCTCCAGGAACC
R: CGCCTTGTCGGTGTTGTTAGCA
GTTGAATACACGTACTATTGTGCATAATTAAAAAGATTTGAACAACTTTAGTGGTAGGAATACTGGTATC
TCAATTATAATAGTACCACTTGTTTGGGTTGGTTATTCTTTCACGTAAAAAACACGTGATGACGAGGATA
ATTATCCAAAAAATGGTGACGTGGCGGATGAAACTCAGCTAAGAACTTAGGATGGTACCAAGTAATAACT
ATCCACTGTCCCACTCCATTCCACTGCTCCGCTCGCCGATTGTCAACTTCCACCACTAGATCACAAGAAT
AATAATGGGTTTTCCATCAATTTTAAGTCGGATTGCCATCTCCAGGAACCTGCTTTCCTCTAAACCCACC
AATCCTTCCATCTTATTGTCCTCTCGTTGGTTTTCGAATCTCGTTGCTAACAACACCGACAAGGCGGAGA
GCAGCCTACCATCAACTTCGGCTGCTTATCATGTCAGCTCTGGTGGGTATATGCGAGGGACCGTCTTCTG
GGAACCCGATACCCCCCTCACTATTGAAGAATTTCATATGCCTCGTCCTAAAGCTGGAGAAGTTCTTATT
AAAACCAAGGCCTGCGGAGTATGCCACTCTGATCTTCATGTTATAAAAGGCGAAATACCATTTTCTAGTC
CTTGTGTTATCGGGCACGAGGTAACTGGGGAAATCGTTGAACATGGGCCACTTACCGATCGCAAAATCAT
CGAAAGATTTCCAATTGGATCTCAAGTGGTGGGAGCTTTTATCATGCCTTGTGGTAACTGTTTCTTCTGT
TCTAAGGGCCATGATGATTTATGTGAAGACTTCTTTGCCTATAATCGGGCGAAGGGGACCCTTTATGATG
GGGAAACACGGCTTTTCCTCCGCAACAGTGGAAAACCGGTATACATGTATAGCATGGGAGGCCTTGCTGA
ATACTGTGTCATTCCAGCACATGGTTTAGCTGTTTTGCCACAATCATTGCCATACACTGAGTCTGCAATT
TTAGGATGTGCTGTATTTACTGCTTATGGTGCCATGAGACATGCGGCTGAGGTCTGCCCTGGGGATTCCA
TTGCTGTGATTGGAGTCGGAGGTGTTGGTTCAAGTTGTTTGCAGATAGCAAGAGCATTTGGCGCCTCTCT
AGTTATTGCTGTGGATATTCAGAATGATAAACTGCAGAAAGCTAAGACTTTGGGTGCCACTCATACAGTA
AATGCAATAGAAGAAGATGCCATTGAACGGATTAAAGAAATTACTGGAGGACCAGGTGTTGACATTGCTG
TGGAAGCCTTGGGGAAACCTCAAACATTTTTGCAGTGTTTACAAAGCGTAAGAGATGGTGGAAAAGCAGT
GATGATTGGACTTTCAAAAGCTGGAGCTATAGGTGAAGTGGACATCAATCGACTTGTTCGTAGAAAGATA
AGAGTGATAGGTTCGTATGGAGCGAGGGCAAGGCAGGATCTACCAAAGTTGGTAAAACTAGCAGAAACAG
GAATCTTCAATCTAAACAATGCTGTTTCTCGAAAATACAAATTTGAAGAGGGAAATAAAGCATTTCAGGA
TCTTAACCAGGGAAGAATTGTCAGCCGAGGTGTAATTGAGATAATGTAAGTTGCTTTTCCTTTTCTCAAC
AATAATACAACTTTGACACACGCAATTCAGCAAAATCAAAGTAATATTGGGACATTATGGAGTTGTGGTT
GTCACATTTCCCATTATGTTTGTTGTAATGTTTTCCTCTGTAATTGTCTGGTAGTATGTATTTTACTGTC
ACCATGATCCGAGGAATGTTCAATCAAGTATTAGAATTGGGGTTACATGTCAGTATTCTTTCTTCTTCTT
TTTTTAAAACGTTATGGGTCTTATGTTTGAGGTTAATTCTGGATTAAACTTCAAAACATGCCAATTTGAT
CCTTAATTACAAGTATCACACGCATTCTTTTTCCCTCTGTCATTATCTTTTCTTCTCTTTTTAAAAAATA
AACTATATTAAAATAAAAGTAATTTTTTTAGGTTTAAAATTAATAAAATAAACTTATTTGTATTAATTTT
ATAGAAATGTTTTTAATTTTCCC
actin：GhACT4
F:TTGCAGACCGTATGAGCAAG
R:ATCCTCCGATCCAGACACTG
tattcagtattgtaaaagatggccgatgctgaggatattcaacccctcgtctgtgacaatggaactggaatggtgaaggctggttttgctggtgatgatgctcccagggctgtttttcccagtattgttggtcgaccccgacacactggtgtcatggttgggatgggtcagaaggatgcctatgtaggagatgaagcacaatccaaaagaggtattcttactttgaaatatcccattgagcatgggatcgtcagcaactgggatgatatggaaaagatctggcatcatacattctacaatgagctccgtgttgctcctgaggagcaccctgttcttctcacggaagcacctctcaaccccaaggccaacagagaaaagatgactcagatcatgtttgag…
